# Supplementary material for: Plasma Metabolome and Lipidome Associations with Type 2 Diabetes and Diabetic Nephropathy
Source: Metabolites. 2021 Apr 8;11(4):228. doi: 10.3390/metabo11040228 (PMC8069978; doi:10.3390/metabo11040228)
Supplement: Supplementary file 1 [file metabolites-11-00228-s001.zip]

Archive with 10 entries (10 files):
- TableS1.xlsx
- __MACOSX/._TableS1.xlsx
- TableS2.xlsx
- __MACOSX/._TableS2.xlsx
- TableS3.xlsx
- __MACOSX/._TableS3.xlsx
- TableS4.xlsx
- __MACOSX/._TableS4.xlsx
- TableS5.xlsx
- __MACOSX/._TableS5.xlsx
