# Supplementary material for: Plasma Metabolome and Lipidome Associations with Type 2 Diabetes and Diabetic Nephropathy
Source: Metabolites. 2021 Apr 8;11(4):228. doi: 10.3390/metabo11040228 (PMC8069978; doi:10.3390/metabo11040228)
Supplement: Supplementary file 1 [file metabolites-11-00228-s001.zip › TableS1.xlsx]

## Sheet: Negative_mode
group	ISF	name	adduct	feature_m/z	Min. RT(min)	1st Qu. RT(min)	Median RT(min)	3rd Qu. RT(min)	Max. RT(min)	%detected	CO01	CO02	CO03	CO04	CO05	CO06	CO07	CO08	CO09	CO10	CO11	CO12	CO13	CO14	CO15	CO16	CO17	CO18	CO19	CO20	CO21	CO22	CO23	CO24	CO25	CO26	CO27	CO28	CO29	CO30	DK01	DK02	DK03	DK04	DK05	DK06	DK07	DK08	DK09
1		2-Hydroxybenzyl alcohol [M+H-H2O]+ C7H8O2 NIST---Benzenemethanol, 4-hydroxy- [M+H-H2O]+ C7H8O2 NIST	M+H-H2O	107.051	2.18	2.22	2.29	2.35	2.42	0.36	83888.7						277771	290622						156795	233562	590849	287462					202319	60894							281337	403258		1226689	438613	553304		403220		951351
2		L-(+)-Lactic acid [M+Na]+ C3H6O3 NIST	M+Na	113.024	0.63	0.63	0.63	0.63	0.63	0.01
3		Butanedioic acid, methylene- [M+H-H2O]+ C5H6O4 NIST	M+H-H2O	113.025	5.2	5.2	5.2	5.2	5.2	0.01																																						15470.3
4		L-Aspartic acid [M+H-H2O]+ C4H7NO4 NIST	M+H-H2O	116.036	0.47	0.47	0.47	0.48	0.48	0.02
5		L-Proline [M+H]+ C5H9NO2 NIST	M+H	116.073	0.61	0.61	0.62	0.64	0.64	0.03							455972										665264																	577956
6		Levulinic acid [M+H]+ C5H8O3 NIST	M+H	117.057	0.63	0.63	0.63	0.64	0.64	0.02																																		209023
7		4-Vinylphenol C8H8O	M-H 1-	119.051	3.01	3.07	3.16	3.18	3.2	0.38			2261.1	15212.4	18374.9								8630.4			69822.7						10964.3		12707.7				5519.5			13461.9		139563	11049.9			10764.5		27096.2
8		2-Hydroxybenzaldehyde C7H6O2---3-Hydroxybenzaldehyde C7H6O2---4-Hydroxybenzaldehyde C7H6O2---Benzoic acid C7H6O2---Salicylic acid [M+H-H2O]+ C7H6O3 NIST	M+H-H2O,M-H 1-	121.031	0.7	13.42	13.77	14.7	15.56	1	24132.1	26379.1	27619.8	30470.8	26728.2	25025.5	22310.4	21910.1	26679.3	24886.9	6239	22011.1	20565.7	21368.3	18802	22937.6	17942.9	23525.2	18241	19122	18873.4	15166.3	14459.7	18048.2	13191.6	9852.3	18015.3	15738.5	15492.1	17193.6	14151.8	30785.4	7682.8	26037.6	24365.2	23080.5	24167.1	22113.7	17954.3
9		Benzene-1,2,4-triol C6H6O3---Pyrogallol C6H6O3	M-H 1-	125.024	0.75	0.75	0.75	0.78	0.78	0.02											28745.4
10		L-Pipecolic acid [M-H]- C6H11NO2 NIST	M-H 1-	128.072	0.68	0.73	0.73	0.73	0.74	0.04																													30598.7								41431.1
11		2-Methylglutaric acid [M+H-H2O]+ C6H10O4 NIST---3-Methylglutaric acid [M+H-H2O]+ C6H10O4 NIST	M+H-H2O	129.057	0.81	0.82	0.82	0.85	0.9	0.16																	1.20199e+06	1.31189e+06																1.36099e+06	1.42814e+06
12		L-Leucine [M-H]- C6H13NO2 NIST---L-Lysine [M+H-NH3]+ C6H14N2O2 NIST	M+H-NH3,M-H 1-	130.088	0.66	0.76	0.76	0.76	0.79	0.99	1.70389e+06	1.42501e+06	1.25735e+06	1.50756e+06	1.16354e+06	1.92539e+06	1.71658e+06	1.30659e+06	1045725	2.50945e+06	1865086	1.60608e+06	1.66802e+06	1737413	1.71068e+06	2.03727e+06	1.47402e+06	1.65881e+06	1.77305e+06	1817980	1.0463e+06	1.44088e+06	1.59962e+06	1.80676e+06	1.79382e+06	1.24798e+06	1.38584e+06	1.84508e+06	1.07601e+06	877772	884358		1.70644e+06	1.5359e+06	1.39931e+06	1.62652e+06	2.18693e+06	1.69461e+06	1.63357e+06
13		2-Hydroxy-4-methylpentanoate C6H12O3---2-Hydroxy-4-methylpentanoic acid C6H12O3---L-ORNITHINE C5H12N2O2	M-H 1-	131.075	0.74	0.77	0.77	0.78	0.78	0.11																				17808.3			25348.4											40805.8	30749.6
14	*	Aspartate; LC-ESI-ITFT; MS2; CE 45.0 eV; [M-H]- C4H7NO4---L-ASPARTATE C4H7NO4---L-Aspartic acid [M-H]- C4H7NO4 NIST	M-H 1-	132.03	0.48	0.48	0.48	0.49	0.53	0.32												74826.6					73533.1					74325.7		68830.8		63833	72101.8	66645.8	65130.4						64805.6
14	*	ISF of L-ASPARTATE C4H7NO4---L-Aspartic acid [M-H]- C4H7NO4 NIST---Aspartate; LC-ESI-ITFT; MS2; CE 45.0 eV; [M-H]- C4H7NO4	-	114.056	0.48	0.48	0.48	0.48	0.48	0.02																											425135
15		Threonic acid [M-H]- C4H8O5 NIST	M-H 1-	135.03	0.53	0.53	0.53	0.53	0.53	0.02																																18541.9
16		4-(Aminomethyl)benzoic acid [M+H-NH3]+ C8H9NO2 NIST	M+H-NH3	135.046	1.04	1.04	1.04	1.11	1.11	0.02			19021.4												18744.4
17		Caffeic acid; LC-ESI-QTOF; MS2; CE C9H8O4---PHENYLACETIC ACID C8H8O2	M-H 1-,M-H-CO2	135.046	2.78	2.8	2.8	2.8	2.81	0.04
18		Salicylic acid C7H6O3---Salicylic acid [M-H]- C7H6O3 NIST	M-H 1-	137.025	0.98	1.02	1.06	1.08	1.09	0.53		14622.8	7452		58872.2	4241.6		23426.3	12743.2			12922.6	37990.3				21019.4			25814.4	8699.5	9143.6					11258.9	255066		11947.8	2.22641e+06			12885.7	7093.1	47453.1	11885.5	30130.8	240437
19		Unknown (carbon number 7); PlaSMA ID-70 C7H6O3	M-H 1-	137.025	1.04	1.04	1.04	14.32	14.32	0.02				3513.7						4223.3
20		Quinolone C9H7NO	M-H 1-	144.046	2	2	2	2.01	2.01	0.02
21		3-FORMYLINDOLE C9H7NO---Indole-3-carboxaldehyde C9H7NO---Indole-3-carboxyaldehyde; LC-ESI-QTOF; MS2; CE C9H7NO	M-H 1-	144.046	4.34	4.36	4.38	4.48	5.52	0.6	4409.9	2422			10069.7		11153.2	12113.2		20701	14616.2		4911.9	4891	23335.6	13428.6		12095.1	5259.3			5134.1		4926.5	9670.9			9278.8				983.6	10966.6				7034.1	20059.6	7651
22		Glutamine; LC-ESI-ITFT; MS2; CE 35.0 eV; [M-H]- C5H10N2O3	M-H 1-	145.061	0.79	0.79	0.79	0.79	0.79	0.01																																					84127.9
23		L-GLUTAMINE C5H10N2O3---L-Glutamine [M-H]- C5H10N2O3 NIST	M-H 1-	145.06	0.55	0.55	0.56	0.56	0.59	0.04
24		L-Glutamic acid [M-H]- C5H9NO4 NIST	M-H 1-	146.046	0.51	0.51	0.51	0.51	0.51	0.01
25		Methionine C5H11NO2S	M-H 1-	148.044	0.63	0.65	0.65	0.66	0.67	0.97	197559	182036	149862	157194	132424	222887	174544	175900	98040.6	190067	273614	141081	185081	121690	162489	178138	159812	141600	162093	206626	123745	170424	147069	146681	180401	193846	141519	226238	121183	154518	46140.3		96713.6	151322	123246	96167.9	162504	96142	120970
26		Adenine, N6-methyl [M-H]- C6H7N5 NIST	M-H 1-	148.063	1.72	1.75	1.77	1.79	2.26	0.36	1196.8	756.1	730		1094.1	1076.9		1618.1		1078.8						934.3			1429.6	1536.7																1403.6	1357.4		1600.6
27		2-Methoxy-4-vinylphenol C9H10O2---3,4-Dimethylbenzoic acid [M-H]- C9H10O2 NIST	M-H 1-	149.061	1.24	1.37	1.83	1.9	2.03	0.26			1690.1	4055	4056.4	7877.3	15222.2	6555.6		2026.9	7182.1	42918.3	47293.4		2600	5526.8	17569.4			6208.4	2376.2		2711.8	8076.2			1578.1		3028.5
28		4-Ethylbenzoic acid [M-H]- C9H10O2 NIST---Benzylacetate C9H10O2	M-H 1-	149.061	1.26	1.35	1.37	1.95	2.01	0.13	25371.6	1356.7			9012.7															18594.9			47137.8		3547.7			2933.2		1176.1
29		Cuminaldehyde [M+H]+ C10H12O NIST---Thymol [M-H]- C10H14O NIST	M+H,M-H 1-	149.099	4.68	4.68	4.68	4.71	4.71	0.02
30		Acetominophen C8H9NO2	M-H 1-	150.056	1.17	1.89	1.93	2.08	2.14	0.18		4024.5					1404						4235.6			3949.4	2285.4											1725.8		2017.7
31		P-Anisic acid C8H8O3	M-H 1-	151.04	0.85	2.32	2.44	2.52	15.27	0.49		8974.9			13731.5	115589.1,112743.3	5233.6		10835.6	4872.5	26645.9			4774.3	4454.7		22534.8			4810.3	9016.3	15172.9	9273.7			6264.2	25144.5	6479.9							27753.3		16923.0,33378.2
32		2,6-Dihydroxyacetophenone C8H8O3	M-H 1-	151.04	2.11	2.11	2.11	2.11	2.11	0.01																																						8118.9
33		3-Hydroxyphenylacetic acid C8H8O3	M-H 1-	151.041	0.96	13.76	14.59	15.28	15.51	0.44		5874.9		6004.3	5602	5420.2	5316.9				5779.2	5538.5			5974.4		5532.4	5019.2	4740.5	4721.9							4766.4		3976.1					5530.9		5690.7		4730.2	5427.1
34		2,3-Dihydroxybenzoic acid C7H6O4---2,5-DIHYDROXYBENZOIC ACID C7H6O4	M-H 1-	153.019	1.02	1.02	1.02	1.08	1.08	0.02																												6350
35	*	2,5-DIHYDROXYBENZOATE C7H6O4---3-Dehydroshikimic acid [M-H-H2O]- C7H8O5 NIST---Unknown (carbon number 7); PlaSMA ID-114 C7H6O4	M-H 1-,M-H-H2O	153.02	1.04	1.62	1.71	1.73	1.88	1	14770.1	14684.4	12131.4	30332.5	24796.4	16951.2	29666.8	39461.4	24245.2	67573	89777.3	23511	50494.6	34175.3	34223.5	28596.7	89468.9	49900.5	26333.6	39452.9	88436.2	40563.1	65933	22518.6	135984	20695	26570.5	19164.1	22874.7	35746.7	64322.1	3654	63238.9	36488.4	27672.3	47314.7	48240.1	35588.7	51409.1
35	*	ISF of 3-Dehydroshikimic acid [M-H-H2O]- C7H8O5 NIST---2,5-DIHYDROXYBENZOATE C7H6O4---Unknown (carbon number 7); PlaSMA ID-114 C7H6O4	-	109.03	1.6	1.63	1.71	1.73	1.88	0.56	1756		1597.6	3815	3757.7	1993.7	3964	5741.1		8251.1	11305.4	3427.5	6142.9						3226			5655.6	8095.9		15856.4	2638.8			2912		10728.8		7550.7	4721.6	3745.1	6061.9	6352.8		6462.1
35	*	ISF of 3-Dehydroshikimic acid [M-H-H2O]- C7H8O5 NIST---2,5-DIHYDROXYBENZOATE C7H6O4---Unknown (carbon number 7); PlaSMA ID-114 C7H6O4	-	135.009	1.6	1.63	1.71	1.74	1.88	0.56	1032.8	1313.2		2168.1				3200.5		4698.5	6694.7		3410.1			2025			1724.9		5342.2	2519.8	4602.2	1436.1	9393	1892.2	1688	1270.6		2297.5	5593		3973.3	2506.6	1859.7	3548.7	3480.3		3754.3
35	*	ISF of 3-Dehydroshikimic acid [M-H-H2O]- C7H8O5 NIST---2,5-DIHYDROXYBENZOATE C7H6O4---Unknown (carbon number 7); PlaSMA ID-114 C7H6O4	-	135.009	1.55	1.58	1.58	1.59	1.6	0.13														2252.6	1999.3		6422.3	3619.8
35	*	ISF of 3-Dehydroshikimic acid [M-H-H2O]- C7H8O5 NIST---2,5-DIHYDROXYBENZOATE C7H6O4---Unknown (carbon number 7); PlaSMA ID-114 C7H6O4	-	109.03	1.56	1.58	1.58	1.59	1.59	0.1														4500.1	4772.5		11235.7	6821.4
36		3-(1-Pyrazolyl)-alanine C6H9N3O2---His C6H9N3O2---L-Histidine [M-H]- C6H9N3O2 NIST---L-Histidine; LC-ESI-QTOF; MS2; CE C6H9N3O2	M-H 1-	154.063	0.57	0.63	0.7	0.7	1.67	0.18	31298.2							37171				14702.2						56076.6	31111.4
37		1,3-Dimethylbarbituric acid [M+H]+ C6H8N2O3 NIST	M+H	157.062	0.48	0.48	0.48	0.48	0.48	0.01										28567.5
38		N-Isovalerylglycine C7H13NO3	M-H 1-	158.082	0.7	0.7	0.7	0.7	0.7	0.01																										21349.5
39		Pregabalin [M-H]- C8H17NO2 NIST	M-H 1-	158.119	2.61	2.61	2.61	2.75	2.75	0.02																				13596.9																10070.5
40	*	Ala-Ala C6H12N2O3	M-H 1-	159.078	0.47	0.48	0.48	0.48	0.51	0.27				58384			53615.9	55669			53715.1			49742.2											47596.7			51165.7	47582.8					52402
40	*	ISF of Ala-Ala C6H12N2O3	-	141.067	0.48	0.48	0.48	0.48	0.48	0.01
40	*	ISF of Ala-Ala C6H12N2O3	-	114.056	0.48	0.48	0.48	0.48	0.48	0.01
41		3-Hydroxyoctanoic acid [M-H]- C8H16O3 NIST	M-H 1-	159.103	1.93	1.94	2.11	2.16	2.21	0.1			7902									8932.2
42		Coumarin + 1O; PlaSMA ID-122 C9H6O3---Umbelliferone C9H6O3---Umbelliferone; LC-ESI-QTOF; MS2; [M-H]-; CE C9H6O3	M-H 1-	161.025	1.49	1.57	1.68	1.77	2.13	0.19														5450.4																				10673			40289.1
43		4-Methylcinnamic acid [M-H]- C10H10O2 NIST	M-H 1-	161.061	2.78	2.78	2.81	2.82	2.82	0.03													6135.2																								5788.9		3085.2
44		Acesulfame; LC-ESI-ITFT; MS2; CE C4H5NO4S	M-H 1-	161.987	0.75	0.76	0.77	0.77	0.77	0.04																							76676.3										33970.3		67396.9			27876.1
45		p-Acetaminobenzoic acid [M+H-H2O]+ C9H9NO3 NIST	M+H-H2O	162.056	3.14	3.15	3.17	3.3	3.34	0.16		12978.3										1701.6					4198.9										6471.3	4503.4					2422.7				49527.9
46		Caffeic acid [M+H-H2O]+ C9H8O4 NIST	M+H-H2O	163.04	3.12	3.12	3.12	3.28	3.28	0.02
47		2-DEOXY-D-GLUCOSE C6H12O5	M-H 1-	163.061	0.6	0.61	0.62	0.63	0.67	0.5	57158	68615.5	76261.8	88295.2	70553.1	71445.7	74305.5	98093.7	65022.9	64170.3	79495.4	86879.3	64049.6	69847.6	56215.1	73256	59684.6	74993.9	99869.6	64729.5	64466.6	62429.7	79618.8	55565.6	62315	102768	64505.6	70517.5	86855.2	53091.2	36240.1
48		3-Amino-3-(4-methylphenyl)propionic acid [M+H-NH3]+ C10H13NO2 NIST	M+H-NH3	163.077	3.98	4.02	4.08	4.12	4.15	0.46				6582.6		3730.7	2925.7			7734	10825	10901.5			6654.9		8983.8	7374.9	5258.6				5180.9		6061	4130		7682.3	4643.1							9591			3165
49		Unknown (carbon number 8); PlaSMA ID-137 C8H7NO3	M-H 1-	164.035	1.42	1.42	1.97	1.97	1.97	0.03											4086.4									1080.9			1807.3
50		L-(-)-Phenylalanine; LC-ESI-QTOF; MS2; CE C9H11NO2	M-H 1-	164.072	0.77	0.96	1.38	1.59	1.62	0.24																								5252.4		945412		6558				75466	972541				1.85087e+06		1.40376e+06
51		Phenylalanine (Not validated); PlaSMA ID-143 C9H11NO2	M-H 1-	164.071	0.77	0.97	1.36	1.36	1.58	0.04																																75438.5
52		DL-Phenylalanine [M-H]- C9H11NO2 NIST---Phenylalanine C9H11NO2	M-H 1-	164.072	1.57	1.57	1.59	1.62	1.62	0.03																									4133.6		4763.6
53	*	L-(-)-Phenylalanine C9H11NO2	M-H 1-	164.072	0.83	0.85	0.87	0.91	1.59	1	1.29479e+06	1.25921e+06	1302013	1.21755e+06	1.26765e+06	1.91857e+06	1.47364e+06	1.95948e+06	1.15717e+06	2.1753e+06	1.94019e+06	1.81789e+06	1.79969e+06	1.82419e+06	1.47731e+06	1.62732e+06	1791044	1.96691e+06	1.5786e+06	1.41714e+06	864587	1.13021e+06	1.23506e+06	1.54655e+06	1.6232e+06	1.2785e+06	1.3626e+06	1.68328e+06	1.24476e+06	1.28118e+06	942128	71932.9	911530	1.09737e+06	1.15336e+06	1.4268e+06	1.72358e+06	1.63024e+06	1364361
53	*	ISF of L-(-)-Phenylalanine C9H11NO2	-	147.045	0.83	0.85	0.87	0.91	0.93	0.88		61826.9	69173.5	66736.5	68622.6	103457	80222.3		57096.9	111783	106407	92333.4	93063.5	91115	79012.3	93063.7		107934	85891.8	79336.7	46582.3		67856.4	88858.3	85377.3	64239.4		86834.3	64080.5	64998.6	57180.7	3902.7	48340.3	66391.2	62143.3	75958.6	101055	87305.9	69933.7
54		1,2-Benzenedicarboxylic acid [M-H]- C8H6O4 NIST	M-H 1-	165.02	15.21	15.63	15.64	15.65	15.75	0.89	16668.4		29479.6	29949.2			29533	30368.4	29887.9	28666.7	28116.2	28713.8	29127.6	27155.7	30703.5	27236.9	28261.1	26618.5	24878.6	26804.6		27675	27572.9	26922	27824.3	27176.7	23041.2	28115.4	26954.2	28940.9	28082.8	14063.3	27876.9			28573.7	26302.1	28487.7	30716.8
55		3-Methylxanthine; LC-ESI-QTOF; MS2; CE C6H6N4O2---D-(+)-Ribonic acid .gamma.-lactone [M-H+H2O]- C5H8O5 NIST	M-H 1-,M-H+H2O	165.042	0.51	0.63	0.64	0.64	0.67	0.11																		44798.1																74944.7
56		3-(2-Hydroxyphenyl)propanoic acid C9H10O3	M-H 1-	165.056	1.25	1.25	1.25	1.25	1.25	0.01
57		Vanylglycol [M-H-H2O]- C9H12O4 NIST	M-H-H2O	165.056	1.65	1.65	1.65	1.92	1.92	0.02
58		3-Phenoxypropionic acid [M-H]- C9H10O3 NIST	M-H 1-	165.056	0.79	0.79	0.79	3.47	3.47	0.02									37123.2																		5030
59	*	3-(3-Hydroxyphenyl)propionic acid C9H10O3---3-Phenyllactic acid C9H10O3	M-H 1-	165.057	0.74	0.84	0.87	0.87	0.94	0.26						50306.2	35934.1			30375.9				26862.3		39859.4											38821.7										42914.9	38545.9
59	*	ISF of 3-Phenyllactic acid C9H10O3---3-(3-Hydroxyphenyl)propionic acid C9H10O3	-	147.045	0.84	0.85	0.87	0.91	0.92	0.2																	102621				46582.3	57123.5	67856.4	88858.3	85377.3			86834.3										87305.9	69933.7
59	*	ISF of 3-Phenyllactic acid C9H10O3---3-(3-Hydroxyphenyl)propionic acid C9H10O3	-	119.049	0.87	0.87	0.87	0.87	0.87	0.01			16690.6
60		Ethylparaben C9H10O3	M-H 1-	165.058	3.36	3.36	3.36	3.36	3.36	0.01
61		Pyridoxal; LC-ESI-QTOF; MS2; CE C8H9NO3	M-H 1-	166.052	0.64	0.64	0.66	0.67	0.67	0.03
62	*	5-Methoxysalicylic acid C8H8O4---Vanillic acid C8H8O4	M-H 1-	167.035	0.85	0.98	1.03	1.06	1.09	0.18																																		15078.8		30974.4		46771.3
62	*	ISF of 5-Methoxysalicylic acid C8H8O4---Vanillic acid C8H8O4	-	108.021	0.96	0.96	0.96	0.96	0.96	0.01
62	*	ISF of 5-Methoxysalicylic acid C8H8O4---Vanillic acid C8H8O4	-	152.011	0.96	0.96	0.96	0.96	0.96	0.01
63		N-(2-Furoyl)glycine C7H7NO4	M-H 1-	168.031	0.7	0.7	0.72	0.73	0.73	0.03
64		PYRIDOXINE C8H11NO3---Pyridoxine; LC-ESI-QTOF; MS2; CE C8H11NO3	M-H 1-	168.068	0.63	0.63	0.63	0.67	0.67	0.02																															37383.5
65		3-Methylhistidine C7H11N3O2---L-3-Methylhistidine; LC-ESI-QTOF; MS2; CE C7H11N3O2---N(PAI)-METHYL-L-HISTIDINE C7H11N3O2	M-H 1-	168.078	0.59	0.61	0.61	0.63	0.63	0.26	29234.5											23440.2	22170			31644.1			26026			31495.1	26785			18853.6							42881		29011.1		17030.2
66		Gallic acid C7H6O5---Unknown (carbon number 7); PlaSMA ID-155 C7H6O5---Unknown (carbon number 7); PlaSMA ID-156 C7H6O5---Unknown (carbon number 7); PlaSMA ID-157 C7H6O5	M-H 1-	169.014	1.04	1.62	1.7	1.74	1.88	0.39							1316.2			2875.6						1159.2	3186.3				2238.4	1666.8	2276.4		4257.1						18033.1						1996.8
67		Mafenide [M+H-NH3]+ C7H10N2O2S NIST	M+H-NH3	170.028	1.88	3.92	4.04	4.04	4.72	0.03																																					140384.9,1772.5
68		p-Toluenesulfonic acid [M-H]- C7H8O3S NIST	M-H 1-	171.013	1.08	1.08	1.08	1.08	1.08	0.01
69		Pentamidine [M+2H]2+ C19H24N4O2 NIST	M+2H	171.102	9.22	9.22	9.22	9.22	9.22	0.01																											74017.5
70		N-ACETYL-L-ASPARTIC ACID C6H9NO5	M-H 1-	174.044	0.5	0.5	0.5	0.5	0.5	0.01																						28936.1
71		BETA-INDOLEACETIC ACID C10H9NO2---Indole-3-acetic acid C10H9NO2	M-H 1-	174.056	0.83	0.9	0.93	0.96	0.98	0.97	34958.4	37829.9	27448.7	27554.9	24863.8	26048.9	47417.5	33542.3	21422	24249.1	46867	47920.1	44573		27516.5	42809.1	45732.1	39964	32369.5	38009.4	56354.9	21321.6	76575.7	21799.1	38535.7	24796.2	16926.1	32057.7	19030.9	46294.3	23257.6	1963.3	24781.6	30796.5	26673.2	52643.7	196225	22878	30573.8
72		3-Indoleacetic acid C10H9NO2	M-H 1-	174.058	1.49	1.49	1.49	1.49	1.49	0.01									9637.1
73		N-Formylmethionine C6H11NO3S	M-H 1-	176.04	0.67	0.73	0.73	0.74	0.75	0.12							12599																													14241.5			20680
74		3-Indoleacetic acid [M+H]+ C10H9NO2 NIST---7-Amino-4-methylcoumarin [M+H]+ C10H9NO2 NIST	M+H	176.072	1.42	1.42	1.46	1.53	1.53	0.03
75		Unknown (carbon number 9); PlaSMA ID-186 C9H6O4	M-H 1-	177.02	2.93	2.93	2.93	2.93	2.93	0.01										1071.6
76		4-Methoxycinnamic acid C10H10O3	M-H 1-	177.056	1.58	1.62	1.79	3.65	3.79	0.23		1125.5			3350.5				8053.2			3033.5	3468.9		2020.7										1807			2269.7									2911.4
77		2-Methoxycinnamic acid C10H10O3	M-H 1-	177.056	2.17	2.17	2.17	3.6	3.6	0.02									1464.7
78	*	HIPPURATE C9H9NO3	M-H 1-	178.051	0.77	0.8	0.81	0.85	1.78	0.76	943119	174017			183937	101190	201215	98533.4		254608		275556	687369		131325	63632.8	153415	215244.7,1461.5		195403	54186	61164.1	222311	177361	250163		319624	150589	166852	44446.6	235295	40258.8	133217	170988	107348	492511	156367	183848	243343
78	*	ISF of HIPPURATE C9H9NO3	-	134.061	0.79	0.8	0.83	0.85	0.85	0.19	70733.6												47368.1					20154.4					15855				26416.7					4088.5
79		Cyclamate; LC-ESI-ITFT; MS2; CE C6H13NO3S	M-H 1-	178.055	1.05	1.05	1.07	1.07	1.15	0.07																20053.8																							835078
80		5-Acetyl-2-hydroxybenzoic acid [M-H]- C9H8O4 NIST	M-H 1-	179.035	0.87	1	1.04	1.09	1.11	0.37						15116.9													5848.4														7642.2
81		THEOPHYLLINE C7H8N4O2	M-H 1-	179.058	0.77	1.98	1.98	2	2.28	0.13	149685	1664.5								1356.3			2047.8			106481		2599.3																		2346.1
82		D-Fructose [M-H]- C6H12O6 NIST---Fructose C6H12O6---Glucose C6H12O6---Mannose C6H12O6---Psicose C6H12O6	M-H 1-	179.057	0.57	0.58	0.6	0.63	0.7	0.06															111514																	109630		383953				100273
83		ParaXanthine; LC-ESI-QTOF; MS2; CE C7H8N4O2---Theophylline C7H8N4O2	M-H 1-	179.058	0.69	0.76	0.76	0.77	2.36	0.89		301609		44993.5	164940	184930	142223	71335	135667	228856	226562	125012	261582	101098	150068		271529	405178	63753.7	113174	126843	218398		184429	296536	174002	107802	57318	146672		155686		169558	321550	239018	237587	104301	74689	200522
84		L-Tyrosine; LC-ESI-QTOF; MS2; CE C9H11NO3---M-Tyrosine C9H11NO3	M-H 1-	180.067	2.15	2.15	2.15	2.3	2.3	0.02																									6064
85	*	L-Tyrosine [M-H]- C9H11NO3 NIST---Tyr C9H11NO3---Tyrosine C9H11NO3	M-H 1-	180.067	0.6	0.62	0.63	0.63	0.67	0.98	168704	211897	198522	181091	235844	177996	178141	106504	118546	178350	138450	220318	151164	176379	246685	163330	246352	122672	236378	200809	190164	142792	91263.5	163862	326235	138268	373656	458704	196240	312070	126858		230675	183367	197514	201172	159370	101520	146794
85	*	ISF of Tyr C9H11NO3---L-Tyrosine [M-H]- C9H11NO3 NIST---Tyrosine C9H11NO3	-	163.039	0.62	0.62	0.62	0.62	0.62	0.01
86		Methyl-4-hydroxy-3-methoxy-benzoate C9H10O4---Syringaldehyde C9H10O4---Syringaldehyde; LC-ESI-QTOF; MS2; CE C9H10O4	M-H 1-	181.052	2.5	2.54	2.61	2.7	3.61	0.17						2586		2379.3									2364	2743.8		2062.2																			2216.5
87		3-(4-HYDROXYPHENYL)LACTATE C9H10O4---3-(4-Hydroxyphenyl)lactic acid C9H10O4---4-Hydroxyphenyllactic acid C9H10O4---DL-p-Hydroxyphenyllactic acid C9H10O4---p-Hydroxyphenyllactic acid [M-H]- C9H10O4 NIST	M-H 1-	181.051	0.61	0.63	0.65	0.65	0.67	0.17			23807.6	16199.8											22699.3	23268.5	22570.1								32389.1			34163.2			15088.9				19119.5
88		Harman C12H10N2	M-H 1-	181.074	2.56	2.56	2.56	2.77	2.77	0.02
89		4-Pyridoxic acid; LC-ESI-QTOF; MS2; CE C8H9NO4	M-H 1-	182.045	0.68	0.69	1.38	1.38	1.4	0.04																26336.2											25401.8				13133.6
90	*	4-Pyridoxic acid C8H9NO4	M-H 1-	182.046	0.76	0.77	0.78	0.79	0.85	0.29			20202.4					29764.7													18720										2257278			11965.1	29640.1	2.30837e+06	107620
90	*	ISF of 4-Pyridoxic acid C8H9NO4	-	138.056	0.78	0.78	0.79	0.79	0.8	0.06																															369636					388877
90	*	ISF of 4-Pyridoxic acid C8H9NO4	-	108.045	0.78	0.78	0.79	0.79	0.8	0.04																															79586.8					84532.8
91		5-Hydroxyisovanillic acid [M-H]- C8H8O5 NIST	M-H 1-	183.029	1.6	1.66	1.66	1.67	1.68	0.07																											2815.8				3461.7
92		3-Phosphoglyceric acid [M-H]- C3H7O7P NIST	M-H 1-	184.983	0.47	0.47	0.47	0.47	0.47	0.01
93		Azelaic acid (Not validated); PlaSMA ID-221 C9H16O4	M-H 1-	187.097	7.8	7.8	11.79	15.75	15.75	0.02																						2791.5
94		AZELAIC ACID C9H16O4	M-H 1-	187.097	2.13	2.13	2.13	11.82	11.82	0.02
95		3-Hydroxycapric acid [M-H]- C10H20O3 NIST	M-H 1-	187.134	4.05	4.11	4.16	4.2	4.81	0.52	15169.6				45980.5		54037.4		36053.8	43254.2			27308.4			50953.7							29055.1		31253.3		32750.6		39222.8		114454			43370	39040.9	251806	55034.6	55603.6
96		10-HYDROXYDECANOATE C10H20O3	M-H 1-	187.135	3.64	13.25	13.93	15.09	15.53	0.28		10200.3	11108.5					9522.6			9001.3			8020.6					6184.9	8758.9					8347.5			18587.4				8449.3		8987.8		14551.4
97	*	10-Hydroxydecanoic acid C10H20O3	M-H 1-	187.134	3.09	4.43	4.5	4.54	15.53	0.44	31278.5	13355					23419.3	76904	2825.1	65100.9	35300.4		70517.7		33037.3	35110.2	35245.1	129870	31015.1	48145		57497.8	39439.5		34089					17021.8						48839.1		27029.2	34662.6
97	*	ISF of 10-Hydroxydecanoic acid C10H20O3	-	169.124	4.47	4.47	4.49	4.54	4.54	0.03										123547															114621													62812.7
98	*	3-Indolepropionic acid C11H11NO2---Indole-3-propionic acid C11H11NO2	M-H 1-	188.072	1.49	1.57	1.68	1.73	1.9	0.93	54285.9	15677.7	32668	32768.3	224311	52687	16146.1	41455.8	4.20426e+06	22551.2	91796.3	91053.8	172818	17774.4	87266.3	42442.4	109528	282283	73307.6	136377	89753.6	51904.1	73556.5	45461.4	94465.7	47107.3	71849.6	82705.6	43888	22077.4	141506	1128.6	40943	25380.4	32076.3	138209	15275.9	121086	147690
98	*	ISF of Indole-3-propionic acid C11H11NO2---3-Indolepropionic acid C11H11NO2	-	116.051	1.73	1.73	1.74	1.74	1.9	0.13																			2368.4	3914.4			2541		3145.1	2021.3	2158.3	2737.7	1976.2		4031.7
98	*	ISF of Indole-3-propionic acid C11H11NO2---3-Indolepropionic acid C11H11NO2	-	116.051	1.56	1.59	1.63	1.71	1.72	0.11													5099.3																				1512			4115.1		3164.9
98	*	ISF of Indole-3-propionic acid C11H11NO2---3-Indolepropionic acid C11H11NO2	-	142.066	1.6	1.71	1.73	1.73	1.75	0.1					3294.6														998.1	1646.3								1085.4			1892.2
99		3,6-Dimethyl-4-hydroxycoumarin [M-H]- C11H10O3 NIST---6,7-Dimethyl-4-hydroxycoumarin [M-H]- C11H10O3 NIST---6-Ethyl-4-hydroxycoumarin [M-H]- C11H10O3 NIST	M-H 1-	189.056	2.9	2.95	3.05	3.07	3.18	0.37				1485.6						3116.2		3463.4	1980.7					4967.3				2361.2		4810.4	4249.3	2833.3										5166.6		6532.6
100		CITRATE C6H8O7	M-H 1-	191.02	0.09	0.48	15.79	15.81	16.11	0.93	81379.3	14278	471490	95172.4		65573.8	798427.3,75384.2	73851.5	842154	79559	6608.3	66354.2	88127.3	557760	70122.6	63778.9	16828.3	67331.2	77931.6	93857.7		76646.9	91441.9	75900.1	72049.5	11101.4	76390.9,762210.8	77653.9	46340.4	76886.8	1162515	627476.5,88955.3	17935	1.38319e+06	81880.9,1277981.7	69800.8,1385635.4	82803.5	63963.2,1091293.5	23873.8
101		Citric acid C6H8O7	M-H 1-	191.02	0.11	4.89	15.8	15.81	16.03	0.83	342198	672276.0,79068.3	76402.3	17507.8	73524.9	11665.1	19764.6	23487.8	69606.5		79825.7	17957.5	51491.9	39618.6	18577.7	4509.5	73359.1	38739.7		57208	82892.6		20532	30533.1		81138.5	15789.5	10472.5	94186.7		117583		83596.9,1296649.2	84235		16948.9	1.02297e+06	16645.2	943275.6,73922.2
102		Scopoletin C10H8O4	M-H 1-	191.034	3.41	3.41	3.41	3.41	3.41	0.01
103		D-(-)-Quinic acid C7H12O6	M-H 1-	191.055	0.55	0.55	0.55	0.55	0.55	0.01																																		19181.2
104		D-(+)-Galacturonic acid; LC-ESI-QTOF; MS2; CE C6H10O7	M-H 1-	193.034	2.71	2.71	2.71	2.71	2.71	0.01
105		Glucuronic acid C6H10O7	M-H 1-	193.034	4.21	4.21	4.21	4.27	4.27	0.02					4513.9
106		5-Ketogluconic acid C6H10O7	M-H 1-	193.035	5.87	5.87	5.87	5.87	5.87	0.01																																4484.2
107		4-Hydroxyhippuric acid C9H9NO4	M-H 1-	194.045	0.61	0.61	0.61	0.61	0.61	0.01																															27035.7
108		.alpha.-Methyl-L-tyrosine [M-H]- C10H13NO3 NIST---Methyldopa [M+H-H2O]+ C10H13NO4 NIST	M+H-H2O,M-H 1-	194.083	1.13	1.13	1.13	1.18	1.18	0.02				1643.7
109		Galactonic acid [M-H]- C6H12O7 NIST---Gluconic acid C6H12O7	M-H 1-	195.051	0.53	0.53	0.55	0.55	0.57	0.04																																151310
110		1,3-Dimethylurate C7H8N4O3---1,7-Dimethyluric acid C7H8N4O3	M-H 1-	195.053	0.63	0.68	0.69	0.71	2.58	0.69		51176.5			33165.8				21379.4	32391.4	34553.7	22895.1	27596.7				1993.4	43654.6			18807.5	33301.6		35104.6	51102.9	41885	25717.7		20853.7	6478.1	67938.7		69110.7	195163	35271.6	78458.7			28639.8
111		Uric acid, 1,3-dimethyl- [M-H]- C7H8N4O3 NIST	M-H 1-	195.052	0.7	0.7	0.7	2.79	2.79	0.02
112		3-Oxo-1,8-octanedicarboxylic acid [M+H-H2O]+ C10H16O5 NIST	M+H-H2O	199.097	8.45	8.45	8.45	8.45	8.45	0.01
113		Bergaptol [M-H]- C11H6O4 NIST	M-H 1-	201.019	1.9	1.9	1.9	1.9	1.9	0.01																															1069.9
114		Asymmetric dimethylarginine C8H18N4O2	M-H 1-	201.135	0.7	0.72	0.73	0.74	0.76	0.1	12543.1							13111.3			21072.5		18231.6				11885.8													10171.7
115		Tryptophan (Not validated); PlaSMA ID-265 C11H12N2O2	M-H 1-	203.083	1.65	1.67	1.68	2.03	2.47	0.06											5089.2																24669.1
116		Tryptophan; LC-ESI-ITFT; MS2; HCD; CE 55.0 eV; [M-H]- C11H12N2O2---Tryptophan; LC-ESI-ITFT; MS2; HCD; CE 65.0 eV; [M-H]- C11H12N2O2---Tryptophan; LC-ESI-ITFT; MS2; HCD; CE 95.0 eV; [M-H]- C11H12N2O2	M-H 1-	203.083	0.99	1.31	1.68	2.46	3.12	0.34	2.98778e+06			2.54271e+06							39958.2	2.22533e+06					7222.8			10347.8			28831.9	8330.1		33358.3					1.0698e+06						2.58222e+06
117		Tryptophan; LC-ESI-ITFT; MS2; HCD; CE 45.0 eV; [M-H]- C11H12N2O2	M-H 1-	203.083	1.18	1.67	2.46	3.31	3.32	0.07																	9300.3
118	*	ISF of L-TRYPTOPHAN C11H12N2O2---Tryptophan; LC-ESI-ITFT; MS2; HCD; CE 80.0 eV; [M-H]- C11H12N2O2---Tryptophan; LC-ESI-ITFT; MS2; HCD; CE 85.0 eV; [M-H]- C11H12N2O2---L-Tryptophan; LC-ESI-QTOF; MS2; CE C11H12N2O2	-	116.051	1.25	1.29	1.32	1.43	1.48	0.57		31301.1	44980		48118.4	66235.5	80151.6	63733.9			91521.2		57841	49788.5	53858.4	52943		53998.5				42242.5	51371.1		61350.6	57853.9	41903.5		35795.4		24402.9		32170.6				49208.2
118	*	L-TRYPTOPHAN C11H12N2O2---L-Tryptophan; LC-ESI-QTOF; MS2; CE C11H12N2O2---Tryptophan; LC-ESI-ITFT; MS2; HCD; CE 80.0 eV; [M-H]- C11H12N2O2---Tryptophan; LC-ESI-ITFT; MS2; HCD; CE 85.0 eV; [M-H]- C11H12N2O2	M-H 1-	203.083	1.07	1.15	1.29	1.32	2.47	0.23														203296				1.94118e+06		18224.9		20955.1		32419			1.77385e+06	37189.2		1.40769e+06
119	*	L-Tryptophan [M-H]- C11H12N2O2 NIST---Tryptophan C11H12N2O2---Tryptophan; LC-ESI-ITFT; MS2; HCD; CE 70.0 eV; [M-H]- C11H12N2O2---Tryptophan; LC-ESI-ITFT; MS2; HCD; CE 90.0 eV; [M-H]- C11H12N2O2	M-H 1-	203.083	1.25	1.3	1.34	1.43	2.48	1	2.9255e+06	1.39784e+06	2.29258e+06	2.48127e+06	2.38974e+06	3.04451e+06	3.46423e+06	3.47179e+06	1736952	3.27675e+06	4.39182e+06	2.69837e+06	2.83159e+06	2.34537e+06	2.67699e+06	2.5465e+06	2.8762e+06	2481500	2.50172e+06	3.13597e+06	1.77818e+06	4353.3,1818946.4	2.29157e+06	3.0208e+06	2.91837e+06	2.53229e+06	2.01349e+06	3.4606e+06	1.77172e+06	1.64104e+06	1.06146e+06	96762.4	1.53463e+06	2.17369e+06	2.44421e+06	2.34595e+06	2.4628e+06	3.07614e+06	1.94946e+06
119	*	ISF of L-Tryptophan [M-H]- C11H12N2O2 NIST---Tryptophan; LC-ESI-ITFT; MS2; HCD; CE 90.0 eV; [M-H]- C11H12N2O2---Tryptophan C11H12N2O2---Tryptophan; LC-ESI-ITFT; MS2; HCD; CE 70.0 eV; [M-H]- C11H12N2O2	-	142.067	1.27	1.3	1.33	1.43	1.48	0.49	18978.7	12080.2	16931.4		17528.1	22861	25975.9	25260.8			37069.1	24336.2			21582.9	20349.4	22194.9	23262.9		25577		14299.9	18455.4		22062.2	20985.3	14199.1	24599.7	15438.7	12845.1					14849.9	19313.6
120		Tryptophan; LC-ESI-ITFT; MS2; HCD; CE 50.0 eV; [M-H]- C11H12N2O2	M-H 1-	203.083	1.93	1.93	1.93	2.47	2.47	0.02
121	*	Indole-3-pyruvic acid [M+H]+ C11H9NO3 NIST---N-Cinnamoylglycine C11H11NO3	M+H,M-H 1-	204.067	0.93	2.12	2.21	2.28	2.35	0.29	3185.8	6656.5			6057.6		6921.6						13820.6					11372.2					22490.5										4477.8		6382	25401.2			3812.1
121	*	ISF of N-Cinnamoylglycine C11H11NO3---Indole-3-pyruvic acid [M+H]+ C11H9NO3 NIST	-	160.077	2.12	2.21	2.25	2.26	2.33	0.08		915.6																					3210.6													2808.1
121	*	ISF of N-Cinnamoylglycine C11H11NO3---Indole-3-pyruvic acid [M+H]+ C11H9NO3 NIST	-	123.046	2.29	2.29	2.29	2.29	2.29	0.01
122	*	Indolelactic acid C11H11NO3	M-H 1-	204.067	0.94	1.04	1.08	1.11	1.16	0.86	131277	49184.9	120551	130261	105654	188497	183652	186393		186493		148660	92977.7	95453.1		386946	158741	135632	124942	134258	112103	154374	148412			108941	102368	178951	94956.9	61566.9	136280	12600.9	133162	224926	149032	134381	206986	262607
122	*	ISF of Indolelactic acid C11H11NO3	-	158.061	1.03	1.05	1.08	1.11	1.13	0.11							5048.2												3231															7283.8
122	*	ISF of Indolelactic acid C11H11NO3	-	186.056	1.05	1.08	1.09	1.09	1.11	0.04							4061.7															2969.1												4852.4
123		5-Hydroxy-L-tryptophan [M+H-NH3]+ C11H12N2O3 NIST	M+H-NH3	204.067	5.02	5.02	5.02	5.16	5.16	0.02														6594.3
124		Aminopyralid [M-H]- C6H4Cl2N2O2 NIST	M-H 1-	204.958	3.76	3.76	3.76	3.77	3.77	0.02																	4466.3	6484.9
125		2,6-Di-tert-butylphenol [M-H]- C14H22O NIST	M-H 1-	205.16	11.28	11.31	11.32	11.68	13.57	0.23			138347											134964												82349.7		84534.2				101257
126		AcetylPhenylalanine; PlaSMA ID-270 C11H13NO3---N-Acetylphenylalanine C11H13NO3	M-H 1-	206.082	0.9	1.06	1.17	1.26	2.64	0.21																28797.6		7990.5													5595.6		22900.4	22545.9		7852.7	23564.1
127		2-Naphthalenesulfonic acid; LC-ESI-ITFT; MS2; CE C10H8O3S	M-H 1-	207.013	2.45	2.76	13.61	14.2	15.5	0.56		2383.9,3410.0	4589.7	7366.9	6581.4	7347.6	6527.3		5478.9	6657.1	6101.6	5555.9		6464	5815.8	5563.3		6558.9	4206.8						4939.9						5511	9017.2		7972.9	4479	22888.8	5354.8	2919.9	5291.3
128		3,5-Dimethoxycinnamic acid C11H12O4---3,5-Dimethoxycinnamic acid; PlaSMA ID-277 C11H12O4	M-H 1-	207.066	2.08	2.61	2.7	2.74	2.76	0.31			1356	2032.5			2632.3			3441.3			4671					10579.8			2510.8		6893.1	1472.9	3002.6		2311.2									2207.3
129		3,4-Dimethoxycinnamic acid C11H12O4	M-H 1-	207.066	1.35	1.35	1.35	1.46	1.46	0.03																										7733.7
130	*	Kynurenine C10H12N2O3	M-H 1-	207.079	0.79	0.8	0.81	0.83	0.87	0.28			19847.7			23187.1							24732.5						27877					16667	23042.9													41091.4	29496.2
130	*	ISF of Kynurenine C10H12N2O3	-	190.05	0.8	0.8	0.8	0.87	0.87	0.02																															30611.2
131		1,3,7-Trimethyluric acid C8H10N4O3	M-H 1-	209.068	0.76	2.57	2.59	2.75	2.79	0.87		26117.1		5269.8	11441.1	8290.8	25180.2	3364.5	7473.8	13281.7	28075.7	6705.8	27936.1	4304.2	6801.7	3104.1	17533.2	15768.2	2156	7821.1	4102.3	5842.6		7388.1	12453.7	11420.4	6036.9	4777.8	12954.3		4823.8	1172.2		16488.9	11106.5	15474.2		2967	2648
132		2-Propenoic acid, 3-(2,3-dimethoxyphenyl)-, (E)- [M+H]+ C11H12O4 NIST---3-(2,5-Dimethoxyphenyl)propanoic acid [M-H]- C11H14O4 NIST	M+H,M-H 1-	209.082	1.31	2.28	2.41	2.44	3.81	0.14	2228						5927.7			3411.5										10375.6											7951.9			26656.7
133		Jasmonic acid C12H18O3	M-H 1-	209.119	3.56	3.68	3.73	3.82	4.67	0.08	16353.1																												9534.2
134		Pyocyanin [M+H]+ C13H10N2O NIST	M+H	211.084	0.98	1.14	1.28	1.31	1.44	0.18										19853.8	20389.8							21947.1																36504.9
135	*	Indoxyl sulfate C8H7NO4S	M-H 1-	212.002	0.96	1.79	1.95	2.61	2.77	1	10005.0,39406.8	7660.7,29205.1,4754.1	16358.9,8616.6	6618.4,6168.4,32497.6	7450.8,40179.6	27196.2	13769.4,67587.5	13518.9,31169.8	1920.2,4810.4	24782.8	6857.8,30864.7	10959.9	8595.1,34575.4	8468.3,42895.6	14553.0,6762.6,71099.0	12070.9,7256.7,89902.2	64164.4,13469.5	6679.4,52729.9	20831.0,3420.5	15931.4,12059.1,63425.5	8327.0,63763.2	43774.8	26447.0,40884.2,196166.9	10502.2	30663.2	9820.5,10887.2	19860.1	35953.6	23790.4	46408.8,10508.3	38795.5	5611.2	16104.7,121177.0,14606.4	11151.1,69013.0	15707.0,60541.6	17476.0,85891.7	7312.0,28203.2	8238.3,62727.7	16701.1,144367.8
135	*	ISF of Indoxyl sulfate C8H7NO4S	-	132.045	1.81	1.86	1.93	1.95	1.97	0.11																					1377		3947.2												1508.1			1638.9
136		3-Indoxyl sulfate C8H7NO4S---3-Indoxyl sulfate; LC-ESI-QTOF; MS2; CE C8H7NO4S---Indoxyl sulfate [M-H]- C8H7NO4S NIST	M-H 1-	212.003	1.36	1.4	1.47	1.5	1.6	1	1516692	906673	527483	736891	932674	798192	1990873	749407	116182	799328	961997	1.57125e+06	1.10542e+06	1.06745e+06	2.01331e+06	2.19844e+06	1.63732e+06	1.4122e+06	513672	1.56035e+06	1.65068e+06	994344	4101932	1.16464e+06	753885	276884	559609	999548	617423	1.30348e+06	938965	143799	2.70149e+06	1689291	1.38567e+06	2.13537e+06	824648	1.5783e+06	3.00966e+06
137		Dodecanedioic acid [M+H-H2O]+ C12H22O4 NIST	M+H-H2O	213.149	3.05	3.05	3.05	3.13	3.13	0.02
138		2-Benzothiazolesulfonic acid C7H5NO3S2	M-H 1-	213.963	1.86	1.9	2.01	2.1	2.11	0.11	2299.2											1369.6																										3443.6
139	*	5-Methoxypsoralen C12H8O4	M-H 1-	215.033	0.58	0.59	0.59	0.59	0.65	0.22			473714					402486			390276	447715	468448										322361			304550			351688						1.80329e+06
139	*	ISF of 5-Methoxypsoralen C12H8O4	-	103.041	0.59	0.59	0.59	0.59	0.6	0.04													42858.5												25503.4			32808.1										22826.3
140		3-Hydroxydodecanoic acid [M-H]- C12H24O3 NIST	M-H 1-	215.165	5.2	5.59	5.64	5.69	7.99	0.29			8280.3					11943.8	16242	34400.5		7650.6		48679.1	6285.9							21475.3													29108.6	62468.4		19060.3
141		12-Hydroxydodecanoic acid [M-H]- C12H24O3 NIST	M-H 1-	215.165	4.98	5.66	5.92	5.97	8.18	0.72	12324.8	3407.9,8225.6			11571.8		11621.6	25145.3	2991.6	9557.1	16086.3	4175.8		15296.4		14535.6	19352	12508	7218.1		3737.6	8620	8753.7	5186.3	17445.6	8414.4	12292.3			12820.8	4629.2	805.3			9864.6	11407.9	9272
142		5-Sulfosalicylic acid [M-H]- C7H6O6S NIST	M-H 1-	216.98	2.81	2.81	2.81	3	3	0.02																		4930.8			3981.8
143		D-(+)-Pantothenic acid; LC-ESI-QTOF; MS2; CE C9H17NO5---D-PANTOTHENIC ACID C9H17NO5---Pantothenate C9H17NO5---Pantothenic acid C9H17NO5	M-H 1-	218.103	0.64	0.65	0.66	0.67	0.69	0.33							18332.2	18435.5			20489.9		15374.7								15325.7						8991.6								31341		24254.9	12449.8
144		5-Hydroxy-L-tryptophan [M-H]- C11H12N2O3 NIST	M-H 1-	219.077	1.32	1.35	1.35	1.43	1.48	0.09																																856.2	12122
145		C12H18O4; PlaSMA ID-332 C12H18O4	M-H 1-	225.113	2.49	2.49	2.66	2.67	2.67	0.03												4755.8							3658.9
146		1,11-Undecanedicarboxylic acid [M-H-H2O]- C13H24O4 NIST	M-H-H2O	225.152	3.63	3.63	3.63	3.63	3.63	0.01														3091.2
147		C12H20O4; PlaSMA ID-334 C12H20O4	M-H 1-	227.129	1.62	1.68	1.68	1.73	1.81	0.08						11780.8							83783.7									19437																53462.2
148		Unknown (carbon number 12); PlaSMA ID-335 C12H20O4	M-H 1-	227.129	0.76	0.76	0.76	0.77	0.77	0.02
149		Myristoleic acid [M+H]+ C14H26O2 NIST	M+H	227.201	9.77	9.77	9.77	9.77	9.77	0.01																								5419.4
150		Naproxen C14H14O3	M-H 1-	229.086	7.38	7.38	7.38	7.38	7.38	0.01																																							1002.9
151		Unknown (carbon number 12); PlaSMA ID-339 C12H22O4	M-H 1-	229.144	0.77	0.78	0.78	0.87	3.55	0.07							21567.9
152		8-Methylsulfinyloctyl isothiocyanate C10H19NOS2---8-Methylsulfinyloctyl isothiocyanate; PlaSMA ID-346 C10H19NOS2	M-2H 2-	231.078	2.81	2.85	2.87	2.88	3.06	0.09
153		Kifunensine [M+H]+ C8H12N2O6 NIST	M+H	233.077	0.38	0.48	0.48	0.48	19.01	0.47	174428	164574		21259.5,147544.2		165996	142064			165690			178774			126758	27164.1	171797			17622.2	162903		143253	137414			128523				73624.6						118752
154		2,6-Di-tert-butyl-4-methoxyphenol [M-H]- C15H24O2 NIST	M-H 1-	235.17	4.16	6.62	10.41	10.43	13.08	0.14								6802.7					2354.5													7006.1					2601.5			5102.5		4623
155		Unknown (carbon number 12); PlaSMA ID-355 C12H15NO4	M-H 1-	236.092	1.64	1.64	1.64	1.64	1.64	0.01																													3122.4
156		3,4,5-Trimethoxycinnamic acid [M-H]- C12H14O5 NIST	M-H 1-	237.076	1.83	1.84	1.91	2.12	2.17	0.06
157		L-Cystine [M-H]- C6H12N2O4S2 NIST	M-H 1-	239.017	0.51	0.51	0.51	0.53	0.53	0.02																																62686.1
158	*	CMPF C12H16O5	M-H 1-	239.092	0.73	0.77	0.78	0.81	0.88	0.98	412604	337706	440444	770640	156313	127374	1.78035e+06	155377	417355	260492	1138327	936588	426308	361067	492345	356001	255603	633558	645100	425496	173046	426741	455572	248994	845470	620678	803888	1.44713e+06	333815	428880		15729.4	1.70147e+06	501464	2.2825e+06	538213	916233	315664	226507
158	*	ISF of CMPF C12H16O5	-	195.103	0.76	0.77	0.78	0.81	0.83	0.77	58582.7	52629.3	60123.3	108413	25081.3	19662.5	240753	24905.8	55846.1	36069.5	169851	132872	63144.1	54392.8	83881.1	56503.3	36624.4	89244.3	88040.6	65068.2	24962.1	62687.3	74842.9		122451	87488.6	109626	217372		67250.2			221141	75098.9	315903	87915.9	125460		34010.9
159	*	ISF of Unknown (carbon number 12); PlaSMA ID-365 C12H16O5	-	151.076	1.72	1.72	1.72	1.72	1.72	0.01
160		Unknown (carbon number 13); PlaSMA ID-366 C13H20O4	M-H 1-	239.129	2.62	2.82	3.29	4.88	15.34	0.32	5973.8	3140	1834.7	4009.2				3682	5566.0,8863.7	4088.2	3389.9	2967.3	2863.1							6418.4,4672.1			4188.6			5943.3,9528.2					4386.3	1516.8				5603.1
161		Mefenamic acid [M-H]- C15H15NO2 NIST	M-H 1-	240.107	0.8	0.8	0.8	0.8	0.8	0.01
162		D-Glucose 6-phosphate [M-H-H2O]- C6H13O9P NIST	M-H-H2O	241.012	13.14	13.2	14.1	14.1	14.15	0.04									10366.3
163		5-Methyl-3-deoxyuridine C10H14N2O5	M-H 1-	241.079	3.04	3.04	3.04	3.04	3.04	0.01						1143.9
164	*	Pseudouridine C9H12N2O6---URIDINE C9H12N2O6---Uridine C9H12N2O6	M-H 1-	243.061	0.56	0.59	0.59	0.6	0.62	0.06																																				12543.2
164	*	ISF of Uridine C9H12N2O6---URIDINE C9H12N2O6---Pseudouridine C9H12N2O6	-	103.041	0.59	0.59	0.59	0.59	0.59	0.01																																				49960.3
165		Unknown (carbon number 12); PlaSMA ID-374 C12H20O5	M-H 1-	243.124	8.63	8.63	8.63	8.63	8.63	0.01			3927.6
166	*	1,11-Undecanedicarboxylic acid [M-H]- C13H24O4 NIST	M-H 1-	243.16	1.18	1.33	1.53	1.87	2.09	0.86		2117.2	7038.4	7392.7	1717	13585.6	17885.8	16965	6879	4647.9	12691.1	9639.4				4573.8			1901.8	2596.5	2398.4	2365.9	1714	5384.9		1521.5			3605.8	1798.7	1760.2		5397.7	4036.9	3382.1,10034.4	23267	15606	20079.2	21814.9
166	*	ISF of 1,11-Undecanedicarboxylic acid [M-H]- C13H24O4 NIST	-	123.046	1.69	1.69	1.69	1.69	1.69	0.01
166	*	ISF of 1,11-Undecanedicarboxylic acid [M-H]- C13H24O4 NIST	-	203.003	1.69	1.69	1.69	1.69	1.69	0.01
167		Isoleucylisoleucine; PlaSMA ID-377 C12H24N2O3	M-H 1-	243.171	2.95	3.04	3.1	3.13	3.15	0.28									5456.1						7537.4		9971.8	13019.8		9746.8				7284.7	9310.6	6564.6	8676.8		6976.7	5854.6	10686.5		11178.7	10952.8			17693	12111.2
168		3-Hydroxymyristic acid [M-H]- C14H28O3 NIST---beta-Hydroxymyristic acid C14H28O3	M-H 1-	243.196	6.8	6.86	6.91	6.95	9.63	0.78	2769.1	6949.6	2931		12435.3	12463.1		10106.4		21319.3		8208.2		20186.4	11478	10753.8		11270.6				12764.7	5502.5	11075.2		7747.9	12684.2	19622.2	7052.6	4918.1		2166.8	4223.5	13614.8	19239.3	12558.6	5967	4550.5
169		Chlorothalonil-4-hydroxy C8HCl3N2O	M-H 1-	244.908	4.87	4.99	5.05	5.08	6.16	0.84	60077.8	77531.2	125429	86679.1	116135	110319	39493.2	59390.9	67939.5	231600	43030.9	42123.5	106823		24411.1	41678.1	36644.1	308164		51291.4	49600.9	79643.5	27722.7	57304.8	72780.8	60049	73880.6	47368	32095	36106.6			23594.8		21919.7	23072.7	36647.3
170		Unknown (carbon number 13); PlaSMA ID-389 C13H14O5	M-H 1-	249.074	3.98	3.98	3.98	3.98	3.98	0.01																																						1403.1
171		.delta.-CEHC [M-H]- C14H18O4 NIST	M-H 1-	249.113	2.49	2.53	2.6	2.69	2.73	0.68	5465.6	2712.7		3461.1	13285.1	5021.7	3682.1	8062.8	3571.2	4113.1	7776.5	7215.6	5122.3	4714.9	3855.8	6794.8	4657.6	4293.6	6554.1	5790	12984.5		8740	7142.5			3370.9	7328.1	5486.3	3397.2	5250.3		9017.3	7450.8		10757.4			3577.9
172		2',4'-Dihydroxyflavone [M-H]- C15H10O4 NIST	M-H 1-	253.049	1.58	1.58	1.58	1.58	1.58	0.01																															7904
173		3',4'-Dihydroxyflavone C15H10O4---3,6-Dihydroxyflavone [M-H]- C15H10O4 NIST---Daidzein C15H10O4	M-H 1-	253.05	3.13	3.15	3.19	3.19	3.42	0.03
174		2-Acetyl-5-(tetrahydroxybutyl)imidazole [M+Na]+ C9H14N2O5 NIST---4,2'-Dihydroxy-3-methoxychalcone [M+H-H2O]+ C16H14O4 NIST	M+H-H2O,M+Na	253.082	5.32	5.32	5.32	5.44	5.44	0.02
175		cis-7-Hexadecenoic acid [M-H]- C16H30O2 NIST	M-H 1-	253.217	8.03	8.12	8.16	8.24	11.1	0.61		1.34768e+07		1.39667e+06	7.52129e+06	6.58119e+06		3.59508e+06	5.22413e+06	1.23907e+07	4.1569e+06	4.51682e+06	5.25985e+06		1.24505e+06	4.50172e+06		5.11325e+06	2520773	1633908		6.84592e+06		4.07441e+06	1.8997e+06	1.23604e+06		7.77554e+06	3.12681e+06					4.71548e+06	6.22901e+06	1.89601e+06	7.24543e+06	517020	348628
176		4-Methylumbelliferyl sulfate C10H8O6S	M-H 1-	254.998	1.84	1.84	1.84	1.84	1.84	0.01
177		Purpurin - CASMI2016 Category 1 - Challenge 18 C14H8O5---Purpurin C14H8O5	M-H 1-	255.03	3.91	3.91	3.91	3.91	3.91	0.01
178		Liquiritigenin [M-H]- C15H12O4 NIST	M-H 1-	255.066	3.44	3.44	3.44	3.44	3.44	0.01
179		3,5-Dihydroxyflavone [M+H]+ C15H10O4 NIST	M+H	255.064	2.57	2.57	2.57	3.44	3.44	0.02					7486
180		2',3',4'-Trihydroxychalcone [M+H]+ C15H12O4 NIST	M+H	257.08	4.71	4.71	4.71	4.71	4.71	0.01
181	*	3-Methoxy-4-hydroxyphenylglycol sulfate [M-H]- C9H12O7S NIST	M-H 1-	263.024	0.68	0.69	0.71	0.73	0.78	0.1																							15646.9	9986											9034.8
181	*	ISF of 3-Methoxy-4-hydroxyphenylglycol sulfate [M-H]- C9H12O7S NIST	-	112.051	0.7	0.7	0.7	0.7	0.7	0.01
182	*	Phenylacetylglutamine C13H16N2O4	M-H 1-	263.104	0.92	0.97	1	1.08	1.14	1	565403	751566	298800	203002	343953	246901	651229	390551	42839.2	225085	223830	467444	371368	428555	480444	1.03799e+06	240720	304886	187249	385510	529424	488722	1.13329e+06	316758	101500	58736.2	246891	294260	187486	627590	362368	47010.1	2.01054e+06	608884	947861	685456	825457	310750	2.06293e+06
182	*	ISF of Phenylacetylglutamine C13H16N2O4	-	145.062	0.96	1.04	1.06	1.08	1.1	0.26	19941.9	22257.3		13318.7																16730.6	16973									21471.5					22086.3
183	*	Abscisic acid C15H20O4	M-H 1-	263.129	3.08	3.11	3.18	3.24	3.29	0.28	26748							44619.7			60682.1				29178.1			36625.1	92790.1											24082.2
183	*	ISF of Abscisic acid C15H20O4	-	218.13	3.18	3.18	3.18	3.18	3.18	0.01				898.9
184		Dodecyl sulfate; PlaSMA ID-444 C12H26O4S	M-H 1-	265.148	7.7	7.8	7.84	7.95	13.37	1	333861	390438	369046	381862	478199	627344	356318	625414	383948	474308	364526	283060	296961	297043	393293	265560	306049	239600	278246	279896	317274	405539	231288	257737	281116	272190	298187	181479	248885	270072	530028	483229	412747	507395	450424	428988	290345	448059	343632
185		Inosine C10H12N4O5	M-H 1-	267.072	0.67	0.67	0.67	0.67	0.67	0.01
186		Dihydroartemisinin [M+H-H2O]+ C15H24O5 NIST	M+H-H2O	267.158	7.94	7.94	7.94	7.97	7.97	0.02
187		4,5,7-Trihydroxyisoflavone C15H10O5---5,3',4'-Trihydroxyflavone [M-H]- C15H10O5 NIST---7,3',4'-Trihydroxyisoflavone [M-H]- C15H10O5 NIST---Genistein C15H10O5	M-H 1-	269.045	3.8	3.81	3.83	3.83	3.95	0.04									7312.5																						14377.5
188		Galangin [M+H]+ C15H10O5 NIST	M+H	271.061	3.79	3.79	3.79	3.79	3.79	0.01
189		DL-.beta.-Hydroxypalmitic acid [M-H]- C16H32O3 NIST	M-H 1-	271.228	7.93	8.01	8.07	8.18	13.53	0.86	45280.2	50694.1	23195.7	22012.4	33434.8	75053.9	29914.8	67438.5	83093.6	56482.1	36374.1	29698.6	30727.6	45770.8	39973			52625.3	17058	26631.3	19766.3	78140.1	32516.6	27239.4	23173	30222.6	99069.7	69198	23866	25525.5		23410.2		9014.5	42869.8	25238.2	43984.3
190		Glu-Gln C10H17N3O6---gamma-Glutamylglutamine C10H17N3O6	M-H 1-	274.104	0.52	0.52	0.53	0.55	0.55	0.03																																3709.9
191		Unknown (carbon number 14); PlaSMA ID-486 C14H16N2O4	M-H 1-	275.102	1.46	1.46	1.46	1.46	1.46	0.01
192		13S-Hydroxy-9Z,11E,15Z-octadecatrienoic acid [M-H-H2O]- C18H30O3 NIST---9,12-Octadecadiynoic Acid [M-H]- C18H28O2 NIST	M-H 1-,M-H-H2O	275.2	7.45	7.49	7.55	7.61	7.85	0.16	24194		8245				54723.8			35939.8		31355.6				26348.7								6923.3										32910.8	74130.6		24922.9
193		9S-Hydroxy-10E,12Z,15Z-octadecatrienoic acid [M-H-H2O]- C18H30O3 NIST	M-H-H2O	275.201	7.53	7.88	8	8	10.49	0.04							7996.3
194		13-HODE [M-H-H2O]- C18H32O3 NIST---9(10)-EpOME [M-H-H2O]- C18H32O3 NIST---Pinolenic acid [M-H]- C18H30O2 NIST	M-H 1-,M-H-H2O	277.217	7.86	7.94	7.99	8.04	10.87	0.96	2694639	2.25657e+06	356301	422612	1.21106e+06	2607461	1.58496e+06	834934	1.06029e+06	2.52526e+06	1.17249e+06	1.61482e+06	2.57642e+06	1.48052e+06	503263	682155	372948	1.26912e+06	908226	636272	84268	2.0657e+06	596194	752043	399917	566018	2.13069e+06	2.0624e+06	805577	1.06601e+06	145762		185380	1.52027e+06	2.624e+06	899332	1.08288e+06	351389	102496
195		2-(8-hydroxyoctyl)-6-methoxybenzoic acid C16H24O4	M-H 1-	279.159	2.3	2.48	2.55	2.55	2.57	0.04													4009
196		Conjugated linoleic Acid (10E,12Z) [M-H]- C18H32O2 NIST	M-H 1-	279.233	8.53	8.59	8.77	10.97	14.97	0.1																					3.12677e+06				414701										66477			312760
197		Pinolenic acid [M+H]+ C18H30O2 NIST	M+H	279.232	11.35	11.42	12.41	12.98	13.01	0.07															37231.6																					20102.2
198		Ricinoleic acid [M-H-H2O]- C18H34O3 NIST	M-H-H2O	279.233	8.42	8.53	8.57	8.64	15.56	0.79	32540274		1.08624e+07	1.11656e+07	23134871		1.36805e+07	987609		3.31325e+07	2.31246e+07	707136.9,19452023.9			1.09015e+07	1.48041e+07	8.88025e+06	2.21918e+07	15186612	1.14749e+07	3.28314e+06		1.20624e+07	1.54675e+07				2.33536e+07	1.25983e+07	1.74875e+07	2726898	1701290	4.68067e+06	1.74395e+06		1.76803e+07	2.50629e+06	6.44181e+06	3.77192e+06
199		1-Methyladenosine C11H15N5O4	M-H 1-	280.103	0.9	0.93	0.93	0.94	1.04	0.11		3773.9		2719.4				18812.8	11588.3		7489.3																										6380.6
200		Rhein [M-H]- C15H8O6 NIST	M-H 1-	283.025	3.65	3.65	3.65	3.91	3.91	0.02																				95427.2
201		N-Acetylcytidine C11H15N3O6	M-H 1-	284.089	0.98	0.98	0.98	0.98	0.98	0.01													2625.4
202		Cyanidin C15H11O6	M-2H 2-	285.038	2.21	2.21	2.21	2.21	2.21	0.01					2766.6
203	*	ISF of N-Fructosyl isoleucine; PlaSMA ID-544 C12H23NO7	-	172.098	0.7	0.71	0.72	0.72	0.74	0.52								21700.8		17197.6						58297.6			39781.7	43355.7		32636.2	43570.2	34419	24865.2	33620.8	43418.4	43284		24053.4			36046.8	27346.8	39625.7	28981.8		24425.4	37967.3
204		9S-Hydroperoxy-10E,12Z-octadecadienoic acid [M-H-H2O]- C18H32O4 NIST	M-H-H2O	293.212	6.91	6.97	6.97	8.05	8.1	0.07										6736		38741.5																12739.8		24178.3
205		13(S)-HpODE [M-H-H2O]- C18H32O4 NIST---13-Hydroperoxy-9Z,11E-octadecadienoic acid [M-H-H2O]- C18H32O4 NIST---13-Keto-9Z,11E-octadecadienoic acid [M-H]- C18H30O3 NIST	M-H 1-,M-H-H2O	293.211	8.42	8.48	8.56	8.59	11.35	0.48	79750.9		32143.2				40204.6			91387.4		53663.5	87166.8	60806.8	32595.4	41657.3		55591		24958.9				36356.7	23306.3	23697.1		51147.2	27116	40439.5
206		13-HOTrE; LC-ESI-QIT; MS2; CE C18H30O3---13S-Hydroxy-9Z,11E,15Z-octadecatrienoic acid [M-H]- C18H30O3 NIST---9(S)-HpOTrE [M+H-H2O]+ C18H30O4 NIST---9S-Hydroxy-10E,12Z,15Z-octadecatrienoic acid [M-H]- C18H30O3 NIST---FA 18:3+1O; PlaSMA ID-560 C18H30O3	M+H-H2O,M-H 1-	293.211	7.19	7.95	8.01	8.23	11.33	0.21	28616.7	19220.5				85296.7				20181.7		9564.1	9496.7									26929.3					37034.8						13505.5	6124.6	14916
207		13-HOTrE(r); LC-ESI-QIT; MS2; CE C18H30O3---9(S)-HpODE [M-H-H2O]- C18H32O4 NIST---9-KODE; LC-ESI-QIT; MS2; CE C18H30O3	M-H 1-,M-H-H2O	293.211	6.9	6.9	6.95	6.97	6.97	0.03											5982.3
208		13-KODE; LC-ESI-QIT; MS2; CE C18H30O3	M-H 1-	293.212	9.14	9.14	9.14	9.14	9.14	0.01
209		13-Keto-9Z,11E-octadecadienoic acid [M+H]+ C18H30O3 NIST	M+H	295.227	6.94	6.94	7.02	9.16	9.16	0.03		5235.1
210		12,13-DiHOME [M-H-H2O]- C18H34O4 NIST	M-H-H2O	295.227	6.96	9.2	9.88	9.95	12.57	0.32		286329		20919.7	29541.9,177968.2	52747.2	32437.5	28923.6	32269.3		164201			149826			61395		104818	14969		183658	95295.9											47737.5	286043	26141.6	217959.8,42902.7
211		9(10)-EpOME [M-H]- C18H32O3 NIST---Unknown (carbon number 18); PlaSMA ID-572 C18H34O4	M-H 1-,M-H-H2O	295.228	6.68	6.75	6.78	6.81	9.37	0.53				10580.8	26126.6	9344.5	10178.9	29732.1	3124.6	26183.3	17057.1	16582.9				23523		32564	18295.7		12169.9	37337.6	65248.5	20127.8	16317.4	24511.4	22091.1	18398											5901.5
212		12,13-EODE; LC-ESI-QIT; MS2; CE C18H32O3	M-H 1-	295.227	6.43	6.56	6.59	6.61	6.65	0.27			2222.3					30528.9				22019.8																	27780.1	17736.3									6688.2
213		Hydrochlorothiazide; LC-ESI-ITFT; MS2; CE C7H8ClN3O4S2	M-H 1-	295.957	0.81	0.82	1.33	1.33	1.42	0.04																																					19206.3
214		C10-LAS (STANDARD MIX) C16H26O3S	M-H 1-	297.152	7.6	7.81	7.86	8.01	15.37	0.84	179353	160850	238416	188048	193335	72300.1	235943	164189	48134.5	56875.9	143253	78007.4	122570	48198.7	51648.4	129577	216157		26101.7	183614	117970	227834	111024	119273	115702	192135	116034		27761.7	126053	35891.2	363197	272962	283928	196867	301920	123047	179166	176488
215		C10-LAS (TENTATIVE) C16H26O3S	M-H 1-	297.152	8.11	12.33	13.53	14.29	15.49	0.12			42731.7		60213.3																										32859.3	31525.5		68211.7	63959.9
216		9(10)-EpOME [M+H]+ C18H32O3 NIST---9,10-Dihydroxy-12Z-octadecenoic acid [M+H-H2O]+ C18H34O4 NIST	M+H,M+H-H2O	297.243	6.56	7.21	9.2	9.23	12	0.58	462604	578810	149449	33151.5	494340	553176	232361		295487	56623.1	267056	321083	310981			308434	30076.7	487661	173932			404819					484821	365393	36606.1	238646				652964	612249	234398	382518
217		12(13)-Epoxy-9Z-octadecenoic acid [M+H]+ C18H32O3 NIST---12,13-DiHOME [M+H-H2O]+ C18H34O4 NIST---Ricinoleic acid [M-H]- C18H34O3 NIST	M+H,M+H-H2O,M-H 1-	297.243	6.67	6.79	6.79	6.8	6.85	0.17							36885.2						22250.5							25849.4					20349.3				55408.4						19369.5	40858.2	13820.2	21717.1
218		13,14-Dihydro-15-keto-tetranor prostaglandin F1.beta. [M-H]- C16H28O5 NIST	M-H 1-	299.186	2.51	2.56	2.58	2.68	2.69	0.07																		7711.9																			12914.4
219	*	3-Hydroxyoctadecanoic Acid [M-H]- C18H36O3 NIST	M-H 1-	299.258	8.34	9.02	9.08	9.93	11.79	0.34	70543.7	28898.9		23713		34113.6	48187.6	42294.3	47317	24596.3	14333.1					32864.3						15627.1				20464					19896.6			46376.3
219	*	ISF of 3-Hydroxyoctadecanoic Acid [M-H]- C18H36O3 NIST	-	251.238	9.24	9.24	9.24	9.24	9.24	0.01
220		Chrysoeriol [M+H]+ C16H12O6 NIST	M+H	301.072	3.35	3.35	3.35	3.35	3.35	0.01
221		Adrenosterone [M+H]+ C19H24O3 NIST	M+H	301.179	8.01	8.01	8.01	8.01	8.01	0.01
222		12R-Hydroxy-5Z,8Z,10E,14Z-eicosatetraenoic acid [M-H-H2O]- C20H32O3 NIST---5(S)-HETE [M-H-H2O]- C20H32O3 NIST---8S-Hydroxy-5Z,9E,11Z,14Z-eicosatetraenoic acid [M-H-H2O]- C20H32O3 NIST	M-H-H2O	301.216	8.01	8.08	8.12	8.21	15.08	0.8	154770	222473	88195.5	61167.5	58841.7	145813	690685	88534.5	183354	157328	97028.7	248141	76181.3	117894		121562			67120.4	38370.2		167896	42893.6	79090		72618.6	228525	926918		104006	14836.8		35917.3	209902	556004	61113.4	271011
223		11S-Hydroxy-5Z,8Z,12E,14Z-eicosatetraenoic acid [M-H-H2O]- C20H32O3 NIST---5,6-Epoxy-8Z,11Z,14Z-eicosatrienoic acid [M-H-H2O]- C20H32O3 NIST---5-HETE [M-H-H2O]- C20H32O3 NIST---8(9)-EET [M-H-H2O]- C20H32O3 NIST	M-H-H2O	301.216	8.06	10.88	13.48	14	15.09	0.28	62448.1		114032							36687.1	50238.3		69953.8						87009.5				102168		24730.4					6725.8		14802.8					70500.3	40554.8	44033.2
224		14,15-Epoxy-5Z,8Z,11Z-eicosatrienoic acid [M-H-H2O]- C20H32O3 NIST	M-H-H2O	301.217	8.14	8.14	8.14	13.63	13.63	0.02			75193.5
225		.omega.-3 Arachidonic acid [M-H]- C20H32O2 NIST---cis-5,8,11,14-Eicosatetraenoic acid [M-H]- C20H32O2 NIST	M-H 1-	303.232	8.41	12.39	13.49	14.98	15.61	0.39	174281		37095.2	7817						233780	58208.1	345867		163397	149832	34920.3	21905.5									8136.4		35129.8		91498.6				268506			32312.9
226		15-HETE [M+H-H2O]+ C20H32O3 NIST---5,6-Epoxy-8Z,11Z,14Z-eicosatrienoic acid [M+H-H2O]+ C20H32O3 NIST---8(9)-EET [M+H-H2O]+ C20H32O3 NIST	M+H-H2O	303.233	10.55	11.83	12.39	12.88	15.32	0.5		23116.9	34063.6			15420.2		28976.7	38522.9				9467.2	46077.6	32855.7	18418.7		24509	5336	36999.4	19383.2	5388.9		5133.9	8954.8								24711.4			10602	15952.9	6792.1
227	*	Fluconazole; LC-ESI-ITFT; MS2; CE C13H12F2N6O	M-H 1-	305.097	3.92	3.92	3.92	3.92	3.92	0.01
227	*	ISF of Fluconazole; LC-ESI-ITFT; MS2; CE C13H12F2N6O	-	191.069	3.92	3.92	3.92	3.92	3.92	0.01
228		8,9-EE-(14Z)-E [M-H-H2O]- C20H36O3 NIST---cis-5,8,11-Eicosatrienoic acid [M-H]- C20H34O2 NIST	M-H 1-,M-H-H2O	305.247	8.93	9.01	9.06	9.27	15.16	0.91	508215.5,58356.1	59330.8,471051.1	161729	124481	24719.8,202741.7	89024.4,636970.1	426942	335980.1,46136.0	221614	73629.3,559259.9	246522	241515.9,27203.1	386847.4,51081.7	37935	214005	229674	18819	24774.2	183936	125118	37315.9	424899	76649.4,157175.0	35842.6,271572.0	140172	107525.8,79860.0	571902	481028.8,62209.9	155491	27645.2			70672.5	80037.8,507378.8	726962.8,81380.9	234332	88503.8,717554.2	166583
229		5-Benzoyl-4-hydroxy-2-methoxybenzenesulfonic acid [M-H]- C14H12O6S NIST---Resveratrol-3-O-sulfate [M-H]- C14H12O6S NIST	M-H 1-	307.026	3.43	3.67	3.75	4.37	4.45	0.14	6655.4					4350.2,5653.5				6941.9		9218.7	4439.3
230		Warfarin C19H16O4	M-H 1-	307.097	3.44	3.44	3.44	3.44	3.44	0.01
231		Bestatin C16H24N2O4	M-H 1-	307.166	3.53	3.63	3.64	3.64	3.64	0.04									34353.7														15865.2				2411.9			35374.5
232		2,3-Dinor prostaglandin E1 [M-H-H2O]- C18H30O5 NIST	M-H-H2O	307.191	3.23	3.35	3.4	3.54	3.69	0.44				13831.2	13301.9					30097.1	16430.3			30460.9	21979.4				24524.4	41959			45180.1	20313	21664.5					15004.3	35014.2			10461		25681.7			10596.2
233		Resveratrol-3-O-sulfate [M+H]+ C14H12O6S NIST	M+H	309.043	2.62	2.8	2.91	3.53	3.79	0.19	16889.5																											1766.6			6245.7			6133.3
234		C12-AE1S (TENTATIVE) C14H30O5S	M-H 1-	309.173	8.28	8.36	8.42	8.47	11.15	0.64	40746.7	40789.5	34374.6	38126.1	33002.2	37741.8	45646.2	52651.1	32118.2	45883	29352.7	21107.5	21112.4	21069.5	26676.2	21624.4		22489.4	13901.8	18533.9	20783.7	30185.5	13676.6		18692.3	20758.1				15649.1	32336.8			30841.8	64415.4	34428.3	22060.6	29373	28524.9
235	*	9S,11S,15S-Trihydroxy-2,3-dinor-5Z,13E-prostadienoic acid [M+H-H2O]+ C18H30O5 NIST---FAHFA 18:2; FAHFA 2:0/16:2; [M-H]- C18H30O4---Unknown (carbon number 18); PlaSMA ID-637 C18H30O4	M+H-H2O,M-H 1-	309.205	7.92	7.98	9.14	9.18	9.31	0.12											20305.2		17029.3									13113.3											5540.9			8524.7
235	*	ISF of FAHFA 18:2; FAHFA 2:0/16:2; [M-H]- C18H30O4---Unknown (carbon number 18); PlaSMA ID-637 C18H30O4---9S,11S,15S-Trihydroxy-2,3-dinor-5Z,13E-prostadienoic acid [M+H-H2O]+ C18H30O5 NIST	-	171.102	9.23	9.23	9.23	9.23	9.23	0.01																													27722
236		9(S)-HpOTrE [M-H]- C18H30O4 NIST	M-H 1-	309.206	6.02	6.18	6.61	8.02	8.08	0.16					27238.1					20545.7	7758.7					13505.1			7374.7					7621.5			13498.6							14967.8
237		FA 18:4+2O; PlaSMA ID-636 C18H30O4---trans-EKODE-(E)-Ib [M-H]- C18H30O4 NIST	M-H 1-	309.206	3.66	3.82	3.88	6.24	10.97	0.97	30711.8	21902.3	11444.3	42282.5	80275.3	57516.1	49676.4	29474.6,151839.9	37236.8	41169.7,106681.9	66516	26250.9,64721.2	27976.1	103469	36378.5	70585	115299	64372	72513.6	132274	79574.6	26549.6,97823.7	116043	36726.7	3597.1	71698.7,82591.6	30020.6	52282.0,15880.7	102633	42122.3	46926.8		323806	31825.2	32456.6	114109	29137.3	164134	106482
238		C11-LAS (STANDARD MIX) C17H28O3S	M-H 1-	311.167	7.83	8.27	8.32	8.39	13.5	1	679647	601218	978239	678680	630436	555812	800268	766130	577829	561949	478870	394890	446251	422759	503661	421362	475638	524824	330474	367232	374802	435285	315344	81083.6	321833	368076	340315	336514	320315	391127	679266	1.42008e+06	1.01508e+06	1.04142e+06	729162	685513	461540	667505	634405
239		C11-LAS (SAMPLE) C17H28O3S	M-H 1-	311.168	7.97	12.37	13.48	14.16	15.47	0.51		214495	609720	183032	183661	72624		125298	98472.8		116566		156023	140458	155035		53282.1	128915					252411										48988.8		146056	178223		36565.7	466296
240		FA 18:2+2O; PlaSMA ID-647 C18H32O4---Unknown (carbon number 17); PlaSMA ID-642 C17H32N2OS	M-H 1-	311.222	3.83	4.09	4.17	4.22	12.26	0.91	40619.1,89065.6	39147.8	36776.5	46714.4	25929.6,129639.5	47641.4	145829		55403.1	36852.1,192270.4	218958	110811		126374	106746	223439	242656	216728	108149	173633		209548	315299	142204	165515	98012	70240	116187	216900	47265.4	90692.1	7285.2	144569	76199.5	60738	169282	79829.5	385615	200891
241		FAHFA 18:1; FAHFA 4:0/14:1; [M-H]- C18H32O4---Unknown (carbon number 18); PlaSMA ID-649 C18H32O4	M-H 1-	311.222	5.02	5.05	5.14	5.16	5.18	0.29	10404.7	3499.9				6049.3	9592.9	15962.5						15884.7		13960.2		15710.6	18273								7112.6			5740.7	18963.8
242		FA 18:2+2O; PlaSMA ID-641 C18H32O4---FA 18:2+2O; PlaSMA ID-643 C18H32O4---FA 18:2+2O; PlaSMA ID-645 C18H32O4---Unknown (carbon number 19); PlaSMA ID-644 C19H34O4---trans-EKODE-(E)-Ib [M+H]+ C18H30O4 NIST	M+H,M-CH3,M-H 1-	311.222	5.51	5.66	5.74	5.77	10	0.53			23489.3		45486.7	35120.3			29242		38393.8	42303.6	40738.1			73740.7	43696.7	66132.3	76403.2		59706.4	92879.7	37294			93544.6	85359.5	41544.4		20011.3						5024.1		13843.5
243		Triclocarban C13H9Cl3N2O	M-H 1-	312.968	10.55	10.55	10.55	10.58	10.58	0.02
244		3,7-Dihydroxy-3',4'-dimethoxyflavone [M-H]- C17H14O6 NIST	M-H 1-	313.071	4.73	4.73	4.73	4.73	4.73	0.01																																				10302.1
245	*	ISF of FA 18:1+2O; PlaSMA ID-660 C18H34O4	-	171.103	9.12	9.15	9.16	9.23	9.24	0.17											52278.6												29773.3
245	*	FA 18:1+2O; PlaSMA ID-660 C18H34O4	M-H 1-	313.236	9.12	9.16	9.16	9.23	9.34	0.16											213958		263010				102515							181585
245	*	ISF of FA 18:1+2O; PlaSMA ID-660 C18H34O4	-	295.227	9.13	9.13	9.13	9.25	9.25	0.02												146132
246	*	12,13-DiHOME [M-H]- C18H34O4 NIST---9,10-DiHOME; LC-ESI-QIT; MS2; CE C18H34O4---9,10-Dihydroxy-12Z-octadecenoic acid [M-H]- C18H34O4 NIST---FA 18:1+2O; PlaSMA ID-662 C18H34O4	M-H 1-	313.237	5.31	8.47	8.55	8.59	11.35	0.8	72874.6	75613.6	32379.5	26061.6	52709	71933	39112.8	49670.9	45161.4		51220.7	45495.3	73590.4		24053.2			27694.9	13392.4	24724.2	9381.6	17403.6	35344.3	36468.4	19587.2	19848.4	62173.7		19097.4	9188.1			14117.3	48631.2	66653.8	17595.4	59103.4	16447.7	11796.1
246	*	ISF of FA 18:1+2O; PlaSMA ID-662 C18H34O4---12,13-DiHOME [M-H]- C18H34O4 NIST---9,10-Dihydroxy-12Z-octadecenoic acid [M-H]- C18H34O4 NIST---9,10-DiHOME; LC-ESI-QIT; MS2; CE C18H34O4	-	295.227	8.47	8.5	8.56	8.58	8.66	0.18							68037		108927			123216			76839.9				85446.8	76210.6															168218			28000.5
246	*	ISF of FA 18:1+2O; PlaSMA ID-662 C18H34O4---12,13-DiHOME [M-H]- C18H34O4 NIST---9,10-Dihydroxy-12Z-octadecenoic acid [M-H]- C18H34O4 NIST---9,10-DiHOME; LC-ESI-QIT; MS2; CE C18H34O4	-	201.113	8.44	8.49	8.5	8.55	8.58	0.07		15790.7						9812.7			10106																								15045.3
246	*	ISF of FA 18:1+2O; PlaSMA ID-662 C18H34O4---12,13-DiHOME [M-H]- C18H34O4 NIST---9,10-Dihydroxy-12Z-octadecenoic acid [M-H]- C18H34O4 NIST---9,10-DiHOME; LC-ESI-QIT; MS2; CE C18H34O4	-	171.103	8.47	8.5	8.55	8.55	8.57	0.04									40416.9			43374.7																											12799.5
247		FAHFA 18:0; FAHFA 16:0/2:0; [M-H]- C18H34O4	M-H 1-	313.237	8.84	9.24	9.36	9.44	11.74	0.43	129620			118864	159361	22383	7893.8		234909	9509.8								7625.3		4300.2			8321		110564					11553.2	52595.7	81112.2	90231.2		182177	132199	6287.2	104693
248		Octadecanedioic acid C18H34O4	M-H 1-	313.237	4.36	4.47	4.53	4.57	5.79	0.86		17304.8	8796.6	60362.6	36462.1	30139.8	34725.5		21135.6	92418.1	40123.1	30305	25952.8	13483.7	29462.3	56408	38631.1	74872.5	33418.3	81084.7	37104.4	67196.5	63862.4	52899.1	43589.5	46257.6	15556.4	28072.2	67213.2		27329.4				32707.3			33742.1	65978.9
249		12,13-DiHOME [M+H]+ C18H34O4 NIST---9,10-Dihydroxy-12Z-octadecenoic acid [M+H]+ C18H34O4 NIST	M+H	315.253	6.25	6.72	7.09	9.12	11.7	0.38	10596.1		2924		20487.4	20116.3	30199.6	51229.1	57692		49925			46947.6				67062.1				65251	23049.5			25570.9						11861.6	6249.1		90439.2	6452.2	7331.1
250		5-Aminoimidazole-4-carboxamide-1-.beta.D-ribofuranosyl 5'-monophosphate [M-H-H2O]- C9H15N4O8P NIST	M-H-H2O	319.048	1.97	1.97	1.97	1.97	1.97	0.01																																				1326.7
251		11(12)-EET [M-H]- C20H32O3 NIST---14,15-Dihydroxy-5Z,8Z,11Z-eicosatrienoic acid [M-H-H2O]- C20H34O4 NIST---15-OxoETE [M+H]+ C20H30O3 NIST---20-Hydroxy-(5Z,8Z,11Z,14Z)-eicosatetraenoic acid [M-H]- C20H32O3 NIST---5,6-DiHETE [M+H-H2O]+ C20H32O4 NIST---5,6-Epoxy-8Z,11Z,14Z-eicosatrienoic acid [M-H]- C20H32O3 NIST---8,9-Dihydroxy-5Z,11Z,14Z-eicosatrienoic acid [M-H-H2O]- C20H34O4 NIST---9S,15S-Dihydr…	M+H,M+H-H2O,M-H 1-,M-H-H2O	319.226	7.09	8.6	8.65	8.68	11.4	0.27		11556.8	6718.8				11534.9							7753	11979.4	8466.2							6323.7			4485.3	10818.6			4874.2							15662
252		5(S)-HETE [M-H]- C20H32O3 NIST---5-HETE [M-H]- C20H32O3 NIST	M-H 1-	319.226	7.58	7.6	7.63	7.74	8.13	0.08						15050.6				9149						5068																		9640.7
253		11-Deoxyprostaglandin F1.alpha. [M-H-H2O]- C20H36O4 NIST---15S-Hydroxy-8Z,11Z,13E-eicosatrienoic acid [M-H]- C20H34O3 NIST	M-H 1-,M-H-H2O	321.241	7.12	8.27	9.03	9.04	9.06	0.09																									2252.1		12177.7								6200.8		10739.5
254	*	5S-Hydroxy-6E,8Z,11Z-eicosatrienoic acid [M-H]- C20H34O3 NIST	M-H 1-	321.242	7.87	8.24	8.31	8.37	8.37	0.1				3571.1		49019.4	5412	8354.2																										2865.7		5318.6
254	*	ISF of 5S-Hydroxy-6E,8Z,11Z-eicosatrienoic acid [M-H]- C20H34O3 NIST	-	321.173	8.32	8.32	8.32	8.32	8.32	0.01																												4428.8
255		14,15-EE-(8Z)-E [M-H]- C20H36O3 NIST---Prostaglandin E1 alcohol [M+H-H2O]+ C20H36O4 NIST	M+H-H2O,M-H 1-	323.257	10.23	10.23	10.23	10.24	10.24	0.02
256		Licarin A C20H22O4	M-H 1-	325.143	5.73	5.73	5.84	8.48	8.48	0.03																			5639.2
257		Dodecylbenzenesulfonic acid C18H30O3S	M-H 1-	325.183	8.55	8.78	8.82	8.95	15.53	1	1.30654e+06	1.04144e+06	153006.3,60388.2,965615.7,290257.7	124699.3,916859.0	928616	954219	845584	755933	394251.4,49936.5,1082778.0,141433.3	1.0988e+06	680242	691580	862564	596165	745708	639711	625614	692655	394731	445827	438656	542876	412220	438574	390831	476159	607156	412611	382931	452742	752184	1.42753e+06	934829	1162599	1189898	129289.3,974725.9,401745.8	802717	860299	878633.5,509212.0
258		2,3-Dinor prostaglandin E1 [M-H]- C18H30O5 NIST	M-H 1-	325.201	2.82	2.93	3.11	3.5	4.15	0.08																								4407.3
259		Heneicosanoic acid C21H42O2	M-H 1-	325.31	11.36	11.45	11.53	11.86	15.04	0.11						52745.7	5366.1																										4434.4
260		Fluazifop; LC-ESI-ITFT; MS2; CE C15H12F3NO4	M-H 1-	326.062	4.54	4.54	4.54	4.54	4.54	0.01
261		Acetaminophen glucuronide C14H17NO8	M-H 1-	326.088	0.64	0.64	0.67	0.67	0.67	0.03
262		Acid Orange 7 (free acid) C16H12N2O4S	M-H 1-	327.041	5.17	5.17	5.17	5.17	5.17	0.01
263		FA 18:2+3O; PlaSMA ID-711 C18H32O5---FA 18:2+3O; PlaSMA ID-714 C18H32O5---FA 18:2+3O; PlaSMA ID-717 C18H32O5---Unknown (carbon number 18); PlaSMA ID-715 C18H32O5	M-H 1-	327.217	8.42	8.49	8.52	8.57	8.67	0.19					14930.8	25890.8		24219.2				28453.1	60493.3					21945.2	16242.1																		16300.6
264		Unknown (carbon number 18); PlaSMA ID-724 C18H32O5	M-H 1-	327.217	3.75	3.75	3.75	3.75	3.75	0.01
265	*	Docosahexanoic acid C22H32O2	M-H 1-	327.231	8.53	8.6	8.65	8.74	14.63	1	1.61148e+06	3.2641e+06	1.365e+06	691006	291577.3,663774.5	2.03584e+06	472805.4,4861414.8	870359	515742.5,1674535.3	2.44703e+06	1.13927e+06	2.30322e+06	1759175	2.33383e+06	988648	1.38025e+06	501366	1.43903e+06	958344	538855	183830	2.05228e+06	579900	1.29772e+06	956663	353301.6,589627.2	3.63604e+06	107901.5,5623094.4	750129	1.5312e+06	62609.6	152811	610426	378611.1,1711566.7	4.5861e+06	1.24153e+06	2.64634e+06	633414	209643
265	*	ISF of Docosahexanoic acid C22H32O2	-	283.241	8.66	8.66	8.66	8.66	8.66	0.01							18959.4
266		FAHFA 19:0; FAHFA 16:0/3:0; [M-H]- C19H36O4	M-H 1-	327.253	9.24	9.36	9.38	9.43	9.55	0.27				11620.5		30710.6									10714.5						12505.2											13983.2			21409.6	8861.4
267	*	Furosemide; LC-ESI-ITFT; MS2; CE C12H11ClN2O5S	M-H 1-	328.999	3.54	3.7	3.7	3.7	3.73	0.04																																1806.3
267	*	ISF of Furosemide; LC-ESI-ITFT; MS2; CE C12H11ClN2O5S	-	285.01	3.54	3.54	3.54	3.7	3.7	0.02
268		Tyr-Phe [M+H]+ C18H20N2O4 NIST	M+H	329.153	11.92	11.92	11.92	11.92	11.92	0.01					7128.7
269	*	FA 18:1+3O; PlaSMA ID-739 C18H34O5	M-H 1-	329.232	4.86	4.86	4.86	4.86	4.86	0.01
269	*	ISF of FA 18:1+3O; PlaSMA ID-739 C18H34O5	-	329.175	4.97	4.97	4.97	4.97	4.97	0.01																					28121
270		FA 18:1+3O; PlaSMA ID-738 C18H34O5	M-H 1-	329.232	4.12	4.16	4.22	4.22	8.42	0.04												12465.9						51066.9
271		Carbocyclic thromboxane A2 [M-H-H2O]- C22H36O3 NIST	M-H-H2O	329.247	8.83	8.9	8.95	8.99	14.33	0.91	351760	614529	166167	148639	190520	276876.6,410949.2	889216	204420	330566	447754		355929		45676.9,349637.9	172337.3,129339.5	243002		229541	214180	69855.2	36929.4	370585	108583	264336	107203	132252	755709	856808	129509	277533			29512.4	511430	1.03877e+06	246510	128481	129186	44029.4
272		Piroxicam C15H13N3O4S	M-H 1-	330.053	3.59	3.59	3.59	3.59	3.59	0.01
273		Carnosol [M+H]+ C20H26O4 NIST	M+H	331.19	3.78	6.48	6.49	6.57	6.58	0.1				4122.5																3951.7							7768.1											6562.9
274		9,11-Dioxo-15S-hydroxy-5Z,13E-prostadienoic acid [M-H-H2O]- C20H30O5 NIST	M-H-H2O	331.191	3.35	3.4	3.53	3.79	3.93	0.08					4708.2		7328.9																														4937.4
275		19(R)-Hydroxyprostaglandin B2 [M-H-H2O]- C20H30O5 NIST---Prostaglandin I3 [M-H-H2O]- C20H30O5 NIST	M-H-H2O	331.19	3.39	3.76	3.85	3.92	3.93	0.21			3504.4	2827.5								5866.6	6224.7						8253.6			6442.9		8754.4	7788.6		6179.4	13256.3
276		Docosatetraenoic acid C22H36O2---cis-4,10,13,16-Docosatetraenoic acid [M-H]- C22H36O2 NIST	M-H 1-	331.263	9.38	9.43	9.47	9.49	14.88	0.88	319542	401559	119656	94848.2	127458	408852	174612	282570	164405	428455	193825	145066	294322	216589	161955	189820	73323.3	150676	102276	80714.2	83811	336391	126806	239480	100530	85549.4	436056	296958		162800		62235.4		400885	403753	171816	465583	121429	63282.5
277		Carbocyclic thromboxane A2 [M+H-H2O]+ C22H36O3 NIST	M+H-H2O	331.266	8.41	10.29	11.35	13.27	15.75	1	92719.9	10839.2	1.74587e+06	203606	71395.4	460866	91639.2	1.11382e+06	57342	371243	71775.5	833674	42049.6	73903	111395	15892.1	26167.2	24452.1	53885.3	157955	100984	40081.6	469263	35910.8	39463.9	53644.7	55721.7	32370.2	67599.5	170719	182852	97727.6	172051	68863.5	191554	96547.1	1335084	19405.3	1088473
278	*	12(S)-HpEPE [M-H]- C20H30O4 NIST---15(S)-HpEPE [M-H]- C20H30O4 NIST---20-Carboxyarachidonic acid [M-H]- C20H30O4 NIST---5S,12R,20-Trihydroxy-6Z,8E,10E,14Z-eicosatetraenoic acid [M-H-H2O]- C20H32O5 NIST---Prostaglandin K1 [M-H-H2O]- C20H32O5 NIST	M-H 1-,M-H-H2O	333.205	3.8	3.95	4.02	4.11	8.68	0.52		10938			11798.3		9559.4		10914.3	34179.5	25325.7	6025.8	10975.1		25814.3			13325.4			9776		35938.4				3335.7	13436.2											27002.1
278	*	ISF of 20-Carboxyarachidonic acid [M-H]- C20H30O4 NIST---15(S)-HpEPE [M-H]- C20H30O4 NIST---12(S)-HpEPE [M-H]- C20H30O4 NIST---5S,12R,20-Trihydroxy-6Z,8E,10E,14Z-eicosatetraenoic acid [M-H-H2O]- C20H32O5 NIST---Prostaglandin K1 [M-H-H2O]- C20H32O5 NIST	-	213.024	4.12	4.12	4.12	4.12	4.12	0.01																														315431
278	*	ISF of 20-Carboxyarachidonic acid [M-H]- C20H30O4 NIST---15(S)-HpEPE [M-H]- C20H30O4 NIST---12(S)-HpEPE [M-H]- C20H30O4 NIST---5S,12R,20-Trihydroxy-6Z,8E,10E,14Z-eicosatetraenoic acid [M-H-H2O]- C20H32O5 NIST---Prostaglandin K1 [M-H-H2O]- C20H32O5 NIST	-	333.181	4.05	4.05	4.05	4.05	4.05	0.01																																						140207
279		15-Ketoprostaglandin E2 [M+H-H2O]+ C20H30O5 NIST	M+H-H2O	333.204	8.05	8.05	8.05	8.05	8.05	0.01												4689.2
280		9S,11R-Dihydroxy-15-oxo-5Z,13E-prostadienoic acid [M-H-H2O]- C20H32O5 NIST	M-H-H2O	333.206	3.35	3.35	3.35	8.07	8.07	0.02
281	*	11.beta.-Prostaglandin E1 [M-H-H2O]- C20H34O5 NIST---14,15-DiHETE [M-H]- C20H32O4 NIST---15(S)-HpETE [M-H]- C20H32O4 NIST---5(S),6(R)-11-trans DiHETE [M-H]- C20H32O4 NIST---8,15-DiHETE; LC-ESI-QIT; MS2; CE C20H32O4---Prostaglandin D1 [M-H-H2O]- C20H34O5 NIST	M-H 1-,M-H-H2O	335.221	4.1	4.47	8.62	8.68	11.4	0.39	13514.9						15037.4					8450.1		7183.2	6490.4	11137								32834.9	5474.5		12344.5								16166.7	15883.5	20481.7	39762.9
281	*	ISF of 5(S),6(R)-11-trans DiHETE [M-H]- C20H32O4 NIST---15(S)-HpETE [M-H]- C20H32O4 NIST---8,15-DiHETE; LC-ESI-QIT; MS2; CE C20H32O4---14,15-DiHETE [M-H]- C20H32O4 NIST---Prostaglandin D1 [M-H-H2O]- C20H34O5 NIST---11.beta.-Prostaglandin E1 [M-H-H2O]- C20H34O5 NIST	-	317.21	8.58	8.6	8.6	8.66	8.66	0.07							6510.5																												5944.9
282		5S,12R-Dihydroxy-6E,8E,10E,14Z-eicosatetraenoic acid [M-H]- C20H32O4 NIST	M-H 1-	335.219	6.27	6.27	6.27	9.65	9.65	0.02
283		5(S)-HpETE [M-H]- C20H32O4 NIST	M-H 1-	335.222	7.04	7.09	7.13	7.16	7.44	0.07
284		11.beta.-Prostaglandin E2 [M+H-H2O]+ C20H32O5 NIST---9S,11R-Epidioxy-15S-hydroxy-13E-prostaenoic acid [M-H-H2O]- C20H34O5 NIST	M+H-H2O,M-H-H2O	335.221	3.87	4.27	4.47	5.12	8.68	0.26							11584.7		9878.6											47552.6		41706.1												6801.9			8801	7422.4
285		9S,11R,15S-Trihydroxy-5Z,13E,17Z-prostatrienoic acid [M+H-H2O]+ C20H32O5 NIST---9S,11R-Dihydroxy-15-oxo-13E-prostenoic acid [M-H-H2O]- C20H34O5 NIST---iPF2.alpha.-IV [M-H-H2O]- C20H34O5 NIST	M+H-H2O,M-H-H2O	335.222	4.16	4.18	4.26	4.32	6.08	0.07						7097.4								40710.4													11070.4
286		Olopatadine C21H23NO3	M-H 1-	336.157	2.75	2.78	2.79	2.79	2.8	0.04							1543.8																												1860.2
287		Salicylic acid .beta.-D-O-glucuronide [M+Na]+ C13H14O9 NIST	M+Na	337.052	0.69	0.69	0.69	0.69	0.69	0.01
288		13,14-Dihydro-15-ketoprostaglandin D1 [M+H-H2O]+ C20H34O5 NIST---14,15-Dihydroxy-5Z,8Z,11Z-eicosatrienoic acid [M-H]- C20H34O4 NIST---FAHFA 20:2; FAHFA 18:2/2:0; [M-H]- C20H34O4	M+H-H2O,M-H 1-	337.235	8.57	8.63	8.66	8.66	8.74	0.04	19326.8		5735.6				20816.3																												17928.9
289	*	9S,11R,15S-Trihydroxy-13E-prostaenoic acid [M-H-H2O]- C20H36O5 NIST---9S,15S-Dihydroxy-5Z,13E-prostadienoic acid [M-H]- C20H34O4 NIST	M-H 1-,M-H-H2O	337.236	3.99	4.54	4.66	4.69	6.99	0.39			16272.1	2751.7							40760.4				38677.4		68778.8	4069.9						51228.7			27099.6		58287.1					29267.3
289	*	ISF of 9S,11R,15S-Trihydroxy-13E-prostaenoic acid [M-H-H2O]- C20H36O5 NIST---9S,15S-Dihydroxy-5Z,13E-prostadienoic acid [M-H]- C20H34O4 NIST	-	337.036	4.6	4.6	4.6	4.6	4.6	0.01												3169.8
290		(.+/-.)-5,6-Dihydroxy-8Z,11Z,14Z-eicosatrienoic acid [M-H]- C20H34O4 NIST	M-H 1-	337.237	4.2	4.2	4.2	4.66	4.66	0.02																			40068.3
291		9S,11R-Epidioxy-15S-hydroxy-13E-prostaenoic acid [M+H-H2O]+ C20H34O5 NIST---Leukotriene B3 [M-H]- C20H34O4 NIST	M+H-H2O,M-H 1-	337.237	4.54	4.68	5.43	5.51	5.8	0.33	5304.9						30065.4	18344.5,71169.3		12417.6		10300		78827.6						67997.1			56505.7			57977.9		9206.5			15685.8					7108.5			9561.5
292		9S,11R-Dihydroxy-15-oxoprostanoic acid [M-H-H2O]- C20H36O5 NIST	M-H-H2O	337.237	4.5	5.4	6.13	6.27	6.29	0.24					8061.7				16665.1									7110.1		8829.7	5499.2,36714.8					9058.3				27046.7				7527.4
293		15-Ketoiloprost [M-H-H2O]- C22H30O4 NIST	M-H-H2O	339.198	8.83	9.21	9.27	10.26	15.51	0.94	845322	684313	887734	704928	645526	629190	605687	696753	250197.7,625414.0	96068.4	522154	473104	536799	470849	680267	484029	478812	87269.8	137885	36498.4	326293	51910.4	37861.3	364480	294270	51679.1	46228.6		292994	44873.3		1.04156e+06	104195	718245	725383	737991	542148	48868.2	315403.9,609875.9
294		2,2'-Methylene-bis(6-tert-butyl-4 methylphenol) [M-H]- C23H32O2 NIST	M-H 1-	339.23	12.71	12.75	12.76	12.78	14.25	0.36			4000.5																														6041.3
295		15(S)-HpEDE [M-H]- C20H36O4 NIST	M-H 1-	339.253	8.22	8.22	8.22	8.22	8.22	0.01
296		6.alpha.-Mannobiose [M-H]- C12H22O11 NIST	M-H 1-	341.108	7.38	16.88	18.46	19.46	19.8	0.07					2987.5		2345.2																									3157.3					4215.1
297		D-(+)-Trehalose C12H22O11	M-H 1-	341.107	3.22	3.22	16.35	19.18	19.18	0.03
298		SUCROSE C12H22O11	M-H 1-	341.107	8.61	15.77	15.79	19.04	19.66	0.06																																4268.1
299		Unknown (carbon number 12); PlaSMA ID-789 C12H22O11	M-H 1-	341.107	7.41	9.8	12.56	16.82	17.41	0.1			36340.3		4966.4																											10247.2				2581.9	2984.3
300		Lactulose C12H22O11	M-H 1-	341.108	3.47	6.57	18.59	18.59	19.48	0.04																																3153.5
301	*	FAHFA 20:0; FAHFA 16:0/4:0; [M-H]- C20H38O4	M-H 1-	341.267	9.49	9.49	9.54	9.59	9.59	0.03
301	*	ISF of FAHFA 20:0; FAHFA 16:0/4:0; [M-H]- C20H38O4	-	323.257	9.54	9.54	9.54	9.54	9.54	0.01
302		FAHFA 20:0; FAHFA 18:0/2:0; [M-H]- C20H38O4	M-H 1-	341.268	10	10.04	10.07	10.13	12.41	0.97		41984.1	35366.4	25320.2	26058.1	42040.4	24163.6	24576.6	24509.5	37287.8	19147.1	17995.3	21284.6	16470.8	17755.7	17406.4	17162	37841.1	15650.1	14920.2	18190.7	21454.1	22383.7	18534.4	17655.8	13987.4	22168.4	23108	15972.2	15940.5	29282.4	33823.9	26797.4	32106.7	35477.3	24038.5	32899.4	23767.8	22272.6
303		(.+/-.)-10-Hydroxy-4Z,7Z,11E,13Z,16Z,19Z-docosahexaenoic acid [M-H]- C22H32O3 NIST---(.+/-.)-17-Hydroxy-4Z,7Z,10Z,13Z,15E,19Z-docosahexaenoic acid [M-H]- C22H32O3 NIST---19(20)-EpDPE [M-H]- C22H32O3 NIST	M-H 1-	343.225	8.58	8.59	8.6	8.67	8.68	0.07		20306																									27059.4								30265.6
304		(.+/-.)-4-Hydroxy-5E,7Z,10Z,13Z,16Z,19Z-docosahexaenoic acid [M-H]- C22H32O3 NIST	M-H 1-	343.225	7.88	7.97	7.98	7.98	8.58	0.04																3280.8			4261.4
305	*	Esomeprazole C17H19N3O3S---Omeprazole C17H19N3O3S	M-H 1-	344.106	5.47	5.6	5.6	5.6	5.62	0.07																																							142052
305	*	ISF of Omeprazole C17H19N3O3S---Esomeprazole C17H19N3O3S	-	194.016	5.47	5.6	5.6	5.6	5.6	0.04																																							27619
305	*	ISF of Omeprazole C17H19N3O3S---Esomeprazole C17H19N3O3S	-	178.993	5.6	5.6	5.6	5.6	5.6	0.03
306		Tyr-Tyr [M+H]+ C18H20N2O5 NIST	M+H	345.147	11.88	11.88	11.9	11.9	11.9	0.03
307		Unknown (carbon number 16); PlaSMA ID-806 C16H26O8	M-H 1-	345.155	2.83	2.94	4.03	4.83	4.85	0.07																																				5004.9
308	*	ISF of NCGC00380859-01_C20H26O5_(5xi,6alpha,7beta)-6,11,12-Trihydroxy-7,20-epoxyabieta-8,11,13-trien-20-one C20H26O5	-	301.179	5.69	5.7	5.72	5.81	5.88	0.49		12615.6		11903.8		16428.9				11498.3	16416.6			14746.9				8945.3	12349.8	12909.8	15223.7	12371.4				12720.9	7886.8	17425.5	17403.4		15051.4		13613.8			12096.9	12763.1	15871.2	12647.1
308	*	NCGC00380859-01_C20H26O5_(5xi,6alpha,7beta)-6,11,12-Trihydroxy-7,20-epoxyabieta-8,11,13-trien-20-one C20H26O5	M-H 1-	345.168	5.69	5.72	5.79	5.81	5.85	0.08																																					7525.9
309		NCGC00380281-01_C21H30O4_4a(2H)-Phenanthrenecarboxylic acid, 1,3,4,9,10,10a-hexahydro-5,6-dihydroxy-1,1-dimethyl-7-(1-methylethyl)-, methyl ester, (4aR)- C21H30O4	M-H 1-	345.204	7.5	7.5	7.5	7.75	7.75	0.02	7080
310		11-Deoxy-16,16-dimethylprostaglandin E2 [M-H-H2O]- C22H36O4 NIST	M-H-H2O	345.241	6.66	8.92	9.43	9.78	9.8	0.06																		9243.4,13228.9																			6959.5
311		Cohumulone C20H28O5	M-H 1-	347.184	6.75	6.75	6.75	6.77	6.77	0.02																					2483.1
312		NCGC00380146-01_C20H28O5_ C20H28O5	M-H 1-	347.184	1.72	1.72	1.72	1.72	1.72	0.01																																						3394.8
313		9S,15S-Dihydroxy-11-oxothromboxa-5Z,13E,17Z-trienoic acid [M-H-H2O]- C20H30O6 NIST	M-H-H2O	347.185	7.24	7.24	7.24	7.24	7.24	0.01																					2349.9
314		11-Deoxy-11-methylene-15-ketoprostaglandin D2 [M-H]- C21H32O4 NIST---15-Cyclohexyl pentanor prostaglandin F2.alpha. [M-H-H2O]- C21H34O5 NIST---Corticosterone [M+H]+ C21H30O4 NIST	M+H,M-H 1-,M-H-H2O	347.221	4.09	4.25	4.3	4.32	4.89	0.22	18106.1			7901.1		6139.8					16177			26982.2		8470.2		10627.5		35613.7						10792.9			8896.6				5027.6
315		Anacardic Acid [M-H]- C22H36O3 NIST	M-H 1-	347.256	10.39	10.39	10.39	10.48	10.48	0.02
316		16,16-Dimethylprostaglandin A1 [M+H-H2O]+ C22H36O4 NIST	M+H-H2O	347.257	9.51	9.51	9.51	9.51	9.51	0.01																																		3379.3
317		Estrone sulfate [M-H]- C18H22O5S NIST	M-H 1-	349.109	4.98	5.01	5.1	5.16	6.03	0.11							6592.8										5126.5						6243.7			5867.8							14288.9
318		9S,11S,15S-Trihydroxy-2,3-dinor-5Z,13E-prostadienoic acid [M+Na]+ C18H30O5 NIST	M+Na	349.2	2.02	2.07	2.14	3.02	3.65	0.08						4106.8				2770.5																										4061.9
319		15(R)-15-Methylprostaglandin F2.alpha. [M-H-H2O]- C21H36O5 NIST	M-H-H2O	349.237	4.42	4.63	4.67	4.73	5.01	0.18	44457.9									53519.9	39511.6			69063.9			71564.2			63087.3		55989.1	48944.7										8114.8
320		15(R)-15-Methylprostaglandin F2.alpha. [M+H-H2O]+ C21H36O5 NIST	M+H-H2O	351.251	4.96	4.96	4.96	4.96	4.96	0.01
321		LPA 12:0; [M-H]- C15H31O7P	M-H 1-	353.172	8.45	8.46	8.47	8.54	8.55	0.12																										6095								9515.7	19880.1			3221.9
322		15(R),19(R)-Hydroxyprostaglandin F1.alpha. [M-H-H2O]- C20H36O6 NIST	M-H-H2O	353.233	3.03	3.75	3.86	4	4.13	0.1								16121										8395.5
323		9S,11R-Dihydroxy-15-oxoprostanoic acid [M-H]- C20H36O5 NIST	M-H 1-	355.247	3.89	3.94	4.01	4.59	4.77	0.22	3855.2				4676.7			10649.2							9282.5				4188.1		10273.9						6741.2		5271.2							8658.5
324		FAHFA 21:0; FAHFA 18:0/3:0; [M-H]- C21H40O4	M-H 1-	355.282	10.1	10.14	10.17	10.24	10.66	0.31					7188.8			7244.9					21600.6		5496		12621.8				31923.4	31315.1		15859.5	11186.8				19954.3			9189.5			17887.5			11758	3820
325		Glycan 3'-Sialyl-N-acetyllactosamine [M+H+K]2+ C25H42N2O19 NIST	M+H+K	357.099	2.17	2.17	2.19	2.21	2.21	0.03
326		16-Phenyl tetranor prostaglandin E1 [M+H-H2O]+ C22H30O5 NIST	M+H-H2O	357.201	8.56	8.56	8.56	8.56	8.56	0.01
327		13,14-Dihydroprostaglandin F1.alpha. [M-H]- C20H38O5 NIST	M-H 1-	357.263	4.62	4.62	4.67	4.8	4.8	0.03																										13326.9
328		Isodityrosine (Not validated); PlaSMA ID-870 C18H20N2O6	M-H 1-	359.123	2.95	2.95	2.95	2.95	2.95	0.01																								5962.9
329		Cortisone C21H28O5	M-H 1-	359.182	5.74	5.74	5.74	5.74	5.74	0.01
330		Iloprost [M-H]- C22H32O4 NIST	M-H 1-	359.22	7.3	7.3	7.3	7.3	7.3	0.01																											17409.3
331	*	10(S),17(S)-DiHDoHE [M-H]- C22H32O4 NIST---5S,12S-Dihydroxy-6Z,8E,10E,14Z-eicosatetraenoic acid [M+Na]+ C20H32O4 NIST---8-Iso-16-cyclohexyl-tetranor prostaglandin E2 [M-H-H2O]- C22H34O5 NIST---Prostaglandin F2.alpha. 1,11-lactone [M+Na]+ C20H32O4 NIST	M+Na,M-H 1-,M-H-H2O	359.221	8.53	8.59	8.64	8.69	8.78	0.33				12113.1		24847.9	47788.9	9637.4	23342.9	26051.2		25969						16510.8	16662.4					14978.3		8583	38831.1	39762.8		19539.4			8639.3		42181.5	15863.9	32553.2
331	*	ISF of Prostaglandin F2.alpha. 1,11-lactone [M+Na]+ C20H32O4 NIST---8-Iso-16-cyclohexyl-tetranor prostaglandin E2 [M-H-H2O]- C22H34O5 NIST---10(S),17(S)-DiHDoHE [M-H]- C22H32O4 NIST---5S,12S-Dihydroxy-6Z,8E,10E,14Z-eicosatetraenoic acid [M+Na]+ C20H32O4 NIST	-	341.209	8.58	8.59	8.6	8.66	8.68	0.07									10583.5		7977.1																	15904.7									10593.4
332		Prostaglandin F2.alpha. 1,15-lactone [M+Na]+ C20H32O4 NIST	M+Na	359.22	4.57	4.57	4.57	4.63	4.63	0.02																									4888.4
333	*	CORTISOL C21H30O5	M-H 1-	361.199	5.68	5.68	5.68	5.69	5.69	0.02
333	*	ISF of CORTISOL C21H30O5	-	361.164	5.81	5.81	5.81	5.81	5.81	0.01																					18833.6
333	*	ISF of CORTISOL C21H30O5	-	289.179	5.8	5.8	5.8	5.8	5.8	0.01																											1729.2
334		17,20,21-Trihydroxypregn-1-ene-3,11-dione [M-H]- C21H30O5 NIST	M-H 1-	361.2	5.14	5.15	5.16	5.26	5.8	0.49	8005.3	8173.7	7603.5	9990.7	14540.6	7934.4	13262.3	27700.4	9174.9		16726.3	17328.2	10846.4		10050.2		12392.5	8921	16318.6	13251.7			4575.1	10302.4	15521.5		10674.6	10818.4	8813.5						12541.9	11859		9082.6
335		19,20-DiHDPA [M-H]- C22H34O4 NIST---8-Iso-16-cyclohexyl-tetranor prostaglandin E2 [M+H-H2O]+ C22H34O5 NIST---FAHFA 22:4; FAHFA 20:4/2:0; [M-H]- C22H34O4	M+H-H2O,M-H 1-	361.237	4.71	6.04	8.64	8.68	9.03	0.1		33218.8	1396.7								7622.5																	20338.1
336	*	ISF of 7(S),17(S)-Dihydroxy-8(E),10(Z),13(Z),15(E),19(Z)-docosapentaenoic Acid [M-H]- C22H34O4 NIST	-	343.225	11.01	11.01	11.01	11.01	11.01	0.01
337		9S,15S-Dihydroxy-5Z,13E-prostadienoic acid [M+Na]+ C20H34O4 NIST	M+Na	361.236	4.67	4.81	7.57	8.65	11.01	0.09												5926														32577.9			27109.3					3525.5
338		16,16-Dimethylprostaglandin A2 [M-H]- C22H34O4 NIST---20a,20b-Dihomo-9-oxo-11R,15S-dihydroxy-5Z,13E-prostadienoic acid [M-H-H2O]- C22H36O5 NIST---Limaprost [M-H-H2O]- C22H36O5 NIST	M-H 1-,M-H-H2O	361.237	4.56	4.61	4.67	4.7	9.02	0.19	4488.4							13811.5				7090.9					14846.3		7776.4			11985.1						9570.9							6207.8
339		N-Palmitoyltaurine [M-H]- C18H37NO4S NIST	M-H 1-	362.235	8.86	8.92	8.95	8.99	11.55	0.4	34226	22247.1				26662.4	19191.1			38066	11660.1		9380.9	13719.6					18726									18894.9							33101.3		20549.9
340		5.beta.-Pregnan-17,21-diol-3,11,20-trione [M+H]+ C21H30O5 NIST	M+H	363.216	5.04	5.25	5.26	5.28	5.37	0.14		5920.6	5219.1		28267.4		8222.5							10449.2														9713.6					8596	9070.3				10036.3
341		9S,11R,15S-Trihydroxy-20a,20b-dihomo-5Z,13E-prostadienoic acid [M-H-H2O]- C22H38O5 NIST---Unoprostone [M-H-H2O]- C22H38O5 NIST	M-H-H2O	363.252	4.77	4.96	5.04	5.1	6.31	0.49			23578.3	49798		61270.6		86214.9		79477.1	48219.3			108228	59871.5		97596	32495.2				79734.4				72795.2			68498.7				18969.4	56102.8
342		16,16-Dimethylprostaglandin E2 [M+H-H2O]+ C22H36O5 NIST---1a,1b-Dihomo-9S,11R,15S-trihydroxy-5Z,13E-prostadienoic acid [M-H-H2O]- C22H38O5 NIST	M+H-H2O,M-H-H2O	363.253	6	6	6	6.07	6.07	0.02
343		17,20-Dimethyl Prostaglandin F1.alpha. [M-H-H2O]- C22H40O5 NIST---9S,11R,15S-Trihydroxy-20a,20b-dihomo-5Z,13E-prostadienoic acid [M+H-H2O]+ C22H38O5 NIST	M+H-H2O,M-H-H2O	365.268	5.05	5.28	5.51	5.61	7.26	0.73	23185.6	73206.7	12564.3	162879	6592.7	33626.1			32430.3		24495		68471.6,22739.1	366420			46101.9	43505.2		48390.3	106954.0,18969.8	226644	28650.8	148962	33261.2	7969.7	26402.4	13163.2		76372.4						27855.1
344		3-Dehydroepiandrosterone sulfate [M-H]- C19H28O5S NIST	M-H 1-	367.157	5.25	5.31	5.37	5.4	6.78	1	6.43595e+06	2.62997e+06	2643905	7.91587e+06	4.9831e+06	57613.7,4203240.6	6.44789e+06	3.66976e+06	2.84725e+06	245092.7,13211445.0	8.34737e+06	3989433	2.77444e+06	6.89292e+06	102225.8,9413555.9	7.21098e+06	8.17266e+06	6.36328e+06	1.61454e+06	4.97935e+06	4.97427e+06	6936461	7.7988e+06	4.74515e+06	3.33906e+06	7031891	2.03568e+06	3.60791e+06	6.28014e+06	4.12738e+06	887079	421824	5990725	3789172.5,23903.4	4.38275e+06	4.22804e+06	4933302	4.55109e+06	476830
345		4-Androsten-17.beta.-ol-3-one sulfate [M-H]- C19H28O5S NIST	M-H 1-	367.157	4.79	4.9	5.3	5.3	5.96	0.04																											2.06897e+06
346		Androsterone sulfate [M-H]- C19H30O5S NIST	M-H 1-	369.173	3.2	4.75	5.68	5.78	8.05	0.98	235036.7,1350787.3	103163.2,1466045.3,87842.0	119162.3,672638.5	207447.7,3623976.1,476364.2	1039576.8,313688.3	211267.2,259886.8,1167016.2	564370	2358790.0,254438.9	122386.1,1500140.3	1.1185e+06	488103.6,244884.6	188947.4,100308.2,1603626.5	1642361.2,124489.2,143897.1	732564.7,1211478.7	706717.5,3869884.8	232315.5,3122865.2,460716.2	1722227.2,527159.0	390700.3,4871693.9	712250.0,168145.1	2.30123e+06	159532.2,414318.9,2071531.9	281851.1,4223497.7,338515.4	594527.6,3764972.4	527507.0,1528567.2	252346.9,187777.1,2422928.2	434217.2,841433.9,6160827.7	92614.5,1045548.0,82046.7	124885.2,191453.9,1324687.7	238731.5,481756.7,1998827.9	103655.2,343673.1,1613579.2	273026.8,101497.0	261616	180742.5,233487.8,2926045.9	196247.0,266814.7,1658794.9	141746.0,2691224.0,191211.3	91804.2,216563.6,1194749.3	1.86968e+06	194993.1,304206.9,2897797.6	524289
347		19(R)-Hydroxyprostaglandin F2.alpha. [M-H]- C20H34O6 NIST	M-H 1-	369.229	3.66	3.66	3.66	3.66	3.66	0.01
348		FAHFA 22:0; FAHFA 18:0/4:0; [M-H]- C22H42O4	M-H 1-	369.298	10.33	10.37	10.49	10.55	10.55	0.14	5957.7		6839.9		7233.9																									4115.3	5804.6	10754.5							4773.4
349		FAHFA 22:0; FAHFA 12:0/10:0; [M-H]- C22H42O4---FAHFA 22:0; FAHFA 16:0/6:0; [M-H]- C22H42O4	M-H 1-	369.298	9.89	9.96	9.97	10.13	12.4	0.07															4345.7
350		15-Ketoprostaglandin E2 [M+Na]+ C20H30O5 NIST	M+Na	373.201	6.23	6.23	6.23	6.23	6.23	0.01																																					2296.3
351		Isodeoxycholic acid [M-H-H2O]- C24H40O4 NIST	M-H-H2O	373.272	7.52	7.57	7.65	7.69	7.73	0.06		11468.6														17684.6
352		Unknown (carbon number 18); PlaSMA ID-927 C18H33O6P	M-H 1-	375.183	3.71	3.79	3.84	3.86	4.28	0.19					13299.2								33217.3	12349.4					10043.6		9962.8		14413.2					8741.5		8886.2	90944.9					95818.9	8791.8
353		Unknown (carbon number 18); PlaSMA ID-929 C18H32O8	M-H 1-	375.193	4.18	4.18	4.24	4.31	4.31	0.03
354		(R)-Butaprost, free acid [M-H-H2O]- C23H38O5 NIST	M-H-H2O	375.252	4.76	4.76	4.77	4.77	4.77	0.03	7164.6																									7696.4				4141.4
355		Entinostat [M+H]+ C21H20N4O3 NIST	M+H	377.159	1.66	1.83	3.27	3.37	3.44	0.06																							3920.2										4236.4
356		9-Deoxy-9-methylene-16,16-dimethyl Prostaglandin E2 [M-H]- C23H38O4 NIST	M-H 1-	377.268	5.05	5.15	5.18	5.28	6.07	0.34	27123.7	11526.9	10081.5	17261.6	19975.3	22659.1	12809					11837.5		29597.7				23794.4	17259.5	21384		21337.6	18399.9		19671.8				17671.2	10953.8
357		D-erythro-Sphingosine-1-phosphate [M-H]- C18H38NO5P NIST	M-H 1-	378.239	7.55	7.62	7.66	7.7	10.53	0.99	280323	309644	125973	141882	219696	409908	215548	403978	157267	505143	327945	273367	202024	179011	222057	245775	146517	324182	95426	257539	139646	192974	170680	214277	167393	109072	325044	244722	149102	151948	155538	138268	119969	306861	379904	120401	258950	135712	92486
358		D-erythro-Sphinganine-1-phosphate [M-H]- C18H40NO5P NIST	M-H 1-	380.254	7.79	7.86	7.92	7.97	10.75	0.23	42465.8	49683.8				61807.4				81011.7		26406.9		26010.1							22732.7													47875.6			33633.3	11933.2
359		1-Myristoyl-2-hydroxy-sn-glycero-3-phosphate C17H35O7P---1-Myristoyl-2-hydroxy-sn-glycero-3-phosphate; LC-ESI-QTOF; MS2; CE C17H35O7P---LPA 14:0; [M-H]- C17H35O7P	M-H 1-	381.202	9.56	9.73	9.74	9.79	14.15	0.99	279048	126724	34429.3	33128.2	76634.8	336113	191489	152661	58177.8	188546	163670	51244.2	87972.5	125717	50352.4	81944.8	62941.4	74308.4	34962.4	65067.2	97011.4	107742	34556.2	87983.5	101126	102690	116180	133508	74759.3	66505.3	96346.8	94834.5		388543	559627	39844.7	141465	57024.2,2706.1	18628.6
360		17-Phenyl trinor prostaglandin F2.alpha. methyl ester [M+H-H2O]+ C24H34O5 NIST---7(S),17(S)-Dihydroxy-8(E),10(Z),13(Z),15(E),19(Z)-docosapentaenoic Acid [M+Na]+ C22H34O4 NIST---Dehydrocholic acid [M+H-H2O]+ C24H34O5 NIST	M+H-H2O,M+Na	385.236	4.29	4.32	4.36	4.42	4.5	0.48	15741.5			13029.7				64113.7			19503.8				25411				28336.9			12747.8								11463.8							6498.1	62386.7	34033.7
361		Levocetirizine C21H25ClN2O3	M-H 1-	387.145	6.26	6.26	6.31	6.7	6.7	0.03																																				239487
362		11-Deoxy-16,16-dimethylprostaglandin E2 [M+Na]+ C22H36O4 NIST---3,7-Dihydroxy-12-oxocholanoic acid [M-H-H2O]- C24H38O5 NIST	M+Na,M-H-H2O	387.252	4.22	5	5.08	5.24	6.09	0.2	10634.3	7679.2		14027	16069.5																					58853.9												37041.2
363		Taldalafil C22H19N3O4	M-H 1-	388.125	7.04	7.04	7.04	7.04	7.04	0.01
364		12-Ketodeoxycholic acid [M-H]- C24H38O4 NIST	M-H 1-	389.268	5.32	5.46	5.64	5.78	7.79	0.41					122172								138157		129386	55904.9	171326							45327.3									30240.7	97509.8	85297			40818
365		N-Stearoyltaurine [M-H]- C20H41NO4S NIST	M-H 1-	390.265	9.73	9.77	9.82	9.93	9.98	0.21	38499	18023.8				26943.2			7293.7	25278.6		6155.3	5621.2																			15098.5		17859			11715.2
366		9S,11,15S-Trihydroxythromboxa-5Z,13E,17Z-trien-1-oic acid [M+Na]+ C20H32O6 NIST	M+Na	391.206	2.42	2.42	2.42	2.42	2.42	0.01																																						5141.1
367		Deoxycholic acid [M-H]- C24H40O4 NIST	M-H 1-	391.284	5.07	5.94	6.02	6.2	8.21	0.94	306194	207888	60793.8	204983	155323	117727	300068	290724		640180	112872	257160	123576.1,336659.4	752530	476143	525677	95316.2	460703	124997	68488.1	151856	311466	202871	91297.7	516603	166595	206755.3,178296.8	383157	172790	55452.3	18611.9	29808.4	168756	20870.7	204552	166592	493228	191869	129300
368		12-Ketodeoxycholic acid [M+H]+ C24H38O4 NIST---Deoxycholic acid; LC-ESI-QTOF; MS2; CE C24H40O4---Hyodeoxycholic acid [M-H]- C24H40O4 NIST---Isodeoxycholic acid [M-H]- C24H40O4 NIST	M+H,M-H 1-	391.283	4.87	4.94	5.04	5.07	5.2	0.14	282828												197658		135038		150640						302811	287435					63783.7
369		CerP 18:1; [M-H]-; CerP(d16:1(4E)/2:0) C18H36NO6P	M-H 1-	392.217	7.58	7.58	7.62	7.65	7.65	0.03											3715.7																				861.8
370		6-Ketoprostaglandin F1.alpha. [M+Na]+ C20H34O6 NIST	M+Na	393.223	8.66	8.66	8.66	8.69	8.69	0.02		5833.1					5311.4
371		CerP 18:0; [M-H]-; CerP(d16:0/2:0) C18H38NO6P	M-H 1-	394.234	7.65	7.65	7.65	7.67	7.67	0.02																															883.7
372		Pregnenolone sulfate [M-H]- C21H32O5S NIST	M-H 1-	395.188	5.41	6.2	6.22	6.24	8.18	0.43	166724	67644	61172.6			184525	112755	61427.2		377316			36006	109089	117459	59531.3						116335				73405.3		57885.2	63249.8	46025.1	24370.2			169999	86014
373		LPA 15:0; [M-H]- C18H37O7P	M-H 1-	395.217	10.1	10.33	10.34	10.37	12.85	0.98	157084	98232.9	30111.5	34035	53709.7	149840	85795.8	75644.4	45139.1	130719	85263.2	36284.1	50472.7	73550.9	38463.6	33595.7	30121	56057.5	16870.2	52360.4	33128.6	55233.9	29114.2	39757.8	56858.4	51403.3	54627	81085.7	44474.8	50613.7	29453.3	38648.1	11290	107997	160348	17198.5	41237.1	24837	8065.7
374		1-Hexadecyl lysophosphatidic acid [M-H]- C19H41O6P NIST	M-H 1-	395.253	11.19	11.21	11.22	11.25	13.56	0.7		97001.2	46852.2	54310.8	34575.2	139391	57867	65385.7	43680.4	103457	61657.1		40904.7	49511.1	40669.8	46077	36584.8	54187.9	28666	61828.4	28728.6	55009.3	33993.8	44393.4	48404.8	34408.1	55616.5	55197.5	44458.3	32395.7		42248.1	17837.6		58220.6	23117.1			17179.9
375		LPE 12:0; [M-H]- C17H36NO7P---lysoPE 12:0; [M-H]-; PE(12:0/0:0) C17H36NO7P	M-H 1-	396.213	8.15	8.22	8.23	8.23	8.23	0.04																					2514.7													2727.3
376		Sulfasalazine C18H14N4O5S	M-H 1-	397.056	3.48	3.48	3.48	3.67	3.67	0.02													10941.7
377	*	LPA 16:3; [M-H]- C19H33O7P	M-H 1-	403.185	9.72	9.73	9.78	9.79	11.46	0.27						9803.9	6831.6			6717.6	6603.2							4028.7			3619.3			3682.8								4551.3			14645.7
377	*	ISF of LPA 16:3; [M-H]- C19H33O7P	-	357.272	9.78	9.78	9.78	9.78	9.78	0.01																							20897
378		Limaprost [M+Na]+ C22H36O5 NIST	M+Na	403.247	3.79	3.79	4.32	4.36	4.36	0.03																														3303.2					4002.8
379		Carvedilol C24H26N2O4	M-H 1-	405.178	8.32	8.32	8.32	8.32	8.32	0.01																																							24365.9
380	*	16,16-Dimethylprostaglandin E1 [M+Na]+ C22H38O5 NIST---3,7-Dihydroxy-12-oxocholanoic acid [M-H]- C24H38O5 NIST---3-Oxocholic acid [M-H]- C24H38O5 NIST---Unoprostone [M+Na]+ C22H38O5 NIST	M+Na,M-H 1-	405.263	3.92	4.54	4.93	5	5.91	0.69	23888.8	9754.4	10423.5	17237.6	27643.9	22132.9	4453.5		6999.1		26042.5	11909.7	18403.4				20507.5	16855.1		12018.8	22523	23703.5	24951.4		7337.1	18671.9	18600.5	20187.5	15120.7		18688.9			12593.1		18737	12257.6	15674.2	14819.1
380	*	ISF of 16,16-Dimethylprostaglandin E1 [M+Na]+ C22H38O5 NIST---3-Oxocholic acid [M-H]- C24H38O5 NIST---Unoprostone [M+Na]+ C22H38O5 NIST---3,7-Dihydroxy-12-oxocholanoic acid [M-H]- C24H38O5 NIST	-	361.273	4.86	4.86	4.86	4.86	4.86	0.01														45931.1
381		16,16-Dimethylprostaglandin F2.alpha. [M+Na]+ C22H38O5 NIST	M+Na	405.263	4.02	4.02	4.02	4.92	4.92	0.02																																	8668.1
382		15(R)-15-Methylprostaglandin F2.alpha. methyl ester [M+Na]+ C22H38O5 NIST	M+Na	405.266	3.65	3.65	4.05	4.52	4.52	0.03																												9833.2
383		L-Tryptophan [2M-H]- C11H12N2O2 NIST	2M-H	407.17	1.25	1.3	1.33	1.43	1.48	0.82	35854.9	14393.4	19358.7	21278.9		19957	41161.3	32920.5		31094.4	53180.8	20845.5	26972	13856.5	22643.1	22818	20689.3	19488.7	28260.8	50099.7	23926	17743	25916.2	28581.8	28833.7	35888.6	17151.9	30806.2	16429.2				14657.8	15339	19989.9		16761.8	27572.7	14219.7
384		LPA 16:1; [M-H]- C19H37O7P	M-H 1-	407.217	7.16	10.06	10.08	10.12	12.64	1	373468	225726	87287.4	107975	161717	374611	224894	406467	159532	455998	325823	122368	173961	287439	105217	196325	168457	219857	65489	47675.7	104114	228002	133394	51029	184326	85699.2	277183.0,8661.0	4012.9,265153.7	106865	198057	122786	160345	55825	262660	247698	54597.7	295291	140916	34174
385		Cholic acid C24H40O5	M-H 1-	407.278	2.82	4.82	4.94	5.09	5.34	0.52				23417.5	31309.7	106711		30559.9	9599.8	36807.8	49000		21991.5	99272.4	22623.7	45878.7	37971.7			45422.7	16551.4		37519.2	33813.1				21070			27705		33172.2			28392
386		.alpha.-Muricholic acid [M-H]- C24H40O5 NIST---CHOLIC ACID C24H40O5	M-H 1-	407.279	4.23	5.12	5.19	5.22	5.24	0.2				236564						57833.3		88422.1						629100	76929.2			415303
387		Ezetimibe C24H21F2NO3	M-H 1-	408.139	8.5	8.5	8.5	8.5	8.5	0.01
388		LPA 16:0; [M-H]- C19H39O7P	M-H 1-	409.233	7.7	7.84	10.62	10.93	14	1	20743.7	22692.2	7056.9	49706.6	16728.6,4611820.5	36987.6	973726	208718.8,6274453.7,14371.9	3.84398e+06	8010129.2,32223.0	19253.5	13185.3	4106927.7,10816.9	20748.7	12434.7,3217680.7	3.17385e+06	3.49224e+06	22212.6	2.13262e+06	3872683.6,14399.4	4478.2,2613821.4	4177417.6,15641.3	3025031.5,7122.2	9548.3	10075.3	3022057	28396.7	23454.4	10451	11493	6556.2,2507904.5	8771.7	2.44609e+06	1145768.0,14201.4	14524.9	257985	4407679.8,9019.5	343485	1629279.3,2877.4
389		1-Oleoyl-L-.alpha.-lysophosphatidic acid [M-H-H2O]- C21H41O7P NIST	M-H-H2O	417.238	9.65	11.22	13.61	14.36	15.5	0.68	13508.3	7848.2,35642.6		37948.5	45873.4	23320.3	33858.6		4555.5	6546.7,7073.0		7414.5		6882.3	9487.2	8074.3	9361.3	22195.8		12791	16041.4	17097.4	8755.2	10510.3	7775.3	23156.8	3086	4641.7		16559.9			12072		13690.6	15586.5	72787.5		14343.2
390		Losartan C22H23ClN6O	M-H 1-	421.152	4.91	4.92	4.93	4.93	5.09	0.04
391		LPA 17:1; [M-H]- C20H39O7P	M-H 1-	421.233	10.49	10.64	10.65	10.68	12.64	0.7		34271.3		20348.6	16224.3		39568.7	39308.7	16723.7	45566.2	27124		24441.3	34811.4		22866.9	19285	25475.9		26311.9	6965.8	35958.4		18422.2			27146.3	37497.1	23940	16781.3	10648.6	6046.1		33907.8	42710		23321.4	13684.7
392		PA 16:0; PA 2:0-14:0; [M-H]- C19H37O8P---PA 16:0; [M-H]-; GPA(14:0/2:0) C19H37O8P---PA 16:0; [M-H]-; GPA(2:0/14:0) C19H37O8P	M-H 1-	423.211	9.49	9.73	9.74	9.79	14.06	0.51					6185.1	27558.7	14345.8	13213.6		16093.5	13318.6	4592.4										6955.3		4107.1,4942.6		5297.3	8211			4621.5		8505.5		30529.1	45071.2		14181.2
393		LPA 17:0; [M-H]- C20H41O7P	M-H 1-	423.249	11.29	11.51	11.52	11.54	13.35	0.98	338727	306556	65626.1	65983.5	150493	378929	170271	125882	60624	262063	117613	91441	87442.6	114265	53753.9	65969.6	56603.8	141174	32074.8	147173		171029	63928.5	124873	132561	83749.5	105782	261613	92559.4	75630.3	54839.4	61228.1	20056.7	156118	192834	30617.4	65002.4	44672.2	15681.9
394		1-Myristoyl-2-hydroxy-sn-glycero-3-phosphoethanolamine [M-H]- C19H40NO7P NIST---LPE 14:0; [M-H]- C19H40NO7P	M-H 1-	424.244	9.36	9.36	9.41	9.44	11.75	0.28	11091.8										5645.6										7161.9	9051.7				4538.3		10539	5809.4						14018.9
395		lysoPE 14:0; [M-H]-; PE(14:0/0:0) C19H40NO7P	M-H 1-	424.245	9.38	9.38	9.38	12.08	12.08	0.02																																		15636.5
396		Irbesartan C25H28N6O	M-H 1-	427.224	5.44	5.52	5.54	5.54	6.59	0.04																																					1.58235e+06
397		Irbesartan; LC-ESI-ITFT; MS2; CE C25H28N6O	M-H 1-	427.229	7.64	7.64	7.64	7.64	7.64	0.01
398		Dioctyl sebacate [M+H]+ C26H50O4 NIST	M+H	427.376	10.41	10.46	10.5	10.54	10.67	0.13	73588.6	50601.7			38391.1			98173		145388								67763.9				106797
399		NCGC00385353-01!(2S,3S,4S,5R,6S)-3,4,5-trihydroxy-6-(5-hydroxy-4-oxo-2-phenylchromen-7-yl)oxyoxane-2-carboxylic acid C21H18O10	M-H 1-	429.079	1.46	1.51	1.52	1.55	4.32	0.07																					19802.1										47181.6
400		LPA 18:4; [M-H]- C21H35O7P	M-H 1-	429.199	10.08	10.08	10.1	10.12	11.92	0.07					14042.3					18099.9									7646.4
401		Cholest-4-en-26-oic acid, 7.alpha.-hydroxy-3-oxo [M-H]- C27H42O4 NIST	M-H 1-	429.298	6.21	6.24	6.32	6.34	8.29	0.54			77780.9				108592	123995		143009	165527	83055.1		119911	150575		133189	151185	78481.8		103548	87215.5	92359.9	139795	139949		78490.1	196011		54236.3				44157	93165.6			210627	108518
402		LPA 18:3; [M-H]- C21H37O7P	M-H 1-	431.216	9.82	9.89	9.93	10.7	12.53	0.93	189028.5,68186.4	28897.7		32706.8	41114.1,23045.2	111487	64195.5,31493.3	229767.7,52300.9	16647.7	93976.2	110056	45574.1	59255.3	51087.5	33528.2	55862.7	44153.1,23874.8	63492.9	32826	46738.9	63031.8	81420.1	32328	54736.3	36829.8	59018.9	48850.6	71607.8	38255	6023.8	69379.3,31765.0	53855.5,54921.5	45406	199194	79378.9,57406.2	30198.4	33023.5,47385.5	61058	8445.3
403		3.alpha.,7.alpha.,12.alpha.-Trihydroxycholestanoic acid [M-H-H2O]- C27H46O5 NIST---Cholest-4-en-26-oic acid, 7.alpha.-hydroxy-3-oxo [M+H]+ C27H42O4 NIST	M+H,M-H-H2O	431.314	6.59	6.59	6.59	6.73	6.73	0.02																													55081.3
404	*	LPA 18:2; [M-H]- C21H39O7P	M-H 1-	433.233	7.42	7.54	9.85	10.45	12.93	1	3983827.8,88416.3	73988.6,2555625.0	24972.2,1407844.4	49269.2,2630163.4	2828742.1,98104.9	3481674.4,90152.1	33808.3,2127866.3	4509185.2,98680.7	1881980.8,37108.3	3681087.1,123440.3	3930379.8,137229.0	44633.9,1918211.0	51036.0,2189805.3	106270.7,2119546.5	56646.9,1705244.9	60140.7,2115588.5	64080.4,2592515.9	167165.6,3236025.2	68403.6,1622289.2	156715.5,2892085.3	2392064.5,50003.2	2962327.1,199359.1	76355.7,2593348.9	62606.9,1841178.2	49940.8,1767522.2	44438.9,1730362.9	113500.9,1719480.1	60318.4,2250933.5,7882.5	95337.9,2152308.9	52658.6	32036.1,1754676.9	16439.1,1758983.6	21668.8,1590112.4	49394.1,2547413.0	54100.3,3169863.1	33271.9,1654503.5	27880.5,1793721.6	21293.1,1598212.3	12595.0,926679.3
404	*	ISF of LPA 18:2; [M-H]- C21H39O7P	-	253.218	10.13	10.13	10.13	10.13	10.13	0.01
405	*	Valsartan C24H29N5O3---Valsartan; LC-ESI-ITFT; MS2; CE C24H29N5O3	M-H 1-	434.217	3.56	3.59	3.63	3.63	3.67	0.04
405	*	ISF of Valsartan; LC-ESI-ITFT; MS2; CE C24H29N5O3---Valsartan C24H29N5O3	-	304.155	3.56	3.56	3.59	3.63	3.63	0.03
405	*	ISF of Valsartan; LC-ESI-ITFT; MS2; CE C24H29N5O3---Valsartan C24H29N5O3	-	417.261	3.74	3.74	3.74	3.74	3.74	0.01
405	*	ISF of Valsartan; LC-ESI-ITFT; MS2; CE C24H29N5O3---Valsartan C24H29N5O3	-	192.08	3.67	3.67	3.67	3.67	3.67	0.01
406		LPA 18:1; [M-H]- C21H41O7P	M-H 1-	435.249	7.99	8.07	8.09	8.24	14.74	0.34		19891.6					10138.6				20941			20039.5	7961.3		8080.4					24874.6			8527.3	1.06635e+06	18272.8				6784.5		8101	18961.5
407		1-Oleoyl-L-.alpha.-lysophosphatidic acid [M-H]- C21H41O7P NIST	M-H 1-	435.249	7.98	11.18	11.19	11.22	13.05	1	3.92631e+06	3.21172e+06	1344891	1.78415e+06	2.2789e+06	26514.6,4309905.8	2.77664e+06	4654144	1493296	21317.0,4214339.9	3.86716e+06	1879743.5,10043.1	1.9005e+06	2.46793e+06	1.39619e+06	2.13728e+06	1.87095e+06	3.24495e+06	1068881.8,10092.4	22116.1,2347547.6	9659.3,1917110.2	2.86242e+06	2.0209e+06	2.00466e+06	1.55881e+06	1.57942e+06	1739755	2.58237e+06	12049.7,1903871.1	1.33002e+06	1.28e+06	1.86513e+06	1.11385e+06	3.37444e+06	2.92271e+06	1.08692e+06	2099316.9,10263.0	1905219.1,5528.9	4196.8,863334.9
408		PA 17:0; PA 2:0-15:0; [M-H]- C20H39O8P---PA 17:0; [M-H]-; GPA(15:0/2:0) C20H39O8P---PA 17:0; [M-H]-; GPA(2:0/15:0) C20H39O8P	M-H 1-	437.228	10.32	10.33	10.33	10.36	12.23	0.26	13129.9	7957.8		7859.5	5917.9	13443.8	8766.9	12161.3		13498.4					3557.8					11888.7		4090.7
409		LPA 18:0; [M-H]- C21H43O7P	M-H 1-	437.264	8.68	12.11	12.12	12.14	15.78	1	4553837.5,9602.0	4542437.1,6165.2	1773681.1,23258.9	1.70447e+06	11255.4,2528020.1	6.37332e+06	3.01328e+06	63232.5,2880019.3	1.89236e+06	4762789.7,29821.3	2.85041e+06	1.84034e+06	1.8196e+06	2.36138e+06	1.32283e+06	1799822.4,18044.4	1.75131e+06	3.16852e+06	1.34967e+06	2.25306e+06	1.09965e+06	2.70476e+06	1530508.9,20154.1	2.50849e+06	235807.9,1682950.8	1.54008e+06	2.10605e+06	7444.1,2388560.3	1.4955e+06	1.55744e+06	1.43217e+06	2.92204e+06	693113	2.94516e+06	4.08871e+06	1093909	22432.4,1720095.3	1.36354e+06	499781
410		LPE 15:0; [M-H]- C20H42NO7P---lysoPE 15:0; [M-H]-; PE(15:0/0:0) C20H42NO7P	M-H 1-	438.259	9.91	9.93	9.97	9.99	10.01	0.09																				3729.4										3133.7				9095.1	9845.9
411		lysoPE 16:0; [M-H]-; PE(O-16:0/0:0) C21H46NO6P	M-H 1-	438.293	14.72	14.72	14.72	14.72	14.72	0.01
412	*	Candesartan C24H20N6O3	M-H 1-	439.15	2.71	2.71	2.71	2.71	2.71	0.01
412	*	ISF of Candesartan C24H20N6O3	-	309.101	2.71	2.71	2.71	2.71	2.71	0.01
413	*	LPS 12:0; [M-H]- C18H36NO9P	M-H 1-	440.21	10.92	10.92	10.94	10.95	10.95	0.03																7488.2
413	*	ISF of LPS 12:0; [M-H]- C18H36NO9P	-	407.217	10.94	10.94	10.94	10.94	10.94	0.01							5289.3
414		17-Trifluoromethylphenyl-13,14-dihydro trinor prostaglandin F1.alpha. [M-H-H2O]- C24H35F3O5 NIST	M-H-H2O	441.228	4.34	4.34	4.34	4.34	4.34	0.01
415	*	Baicalin [M-H]- C21H18O11 NIST	M-H 1-	445.075	2.24	2.37	2.45	2.47	2.49	0.09									10804.4												16944.9										38687.4
415	*	ISF of Baicalin [M-H]- C21H18O11 NIST	-	269.045	2.49	2.49	2.49	2.49	2.49	0.01																															3193.5
416		Baicalein-7-O-glucuronide C21H18O11	M-H 1-	445.076	2.21	2.21	2.21	2.21	2.21	0.01
417		Estrone glucuronide [M-H]- C24H30O8 NIST	M-H 1-	445.188	3.85	3.85	3.85	4.45	4.45	0.02				28344.9
418	*	Baicalin [M+H]+ C21H18O11 NIST---Naringenin-4'-O-.beta.-D-Glucuronide [M-H]- C21H20O11 NIST	M+H,M-H 1-	447.091	2.25	2.44	2.73	2.82	2.91	0.13	3380.1				55707.7				1248.4		5998.5																				2590.1,128132.6			22512
418	*	ISF of Naringenin-4'-O-.beta.-D-Glucuronide [M-H]- C21H20O11 NIST---Baicalin [M+H]+ C21H18O11 NIST	-	271.061	2.82	2.82	2.82	2.82	2.82	0.01					3968
419		Glycoursodeoxycholic acid [M-H]- C26H43NO5 NIST	M-H 1-	448.305	4.35	5.19	5.92	6	8.43	0.99	103750.3,530777.5	312026.1,75700.1	80146.7	51395.2,186262.7	160793.6,625692.2	2148582.4,85555.0	1026108.8,629193.2	304295.0,1509487.0	71242.8,108371.1	460916.8,3470089.1	20669.2,7825917.9,1643116.7	1022053.2,100259.5	468945	647166.5,476304.1	539875	88159.9,841733.8	1244879	1.30482e+06	10433.9,1393658.2,1639079.2	172990.9,794574.4	534556.7,253765.2	4269371.0,370997.4	799989	1538741.1,325043.0	168731.0,2671437.4	230589.1,456711.9	663464.5,155750.1	4551556.7,2151712.7	267394.9,760215.1	1.01119e+06	1371193.4,466064.6	210640.2,5604.7	88952.6,460209.6	637698.4,276581.5	62115.5,1688653.6	406250.4,2414319.8	4153872.6,61388.0	1659614.8,505525.4	265183.0,316427.1
420	*	PA 18:1; PA 2:0-16:1; [M-H]- C21H39O8P---PA 18:1; [M-H]-; GPA(16:1(7Z)/2:0) C21H39O8P---PA 18:1; [M-H]-; GPA(16:1(9Z)/2:0) C21H39O8P---PA 18:1; [M-H]-; GPA(2:0/16:1(7Z)) C21H39O8P---PA 18:1; [M-H]-; GPA(2:0/16:1(9Z)) C21H39O8P	M-H 1-	449.228	10.05	10.07	10.09	10.13	12.8	0.59	28361	36162.8	10524.5	12455.3		45212.5	18288.5	49181.6	18355.1	51013.2				28299.2		19044.7						19153.3	14511.5				16687.5		14008.9	14534.3				40231.1			27184.7	18110.2	8002.7
420	*	ISF of PA 18:1; [M-H]-; GPA(2:0/16:1(7Z)) C21H39O8P---PA 18:1; PA 2:0-16:1; [M-H]- C21H39O8P	-	253.218	10.13	10.13	10.13	10.13	10.13	0.01
421		LPA 19:1; [M-H]- C22H43O7P	M-H 1-	449.264	11.72	11.73	11.75	11.82	13.11	0.27					8717.2		15077.7			21247.6	14397.8						7280					18706.9				9237.2	7637.8		9699.1						19074.6
422		LPE 16:1; [M-H]- C21H42NO7P---lysoPE 16:1; [M-H]-; PE(16:1(7Z)/0:0) C21H42NO7P---lysoPE 16:1; [M-H]-; PE(16:1(9Z)/0:0) C21H42NO7P	M-H 1-	450.259	9.65	9.67	9.68	9.74	12.33	0.94	47005.6	44115.9		5868.9	27389.7	49520.4	45336.9	80731.3	16988.8	104969	55894.8	10633.5	19251.8	75534.7	13015.5	35135.1	20942.5	27014.4		19435.6	20452.3	48828.5	15153.8	30397.9	32064.7	12080.3	34986.9	35907.2	20810.3	28528.1	34918.3	25103.7	10815.4	107164	62924.8		130652	22314.8	11416.1
423		Fipronil sulfone C12H4Cl2F6N4O2S---Fipronil-sulfone; LC-ESI-ITFT; MS2; CE C12H4Cl2F6N4O2S	M-H 1-	450.922	10.62	10.63	10.64	10.66	10.7	0.22	13105.6	6355.4						7587.3	3311	25346.9					2477		3135.4	24833.7										6350.7
424		PA 18:0; [M-H]-; GPA(16:0/2:0) C21H41O8P---PA 18:0; [M-H]-; GPA(2:0/16:0) C21H41O8P	M-H 1-	451.244	10.61	10.69	10.71	10.73	13.17	0.67	111499	84731.2	39327.1	47554.4			65739.4		65633.5			42187.8	40215.7	40845.7		35469	33910	64094.5	20841.1		34425.1		36626.5	39585.8	47695.9	32849.8	60277.7	57227.9	35978.2	35483.1	29290.5	77928.8	70906.6	90955.6	99104.4	25241.9	62042.7	28877.4
425		LPA 19:0; [M-H]- C22H45O7P	M-H 1-	451.279	11.9	12.67	12.69	12.71	14.37	0.69	19255.4	31859	5073.8	14899.8	12828.1	37467.8	15672.9	7859.6	7587.4	23618.4		3143.3	4085.8	4561.9	4105.1	4546.4	4081.4	11193.3	2632.8	6093		23544.4	2960.6	12651.8	3401.5	6792.2		6502.1		2821.8		5306.5		16574.6	23017.1		2978.1	5313.4
426		LPE 16:0; PlaSMA ID-1223 C21H44NO7P	M-H 1-	452.275	8.73	10.26	13.58	14.43	15.21	0.79	65500.6		8925	43667	2758.2	218125	1.72273e+06	12386.3	78388.7	224942		20487.7		15496.7	37640.3		12114.5	1.85463e+06	19820.2,14345.8	8619.5	528474	124141	706651	10179.4	19187.5	52803			6407.9	7300.4		21446.3			10968.5,7593.9	28645.9		32581.1	9810.3
427		LPE 16:0; PlaSMA ID-1224 C21H44NO7P	M-H 1-	452.274	10.41	14.4	14.81	14.96	15.14	0.14				9025.3			29061.1		8234.2				10989.3					4534.9				4465.2	4799.9			564214			6067.4								32444
428		1-Hexadecanoyl-sn-glycero-3-phosphoethanolamine [M-H]- C21H44NO7P NIST---1-Palmitoyl-2-hydroxy-sn-glycero-3-phosphoethanolamine [M-H]- C21H44NO7P NIST	M-H 1-	452.274	8.67	10.46	10.53	13.6	15.39	1	2.59785e+06	1745886	569539	10219.9,649099.9	1.03296e+06	2.99167e+06	29253.3,23675.2,1678859.7	29945.2,29959.1,2057925.9	1.12241e+06	3.11662e+06	20813.4,1839684.4	6814.7,865926.8	41039.4,871606.6	20892.7,1209433.3	14069	688904	700322	1.73098e+06	256323	835728	482039.9,27598.3	8061.8,910907.7	682715	634739	39688.6,706238.9	33652.3,78244.3,510511.0	662433	14165.2,1131403.4	570822	12398.3,390236.4	509692	28159.4,1167519.3	392190	2170816	2.32948e+06	12168.5,441999.0	61587.2	14019.5,596232.6	359567
429		FAHFA 28:0; FAHFA 10:0/18:0; [M-H]- C28H54O4	M-H 1-	453.392	12.69	12.69	12.81	14.57	14.57	0.03	34519.4
430		LPG 14:0; [M-H]- C20H41O9P	M-H 1-	455.236	10.89	10.89	10.89	10.89	10.89	0.01
431		NCGC00169680-02!(2S,3S,4S,5R,6S)-3,4,5-trihydroxy-6-(5-hydroxy-6-methoxy-4-oxo-2-phenylchromen-7-yl)oxyoxane-2-carboxylic acid C22H20O11	M-H 1-	459.091	1.74	1.93	1.97	2.15	2.17	0.08									2886.9																						5324.2			2368
432		LPA 20:3; [M-H]- C23H41O7P	M-H 1-	459.248	7.82	10.86	10.91	11.17	13.23	1	24043.4	48367.0,11165.5	8733	19187	118740.8,76104.0	566731.7,53338.0	325094.1,15467.6	37783.4,878929.9	91502.9	20767.7,570729.7	17948.4,560533.3	200068	20931.1	309989	184576	19122.7	11025.1	33436.5,15160.2	179927	10917.5	11946.3	520893.1,24704.8	201300.0,11378.9	390997	221764	185058	252046	17520.3,26501.0	13361.5	182855	12377.5	268069	12158.9	603118	52694.5,589969.7	9165.3	20577.8,329810.4	22065.8,350965.4,1813.2	173869.9,8877.0
433		LPA 20:2; [M-H]- C23H43O7P	M-H 1-	461.264	11.46	11.48	11.49	11.51	13.68	0.84	149238				72698	19553.4	77083.5	120476	49736.1	185520	109347	56248.4	47246.1	105101	24787.5	44735.4	65682.1	79513.5	24585.2	81899.6	36331.2	123022	49097.7	62877.2	55640.8	34102.3	46105.9	66971.2	84110	43204.2	34558.1	44361.2	23012.1		120272	41514.3	51927.9	48976.9
434		LPA 20:1; [M-H]- C23H45O7P	M-H 1-	463.28	12.27	12.3	12.31	12.32	14	0.8	150396	268607	84278.1	58246.2	105915	478918	272036	243508	32049.6	326792	200519	83761.4	65648.1		104078	176601	102576	164684		342205	64854.5	285152	171498	123311	52996.8	94890.3				42866.8	84521.8	218932		92310.9	203275	53904.8	46996.6	76365.6	22114.7
435		LPE 17:1; [M-H]- C22H44NO7P---lysoPE 17:1; [M-H]-; PE(17:1(9Z)/0:0) C22H44NO7P	M-H 1-	464.274	10.17	10.2	10.21	10.27	10.28	0.09																					9230.8																22244.4
436		GLYCOCHOLATE C26H43NO6	M-H 1-	464.3	3.8	5.3	5.34	5.37	6.59	0.34	249640				141569	1.6882e+06	195735				21489.1		64004.5	96790								747593		147937				668349				30548	12139.6	93915.3	381283	937048	6501796
437		PA 19:0; PA 2:0-17:0; [M-H]- C22H43O8P---PA 19:0; [M-H]-; GPA(17:0/2:0) C22H43O8P---PA 19:0; [M-H]-; GPA(2:0/17:0) C22H43O8P	M-H 1-	465.258	11.29	11.51	11.52	11.54	13	0.36		22464.7		16593		30915.3		15725.4	12274.6	26239.9					14969.8			11603.9		9401.8	6442.1													19730.3	28705.5	11155.5
438		LPA 20:0; [M-H]- C23H47O7P	M-H 1-	465.295	12.41	13.24	13.25	13.27	14.92	0.51	16440	6279.2		6372.4	6950.1	12626.1			15002.1	31165	11379.4		7387.4	12633	6613.7	7142.9	8054.5	44449.8		14935.4	4051.1	24965.6		17136	13261.3	22599.8		14654.3	14135	10781.3	12897.9			9441.8				12273.9	6351.8
439		Cholesterol 3-sulfate [M-H]- C27H46O4S NIST	M-H 1-	465.301	11.2	11.24	11.3	11.38	12.59	0.6	5.56055e+06		845598		931516	5.34988e+06	1.15222e+06	1.48507e+06	565399	3.6893e+06	400595	373334	423569	712428				1.17725e+06	340475			970340			822096	466278		843111	766896	709652	372092	2.80842e+06		2.93303e+06	4987625	486723	2.17934e+06
440		LPS 14:1; [M-H]- C20H38NO9P	M-H 1-	466.224	10.43	10.43	10.43	10.43	10.43	0.01
441	*	LPE 17:0; [M-H]- C22H46NO7P---lysoPE 17:0; [M-H]-; PE(17:0/0:0) C22H46NO7P	M-H 1-	466.291	10.81	11.02	11.03	11.08	12.62	0.37	207930			38360.7		116530	97962.9			99736.1				57791.3					21566.6			62716		41386.1										76567.1			35562.9		23804.9
441	*	ISF of LPE 17:0; [M-H]- C22H46NO7P---lysoPE 17:0; [M-H]-; PE(17:0/0:0) C22H46NO7P	-	255.232	10.94	10.94	10.94	10.94	10.94	0.01
442	*	ISF of LPS 14:0; [M-H]- C20H40NO9P	-	451.243	10.9	10.92	10.94	10.96	10.98	0.64	349258	280851		233282	266895	388105		364486	205915	425803	291647			192962	169958	166263		256518		177466	136273	172435	148336			139258	207161	167184	143977	123450	121520		141836	320558			251072	164100	110052
442	*	ISF of LPS 14:0; [M-H]- C20H40NO9P	-	255.233	10.96	10.96	10.97	10.98	10.98	0.03																												132028		94282
442	*	LPS 14:0; [M-H]- C20H40NO9P	M-H 1-	468.239	9.75	9.75	9.75	12.14	12.14	0.02
443		11-Keto-.beta.-boswellic acid [M-H]- C30H46O4 NIST	M-H 1-	469.329	8.07	8.07	8.07	8.07	8.07	0.01
444		Sumaresinolic acid [M+H]+ C30H48O4 NIST	M+H	473.361	7.83	7.83	7.89	9.82	9.82	0.03							276456
445		LPE 18:3; [M-H]- C23H42NO7P---lysoPE 18:3; [M-H]-; PE(18:3(6Z,9Z,12Z)/0:0) C23H42NO7P---lysoPE 18:3; [M-H]-; PE(18:3(9Z,12Z,15Z)/0:0) C23H42NO7P	M-H 1-	474.259	9.46	9.48	9.52	9.56	12.24	0.71	87504.5	28321.4	3968.5	13813.5	16641.9	63288.9	37271.3	91309.8	12172.7	39283.1	33839.2	14199.2	32079.7	54839.6			14172.9	21620.8	10924.1	28625.6		79113.5	19254.4	25419.4				24654.2			63667.2		22399.2	152872	54660.7	23092.1	64688.7	22506.4
446		PA 20:2; [M-H]-; GPA(18:2(2E,4E)/2:0) C23H41O8P---PA 20:2; [M-H]-; GPA(18:2(6Z,9Z)/2:0) C23H41O8P---PA 20:2; [M-H]-; GPA(18:2(9E,10E)/2:0) C23H41O8P---PA 20:2; [M-H]-; GPA(18:2(9E,12E)/2:0) C23H41O8P---PA 20:2; [M-H]-; GPA(18:2(9Z,11Z)/2:0) C23H41O8P---PA 20:2; [M-H]-; GPA(18:2(9Z,12Z)/2:0) C23H41O8P---PA 20:2; [M-H]-; GPA(2:0/18:2(2E,4E)) C23H41O8P---PA 20:2; [M-H]-; GPA(2:0/18:2(6Z,9Z)) C23H41O…	M-H 1-	475.243	10.23	10.25	10.27	10.3	12.34	0.49		41141.3	13217.3	25799.4			23838.1	63199.5			48221.6	17748.3	20250	19601.8			31403.6	45537.3	12448.4	23803.2				15632.7				22233	23041						50488.5	12308.3
447		LPE 18:2; [M-H]- C23H44NO7P---lysoPE 18:2; [M-H]-; PE(18:2(2E,4E)/0:0) C23H44NO7P---lysoPE 18:2; [M-H]-; PE(18:2(6Z,9Z)/0:0) C23H44NO7P---lysoPE 18:2; [M-H]-; PE(18:2(9E,10E)/0:0) C23H44NO7P---lysoPE 18:2; [M-H]-; PE(18:2(9E,12E)/0:0) C23H44NO7P---lysoPE 18:2; [M-H]-; PE(18:2(9Z,11Z)/0:0) C23H44NO7P---lysoPE 18:2; [M-H]-; PE(18:2(9Z,12Z)/0:0) C23H44NO7P	M-H 1-	476.275	0.32	10.03	10.05	10.11	15.1	1	2.62917e+06	1.56789e+06	419731	907907	1.63559e+06	26511.2,2192581.3	1.07126e+06	2.37483e+06	628880	3146224.7,21822.8	2.12557e+06	804145	115952	1.74253e+06	607519	7624.2	1.10684e+06	2.10338e+06	78687.1	1.49291e+06	810306	2.04406e+06	1.13041e+06	806122	812188	9125.3,581721.7	19815.8,664032.0	1.0066e+06	1.03058e+06	667207	1594.4,1354864.1	959856	693266	1.75121e+06	2.24059e+06	655377	1.21156e+06	694612	375531
448		LPE 18:2; PlaSMA ID-1316 C23H44NO7P---LPE 18:2; PlaSMA ID-1317 C23H44NO7P	M-H 1-	476.275	8.44	10.23	10.25	10.3	15.41	0.64	186232						69899.6	5068.8			59312.6	32698.3	26329.4	57928.3		27032	37079.1	56330.7	16892.4		51051.1		11349.3	29448.1	49907.4	28578.5		36569.6	40015.4	18726.2		36511.4		107593		5716.3	7351.4	23262.2
449	*	ISF of CerP 24:1; [M-H]-; CerP(d14:1(4E)/10:0) C24H48NO6P	-	421.269	11.44	11.46	11.47	11.49	11.57	0.83	91998.6	98645.2	36959.7		48609.9	153709	61080.2	97215	37263		113015	49713.7	55623.7	71221	32958.7	74827.8	53432.5		32320.9	91694	28544.6	74212.4	43335.3	60637.2	49523.5	32303	61782.3	81035.3	59082	38743.1	34007	29963.9	17000.1	58895.5	79016.5	27445.3	30914.7	31839.1	16312.2
449	*	CerP 24:1; [M-H]-; CerP(d14:1(4E)/10:0) C24H48NO6P	M-H 1-	476.311	11.48	11.48	11.48	11.48	11.48	0.01
450	*	PA 20:1; PA 2:0-18:1; [M-H]- C23H43O8P---PA 20:1; [M-H]-; GPA(18:1(11E)/2:0) C23H43O8P---PA 20:1; [M-H]-; GPA(18:1(11Z)/2:0) C23H43O8P---PA 20:1; [M-H]-; GPA(18:1(13Z)/2:0) C23H43O8P---PA 20:1; [M-H]-; GPA(18:1(17Z)/2:0) C23H43O8P---PA 20:1; [M-H]-; GPA(18:1(4E)/2:0) C23H43O8P---PA 20:1; [M-H]-; GPA(18:1(6Z)/2:0) C23H43O8P---PA 20:1; [M-H]-; GPA(18:1(7Z)/2:0) C23H43O8P---PA 20:1; [M-H]-; GPA(18:1…	M-H 1-	477.258	11.17	11.19	11.2	11.22	13.5	1	164516	154468	86811.2	110894	134128	212956	164866	232182	91555.4	224127	190915	92741.1	122595	116950	64071.4	125426	85090.5	172600	59458.7	112379	96820.4	126284	84979.7	83966.5	73423.4	72273.3	87845.6	99705.3	83270.8	62864.4	57612.2	91488.6	61028.7	161221	155606	63667.3	129311	106248	49621.1
450	*	ISF of PA 20:1; [M-H]-; GPA(2:0/18:1(11E)) C23H43O8P---PA 20:1; PA 2:0-18:1; [M-H]- C23H43O8P	-	281.248	11.23	11.23	11.23	11.23	11.23	0.01																					29415.1
451	*	1-(9Z-Octadecenoyl)-sn-glycero-3-phosphoethanolamine [M-H]- C23H46NO7P NIST---LPE 18:1; [M-H]- C23H46NO7P	M-H 1-	478.29	8.98	10.71	10.73	10.78	13.12	1	2.1495e+06	1.20205e+06	313065	472902	660093	1.94991e+06	883087	2.1293e+06	38112.5,378674.9	2.07781e+06	1.52004e+06	487406	560842	717464	340330	526311	465544	1.56492e+06	247179	812529	660779	1.4378e+06	728166	534037	531899	336280	408268	883332	654244	311620	621766	726602	2952.5,477532.7	1.75857e+06	1.1744e+06	385866	886212	660581	294857
451	*	ISF of 1-(9Z-Octadecenoyl)-sn-glycero-3-phosphoethanolamine [M-H]- C23H46NO7P NIST---LPE 18:1; [M-H]- C23H46NO7P	-	281.247	10.78	10.78	10.78	10.78	10.78	0.01
452		lysoPE 18:1; [M-H]-; PE(18:1(11E)/0:0) C23H46NO7P---lysoPE 18:1; [M-H]-; PE(18:1(11Z)/0:0) C23H46NO7P---lysoPE 18:1; [M-H]-; PE(18:1(13Z)/0:0) C23H46NO7P---lysoPE 18:1; [M-H]-; PE(18:1(17Z)/0:0) C23H46NO7P---lysoPE 18:1; [M-H]-; PE(18:1(4E)/0:0) C23H46NO7P---lysoPE 18:1; [M-H]-; PE(18:1(6Z)/0:0) C23H46NO7P---lysoPE 18:1; [M-H]-; PE(18:1(7Z)/0:0) C23H46NO7P---lysoPE 18:1; [M-H]-; PE(18:1(9E)/0:0) …	M-H 1-	478.29	10.47	10.52	10.53	10.59	12.36	0.73	373375	229664	57549			352267	196431	308223		351435	297956	88988	91202.2	123405	60026	48495	56619.2	242068	52754	199412			151149	116712	97001.1	329792	100034	217352	128845	58619.4	89400.6	194711	78985.6		224616	79511.3	189858	62286.4	23328.5
453	*	ISF of CerP 24:0; [M-H]-; CerP(d14:0/10:0) C24H50NO6P	-	423.285	12.4	12.42	12.44	12.44	12.55	0.59	44534.8	50784.2		15587	16458.9	102786	19042.6	21614.4		47287.4				13094.7	8885	13806.4	14316.4			19102.5	7661.5	41670.4	13357.7	28633.4	8176.5	16762.5	20206.4			8459.8	17367.9	19761.8	4337.2	16610.4	44777.2	8578	10602.4
453	*	CerP 24:0; [M-H]-; CerP(d14:0/10:0) C24H50NO6P	M-H 1-	478.324	12.42	12.42	12.42	12.42	12.42	0.01
454		PA 20:0; PA 2:0-18:0; [M-H]- C23H45O8P	M-H 1-	479.274	11.86	12.11	12.12	12.13	13.52	0.73		269292	96142.7	149637	178730			188281	115922	258355	190072	93126.1	111872	136653	125867	109273		153772	84790.1		72409.7	127224		132675	91130.5	83229.6	126454		82656.2	72014.5		199360	48772.2	218642	59802.7		119431	105379	44483.3
455		PA 20:0; [M-H]-; GPA(18:0/2:0) C23H45O8P---PA 20:0; [M-H]-; GPA(2:0/18:0) C23H45O8P	M-H 1-	479.274	11.86	11.89	11.92	12.12	14.17	0.59	269072.5,59532.7	65607.1	30794.2			105694	205867		45812.1	85839.9		25861.8	30229.2			25600	99994.2	43773.5		119136	17393.5	31508.4	90706.9	25916.3		19318.2	26773.3	112952			69895.4				264857	100080		14054
456		Rosuvastatin; LC-ESI-ITFT; MS2; CE C22H28FN3O6S	M-H 1-	480.159	4.99	5.04	5.13	5.13	5.14	0.04
457	*	Unknown (carbon number 23); PlaSMA ID-1341 C23H48NO7P	M-H 1-	480.306	10.68	10.92	10.94	10.96	15.09	0.83	1.48864e+06	1.02936e+06	65473.8	633359	776392	1.93676e+06	1133892		613004	1677549	1.06707e+06			712121	525914	535061	464718	980847	43077.9	95481.4	392091	702798	494126	477129	545211	479445	802425	726658	522356	60809.9	369986	727045	319198	1.13455e+06	1.08663e+06		720791	437129	242228
457	*	ISF of Unknown (carbon number 23); PlaSMA ID-1341 C23H48NO7P	-	255.233	10.96	10.96	10.97	10.98	10.98	0.03																												132028		94282
458		1-Octadecanoyl-sn-glycero-3-phosphoethanolamine [M-H]- C23H48NO7P NIST---1-Stearoyl-2-hydroxy-sn-glycero-3-phosphoethanolamine [M-H]- C23H48NO7P NIST	M-H 1-	480.306	11.34	11.56	11.58	11.62	13.69	1	224402.6,1965166.4	1.73413e+06	433812	456350	636267	2.62981e+06	89756.3,1156472.7	1.03731e+06	754884	2.06301e+06	766956	530700	478977	705224	432653	389000	451789	1.09905e+06	218664	679986	320248	864995	441410	649651	595764	406149	594801	902946	547281	364880	618040	1.05858e+06	288362	1.46811e+06	1.80565e+06	333499	819001	339190	246792
459		LPE 18:0; [M-H]- C23H48NO7P	M-H 1-	480.306	0.31	13.77	14	14.96	15.44	0.11										5042.6		41669.8					53965.1						79647
460		LPG 16:1; [M-H]- C22H43O9P	M-H 1-	481.254	8.3	8.34	8.34	8.4	8.42	0.07																						6054.3							4983.1						6955.3		9315.1
461		LPA 22:5; [M-H]- C25H41O7P	M-H 1-	483.248	7.86	10.7	10.74	11.01	13.12	0.94	64192.2	86303.3	35818.1	39921.8	35394.9	94153.3	151395	96416.3	36235.1	99287.7	90178	44477.4	54268.6	59829.3	30500.7	39987.1	29227.5	58202.8	29553.5	54406.1	36668.3	71674.7	46247.7	58488.7	43991.4	37828.1	50259.2	87911.3	42217.3	28470	36704.2	41138	24082.6	111830	33623	38722.8	56155.8	59545.4	17182.8
462		LPG 16:0; [M-H]- C22H45O9P	M-H 1-	483.269	8.95	9.02	9.05	9.1	11.59	0.82	54334.6	33777.3		13514.1	17062.9	43251.8	25877.9	47397	15130.1	72339	30022	15255.6	16904.2	21314	12568.1		12665.4	26088.4		15264.5		21545.3	12756.9	15200.4	18488		30082.3	29530.4	14511.2	11664	10841.4	19075.5	13684	42254.1	48664.5		33569.9	9539.7
463		LPC 12:0; [M+FA-H]- C20H42NO7P	M+FA-H	484.267	8.46	8.46	8.46	8.46	8.46	0.01																																			3472.9
464		LPA 22:4; [M-H]- C25H43O7P	M-H 1-	485.264	11.28	11.3	11.31	11.34	12.78	0.69	42974.3	38804.2	16421.9			50038.3		69607.8		62501.3	54848.8			32987.5		24261.6		30192.8		40922.4	22579.2	51059.9		45738.1	17807.4	17698.5	21160.3				25288	21069.8		34160.8	22928.5	16274.4	27139.3	10092.9	16612.6
465	*	LPA 22:3; [M-H]- C25H45O7P	M-H 1-	487.279	11.87	11.87	11.87	12.03	12.03	0.02
465	*	ISF of LPA 22:3; [M-H]- C25H45O7P	-	474.356	12.01	12.01	12.01	12.01	12.01	0.01								18396.1
466	*	LPS 16:3; [M-H]- C22H38NO9P	M-H 1-	490.228	9.84	9.89	9.89	9.91	9.97	0.08											30602																							43885.3
466	*	ISF of LPS 16:3; [M-H]- C22H38NO9P	-	457.232	9.96	9.96	9.96	9.97	9.97	0.02
466	*	ISF of LPS 16:3; [M-H]- C22H38NO9P	-	473.226	9.99	9.99	9.99	9.99	9.99	0.01
467	*	ISF of LPS 16:2; [M-H]- C22H40NO9P	-	475.241	10.44	10.45	10.45	10.48	10.5	0.63			51176.4	85718.2	95667.2		85095.6	167982	78256.3	141365	136536	61961.2	86728.2	61350.9	52946.7	72126.7	85193.6	101716	47259.5	85272.1	71004.8	83183.2			45528		60378.1		57891.9		52814.6		51920.4	89963.7		57733.7	84826.6	68385.2	36893.6
467	*	LPS 16:2; [M-H]- C22H40NO9P	M-H 1-	492.243	10.26	10.44	10.45	10.48	12.34	0.13										892420		479770	132584							673527																13433.3
468		PA 21:0; PA 2:0-19:0; [M-H]- C24H47O8P	M-H 1-	493.289	12.68	12.68	12.68	12.73	12.73	0.02																						2948.4
469		LPA 22:0; [M-H]- C25H51O7P	M-H 1-	493.328	11.64	14.32	14.33	14.33	14.37	0.04						2668.3
470	*	ISF of LPS 16:0; [M-H]- C22H44NO9P	-	409.234	10.91	10.93	10.94	10.96	10.98	0.36	8.99502e+06	6.4501e+06				8.76171e+06					5.5822e+06			4.11035e+06				5.76547e+06							3.4425e+06		4.29452e+06	4.4325e+06	3.28069e+06	2.90361e+06		5.04849e+06			6.49238e+06			3.00917e+06
470	*	LPS 16:0; [M-H]- C22H44NO9P	M-H 1-	496.264	10.92	10.94	10.95	10.96	12.74	0.22	81767.2	66672.9						58742.1		69793.2										36281			35823.2		35492.2		40140.9							62652.2
470	*	ISF of LPS 16:0; [M-H]- C22H44NO9P	-	255.233	10.96	10.97	10.97	10.97	10.98	0.06																												132028		94282
471		PA 22:5; [M-H]-; GPA(20:5(5Z,8Z,11Z,14Z,17Z)/2:0) C25H39O8P---PA 22:5; [M-H]-; GPA(2:0/20:5(5Z,8Z,11Z,14Z,17Z)) C25H39O8P	M-H 1-	497.228	11.64	11.64	11.64	11.64	11.64	0.01
472		LPE 20:5; [M-H]- C25H42NO7P---lysoPE 20:5; [M-H]-; PE(20:5(5Z,8Z,11Z,14Z,17Z)/0:0) C25H42NO7P	M-H 1-	498.258	9.42	9.5	9.52	9.57	12.15	0.97	108738	109387	34568.6	46504.8	22010	85799.7	340310	98073.4	54923.9	112937	63360.7	78263.4		50366.7	17720.8	58304.8	21194	82522.7	35884.9	30424.6	21341.3	92438.8	27890.4	35495.9	59480.8	49051.3	48766.2	291759	42410.6	30756.6	55322.6	35113	54548.6	226603	236514	30874.1	149898	76739.5	26710.7
473	*	LPE 20:4; [M-H]- C25H44NO7P	M-H 1-	500.274	8.36	10.04	10.07	10.12	15.19	0.98	1.4694e+06	1.3197e+06	609908	652235	559687	1.66709e+06	903315	2.00131e+06	633665	11075.6	1.40714e+06	758711	939185	714255	539911	752157	745774	1.09335e+06	301588	770149	541302	1.46887e+06	5944.9,724945.3	791531	631757	526902	16553.9	1.03226e+06	701923	393948	485299	561204	443975	10700.9,1619664.2	925833	573868	1.17309e+06	1.3923e+06	587492
473	*	ISF of LPE 20:4; [M-H]- C25H44NO7P	-	303.231	10.04	10.04	10.04	10.04	10.04	0.01
474		lysoPE 20:4; [M-H]-; PE(20:4(5E,8E,11E,14E)/0:0) C25H44NO7P---lysoPE 20:4; [M-H]-; PE(20:4(5Z,8Z,11Z,14Z)/0:0) C25H44NO7P---lysoPE 20:4; [M-H]-; PE(20:4(7E,10E,13E,16E)/0:0) C25H44NO7P	M-H 1-	500.275	9.85	9.88	9.89	9.95	15.45	0.89	1.30243e+06	769329	163264	247364	173426	489382	306810	1.13989e+06	132482	480754	411878	329101	170380	152405	277307	145224	372487	207218		588418	540065	1.59223e+06	461726	235888	245699	219292	5014.4		435341	235025	402530	359908	272070	1.27682e+06	591586	219768	389572	769332	226640
475		LPE 20:3; [M-H]- C25H46NO7P---lysoPE 20:3; [M-H]-; PE(20:3(5Z,8Z,11Z)/0:0) C25H46NO7P---lysoPE 20:3; [M-H]-; PE(20:3(8Z,11Z,14Z)/0:0) C25H46NO7P	M-H 1-	502.289	10.41	10.43	10.45	10.49	12.87	0.97	351181	193438	67162.3	73058.3	91256	19215.7		415610		354530	278376	86427.1	156067	203646	81844.1	101081	120252	193888	84622	160770	75121.7	305358	88767.5	197313	144386	75347.5	142626	195217	153003	116475	171370	185371.2,7854.3	74115	426814	398898	102152	256521	175487	84206
476		LPE 20:2; [M-H]- C25H48NO7P---lysoPE 20:2; [M-H]-; PE(20:2(11Z,14Z)/0:0) C25H48NO7P---lysoPE 20:2; [M-H]-; PE(20:2(5Z,8Z)/0:0) C25H48NO7P	M-H 1-	504.305	10.97	10.99	11.02	11.05	13.31	0.47	26224.8				15201	27410.9	25964.2	31049.8		43365.7	35620.6	10603.2								24436.2		32898.3	12208.8	10631.9	10000.2	6257.6		16391.2			6959	13726.1		24406.5	22297.2
477		CerP 26:1; [M-H]-; CerP(d14:1(4E)/12:0) C26H52NO6P	M-H 1-	504.341	12.03	12.03	12.03	13.48	13.48	0.02
478	*	PA 22:1; PA 2:0-20:1; [M-H]- C25H47O8P---PA 22:1; [M-H]-; GPA(20:1(11E)/2:0) C25H47O8P---PA 22:1; [M-H]-; GPA(20:1(11Z)/2:0) C25H47O8P---PA 22:1; [M-H]-; GPA(20:1(13E)/2:0) C25H47O8P---PA 22:1; [M-H]-; GPA(20:1(13Z)/2:0) C25H47O8P---PA 22:1; [M-H]-; GPA(2:0/20:1(11E)) C25H47O8P---PA 22:1; [M-H]-; GPA(2:0/20:1(11Z)) C25H47O8P---PA 22:1; [M-H]-; GPA(2:0/20:1(13E)) C25H47O8P---PA 22:1; [M-H]-; GPA(2…	M-H 1-	505.289	12.27	12.28	12.28	12.29	13.78	0.13		7738.1				9156.2				7859.2	3760.4							6409.3				4698							2385
478	*	ISF of PA 22:1; PA 2:0-20:1; [M-H]- C25H47O8P---PA 22:1; [M-H]-; GPA(2:0/20:1(11E)) C25H47O8P	-	309.277	12.31	12.31	12.31	12.31	12.31	0.01
479	*	2'-Deoxyguanosine 5'-triphosphate [M-H]- C10H16N5O13P3 NIST---Adenosine 5'-triphosphate [M-H]- C10H16N5O13P3 NIST	M-H 1-	505.985	0.38	0.44	0.44	0.45	0.46	0.1																											6242.3				15319.5	17679.8	16188.4		16141.3		23523.2
479	*	ISF of Adenosine 5'-triphosphate [M-H]- C10H16N5O13P3 NIST---2'-Deoxyguanosine 5'-triphosphate [M-H]- C10H16N5O13P3 NIST	-	426.02	0.45	0.45	0.45	0.45	0.45	0.01																																	24120
480		LPE 20:1; [M-H]- C25H50NO7P---lysoPE 20:1; [M-H]-; PE(20:1(11E)/0:0) C25H50NO7P---lysoPE 20:1; [M-H]-; PE(20:1(11Z)/0:0) C25H50NO7P---lysoPE 20:1; [M-H]-; PE(20:1(13E)/0:0) C25H50NO7P---lysoPE 20:1; [M-H]-; PE(20:1(13Z)/0:0) C25H50NO7P	M-H 1-	506.321	11.72	11.73	11.76	11.79	13.05	0.53	47648.2	30426.8		12923.6		40876.4	29554.9	30164.5		49292.6		10049.8		14435.5		13929.9		27213.3	9490.6	21481.8	10575.2	38052.2	12731.4					29532.2	14122.5	6795.7				46088	32180.9		12345.4		7084.1
481		LPG 18:2; [M-H]- C24H45O9P	M-H 1-	507.268	8.63	8.69	8.72	8.77	10.13	0.9	58161.1	40795.9	14353.3	25428.5	28113.5	54724.1	34607.1	64792.5	21403.3	83194.9	54802.4	33843.4	31169.9	36677.9	31247.1	30195.5	29334.4		24086	29226.4	14564.3	33203.6	29859.7	25864.9	28992.7		49017.8	35788.9	24424.3	23484.7	18554	18099.7	21026.1	44559.5	54768.3	27125	48793	17257.3	9522.7
482		PA 22:0; PA 2:0-20:0; [M-H]- C25H49O8P	M-H 1-	507.304	13.23	13.23	13.23	13.23	13.23	0.01																		4703.9
483		LPE 20:0; [M-H]- C25H52NO7P---lysoPE 20:0; [M-H]-; PE(20:0/0:0) C25H52NO7P	M-H 1-	508.336	12.61	12.64	12.66	12.67	12.69	0.21	13431.9						14866		5436.3	9646.2	8320.1								2591.2		6615.5											5716.5
484		Cer-NS d32:1; Cer-NS d18:1/14:0; [M-H]- C32H63NO3	M-H 1-	508.469	13.31	13.31	13.31	13.31	13.31	0.01																																					45367.5
485		Cer-NS d32:1; Cer-NS d16:1/16:0; [M-H]- C32H63NO3	M-H 1-	508.468	12.84	12.97	13.02	13.02	13.36	0.08			48724					78945				31802.8									37874.4		44682.4										60712.6
486	*	LPG 18:1; [M-H]- C24H47O9P	M-H 1-	509.284	9.17	9.23	9.26	9.3	11.77	0.94	137145	116483	29312.3	44197.4	65140.7	132667	77891.1	159358	60900.8	188676	101085	76934.8		70637.8	50530.9	75362.3	43611.5	105495		56595.1	30815.2	70931.1	54432.9	61863.3	62767.4	39807.8	77254.2	77288.2	42593.4	36723.2	26023.6	58422.4	57314.4	127260	132481	50304.8	129072	43131.7	27070.5
486	*	ISF of LPG 18:1; [M-H]- C24H47O9P	-	281.249	9.23	9.23	9.23	9.25	9.25	0.03																									23335971					4.0181e+07
487		Palmitelaidic acid [2M+H]+ C16H30O2 NIST	2M+H	509.459	13.16	13.16	13.16	13.16	13.16	0.01																																					36089.4
488		LPG 18:0; [M-H]- C24H49O9P	M-H 1-	511.3	9.69	9.8	9.83	9.88	12.24	0.53		21414.4	6175.5	12430.3		41348.9	20566.3			37383	13084.4	11485		9963	8308.8			20986.4				14379.8			13241.2	8082.7	18440.3	16726.7	7840.2					20382.3	25383.1	6049.3	18008.1
489		LPC 14:0; [M+FA-H]- C22H46NO7P	M+FA-H	512.297	9.55	9.75	9.77	9.8	12.41	0.61	25808.9				5548.5	37242.9					15118.2	7626.9			5955.7	8241.2			5507.1		8214.4	10662.2		10457.9	11332.9	9308.3	12011.7		7338.2	6363.4		9198.3		26611	40910.2		18691.4	7338.6
490	*	LPS 18:5; [M-H]- C24H38NO9P	M-H 1-	514.228	9.85	9.85	9.86	9.87	9.91	0.14			5677.8				31707.6			14974.7		10712.1				10613.3		11992.3																25704.2
490	*	ISF of LPS 18:5; [M-H]- C24H38NO9P	-	497.226	9.85	9.87	9.87	9.91	9.91	0.1	4918.8		1822.8																				2241.2
490	*	ISF of LPS 18:5; [M-H]- C24H38NO9P	-	455.217	9.91	9.91	9.91	9.91	9.91	0.01																							48452.9
490	*	ISF of LPS 18:5; [M-H]- C24H38NO9P	-	471.215	9.9	9.9	9.9	9.9	9.9	0.01
491		LPI 12:0; [M-H]- C21H41O12P	M-H 1-	515.223	6.69	6.69	6.76	6.8	6.8	0.03																										1700.5									2940.8
492	*	LPS 18:4; [M-H]- C24H40NO9P	M-H 1-	516.243	10.27	10.44	10.44	10.45	12.34	0.31		49248.7	47377.1					67363.5		51676.3	71793.4		42927			42786.9				33292		54680.2															41544.5		35768.4
492	*	ISF of LPS 18:4; [M-H]- C24H40NO9P	-	499.242	10.45	10.45	10.45	10.48	10.48	0.02																																					15314.9
493		1-(9Z,12Z,15Z-Octadecatrienoyl)-2-hydroxy-sn-glycero-3-phosphocholine (NMR) C26H48NO7P	M-H 1-	516.306	9.71	9.71	9.87	10.02	10.02	0.03						46560.6
494	*	LPS 18:3; [M-H]- C24H42NO9P	M-H 1-	518.259	10.85	10.85	10.86	10.89	12.58	0.33		32753.9						6638.7		61117.7					20379.3	31755.5	26974.2									24792.5								70317.1		25078.5		45159.3
494	*	ISF of LPS 18:3; [M-H]- C24H42NO9P	-	501.257	10.86	10.87	10.89	10.9	10.9	0.06																						24534.3			12036.8						11155.4
494	*	ISF of LPS 18:3; [M-H]- C24H42NO9P	-	485.262	10.9	10.9	10.9	10.9	10.9	0.01
495		PE 20:2; [M-H]-; GPEtn(18:2(2E,4E)/2:0) C25H46NO8P---PE 20:2; [M-H]-; GPEtn(18:2(6Z,9Z)/2:0) C25H46NO8P---PE 20:2; [M-H]-; GPEtn(18:2(9E,10E)/2:0) C25H46NO8P---PE 20:2; [M-H]-; GPEtn(18:2(9E,12E)/2:0) C25H46NO8P---PE 20:2; [M-H]-; GPEtn(18:2(9Z,11Z)/2:0) C25H46NO8P---PE 20:2; [M-H]-; GPEtn(18:2(9Z,12Z)/2:0) C25H46NO8P---PE 20:2; [M-H]-; GPEtn(2:0/18:2(2E,4E)) C25H46NO8P---PE 20:2; [M-H]-; GPEtn(2…	M-H 1-	518.284	8.83	8.83	8.83	8.87	8.87	0.02																			13232.9
496		PE 20:2; PE 2:0-18:2; [M-H]- C25H46NO8P	M-H 1-	518.285	8.35	8.45	8.75	8.78	9.74	0.13														23985.9		21742.6				9690.1		18398.9	12257.2		14019.9										13545.6
497		1-(9Z,12Z-Octadecadienoyl-2-hydroxy-sn-glycero-3-phosphocholine (NMR) C26H50NO7P	M-H 1-	518.32	10.28	10.45	10.45	10.48	12.34	0.31	1120943	711438						1.11277e+06			1.01199e+06					551304		834041	416332	744064		787046		490908											882128	441678
498	*	LPS 18:2; [M-H]- C24H44NO9P	M-H 1-	520.274	11.46	11.46	11.46	11.47	11.5	0.06										25699.3																										6513.9
498	*	ISF of LPS 18:2; [M-H]- C24H44NO9P	-	487.28	11.46	11.46	11.47	11.48	11.48	0.03
498	*	ISF of LPS 18:2; [M-H]- C24H44NO9P	-	503.272	11.51	11.51	11.51	11.51	11.51	0.01
499		PE 20:1; [M-H]-; GPEtn(18:1(11E)/2:0) C25H48NO8P---PE 20:1; [M-H]-; GPEtn(18:1(11Z)/2:0) C25H48NO8P---PE 20:1; [M-H]-; GPEtn(18:1(13Z)/2:0) C25H48NO8P---PE 20:1; [M-H]-; GPEtn(18:1(17Z)/2:0) C25H48NO8P---PE 20:1; [M-H]-; GPEtn(18:1(4E)/2:0) C25H48NO8P---PE 20:1; [M-H]-; GPEtn(18:1(6Z)/2:0) C25H48NO8P---PE 20:1; [M-H]-; GPEtn(18:1(7Z)/2:0) C25H48NO8P---PE 20:1; [M-H]-; GPEtn(18:1(9E)/2:0) C25H48NO…	M-H 1-	520.299	9.38	9.38	9.38	9.38	9.38	0.01																					8236.4
500		PE 20:1; PE 2:0-18:1; [M-H]- C25H48NO8P	M-H 1-	520.301	8.99	8.99	8.99	9.33	9.33	0.02																10445.9
501		1-Stearoyl-2-arachidonoyl-sn-glycero-3-phospho-(1'-myo-inositol-4',5'-bisphosphate) [M-2H]2- C47H85O19P3 NIST	M-2H 2-	522.233	4.16	4.16	4.16	4.16	4.16	0.01						2669
502	*	LPS 18:1; [M-H]- C24H46NO9P	M-H 1-	522.28	8.7	8.77	8.83	8.86	11.01	0.28	6124.3								5974.9	8940					5880.6			6202.8				5170.7					9284.6				7200.2	4969.6	6284.4		16253.3
502	*	ISF of LPS 18:1; [M-H]- C24H46NO9P	-	267.195	8.89	8.89	8.89	8.89	8.89	0.01																																		67549.6
503		PE 20:0; PE 2:0-18:0; [M-H]- C25H50NO8P	M-H 1-	522.315	9.53	9.55	9.55	9.56	9.92	0.06																								3816.9
504		PE 20:0; PE 4:0-16:0; [M-H]- C25H50NO8P---PE 20:0; [M-H]-; GPEtn(16:0/4:0) C25H50NO8P---PE 20:0; [M-H]-; GPEtn(4:0/16:0) C25H50NO8P	M-H 1-	522.316	10.16	10.17	10.24	10.25	10.26	0.09																											4623.1
505		Cer-NS d33:1; Cer-NS d17:1/16:0; [M-H]- C33H65NO3	M-H 1-	522.485	15.27	15.27	15.27	15.27	15.27	0.01
506		PA 24:6; PA 2:0-22:6; [M-H]- C27H41O8P	M-H 1-	523.243	10.4	10.41	10.41	10.46	12.27	0.07																								11790.7												8637.1
507	*	LPE 22:6; [M-H]- C27H44NO7P---lysoPE 22:6; [M-H]-; PE(22:6(4Z,7Z,10Z,13Z,16Z,19Z)/0:0) C27H44NO7P	M-H 1-	524.274	9.85	10.01	10.02	10.08	14.5	1	1.21953e+06	1999704	586097	677708	522754	1.33059e+06	1.49322e+06	1.50438e+06	787785	10129.7,1890897.7	1532365	1.16284e+06	527292	1.0797e+06	468558	864007	614674	1.31637e+06	489240	774516	285685	1321724	692279	888450	831292	564676	885504	2.00591e+06	672091	607677	193408	422767	774854	1.5765e+06	1.69232e+06	645888	1.25717e+06	1.0509e+06	416923
507	*	ISF of lysoPE 22:6; [M-H]-; PE(22:6(4Z,7Z,10Z,13Z,16Z,19Z)/0:0) C27H44NO7P---LPE 22:6; [M-H]- C27H44NO7P	-	327.227	10	10	10	10	10	0.02
508	*	LPS 18:0; [M-H]- C24H48NO9P	M-H 1-	524.295	9.32	9.39	9.41	9.46	12.35	0.79	24819	26355.8	5275.5		17111.3	33975.8	19535.3	29303.4	23315	41836.9		14009.8				15775.5	5024.4	12103.6		25303.1	13924.3	20947.8	7573.5			5774.5	25402.9		5813.7	6631.7	27527	40901.2	15062.9	47920.3	84013.5	14089	40400.2	11529.6	11582.2
508	*	ISF of LPS 18:0; [M-H]- C24H48NO9P	-	437.263	9.37	9.37	9.37	9.39	9.39	0.02
509		lysoPE 22:5; [M-H]-; PE(22:5(4Z,7Z,10Z,13Z,16Z)/0:0) C27H46NO7P---lysoPE 22:5; [M-H]-; PE(22:5(7Z,10Z,13Z,16Z,19Z)/0:0) C27H46NO7P	M-H 1-	526.29	10.11	10.26	10.29	10.35	12.75	0.19		181448						340200		265068					46771.5					70062.1			57797.1									70008.1
510		LPE 22:5; [M-H]- C27H46NO7P	M-H 1-	526.289	10.25	10.28	10.35	10.61	12.95	0.93	167477	178745	41298.3	35193.5,42656.5	72352.2	165840.3,199389.7	232257	223980	65957	241367	208968	53966.6,71427.0	134795	95822.9		79372.5	91204.3	102081	38618.6	70202.1	57113.1	222382	69420.7	118384	70834.1	37690.5,32425.8	70186.6	61497.2	56990.1,69226.8	42990.3	61692.4		55781.1	140706	205941	46013.5	137282	131732	58935.5
511		LPE 22:4; [M-H]- C27H48NO7P---lysoPE 22:4; [M-H]-; PE(22:4(7Z,10Z,13Z,16Z)/0:0) C27H48NO7P	M-H 1-	528.305	10.66	10.83	10.85	10.88	12.52	0.36	84641.7	41016.8					45686.8	114072														119712			31862.8						52547.9	45809.3	20029.9	106429					28679.6
512		LPG 20:5; [M-H]- C26H43O9P	M-H 1-	529.253	8.32	8.32	8.32	8.32	8.32	0.01							2609.1
513		LPG 20:4; [M-H]- C26H45O9P	M-H 1-	531.269	8.64	8.72	8.75	8.84	8.86	0.07						9346.1
514		CerP 28:1; [M-H]-; CerP(d14:1(4E)/14:0) C28H56NO6P---CerP 28:1; [M-H]-; CerP(d16:1(4E)/12:0) C28H56NO6P	M-H 1-	532.374	13.1	13.13	13.14	13.16	14.67	0.12						9308.5																		6757.6								10052.9			38730.1
515		LPG 20:3; [M-H]- C26H47O9P	M-H 1-	533.286	9.06	9.06	9.06	9.08	9.08	0.02
516		LPE 22:1; [M-H]- C27H54NO7P	M-H 1-	534.351	12.73	12.73	12.79	12.87	12.87	0.03																7723.1
517		Cer-NS d34:2; Cer-NS d18:2/16:0; [M-H]- C34H65NO3	M-H 1-	534.484	13.27	13.43	13.56	13.59	14.27	0.08			19065.2																				17258.7				9030.6						26205.1
518		LPG 20:2; [M-H]- C26H49O9P	M-H 1-	535.299	9.47	9.47	9.47	9.49	9.49	0.02
519		PA 24:0; PA 12:0-12:0; [M-H]- C27H53O8P	M-H 1-	535.338	13.89	13.89	13.89	13.89	13.89	0.01																																			4209.8
520	*	LPE 22:0; [M-H]- C27H56NO7P---lysoPE 22:0; [M-H]-; PE(22:0/0:0) C27H56NO7P	M-H 1-	536.369	13.62	13.62	13.63	13.66	13.89	0.07	27594.4																										9196.8		3318.1
520	*	ISF of lysoPE 22:0; [M-H]-; PE(22:0/0:0) C27H56NO7P---LPE 22:0; [M-H]- C27H56NO7P	-	452.272	13.59	13.59	13.59	13.59	13.59	0.01
521		Cer-NS d34:1; Cer-NS d16:1/18:0; [M-H]- C34H67NO3---N-(hexadecanoyl)-sphing-4-enine; [M-H]-; Cer(d18:1(4E)/16:0) C34H67NO3	M-H 1-	536.499	13.5	14.55	14.62	14.86	15.74	0.17	29393.7							14365.3			15549				14724.6						20913.4
522		Cer-NS d34:1; Cer-NS d18:1/16:0; [M-H]- C34H67NO3	M-H 1-	536.499	14.07	14.52	14.79	15.01	15.71	0.33	75235.8			48178.8	9513.6		32399.5			6037.3		21800.5					10991.3			5853.7					12507					14665			37094.9	26924.5
523		LPC 16:1; [M+FA-H]- C24H48NO7P	M+FA-H	538.31	9.83	10.07	10.09	10.12	12.64	0.81	39778.2		7954.6	10536.8	16398.6	25568.2	18157.5				19960	9364.1		30389	7976.9	17494.9	13506.1			17897.9		25828.5	16137.3	20291.3	18472.1	6745.8	23672.4	28707.4	16173.1		12376.4	19765.1	7357.7	23459.6	29093.6		22792.3	10964.8
524		Cer-NDS d34:0; Cer-NDS d18:0/16:0; [M-H]- C34H69NO3	M-H 1-	538.515	13.62	14.01	14.14	14.14	14.27	0.04				9256.7											12443.1																		18398.7
525		LPC 16:0; [M+FA-H]- C24H50NO7P	M+FA-H	540.326	10.67	10.92	10.93	10.96	13.33	0.93	909835	637459	231179		304649	800545	64592.7	431988	286030	636792	442399	301245	287818	383651	26175.1,255825.3	269908	243916	471086	152748	368701	231626		330502	51803.8	414764	293618	424578	578837	351886	289000	267828	447283	154574	607475	566634	163873		188290	95128
526		LPC 16:0; PlaSMA ID-1486 C24H50NO7P	M+FA-H	540.327	10.33	10.69	10.73	10.81	13.16	0.94	168046	97396.8	32455.7	29673.7	46127.9	129062	391451	88802	38436.8	733156	71497.9	41877.7	34298.4	62979.6		36139.1	271480	80582.1	18374.2	58360.3	31338.6	448353	43718.2	52031.4	61940.3	45610.4	60534.2	95306.8	406902	328102	34805.6	128515	20995.9	700251	671945	16799.8	313814	212946	10870.4
527		PE 22:4; PE 2:0-20:4; [M-H]- C27H46NO8P	M-H 1-	542.285	8.8	8.84	8.84	9.13	11.13	0.06																										25286.3		9714.1
528		LPI 14:0; [M-H]- C23H45O12P	M-H 1-	543.256	7.83	7.83	7.83	7.83	7.83	0.01																																			15130.6
529		LPS 20:4; [M-H]- C26H44NO9P	M-H 1-	544.264	8.21	8.27	8.32	8.36	10.9	0.49				5392.2	5665.7	11702.1	3652.9			10800.4	12139.2	6409.4		4968.6	6439.6		5822	10563.9	3842.1	11332.6	6888.7			8570.4	4072.1		19283						5652	8750.5	20140.4		8230.2		6368.8
530		LPS 20:3; [M-H]- C26H46NO9P	M-H 1-	546.286	8.65	8.65	8.65	8.68	8.68	0.02																																			4561
531		PE 22:2; PE 4:0-18:2; [M-H]- C27H50NO8P---PE 22:2; [M-H]-; GPEtn(18:2(2E,4E)/4:0) C27H50NO8P---PE 22:2; [M-H]-; GPEtn(18:2(6Z,9Z)/4:0) C27H50NO8P---PE 22:2; [M-H]-; GPEtn(18:2(9E,10E)/4:0) C27H50NO8P---PE 22:2; [M-H]-; GPEtn(18:2(9E,12E)/4:0) C27H50NO8P---PE 22:2; [M-H]-; GPEtn(18:2(9Z,11Z)/4:0) C27H50NO8P---PE 22:2; [M-H]-; GPEtn(18:2(9Z,12Z)/4:0) C27H50NO8P---PE 22:2; [M-H]-; GPEtn(4:0/18:2(2E,…	M-H 1-	546.315	9.76	9.78	9.85	9.86	9.89	0.24																4336.6	3235.1	42967.6	3411.7	8031		12996.1	8395.2					8216
532		PE 22:1; PE 4:0-18:1; [M-H]- C27H52NO8P---PE 22:1; [M-H]-; GPEtn(18:1(11E)/4:0) C27H52NO8P---PE 22:1; [M-H]-; GPEtn(18:1(11Z)/4:0) C27H52NO8P---PE 22:1; [M-H]-; GPEtn(18:1(13Z)/4:0) C27H52NO8P---PE 22:1; [M-H]-; GPEtn(18:1(17Z)/4:0) C27H52NO8P---PE 22:1; [M-H]-; GPEtn(18:1(4E)/4:0) C27H52NO8P---PE 22:1; [M-H]-; GPEtn(18:1(6Z)/4:0) C27H52NO8P---PE 22:1; [M-H]-; GPEtn(18:1(7Z)/4:0) C27H52NO8P---PE …	M-H 1-	548.331	10.39	10.39	10.4	10.46	10.51	0.1																		34964
533		1,2-Dioleoyl-sn-glycero-3-phospho-(1'-myo-inositol-3',4',5'-trisphosphate) [M-2H]2- C45H86O22P4 NIST	M-2H 2-	550.222	4.92	4.92	4.92	4.92	4.92	0.01																	10574
534		PE 22:0; [M-H]-; GPEtn(18:0/4:0) C27H54NO8P---PE 22:0; [M-H]-; GPEtn(4:0/18:0) C27H54NO8P	M-H 1-	550.345	11.15	11.15	11.16	11.16	11.23	0.04																		21824.8
535		LPC 16:0; [M+Hac-H]- C24H50NO7P	M+Hac-H	554.34	10.92	10.94	10.95	10.95	12.86	0.08	12772.5	12392.8						12353.2		14022.2
536		LPC 17:0; [M+FA-H]- C25H52NO7P	M+FA-H	554.342	11.32	11.51	11.53	11.55	12.74	0.57	20562.2	17115.1	4703.4	4573.7	5463.9	14998.5	8979		10593.4	11421.1		4651.1		6466.8		6089.6		9289.3	1921.5	7214.3	3925.7		4474.6	7188.1		8780.7	6238.7	20284.3			3671.2	6523.2					3406.9	3794.9
537		Atorvastatin; LC-ESI-ITFT; MS2; CE C33H35FN2O5	M-H 1-	557.242	6.69	6.76	6.78	6.79	6.83	0.11																																							77119.8
538	*	CerP 30:1; [M-H]-; CerP(d16:1(4E)/14:0) C30H60NO6P---N-(Dodecanoyl)-sphing-4-enine-1-phosphate [M-H]- C30H60NO6P NIST	M-H 1-	560.405	14.16	14.17	14.18	14.2	15.78	0.11																								4455.6				3183.7			21929.2			5138.1	43804.1
538	*	ISF of N-(Dodecanoyl)-sphing-4-enine-1-phosphate [M-H]- C30H60NO6P NIST---CerP 30:1; [M-H]-; CerP(d16:1(4E)/14:0) C30H60NO6P	-	436.278	14.17	14.17	14.17	14.17	14.17	0.01
539		LPC 18:3; PlaSMA ID-1545 C26H48NO7P---LPC 18:3; [M+FA-H]- C26H48NO7P	M+FA-H	562.311	9.85	9.89	9.97	10.03	12.54	0.14	17308.1						8918.9																					7859.7	5793.2					16622
540		LPE 24:1; [M-H]- C29H58NO7P	M-H 1-	562.381	13.66	13.66	13.66	13.66	13.66	0.01																														1299.4
541		LPC 18:2; PlaSMA ID-1554 C35H43N5O2---LPC 18:2; PlaSMA ID-1555 C26H50NO7P---LPC 18:2; PlaSMA ID-1556 C26H50NO7P---LPC 18:2; [M+FA-H]- C26H50NO7P	M+FA-H,M-H 1-	564.325	10.26	10.44	10.45	10.49	12.93	1	393512	282226	86730	192688	214558	276896	170644	337934	117152	288820	321861	138712	123157	193616	116546	127908	173443	298785	118466	256889	185546	332247	264346	192970	151128	186226	137194	250539	230691	122764	124603	139872	115771	206452	230396	103999	94808.7	99266.9	48096.1
542	*	LPE 24:0; [M-H]- C29H60NO7P---lysoPE 24:0; [M-H]-; PE(24:0/0:0) C29H60NO7P	M-H 1-	564.398	14.57	14.63	14.65	14.66	14.74	0.14		17092		3104.5	5019.3	16426.4			9724.7																						15965.7			15006.1	16642.6
542	*	ISF of lysoPE 24:0; [M-H]-; PE(24:0/0:0) C29H60NO7P---LPE 24:0; [M-H]- C29H60NO7P	-	367.355	14.63	14.63	14.63	14.63	14.63	0.01
543		Cer-NS d36:1; Cer-NS d18:1/18:0; [M-H]- C36H71NO3	M-H 1-	564.529	13.78	13.78	15.64	15.67	15.67	0.03															7675.1
544		LPC 18:1; PlaSMA ID-1563 C26H52NO7P---LPC 18:1; [M+FA-H]- C26H52NO7P	M+FA-H	566.341	11.01	11.19	11.2	11.23	13.5	0.99	285477	222079	66868.9	95825.1	122982	257811	141592	286075	72132.9	254144	209110	116659	89036.8	141243	72182.8	92890.9,10433.9	109702	200768	60223.7	171800	119352	214890	151306	145822	113769	116110	121852	214747	157033	94638.2	89595.2	111686	61532.8	243112	194278	52324.6	100091	95162.7	37941.5
545		LPS 22:6; [M-H]- C28H44NO9P	M-H 1-	568.265	8.3	8.3	8.34	10.34	10.34	0.03																											14100.4
546		LPC 18:0; [M+FA-H]- C26H54NO7P	M+FA-H	568.356	11.87	12.11	12.13	12.14	14.17	1	440937	367934	115634	90029.4	144679	424599	205945	191422	99515.7	347972	167882	135634	121473	165885	74908.5	116108	96341.4	266856	95453.2	186695	79345.8	275068	129927	239491	156724	152044	205087	258848	138083	135733	132968	212399	43360.1	218892	260659	55208.8	105880	61929.7	2013.2,24076.9
547		LPI 16:1; [M-H]- C25H47O12P	M-H 1-	569.27	7.97	8.04	8.09	8.15	10.87	0.43					19704.5		31906.2	54180.1		69818									23517.2					28187.6			38223.7	21635.4				23473.2	16315.4	56211.8	45953.4		72216.2	16359.6	5031.5
548	*	LPS 22:5; [M-H]- C28H46NO9P	M-H 1-	570.277	12.24	12.24	12.24	12.56	12.56	0.02											15635.3			56234.2
548	*	ISF of LPS 22:5; [M-H]- C28H46NO9P	-	451.243	12.56	12.56	12.56	12.56	12.56	0.01
549		PE 24:4; PE 4:0-20:4; [M-H]- C29H50NO8P---PE 24:4; [M-H]-; GPEtn(20:4(5E,8E,11E,14E)/4:0) C29H50NO8P---PE 24:4; [M-H]-; GPEtn(20:4(5Z,8Z,11Z,14Z)/4:0) C29H50NO8P---PE 24:4; [M-H]-; GPEtn(20:4(7E,10E,13E,16E)/4:0) C29H50NO8P---PE 24:4; [M-H]-; GPEtn(4:0/20:4(5E,8E,11E,14E)) C29H50NO8P---PE 24:4; [M-H]-; GPEtn(4:0/20:4(5Z,8Z,11Z,14Z)) C29H50NO8P---PE 24:4; [M-H]-; GPEtn(4:0/20:4(7E,10E,13E,16E)) C2…	M-H 1-	570.316	9.78	9.79	9.86	9.87	12.08	0.18																		21381.9					5452.6	3366.8
550		LPI 16:0; [M-H]- C25H49O12P---Unknown (carbon number 25); PlaSMA ID-1570 C25H49O12P	M-H 1-	571.284	8.48	8.67	8.71	8.76	11.3	0.82	260419	103473	38757.4	28273.9	44984.2	178644	105091	111722	60782.1	147773	60949.8	35736.1	38097.5	86230.4	32895.2	44588.4		68679.6	34821.8	41242	41305.1	42605.3		42449.2	39216.4	30249.1	85435.7		33469.3	34686.4	33912.9		56603.5	185076	185806	34601.5	105566	27464.6	35029.9
551		LPS 22:4; [M-H]- C28H48NO9P	M-H 1-	572.296	8.98	9	9.04	9.04	9.09	0.04																															1684.1
552		CerP 31:1; [M-H]-; CerP(d15:1(4E)/16:0) C31H62NO6P	M-H 1-	574.418	14.85	14.85	14.85	14.85	14.85	0.01																																			13736.2
553		LPC 18:1; [M+Hac-H]- C26H52NO7P	M+Hac-H	580.353	11.22	11.22	11.22	11.23	11.23	0.03																					3139									3202.5
554		LPS 22:0; [M-H]- C28H56NO9P	M-H 1-	580.36	11.06	11.06	11.06	11.06	11.06	0.01
555		LPC 19:0; [M+FA-H]- C27H56NO7P	M+FA-H	582.373	12.69	12.7	12.7	12.71	12.72	0.08	2291.7					4308.1																3708.9													3240.7
556		LPC 18:0; [M+Hac-H]- C26H54NO7P	M+Hac-H	582.375	12.09	12.12	12.13	12.14	13.38	0.08	7941.6						4338.4				2649.4																					4271.8
557		Irinotecan C33H38N4O6	M-H 1-	585.267	4.01	4.06	4.7	4.82	4.83	0.07							29011.7
558		LPI 17:0; [M-H]- C26H51O12P	M-H 1-	585.299	9.09	9.09	9.09	9.16	9.16	0.02																								3772.4
559		LPC 20:5; [M+FA-H]- C28H48NO7P---PC 20:5e; PC 18:5e/2:0; [M+FA-H]- C28H48NO7P	M+FA-H	586.31	9.85	9.86	9.9	9.92	12.13	0.43	11758.2	9798.2		4350.6			16199.2		3338.8		5851.8	6390.1				5792			3508.3			7162.4			4320.9	6149.4	4054.6	32379.8		2307.1	3232		3296.7	17078.4	17817.1	2168.8	4609.1
560		CerP 32:2; [M-H]-; CerP(d14:1(4E)/18:1(9Z)) C32H62NO6P	M-H 1-	586.42	13.76	14.31	14.32	14.33	14.36	0.14																			6116.3			11135.8		8978.8						5127.9	30433.7	27864.8			53607.4
561		LPC 20:4; [M+FA-H]- C28H50NO7P	M+FA-H	588.325	10.29	10.43	10.45	10.49	12.93	0.79	56945.1	33862.8	31661		15603.6	29698.4	42333	61754.8		31562.9	56185.4	24133.4		31109.5			29683.5	31631.3		21289.4	35072.5	51312.5		43398	28429	37754.2			29848	20273.6	16411	20721.7	17407.9	51702.7	27360.5		29644.9	46932.1	25829.8
562		CerP 32:1; [M-H]-; CerP(d14:0/18:1(9Z)) C32H64NO6P---CerP 32:1; [M-H]-; CerP(d16:1(4E)/16:0) C32H64NO6P---CerP 32:1; [M-H]-; CerP(d18:1(4E)/14:0) C32H64NO6P	M-H 1-	588.435	9.49	15.56	15.58	15.6	15.67	0.59	103155	326665		44372.5	100883	382707				138492	21173.7			69881.5		45104.5		79223.7	92761	31705.8		168069		155656	40021.2				35433.6	50363	166224	373798		130466	495270	68911.3		114608
563		LPC 20:3; [M+FA-H]- C28H52NO7P	M+FA-H	590.34	10.85	10.86	10.88	10.9	12.79	0.83	37059.7	15001.4				29836.9	16442.8	36499.6		29288.4	27810.7	9833.3		13661.9	7756.2	11703.7	9856.1	15448.1	7864.8	19220.4	9587.1	2018.1,33704.9	11465.8	22098.2	13391.4	11904.7		22629.1	15730.3			17714.1		35665.3	30203.1		15898.8	15210.2	7269.9
564		CerP 32:0; [M-H]-; CerP(d14:0/18:0) C32H66NO6P	M-H 1-	590.452	11.73	12.11	12.18	12.23	12.46	0.08														15080								13516.5										65993.3			13435.6
565		PA 28:0; PA 12:0-16:0; [M-H]- C31H61O8P---PA 28:0; [M-H]-; GPA(12:0/16:0) C31H61O8P---PA 28:0; [M-H]-; GPA(14:0/14:0) C31H61O8P---PA 28:0; [M-H]-; GPA(16:0/12:0) C31H61O8P---PEtOH 26:0; PEtOH 12:0-14:0; [M-H]- C31H61O8P	M-H 1-	591.397	13.13	13.44	13.51	13.54	15.4	0.13				6819.3																	8901.3				7644.9							7740.4
566		LPC 20:2; [M+FA-H]- C28H54NO7P	M+FA-H	592.358	11.46	11.49	11.5	11.53	13.69	0.2	13194.8					16726									4016.8				3635.2			7017.9													24244.8			4436.5
567		C27H46O14; PlaSMA ID-1644 C27H46O14	M-H 1-	593.265	12.8	12.8	12.8	12.8	12.8	0.01																																						3388.8
568		PE 26:6; PE 4:0-22:6; [M-H]- C31H50NO8P---PE 26:6; [M-H]-; GPEtn(22:6(4Z,7Z,10Z,13Z,16Z,19Z)/4:0) C31H50NO8P---PE 26:6; [M-H]-; GPEtn(4:0/22:6(4Z,7Z,10Z,13Z,16Z,19Z)) C31H50NO8P	M-H 1-	594.314	9.74	9.75	9.82	9.83	9.84	0.11																4048.4						6111.6	4055.2	3153
569		LPC 20:1; [M+FA-H]- C28H56NO7P	M+FA-H	594.373	12.26	12.28	12.3	12.31	14.25	0.22		7425.6				8209												5131				6292.6		3073.4							2391.2				4620.1
570		LPI 18:2; [M-H]- C27H49O12P	M-H 1-	595.284	8.28	8.35	8.4	8.44	11.08	0.97	773989	384745	108648	227350	400116	523968	374653	686182	247417	666652	469812	193737		252780	221060	243183	179748	328087	313926	277884	171344	287034	335510	268584	202453	162543	348628	218310	220185	124498	160266	171294	269245	488911	493156	153426	429631	199643	111372
571		LPC 20:0; [M+FA-H]- C28H58NO7P	M+FA-H	596.388	13.23	13.24	13.25	13.25	13.27	0.17										4391.1									1602.6					3034.4	2097.5		2095		2130.6		2763.6
572		LPI 18:1; [M-H]- C27H51O12P	M-H 1-	597.3	8.73	8.93	8.96	9	11.5	0.89	812055	426898	117540	175670	244443	512921	420864	768697	208620	582526	420159	200987	255653		153670	205785		474513	165483	194609	228112	284925	327094	214803	182862	133093	232356	204940	184804		110958	186464	258288	625888	424692		476895	206145	98993.8
573		LPI 18:0; [M-H]- C27H53O12P	M-H 1-	599.315	9.33	9.5	9.53	9.6	13.33	0.96	46266.6	661980	239654	148970	181976	890356	29763.7	420939	394585	580547	300693	213277		198663	4433.2	255699	171348	7400.4,314626.3	5611.4,149920.9	189697	105750	129957	137855	5963.1	179260	142356	408872	310972	127421	140440	123725	523544	208502	14190.5,660489.7		246777	551223	181466.8,5908.0	150912
574		CerP 33:1; [M-H]-; CerP(d15:0/18:1(9Z)) C33H66NO6P---CerP 33:1; [M-H]-; CerP(d17:1(4E)/16:0) C33H66NO6P	M-H 1-	602.449	12.83	13.11	13.18	13.26	13.9	0.4								110612	140002		63529				54384.9	32397.9			240236					182656	246668	172100						167258		28295.2	76230.7	55581.5		152036
575		PE 26:0; [M-H]-; GPEtn(12:0/14:0) C31H62NO8P---PE 26:0; [M-H]-; GPEtn(14:0/12:0) C31H62NO8P	M-H 1-	606.411	13.89	13.89	13.89	15.37	15.37	0.02																																			9210.5
576		LPC 22:6; [M+FA-H]- C30H50NO7P	M+FA-H	612.324	10.39	10.39	10.41	10.44	12.85	0.88	30642.9	37285.3	10753.3	13913.3	7488.5	18331.7	28968.4	26516.6	11648.4		34277.1	19048.4	16076.5	17774.6	9624.6	13223.4	10343.4	21704	8578.8	21566.2	8269.4	33158.1	13698.8	19987.8	15974.6	15855.3	17384.9	41728.1	15784.8	11142		8035.2	13397.1	25418.8	33973.8	9292.6	13111.1	14725.3	5910.8
577	*	Hexosyl LPE 16:0; PlaSMA ID-1697 C27H54NO12P	M-H 1-	614.326	8.46	8.71	8.74	8.78	11.32	0.44	109929	22871.2				37389					15334.4				4559.3					19456.4		43716.5	56077.7		56730.9	62152.4	43551.5	85741	42849.1	26659.4			21043.3	15822.1	60466.9
577	*	ISF of Hexosyl LPE 16:0; PlaSMA ID-1697 C27H54NO12P	-	494.285	8.72	8.73	8.74	8.75	8.86	0.09	9812					7056.5																			5055	6636.2		7192.8
578		LPC 22:5; [M+FA-H]- C30H52NO7P	M+FA-H	614.342	10.99	11	11	12.43	12.62	0.07	4905
579		CerP 34:2; [M-H]-; CerP(d16:1(4E)/18:1(9Z)) C34H66NO6P	M-H 1-	614.45	9.06	15.68	15.71	15.72	15.77	0.8	241826	575248	50523.4	92043.3	164295	707104	101042	163490	113482	576276	81977.4	54012.4	32119.7	247857	55385.3	120064		408407	216318	128448	33484.5		58368.6	293675	78226.2	34745.4	267880.8,3726.8		123727	152359	162429	101390	54216.1		670604	107442	112424	145869	54033.6
580		PA 30:2; PA 12:0-18:2; [M-H]- C33H61O8P	M-H 1-	615.398	15.28	15.28	15.28	15.28	15.28	0.01																																			2759.7
581		LPC 22:4; [M+FA-H]- C30H54NO7P	M+FA-H	616.357	11.28	11.28	11.28	11.31	11.31	0.02																				2375.3
582		CerP 34:1; [M-H]-; CerP(d14:1(4E)/20:0) C34H68NO6P---CerP 34:1; [M-H]-; CerP(d18:1(4E)/16:0) C34H68NO6P	M-H 1-	616.465	0.33	14.46	14.52	14.59	15.82	0.83	124279.5,51910.1	61317.8,94462.6	202878	92611.8	215040	81340.5	76242.9	165964.3,39329.0	280653.1,18267.9	171078	217341	50028.9		150300		117240	109116		423536		197518	25482.8,280747.2	111777	364177	286203	212437		87240	106986	75488.7	1013.4	873383	144154	161264	48591.2,421917.7	264665	217629	376278
583		LPI 20:5; [M-H]- C29H47O12P	M-H 1-	617.268	8.01	8.01	8.01	8.03	8.03	0.02							17575.8
584		PA 30:1; PA 14:0-16:1; [M-H]- C33H63O8P	M-H 1-	617.41	13.49	13.49	13.49	13.49	13.49	0.01
585		N-Palmitoyl-D-erythro-dihydroceramide-1-phosphate [M-H]- C34H70NO6P NIST	M-H 1-	618.481	11.57	15.41	15.46	15.56	15.61	0.08																	169069									82253.9									43608.3	23162.4
586		LPI 20:4; [M-H]- C29H49O12P	M-H 1-	619.284	8.19	8.4	8.45	8.49	11.03	0.99	1441764	940370	370614	397569	328262	847774	719070	1.40668e+06	553481	789928	768076	406113	741910	394102	468776	512437	409783	640527	369238	473677	318801	582593	551285	490674	388063	317427	652628	540009	336495	249576	200334	348160	580850	1.15664e+06	930275	420700	893248	681552	424644
587		PA 30:0; [M-H]-; GPA(14:0/16:0) C33H65O8P---PA 30:0; [M-H]-; GPA(16:0/14:0) C33H65O8P	M-H 1-	619.428	12.79	12.89	12.95	13.39	13.85	0.08																	7650.8				32026.9					13371.5							27774.8
588		PA 30:0; PA 14:0-16:0; [M-H]- C33H65O8P	M-H 1-	619.428	12.57	12.99	13.21	13.31	13.33	0.1			25366.8	16685.5			24435.6													20261.6																13892.7			25748.6
589		LPI 20:3; [M-H]- C29H51O12P	M-H 1-	621.3	8.66	8.73	8.78	8.83	11.33	0.84	282715	109331	37228.3		62382.4	38826.5	139893	273308	56034.3	165775	126590	58082.9		71210.3					77517.8		38236.9	94397.5	79644.3	111122	77238.5	40703.6	108013	105440		49856.2	37547.2	17774.9	102802	224377	228096	84543.5	193654	106552	57088.9
590		N-Acetylneuraminic Acid Dimer [M+Na]+ C22H36N2O17 NIST	M+Na	623.188	0.39	0.39	0.39	0.39	0.39	0.01											2195.5
591		LPI 20:2; [M-H]- C29H53O12P	M-H 1-	623.315	9.2	9.2	9.24	9.3	9.3	0.03		33632.8					28005.5																					12391.1
592		LPI 20:1; [M-H]- C29H55O12P	M-H 1-	625.33	9.72	9.72	9.72	9.82	9.82	0.02	10720.2
593		Salicylic acid .beta.-D-O-glucuronide [2M-H]- C13H14O9 NIST	2M-H	627.112	0.42	0.44	0.44	0.45	0.46	0.39										70575.5	51500.4			52677.8	57580.8								52759.9	47456.7		46189.6	231687	47509				193074			107194		77968.1	80690.5
594		PMeOH 30:0; PMeOH 14:0-16:0; [M-H]- C34H67O8P	M-H 1-	633.444	13.11	13.11	13.11	13.32	13.32	0.02								22478.3
595		PE 28:0; PE 12:0-16:0; [M-H]- C33H66NO8P---PE 28:0; [M-H]-; GPEtn(12:0/16:0) C33H66NO8P---PE 28:0; [M-H]-; GPEtn(16:0/12:0) C33H66NO8P	M-H 1-	634.438	14.93	14.93	14.93	14.94	14.94	0.02																						1364.6
596		Hexosyl LPE 18:3; PlaSMA ID-1752 C29H52NO12P	M-H 1-	636.312	8.15	8.15	8.15	8.15	8.15	0.01	9602.6
597		Hexosyl LPE 18:2; PlaSMA ID-1765 C29H54NO12P	M-H 1-	638.325	8.8	8.87	8.88	8.88	8.91	0.09																			4024.8
598		CerP 36:2; [M-H]-; CerP(d18:1(4E)/18:1(9Z)) C36H70NO6P	M-H 1-	642.481	11.63	11.67	14.6	14.69	14.73	0.07																		6861.5	244346									6097.6							198861
599		LPI 22:6; [M-H]- C31H49O12P	M-H 1-	643.284	8.35	8.43	8.47	8.51	11.03	0.82	84655.4	82581.6	32937.4	29280.5	34690.3	68134	108195	63535.1	55689.8	105233	61839			52110.9				57244.7	36604.3	32319	17244.9	56478.3	47964.4	41898	30838.3	26817.1	66077.5	62931.6	42413.4		6521.8	13893.7	89536.9	75284	109037	29062.2	79561.4	40701.8	24151.1
600	*	PA 32:2; PA 14:0-18:2; [M-H]- C35H65O8P---PA 32:2; [M-H]-; GPA(14:0/18:2(2E,4E)) C35H65O8P---PA 32:2; [M-H]-; GPA(14:0/18:2(6Z,9Z)) C35H65O8P---PA 32:2; [M-H]-; GPA(14:0/18:2(9E,10E)) C35H65O8P---PA 32:2; [M-H]-; GPA(14:0/18:2(9E,12E)) C35H65O8P---PA 32:2; [M-H]-; GPA(14:0/18:2(9Z,11Z)) C35H65O8P---PA 32:2; [M-H]-; GPA(14:0/18:2(9Z,12Z)) C35H65O8P---PA 32:2; [M-H]-; GPA(18:2(2E,4E)/14:0) C35H65O8…	M-H 1-	643.428	13.98	14.05	14.09	14.12	14.48	0.22																	5956.2					10389.3		15718	5838.9							23427.3	4917.1		12216.1			12220.1
600	*	ISF of PA 32:2; PA 14:0-18:2; [M-H]- C35H65O8P---PA 32:2; [M-H]-; GPA(14:0/18:2(2E,4E)) C35H65O8P	-	363.192	14.04	14.06	14.08	14.13	14.17	0.14																			4073.1					3390.2								4393.6			3511.6			4653.3
601		CerP 36:1; [M-H]-; CerP(d14:1(4E)/22:0) C36H72NO6P	M-H 1-	644.495	14.73	14.78	14.96	15.11	15.71	0.1										12958.3													48665.4				46148.7												37501.5
602	*	LPI 22:5; [M-H]- C31H51O12P	M-H 1-	645.3	8.59	8.65	8.73	8.83	11.3	0.31	52701.8					26613.9	60948.7		23097.7													19454											34156.6	60738.3			23935.4	24912.2
602	*	ISF of LPI 22:5; [M-H]- C31H51O12P	-	329.247	8.88	8.88	8.88	8.88	8.88	0.01													398972
603		PEtOH 30:1; PEtOH 14:0-16:1; [M-H]- C35H67O8P	M-H 1-	645.443	13.82	13.82	13.82	13.82	13.82	0.01																										53963.7
604		PA 32:1; PA 14:0-18:1; [M-H]- C35H67O8P---PA 32:1; PA 16:0-16:1; [M-H]- C35H67O8P---PA 32:1; [M-H]-; GPA(16:0/16:1(7Z)) C35H67O8P---PA 32:1; [M-H]-; GPA(16:0/16:1(9Z)) C35H67O8P---PA 32:1; [M-H]-; GPA(16:1(7Z)/16:0) C35H67O8P---PA 32:1; [M-H]-; GPA(16:1(9Z)/16:0) C35H67O8P	M-H 1-	645.443	11.19	13.27	13.36	13.44	14.29	0.52	107727		128255		15251.5	25257.6	137691	257848	160328	83082.8	159460	159144		137790	26888.5	96989.5	30189.1	37125.8		156879	142347		170102		73004.8		28604.4	103720							8427.4	55231.6	112296		144776
605		LPI 22:4; [M-H]- C31H53O12P	M-H 1-	647.314	9.04	9.09	9.11	9.14	11.63	0.29			7451.7				15822.7				17293.7				8745	10108.2	9281.6						12183.2				15365.1	8607.3											6547.4
606		1,2-Dihexadecanoyl-sn-glycero-3-phosphate [M-H]- C35H69O8P NIST	M-H 1-	647.458	10.92	10.96	14.59	14.76	15.65	0.32		13998.8				9745.7	8105.3			5264.9	8488.1					6705.3							7136.5				5504.5		3732.1										10227.8
607		1,2-Dipalmitoyl-sn-glycero-3-phosphate C35H69O8P---PA 32:0; [M-H]-; GPA(16:0/16:0) C35H69O8P	M-H 1-	647.46	10.91	10.93	10.94	14.57	14.71	0.08		6800.2				10745.5			5043.3									5107.3			7417.4
608		PA 32:0; PA 16:0-16:0; [M-H]- C35H69O8P	M-H 1-	647.458	10.91	10.91	14.41	15.03	15.03	0.03									8873.6								5687	7220.8
609		Cer-NS d42:1; Cer-NS d18:1/24:0; [M-H]- C42H83NO3	M-H 1-	648.626	12.96	12.97	14.22	15.25	15.67	0.06												74982.5
610		LPC 24:0; [M+FA-H]- C32H66NO7P	M+FA-H	652.45	15.67	15.68	15.7	15.71	15.72	0.1	3567.4				2240.3																			3293				3738.7	2794.8
611	*	PA 33:2; PA 15:0-18:2; [M-H]- C36H67O8P---PA 33:2; [M-H]-; GPA(15:0/18:2(2E,4E)) C36H67O8P---PA 33:2; [M-H]-; GPA(15:0/18:2(6Z,9Z)) C36H67O8P---PA 33:2; [M-H]-; GPA(15:0/18:2(9E,10E)) C36H67O8P---PA 33:2; [M-H]-; GPA(15:0/18:2(9E,12E)) C36H67O8P---PA 33:2; [M-H]-; GPA(15:0/18:2(9Z,11Z)) C36H67O8P---PA 33:2; [M-H]-; GPA(15:0/18:2(9Z,12Z)) C36H67O8P---PA 33:2; [M-H]-; GPA(18:2(2E,4E)/15:0) C36H67O8…	M-H 1-	657.444	11.39	15.26	15.31	15.39	15.59	0.26										3007.5							16754		10266						8484.9	6683.5			3337.7			20872.5			6421.3	6483.4		8754.5
611	*	ISF of PA 33:2; PA 15:0-18:2; [M-H]- C36H67O8P---PA 33:2; [M-H]-; GPA(15:0/18:2(2E,4E)) C36H67O8P	-	377.208	15.4	15.4	15.4	15.42	15.42	0.02																																				4405.1
612		PMeOH 32:2; PMeOH 14:0-18:2; [M-H]- C36H67O8P	M-H 1-	657.445	14.03	14.04	14.08	14.09	14.16	0.08																			3452																			1717
613	*	PMeOH 32:1; PMeOH 16:0-16:1; [M-H]- C36H69O8P	M-H 1-	659.459	13.3	13.43	13.47	13.49	14.34	0.08	26678						22881.1	44117.2																			12595.3
613	*	ISF of PMeOH 32:1; PMeOH 16:0-16:1; [M-H]- C36H69O8P	-	253.217	13.47	13.47	13.47	13.47	13.47	0.01			66427.4
614		PA 33:1; PA 15:0-18:1; [M-H]- C36H69O8P	M-H 1-	659.463	15.61	15.61	15.61	15.61	15.61	0.01
615		PE 30:0; PE 14:0-16:0; [M-H]- C35H70NO8P	M-H 1-	662.47	13.33	13.33	13.41	14.05	14.05	0.03																																						17857.9
616		PA 34:5; PA 14:0-20:5; [M-H]- C37H63O8P	M-H 1-	665.412	15.38	15.38	15.38	15.38	15.38	0.01																																			5237.8
617	*	PA 34:4; PA 14:0-20:4; [M-H]- C37H65O8P---PA 34:4; [M-H]-; GPA(14:0/20:4(5E,8E,11E,14E)) C37H65O8P---PA 34:4; [M-H]-; GPA(14:0/20:4(5Z,8Z,11Z,14Z)) C37H65O8P---PA 34:4; [M-H]-; GPA(14:0/20:4(7E,10E,13E,16E)) C37H65O8P---PA 34:4; [M-H]-; GPA(20:4(5E,8E,11E,14E)/14:0) C37H65O8P---PA 34:4; [M-H]-; GPA(20:4(5Z,8Z,11Z,14Z)/14:0) C37H65O8P---PA 34:4; [M-H]-; GPA(20:4(7E,10E,13E,16E)/14:0) C37H65O8P	M-H 1-	667.428	13.24	13.44	13.48	13.56	14.01	0.27				8257.6					14661					7036			11865.3		19281.1		10517.2				18896.6				29450.8			15212.4						8606.1
617	*	ISF of PA 34:4; [M-H]-; GPA(14:0/20:4(5E,8E,11E,14E)) C37H65O8P---PA 34:4; PA 14:0-20:4; [M-H]- C37H65O8P	-	363.192	13.42	13.44	13.48	13.48	13.53	0.04																	2876.5		4147										5440.5
617	*	ISF of PA 34:4; [M-H]-; GPA(14:0/20:4(5E,8E,11E,14E)) C37H65O8P---PA 34:4; PA 14:0-20:4; [M-H]- C37H65O8P	-	227.202	13.41	13.41	13.41	13.41	13.41	0.01
617	*	ISF of PA 34:4; [M-H]-; GPA(14:0/20:4(5E,8E,11E,14E)) C37H65O8P---PA 34:4; PA 14:0-20:4; [M-H]- C37H65O8P	-	363.192	13.63	13.63	13.63	13.63	13.63	0.01
618		Unknown (carbon number 32); PlaSMA ID-1831 C32H46O15	M-H 1-	669.273	5.52	5.52	5.52	5.52	5.52	0.01
619		PA 34:3; [M-H]-; GPA(16:0/18:3(6Z,9Z,12Z)) C37H67O8P---PA 34:3; [M-H]-; GPA(16:0/18:3(9Z,12Z,15Z)) C37H67O8P---PA 34:3; [M-H]-; GPA(18:3(6Z,9Z,12Z)/16:0) C37H67O8P---PA 34:3; [M-H]-; GPA(18:3(9Z,12Z,15Z)/16:0) C37H67O8P	M-H 1-	669.443	14.63	14.77	15.04	15.15	15.2	0.1										3397.5									6721.4			8807.8			5662.1				8140.3
620		PA 34:3; PA 16:0-18:3; [M-H]- C37H67O8P---PEtOH 32:3; PEtOH 14:0-18:3; [M-H]- C37H67O8P	M-H 1-	669.444	12.42	14.66	14.72	14.88	15.11	0.21		4419.1									5815.4		5615.2		3347.1							7924.1		6180.7			13454.4								9275.1			10986.3
621		PA 34:3; PA 16:1-18:2; [M-H]- C37H67O8P---PA 34:3; [M-H]-; GPA(16:1(7Z)/18:2(2E,4E)) C37H67O8P---PA 34:3; [M-H]-; GPA(16:1(7Z)/18:2(6Z,9Z)) C37H67O8P---PA 34:3; [M-H]-; GPA(16:1(7Z)/18:2(9E,10E)) C37H67O8P---PA 34:3; [M-H]-; GPA(16:1(7Z)/18:2(9E,12E)) C37H67O8P---PA 34:3; [M-H]-; GPA(16:1(7Z)/18:2(9Z,11Z)) C37H67O8P---PA 34:3; [M-H]-; GPA(16:1(7Z)/18:2(9Z,12Z)) C37H67O8P---PA 34:3; [M-H]-; GPA(16…	M-H 1-	669.444	14.13	14.15	14.16	14.26	14.7	0.07		4540.8								3923.1												17874.9																25319.8
622	*	ISF of PEtOH 32:2; PEtOH 14:0-18:2; [M-H]- C37H69O8P	-	391.222	13.71	13.71	13.75	13.8	13.8	0.03									126466																														112211
622	*	ISF of PEtOH 32:2; PEtOH 14:0-18:2; [M-H]- C37H69O8P	-	409.235	13.71	13.71	13.71	13.71	13.71	0.01									61719
623		PA 34:2; [M-H]-; GPA(16:0/18:2(2E,4E)) C37H69O8P---PA 34:2; [M-H]-; GPA(16:0/18:2(6Z,9Z)) C37H69O8P---PA 34:2; [M-H]-; GPA(16:0/18:2(9E,10E)) C37H69O8P---PA 34:2; [M-H]-; GPA(16:0/18:2(9E,12E)) C37H69O8P---PA 34:2; [M-H]-; GPA(16:0/18:2(9Z,11Z)) C37H69O8P---PA 34:2; [M-H]-; GPA(16:0/18:2(9Z,12Z)) C37H69O8P---PA 34:2; [M-H]-; GPA(18:2(2E,4E)/16:0) C37H69O8P---PA 34:2; [M-H]-; GPA(18:2(6Z,9Z)/16:0)…	M-H 1-	671.46	0.31	11.46	11.81	13.17	14.17	0.23		15146.7	28574.2					25606.6		42456.8	83365.9								6809.5		24921.7			4486.1			41591.9			13800.2	1725.4		41341.2			238722
624		1-Hexadecanoyl-2-(9Z,12Z-octadecadienoyl)-sn-glycero-3-phosphoric acid [M-H]- C37H69O8P NIST---PA 34:2; PA 16:0-18:2; [M-H]- C37H69O8P---PA 34:2; PA 16:1-18:1; [M-H]- C37H69O8P---PA 34:2; [M-H]-; GPA(16:1(7Z)/18:1(11E)) C37H69O8P---PA 34:2; [M-H]-; GPA(16:1(7Z)/18:1(11Z)) C37H69O8P---PA 34:2; [M-H]-; GPA(16:1(7Z)/18:1(13Z)) C37H69O8P---PA 34:2; [M-H]-; GPA(16:1(7Z)/18:1(17Z)) C37H69O8P---PA 34:2;…	M-H 1-	671.459	0.33	13.17	13.41	13.75	14.84	0.74	596770	46143	139947	76517			72839.7	23773.3	425596	150820	75838.7	18429.8		199889		69808.8	22865.7	32102.5		90933.2	138421		180144		162391	38038.4	36459.4	71191.7	974.5	51654.5		23523	98773	138454	51152.2	51863.6	89700.8		20992.4
625		1-Palmitoyl-2-linoleoyl-sn-glycero-3-phosphate [M-H]- C37H69O8P NIST	M-H 1-	671.459	0.31	12.72	13.46	14.04	15.77	0.9	67134.3	130841	36747.8	126596	135494	92596.0,61820.4	166861	26407.5	1205	35792.4	37811.5	28940.2	14191.3	23005.3	113002	128489	136844	73483.9		201030	309586	31479.1	16711.6	24345.4	25563.8	334408	307061.0,809184.9	161239.8,23869.2	981.9	15999.7,123478.5	12668	25757.7	772894	19410.3	1654.5	15998.1	33906.9	21516.7,36734.1	350419
626		1-Palmitoyl-2-oleoyl-sn-glycero-3-phosphate [M-H]- C37H71O8P NIST---PA 34:1; PA 16:0-18:1; [M-H]- C37H71O8P	M-H 1-	673.474	9.88	14.7	14.84	15.06	15.78	0.48		28659.1,215038.4		198406	90382.2	37432.4,149618.6	144335		127214	84185.8	71006	132472		69618.4	62183.4	95521.7		100707		46760.4	87326.8					57741		63654.4	86761.3	91971.4			175212	152256		70067.5			156849
627		1-Hexadecanoyl-2-(9Z-octadecenoyl)-sn-glycero-3-phosphoric acid [M-H]- C37H71O8P NIST---PA 34:1; [M-H]-; GPA(16:0/18:1(11E)) C37H71O8P---PA 34:1; [M-H]-; GPA(16:0/18:1(11Z)) C37H71O8P---PA 34:1; [M-H]-; GPA(16:0/18:1(13Z)) C37H71O8P---PA 34:1; [M-H]-; GPA(16:0/18:1(17Z)) C37H71O8P---PA 34:1; [M-H]-; GPA(16:0/18:1(4E)) C37H71O8P---PA 34:1; [M-H]-; GPA(16:0/18:1(6Z)) C37H71O8P---PA 34:1; [M-H]-; GP…	M-H 1-	673.475	0.32	13.11	13.45	14.8	15.66	0.47	331431		60896.4	13303.7		18438.7	13447.6			40963.4							90988.8					17819.6	105812		29640.1	28451.6						15670.3	297277	45099	40482		53675.6
628		1,2-Dihexadecanoyl-sn-glycero-3-phosphoethanolamine [M-H-NH3]- C37H74NO8P NIST	M-H-NH3	673.477	9.18	11.2	14.9	14.9	14.96	0.04																																	77533.1
629		PA 35:5; PA 15:0-20:5; [M-H]- C38H65O8P	M-H 1-	679.434	12.77	12.77	12.77	12.77	12.77	0.01
630		PA 35:4; PA 15:0-20:4; [M-H]- C38H67O8P	M-H 1-	681.443	14.76	14.76	14.76	14.76	14.76	0.01																																3747.9
631		PA 35:3; PA 17:1-18:2; [M-H]- C38H69O8P---PA 35:3; [M-H]-; GPA(17:1(9Z)/18:2(2E,4E)) C38H69O8P---PA 35:3; [M-H]-; GPA(17:1(9Z)/18:2(6Z,9Z)) C38H69O8P---PA 35:3; [M-H]-; GPA(17:1(9Z)/18:2(9E,10E)) C38H69O8P---PA 35:3; [M-H]-; GPA(17:1(9Z)/18:2(9E,12E)) C38H69O8P---PA 35:3; [M-H]-; GPA(17:1(9Z)/18:2(9Z,11Z)) C38H69O8P---PA 35:3; [M-H]-; GPA(17:1(9Z)/18:2(9Z,12Z)) C38H69O8P---PA 35:3; [M-H]-; GPA(18…	M-H 1-	683.459	15.32	15.36	15.44	15.49	15.51	0.06																2281.1			11579.4													17280.9			11138.3			10726.4
632		PMeOH 34:3; PMeOH 16:0-18:3; [M-H]- C38H69O8P	M-H 1-	683.46	14.76	14.76	14.76	15.2	15.2	0.03																													7726			5460.7			3231
633		PA 35:2; [M-H]-; GPA(17:0/18:2(2E,4E)) C38H71O8P---PA 35:2; [M-H]-; GPA(17:0/18:2(6Z,9Z)) C38H71O8P---PA 35:2; [M-H]-; GPA(17:0/18:2(9E,10E)) C38H71O8P---PA 35:2; [M-H]-; GPA(17:0/18:2(9E,12E)) C38H71O8P---PA 35:2; [M-H]-; GPA(17:0/18:2(9Z,11Z)) C38H71O8P---PA 35:2; [M-H]-; GPA(17:0/18:2(9Z,12Z)) C38H71O8P---PA 35:2; [M-H]-; GPA(18:2(2E,4E)/17:0) C38H71O8P---PA 35:2; [M-H]-; GPA(18:2(6Z,9Z)/17:0)…	M-H 1-	685.474	11.15	12.09	12.71	14.05	14.12	0.11				61473.5								11389.4				53971.2														11044.4						10822.5
634	*	PEtOH 33:2; PEtOH 15:0-18:2; [M-H]- C38H71O8P---PMeOH 34:2; PMeOH 16:0-18:2; [M-H]- C38H71O8P	M-H 1-	685.474	12.35	13.92	14.01	14.13	14.96	0.68	82777.4,213086.1	34448.4	29347.2	46399.1	50789.7	25320.4	72408.1	122849	146875	51528.8	58071.2	17931.7		86343	43006.3		57641.7	22246.4		85342	118466		87225.3		68651.7		161270	66805.2	86195.9	46890.4		3957	26593.1	49147.8	3439.3	102052	150907		18826.6
634	*	ISF of PMeOH 34:2; PMeOH 16:0-18:2; [M-H]- C38H71O8P---PEtOH 33:2; PEtOH 15:0-18:2; [M-H]- C38H71O8P	-	279.232	13.96	13.99	14.04	14.11	14.15	0.13							505584			404667										273039					262657									369790
634	*	ISF of PMeOH 34:2; PMeOH 16:0-18:2; [M-H]- C38H71O8P---PEtOH 33:2; PEtOH 15:0-18:2; [M-H]- C38H71O8P	-	279.232	13.87	13.87	13.88	13.94	13.94	0.03																														172584									636871
634	*	ISF of PMeOH 34:2; PMeOH 16:0-18:2; [M-H]- C38H71O8P---PEtOH 33:2; PEtOH 15:0-18:2; [M-H]- C38H71O8P	-	423.249	13.97	13.97	13.97	13.97	13.97	0.01
635		PE 32:2; [M-H]-; GPEtn(14:0/18:2(2E,4E)) C37H70NO8P---PE 32:2; [M-H]-; GPEtn(14:0/18:2(6Z,9Z)) C37H70NO8P---PE 32:2; [M-H]-; GPEtn(14:0/18:2(9E,10E)) C37H70NO8P---PE 32:2; [M-H]-; GPEtn(14:0/18:2(9E,12E)) C37H70NO8P---PE 32:2; [M-H]-; GPEtn(14:0/18:2(9Z,11Z)) C37H70NO8P---PE 32:2; [M-H]-; GPEtn(14:0/18:2(9Z,12Z)) C37H70NO8P---PE 32:2; [M-H]-; GPEtn(18:2(2E,4E)/14:0) C37H70NO8P---PE 32:2; [M-H]-; …	M-H 1-	686.472	15.38	15.38	15.38	15.38	15.38	0.01
636	*	PMeOH 34:1; PMeOH 16:0-18:1; [M-H]- C38H73O8P	M-H 1-	687.489	14.59	14.82	15.01	15.1	15.69	0.27		54144.7		70681.9			50435.6		47949.6			46598.4								19738.1										33522.1			33447.7	47575.4		19255.9			39414.2
636	*	ISF of PMeOH 34:1; PMeOH 16:0-18:1; [M-H]- C38H73O8P	-	281.248	14.95	14.95	14.95	14.95	14.95	0.01
637		PE 32:1; PE 16:0-16:1; [M-H]- C37H72NO8P---PE 32:1; [M-H]-; GPEtn(16:0/16:1(7Z)) C37H72NO8P---PE 32:1; [M-H]-; GPEtn(16:0/16:1(9Z)) C37H72NO8P---PE 32:1; [M-H]-; GPEtn(16:1(7Z)/16:0) C37H72NO8P---PE 32:1; [M-H]-; GPEtn(16:1(9Z)/16:0) C37H72NO8P	M-H 1-	688.488	14.54	14.58	14.67	14.7	14.99	0.21		41635.7					45876.9	29759.8						18597.2			20288.9		22577.2	30106.4				23174.7		108941						29624.5
638		Glycan Man5-2AA [M+H+Na]2+ C53H85N3O37 NIST	M+H+Na	689.735	0.69	0.78	0.83	0.85	0.95	0.19																																24416.5	20377.1						21044.6
639		PE 32:0; [M-H]-; GPEtn(16:0/16:0) C37H74NO8P	M-H 1-	690.5	13.31	13.31	13.31	13.31	13.31	0.01
640		PA 36:6; PA 14:0-22:6; [M-H]- C39H65O8P---PA 36:6; [M-H]-; GPA(14:0/22:6(4Z,7Z,10Z,13Z,16Z,19Z)) C39H65O8P---PA 36:6; [M-H]-; GPA(22:6(4Z,7Z,10Z,13Z,16Z,19Z)/14:0) C39H65O8P	M-H 1-	691.429	11.08	11.43	11.77	11.99	14.44	0.22			12116.6					12140.8						28025.8										7897.1	8816.8							42084	4827.2				35541.4
641		PA 36:5; [M-H]-; GPA(14:0/22:5(4Z,7Z,10Z,13Z,16Z)) C39H67O8P---PA 36:5; [M-H]-; GPA(14:0/22:5(7Z,10Z,13Z,16Z,19Z)) C39H67O8P---PA 36:5; [M-H]-; GPA(22:5(4Z,7Z,10Z,13Z,16Z)/14:0) C39H67O8P---PA 36:5; [M-H]-; GPA(22:5(7Z,10Z,13Z,16Z,19Z)/14:0) C39H67O8P---PEtOH 34:5; PEtOH 14:1-20:4; [M-H]- C39H67O8P	M-H 1-	693.445	13.43	13.43	13.5	13.51	13.51	0.03										11518				11096.7
642		PA 36:5; PA 18:2-18:3; [M-H]- C39H67O8P---PA 36:5; [M-H]-; GPA(18:2(2E,4E)/18:3(6Z,9Z,12Z)) C39H67O8P---PA 36:5; [M-H]-; GPA(18:2(2E,4E)/18:3(9Z,12Z,15Z)) C39H67O8P---PA 36:5; [M-H]-; GPA(18:2(6Z,9Z)/18:3(6Z,9Z,12Z)) C39H67O8P---PA 36:5; [M-H]-; GPA(18:2(6Z,9Z)/18:3(9Z,12Z,15Z)) C39H67O8P---PA 36:5; [M-H]-; GPA(18:2(9E,10E)/18:3(6Z,9Z,12Z)) C39H67O8P---PA 36:5; [M-H]-; GPA(18:2(9E,10E)/18:3(9Z,12…	M-H 1-	693.444	11.85	12.1	12.23	12.33	12.48	0.26			31405.4										11091.6			20893.6			15557.1				6938		12912.7							24592.5	32700.4			32236.9	51213.6	13060.1
643	*	PA 36:5; PA 16:0-20:5; [M-H]- C39H67O8P---PA 36:5; [M-H]-; GPA(16:0/20:5(5Z,8Z,11Z,14Z,17Z)) C39H67O8P---PA 36:5; [M-H]-; GPA(20:5(5Z,8Z,11Z,14Z,17Z)/16:0) C39H67O8P	M-H 1-	693.444	14	14.16	14.2	14.27	15.39	0.51	10441.9			6191.6			8364.5		4635.3		9265						8248.7		37514.8			17884.9	5058	32015.3		13327.2		6984.7				47255.7	6952.4		23758.3		4759.3	21885.7	3593.1
643	*	ISF of PA 36:5; PA 16:0-20:5; [M-H]- C39H67O8P---PA 36:5; [M-H]-; GPA(16:0/20:5(5Z,8Z,11Z,14Z,17Z)) C39H67O8P	-	391.222	14.15	14.17	14.2	14.26	14.3	0.09																			17992.3			10203		12496.1									171837
643	*	ISF of PA 36:5; PA 16:0-20:5; [M-H]- C39H67O8P---PA 36:5; [M-H]-; GPA(16:0/20:5(5Z,8Z,11Z,14Z,17Z)) C39H67O8P	-	301.216	14.01	14.01	14.15	14.16	14.16	0.03																						24257.9
644		PA 36:5; PA 16:1-20:4; [M-H]- C39H67O8P---PA 36:5; [M-H]-; GPA(16:1(7Z)/20:4(5E,8E,11E,14E)) C39H67O8P---PA 36:5; [M-H]-; GPA(16:1(7Z)/20:4(5Z,8Z,11Z,14Z)) C39H67O8P---PA 36:5; [M-H]-; GPA(16:1(7Z)/20:4(7E,10E,13E,16E)) C39H67O8P---PA 36:5; [M-H]-; GPA(16:1(9Z)/20:4(5E,8E,11E,14E)) C39H67O8P---PA 36:5; [M-H]-; GPA(16:1(9Z)/20:4(5Z,8Z,11Z,14Z)) C39H67O8P---PA 36:5; [M-H]-; GPA(16:1(9Z)/20:4(7E,10E…	M-H 1-	693.443	13.6	13.62	13.71	13.75	14.01	0.11							4756.6	6842.7																													4162
645		PE 34:5e; PE 14:1e/20:4; [M-H]- C39H70NO7P	M-H 1-	694.472	15.68	15.68	15.68	15.68	15.68	0.01						9145.3
646	*	PA 36:4; PA 18:2-18:2; [M-H]- C39H69O8P---PA 36:4; [M-H]-; GPA(18:2(2E,4E)/18:2(2E,4E)) C39H69O8P---PA 36:4; [M-H]-; GPA(18:2(2E,4E)/18:2(6Z,9Z)) C39H69O8P---PA 36:4; [M-H]-; GPA(18:2(2E,4E)/18:2(9E,10E)) C39H69O8P---PA 36:4; [M-H]-; GPA(18:2(2E,4E)/18:2(9E,12E)) C39H69O8P---PA 36:4; [M-H]-; GPA(18:2(2E,4E)/18:2(9Z,11Z)) C39H69O8P---PA 36:4; [M-H]-; GPA(18:2(2E,4E)/18:2(9Z,12Z)) C39H69O8P---PA 36…	M-H 1-	695.459	14.28	14.47	14.5	14.57	15.78	0.7	8603	9295.3	15282.5	11332.4	16477.5	5704.3		10255.2	17962.4		9773.9	8723.6		13605	9341.3				64841	11968.2	17330	48493.9				16473.3			16693.5	6697.1		108365	12658.5		49914.1	30574.4	18327.1	47276.3	8089.9
646	*	ISF of PA 36:4; [M-H]-; GPA(18:2(2E,4E)/18:2(2E,4E)) C39H69O8P---PA 36:4; PA 18:2-18:2; [M-H]- C39H69O8P	-	415.222	14.47	14.5	14.57	14.59	14.6	0.08					9354.7																											13658.1
646	*	ISF of PA 36:4; [M-H]-; GPA(18:2(2E,4E)/18:2(2E,4E)) C39H69O8P---PA 36:4; PA 18:2-18:2; [M-H]- C39H69O8P	-	279.233	14.47	14.47	14.47	14.47	14.47	0.01
647		PA 36:4; [M-H]-; GPA(16:0/20:4(5E,8E,11E,14E)) C39H69O8P---PA 36:4; [M-H]-; GPA(16:0/20:4(5Z,8Z,11Z,14Z)) C39H69O8P---PA 36:4; [M-H]-; GPA(16:0/20:4(7E,10E,13E,16E)) C39H69O8P---PA 36:4; [M-H]-; GPA(20:4(5E,8E,11E,14E)/16:0) C39H69O8P---PA 36:4; [M-H]-; GPA(20:4(5Z,8Z,11Z,14Z)/16:0) C39H69O8P---PA 36:4; [M-H]-; GPA(20:4(7E,10E,13E,16E)/16:0) C39H69O8P	M-H 1-	695.459	10.16	11.38	12	12.73	15.63	0.6	27759.9	21646.3	64504.9	7059.7			25678.1	28291.4	446128		118978	18113.4	18657.6			762387	15455.1	767054		1.35211e+06	194604		56976.6		200693	627377		558370	48607.4	882996			90540	3818.7			133480	16584.6	131249
648		PA 36:4; PA 16:0-20:4; [M-H]- C39H69O8P	M-H 1-	695.459	10.22	12.31	12.65	12.98	15.77	0.79	2.15388e+06	424069	2390512	485423	565924	414750	899333	3.81095e+06	157667	1.1657e+06	686807	2.08503e+06		1.32743e+06	731207		149635				2.33115e+06		2.508e+06	9141.3	496120	40493.6	148487	249622	843622	23705.2		20470.1	87178.5	23569.6		600105	2.27033e+06	10253.1	476333
649		plasmenyl-PE 34:3; [M-H]-; PE(P-16:0/18:3(6Z,9Z,12Z)) C39H72NO7P---plasmenyl-PE 34:3; [M-H]-; PE(P-16:0/18:3(9Z,12Z,15Z)) C39H72NO7P	M-H 1-	696.491	13.89	13.89	13.89	14.13	14.13	0.02
650	*	PEtOH 34:3; PEtOH 16:1-18:2; [M-H]- C39H71O8P	M-H 1-	697.474	0.31	13.37	13.98	14.13	14.74	0.23		99399.6	41344.4			69333				5500.2				182582			98005.9			32267.9	245838	5445.1						27241											67021.9
650	*	ISF of PEtOH 34:3; PEtOH 16:1-18:2; [M-H]- C39H71O8P	-	279.232	13.96	13.99	14.02	14.11	14.15	0.1		247467								404667										273039														369790
650	*	ISF of PEtOH 34:3; PEtOH 16:1-18:2; [M-H]- C39H71O8P	-	279.232	13.88	13.88	13.88	13.94	13.94	0.02																														172584
651		PA 36:3; [M-H]-; GPA(18:1(11E)/18:2(2E,4E)) C39H71O8P---PA 36:3; [M-H]-; GPA(18:1(11E)/18:2(6Z,9Z)) C39H71O8P---PA 36:3; [M-H]-; GPA(18:1(11E)/18:2(9E,10E)) C39H71O8P---PA 36:3; [M-H]-; GPA(18:1(11E)/18:2(9E,12E)) C39H71O8P---PA 36:3; [M-H]-; GPA(18:1(11E)/18:2(9Z,11Z)) C39H71O8P---PA 36:3; [M-H]-; GPA(18:1(11E)/18:2(9Z,12Z)) C39H71O8P---PA 36:3; [M-H]-; GPA(18:1(11Z)/18:2(2E,4E)) C39H71O8P---PA …	M-H 1-	697.475	0.31	13.18	13.5	13.73	15.33	0.47			23567.3	16955.1			123195		43054.7	24003.3				38045.8			14243.8	22754			60685.4				25577.5	1107.3	651129	19273.6	34756.2	22968.4		19309.1		15831.7		199335			45584.6
652	*	PA 36:3; PA 16:0-20:3; [M-H]- C39H71O8P---PA 36:3; [M-H]-; GPA(16:0/20:3(5Z,8Z,11Z)) C39H71O8P---PA 36:3; [M-H]-; GPA(16:0/20:3(8Z,11Z,14Z)) C39H71O8P---PA 36:3; [M-H]-; GPA(20:3(5Z,8Z,11Z)/16:0) C39H71O8P---PA 36:3; [M-H]-; GPA(20:3(8Z,11Z,14Z)/16:0) C39H71O8P	M-H 1-	697.474	13.72	14.7	14.8	14.89	15.65	0.49		31764.4	48774.1	26728.8	14774.2	24625.7	32304.8		22272.2	35041.9	29311	29340.4		29671.8						45526.8			31656.4		16646.6		109986	35588.1	21097.8				101159			25760.9	12603.4
652	*	ISF of PA 36:3; [M-H]-; GPA(16:0/20:3(5Z,8Z,11Z)) C39H71O8P---PA 36:3; PA 16:0-20:3; [M-H]- C39H71O8P	-	305.247	14.65	14.73	14.73	14.73	14.75	0.04														56901.9						60179.5
652	*	ISF of PA 36:3; [M-H]-; GPA(16:0/20:3(5Z,8Z,11Z)) C39H71O8P---PA 36:3; PA 16:0-20:3; [M-H]- C39H71O8P	-	441.235	14.73	14.73	14.73	14.73	14.73	0.01																				5014.1
653		PA 36:3; PA 18:1-18:2; [M-H]- C39H71O8P	M-H 1-	697.476	10.16	12.75	12.9	13.34	13.97	0.2			25220.7						40999.5		67122.6								12270.5						144236								19350.1		30705.6	20247.3
654		Glycan Man5-2AA [M+H+K]2+ C53H85N3O37 NIST	M+H+K	697.72	0.85	0.85	0.85	0.85	0.85	0.01
655		PE 33:3; [M-H]-; GPEtn(15:1(9Z)/18:2(2E,4E)) C38H70NO8P---PE 33:3; [M-H]-; GPEtn(15:1(9Z)/18:2(6Z,9Z)) C38H70NO8P---PE 33:3; [M-H]-; GPEtn(15:1(9Z)/18:2(9E,10E)) C38H70NO8P---PE 33:3; [M-H]-; GPEtn(15:1(9Z)/18:2(9E,12E)) C38H70NO8P---PE 33:3; [M-H]-; GPEtn(15:1(9Z)/18:2(9Z,11Z)) C38H70NO8P---PE 33:3; [M-H]-; GPEtn(15:1(9Z)/18:2(9Z,12Z)) C38H70NO8P---PE 33:3; [M-H]-; GPEtn(18:2(2E,4E)/15:1(9Z)) C3…	M-H 1-	698.471	14.15	14.15	14.15	14.15	14.15	0.01
656		PE 34:3e; PE 16:1e/18:2; [M-H]- C39H74NO7P	M-H 1-	698.506	10.21	12.47	12.88	13.61	15.72	0.41	523509		25260.7			33519		220981	16442.6	29656.5		109947	132896	67613.8						197380	528596				55520.1		491804			123770									78357.9
657		plasmenyl-PE 34:2; [M-H]-; PE(P-16:0/18:2(2E,4E)) C39H74NO7P---plasmenyl-PE 34:2; [M-H]-; PE(P-16:0/18:2(6Z,9Z)) C39H74NO7P---plasmenyl-PE 34:2; [M-H]-; PE(P-16:0/18:2(9E,10E)) C39H74NO7P---plasmenyl-PE 34:2; [M-H]-; PE(P-16:0/18:2(9E,12E)) C39H74NO7P---plasmenyl-PE 34:2; [M-H]-; PE(P-16:0/18:2(9Z,11Z)) C39H74NO7P---plasmenyl-PE 34:2; [M-H]-; PE(P-16:0/18:2(9Z,12Z)) C39H74NO7P	M-H 1-	698.506	11.39	12.87	13.09	13.38	15.7	0.27	1.01039e+06		2.17948e+06					567670	631898		996961	726956									1.40456e+06		646983.0,232813.5			482026.2,1588161.6			143512				1564409.4,1960740.1				1089321.4,1735734.7
658	*	ISF of HexCer-NDS d34:1; HexCer-NDS d14:0/20:1; [M-H]- C40H77NO8	-	536.498	15.62	15.69	15.7	15.71	15.72	0.17															8073.1				11356.1		3829.5	4313	4155		7215			4686.3
658	*	ISF of HexCer-NDS d34:1; HexCer-NDS d14:0/20:1; [M-H]- C40H77NO8	-	698.506	15.69	15.69	15.7	15.71	15.72	0.07								137111						100965																									189160
658	*	HexCer-NDS d34:1; HexCer-NDS d14:0/20:1; [M-H]- C40H77NO8	M-H 1-	698.552	15.69	15.69	15.69	15.72	15.72	0.02
659	*	ISF of PEtOH 34:2; PEtOH 16:1-18:1; [M-H]- C39H73O8P	-	281.248	14.74	14.81	14.87	14.87	14.88	0.04
659	*	PEtOH 34:2; PEtOH 16:1-18:1; [M-H]- C39H73O8P	M-H 1-	699.489	14.86	14.86	14.86	14.86	14.86	0.01																					72099
660		PA 36:2; PA 18:0-18:2; [M-H]- C39H73O8P---PA 36:2; [M-H]-; GPA(18:1(11E)/18:1(11E)) C39H73O8P---PA 36:2; [M-H]-; GPA(18:1(11E)/18:1(11Z)) C39H73O8P---PA 36:2; [M-H]-; GPA(18:1(11E)/18:1(13Z)) C39H73O8P---PA 36:2; [M-H]-; GPA(18:1(11E)/18:1(17Z)) C39H73O8P---PA 36:2; [M-H]-; GPA(18:1(11E)/18:1(4E)) C39H73O8P---PA 36:2; [M-H]-; GPA(18:1(11E)/18:1(6Z)) C39H73O8P---PA 36:2; [M-H]-; GPA(18:1(11E)/18:1…	M-H 1-	699.49	9.47	11.6	13.3	14.84	15.7	0.29		63828.5	157868	31217.3		39372.6			86617.3				132287	38623.9	101376					47663.2													131759	587246	45809.4
661		1,2-Dioleoyl-sn-glycero-3-phosphate [M-H]- C39H73O8P NIST---1-Octadecanoyl-2-(9Z,12Z-octadecadienoyl)-sn-glycero-3-phosphate [M-H]- C39H73O8P NIST	M-H 1-	699.49	0.33	11.72	15.48	15.67	15.76	0.74	407941		159699	192851	76792.1	90390.7	419893	33828.7	271441	163626	164390	146564	26630.9	67538.6	150887	61034.4	309425	129330		90770.5	89014.9		165582			15262.6		82589.7	114353			22169.5		217820		103150	97430.7		51371.3
662		PA 36:2; [M-H]-; GPA(18:0/18:2(2E,4E)) C39H73O8P---PA 36:2; [M-H]-; GPA(18:0/18:2(6Z,9Z)) C39H73O8P---PA 36:2; [M-H]-; GPA(18:0/18:2(9E,10E)) C39H73O8P---PA 36:2; [M-H]-; GPA(18:0/18:2(9E,12E)) C39H73O8P---PA 36:2; [M-H]-; GPA(18:0/18:2(9Z,11Z)) C39H73O8P---PA 36:2; [M-H]-; GPA(18:0/18:2(9Z,12Z)) C39H73O8P---PA 36:2; [M-H]-; GPA(18:2(2E,4E)/18:0) C39H73O8P---PA 36:2; [M-H]-; GPA(18:2(6Z,9Z)/18:0)…	M-H 1-	699.488	10.85	11.52	13.19	15.68	15.7	0.1								34293.3								217118				23449.1										108290
663		PE 34:2e; PE 16:1e/18:1; [M-H]- C39H76NO7P	M-H 1-	700.522	12.31	13.65	13.71	14.26	15.7	0.07									294644																									24587.1					101041
664		PE 34:2e; PE 16:0e/18:2; [M-H]- C39H76NO7P	M-H 1-	700.522	14.04	14.26	14.34	14.51	15.01	0.08			121963					40886																	40027.6		37176.4						128982
665		plasmenyl-PE 34:1; [M-H]-; PE(P-16:0/18:1(11E)) C39H76NO7P---plasmenyl-PE 34:1; [M-H]-; PE(P-16:0/18:1(11Z)) C39H76NO7P---plasmenyl-PE 34:1; [M-H]-; PE(P-16:0/18:1(13Z)) C39H76NO7P---plasmenyl-PE 34:1; [M-H]-; PE(P-16:0/18:1(17Z)) C39H76NO7P---plasmenyl-PE 34:1; [M-H]-; PE(P-16:0/18:1(4E)) C39H76NO7P---plasmenyl-PE 34:1; [M-H]-; PE(P-16:0/18:1(6Z)) C39H76NO7P---plasmenyl-PE 34:1; [M-H]-; PE(P-16:…	M-H 1-	700.522	14.99	14.99	14.99	14.99	14.99	0.01
666		PA 36:1; PA 18:0-18:1; [M-H]- C39H75O8P	M-H 1-	701.506	11.17	12.35	13.36	13.6	15.7	0.23					244804										32898.9													48379.1								67262.9			41784.2
667		PEtOH 34:1; PEtOH 16:0-18:1; [M-H]- C39H75O8P	M-H 1-	701.522	15.69	15.69	15.69	15.69	15.69	0.01
668		1-Hexadecyl-2-(9Z-octadecenoyl)-sn-glycero-3-phosphoethanolamine [M-H]- C39H78NO7P NIST	M-H 1-	702.55	12.33	12.33	12.33	15.7	15.7	0.02									17290																								13933.2
669	*	PA 36:0; PA 18:0-18:0; [M-H]- C39H77O8P---PA 36:0; [M-H]-; GPA(18:0/18:0) C39H77O8P	M-H 1-	703.522	12.11	12.11	12.12	12.12	12.12	0.03						6576.8					2922.9											2239.2
669	*	ISF of PA 36:0; PA 18:0-18:0; [M-H]- C39H77O8P---PA 36:0; [M-H]-; GPA(18:0/18:0) C39H77O8P	-	419.255	12.12	12.12	12.12	12.12	12.12	0.01											25961.3
670	*	PMeOH 36:5; PMeOH 16:0-20:5; [M-H]- C40H69O8P	M-H 1-	707.458	14.02	14.16	14.2	14.25	14.52	0.19			4311.1				4567.4		2560.3										9687.7	2563.5	14713.4
670	*	ISF of PMeOH 36:5; PMeOH 16:0-20:5; [M-H]- C40H69O8P	-	301.216	14.15	14.16	14.2	14.26	14.29	0.12		24665.3		24058.3																		24257.9		43503.2								50081.4
671	*	PA 37:4; PA 18:2-19:2; [M-H]- C40H71O8P---PMeOH 36:4; PMeOH 18:2-18:2; [M-H]- C40H71O8P	M-H 1-	709.474	14.44	14.46	14.5	14.58	14.61	0.11		2156.5	5295.9																7820.8													11738.5
671	*	ISF of PMeOH 36:4; PMeOH 18:2-18:2; [M-H]- C40H71O8P---PA 37:4; PA 18:2-19:2; [M-H]- C40H71O8P	-	279.232	14.47	14.47	14.47	14.51	14.51	0.02
672	*	PEtOH 35:4; PEtOH 15:0-20:4; [M-H]- C40H71O8P---PMeOH 36:4; PMeOH 16:0-20:4; [M-H]- C40H71O8P	M-H 1-	709.473	11.87	12.47	12.73	13	15.72	0.53	362798	34366.6	493119	97946.4	63043.9		183009	1.05741e+06	64391.5	131239	484400	397381		161230	98473.1						430567		566634		179207	163138	73188.3		360141	80752.3			758710			72917.6	548965
672	*	ISF of PMeOH 36:4; PMeOH 16:0-20:4; [M-H]- C40H71O8P---PEtOH 35:4; PEtOH 15:0-20:4; [M-H]- C40H71O8P	-	709.438	12.5	12.5	12.52	12.59	12.59	0.03																				45375
673		PE 34:4; PE 14:0-20:4; [M-H]- C39H70NO8P---PE 34:4; [M-H]-; GPEtn(14:0/20:4(5E,8E,11E,14E)) C39H70NO8P---PE 34:4; [M-H]-; GPEtn(14:0/20:4(5Z,8Z,11Z,14Z)) C39H70NO8P---PE 34:4; [M-H]-; GPEtn(14:0/20:4(7E,10E,13E,16E)) C39H70NO8P---PE 34:4; [M-H]-; GPEtn(20:4(5E,8E,11E,14E)/14:0) C39H70NO8P---PE 34:4; [M-H]-; GPEtn(20:4(5Z,8Z,11Z,14Z)/14:0) C39H70NO8P---PE 34:4; [M-H]-; GPEtn(20:4(7E,10E,13E,16E)/1…	M-H 1-	710.471	15.45	15.48	15.5	15.5	15.55	0.04																															4624.4
674		PMeOH 36:3; PMeOH 18:1-18:2; [M-H]- C40H73O8P	M-H 1-	711.489	13.6	14.05	14.14	14.27	15.12	0.26									12478			8616.9	5056.9	8283.2						11081.9					9568.2		19023.1	7596.1		4808.8				4454
675	*	PA 37:3; PA 17:0-20:3; [M-H]- C40H73O8P---PA 37:3; [M-H]-; GPA(17:0/20:3(5Z,8Z,11Z)) C40H73O8P---PA 37:3; [M-H]-; GPA(17:0/20:3(8Z,11Z,14Z)) C40H73O8P---PA 37:3; [M-H]-; GPA(20:3(5Z,8Z,11Z)/17:0) C40H73O8P---PA 37:3; [M-H]-; GPA(20:3(8Z,11Z,14Z)/17:0) C40H73O8P---PMeOH 36:3; PMeOH 16:0-20:3; [M-H]- C40H73O8P	M-H 1-	711.489	14.16	14.73	14.84	14.97	15.63	0.23	50904.2		18863.6							10958						4096.2				14469.3						16407.5	42870.9	13199.9					44555.9
675	*	ISF of PMeOH 36:3; PMeOH 16:0-20:3; [M-H]- C40H73O8P---PA 37:3; [M-H]-; GPA(17:0/20:3(5Z,8Z,11Z)) C40H73O8P---PA 37:3; PA 17:0-20:3; [M-H]- C40H73O8P	-	305.247	14.65	14.71	14.74	14.74	14.85	0.09										74208.9		90115.8								60179.5
676		PE 34:3; PE 16:0-18:3; [M-H]- C39H72NO8P---PE 34:3; [M-H]-; GPEtn(16:0/18:3(6Z,9Z,12Z)) C39H72NO8P---PE 34:3; [M-H]-; GPEtn(16:0/18:3(9Z,12Z,15Z)) C39H72NO8P---PE 34:3; [M-H]-; GPEtn(18:3(6Z,9Z,12Z)/16:0) C39H72NO8P---PE 34:3; [M-H]-; GPEtn(18:3(9Z,12Z,15Z)/16:0) C39H72NO8P	M-H 1-	712.484	12.9	12.98	13.2	13.23	13.32	0.1										7650.8	57434.3																										80698
677		PA 37:2; [M-H]-; GPA(18:2(2E,4E)/19:0) C40H75O8P---PA 37:2; [M-H]-; GPA(18:2(6Z,9Z)/19:0) C40H75O8P---PA 37:2; [M-H]-; GPA(18:2(9E,10E)/19:0) C40H75O8P---PA 37:2; [M-H]-; GPA(18:2(9E,12E)/19:0) C40H75O8P---PA 37:2; [M-H]-; GPA(18:2(9Z,11Z)/19:0) C40H75O8P---PA 37:2; [M-H]-; GPA(18:2(9Z,12Z)/19:0) C40H75O8P---PA 37:2; [M-H]-; GPA(19:0/18:2(2E,4E)) C40H75O8P---PA 37:2; [M-H]-; GPA(19:0/18:2(6Z,9Z))…	M-H 1-	713.502	15.66	15.66	15.66	15.66	15.66	0.01
678		PEtOH 35:2; PEtOH 17:0-18:2; [M-H]- C40H75O8P	M-H 1-	713.504	12.28	12.45	15.52	15.52	15.54	0.04																														31057.4				118774
679		PA 37:2; PA 19:0-18:2; [M-H]- C40H75O8P---PMeOH 36:2; PMeOH 18:0-18:2; [M-H]- C40H75O8P	M-H 1-	713.504	11.23	13.5	15.65	15.68	15.76	0.4		34058		32863.4	20932.7		37478		39241.6	52889.3	48955.2				49435.6	88405.5	105262						70099					25741.4						108646		25787.9			12705.8
680	*	PE 34:2; PE 16:0-18:2; [M-H]- C39H74NO8P	M-H 1-	714.497	12.66	14.92	14.95	14.95	15.09	0.04															146466
680	*	ISF of PE 34:2; PE 16:0-18:2; [M-H]- C39H74NO8P	-	279.232	15.02	15.02	15.02	15.02	15.02	0.01
681		L-alpha-Phosphatidylethanolamine (Soy); LC-ESI-ITFT; MS2; CE 20.0 eV; [M-H]- C39H74NO8P	M-H 1-	714.501	0.31	12.44	12.97	14.07	15.69	0.77	55890.5	18781.5	9671.9,32030.4	10597.2				9926.5	44421.9,14388.9		12723.8	46205.3		11933.4		3487.5	19741.3		53055.3		116162	19101.7	11949.1		46319.8	70317.8	37410.4	14580.2	16725.4	19942.7	15476	52744	46459	6517.5	26976.9	6231.9	42970.5		10083.2
682		2-Linoleoyl-1-palmitoyl-sn-glycero-3-phosphoethanolamine [M-H]- C39H74NO8P NIST---PE 34:2; [M-H]-; GPEtn(16:1(7Z)/18:1(11E)) C39H74NO8P---PE 34:2; [M-H]-; GPEtn(16:1(7Z)/18:1(11Z)) C39H74NO8P---PE 34:2; [M-H]-; GPEtn(16:1(7Z)/18:1(13Z)) C39H74NO8P---PE 34:2; [M-H]-; GPEtn(16:1(7Z)/18:1(17Z)) C39H74NO8P---PE 34:2; [M-H]-; GPEtn(16:1(7Z)/18:1(4E)) C39H74NO8P---PE 34:2; [M-H]-; GPEtn(16:1(7Z)/18:1(6…	M-H 1-	714.501	0.29	14.08	14.99	15.04	15.69	0.9	130873.9,212230.7,437161.3	228410.8,37860.7	142213	195088	38814.7,26009.9	44748.9	430197	241352.3,78887.2	210462	191435		282797		422113		156702	140892	46309.8	289693	175747	51175.4,574944.2	228249	169827	230778	731515	865223.7,994529.6	35313.3	201484	228149	121762	1985.2	52098.8,477921.6,17350.3	190949	68925	159683	239048	247828	112294	55759
683		PE 34:1; [M-H]-; GPEtn(16:0/18:1(11E)) C39H76NO8P---PE 34:1; [M-H]-; GPEtn(16:0/18:1(11Z)) C39H76NO8P---PE 34:1; [M-H]-; GPEtn(16:0/18:1(13Z)) C39H76NO8P---PE 34:1; [M-H]-; GPEtn(16:0/18:1(17Z)) C39H76NO8P---PE 34:1; [M-H]-; GPEtn(16:0/18:1(4E)) C39H76NO8P---PE 34:1; [M-H]-; GPEtn(16:0/18:1(6Z)) C39H76NO8P---PE 34:1; [M-H]-; GPEtn(16:0/18:1(7Z)) C39H76NO8P---PE 34:1; [M-H]-; GPEtn(16:0/18:1(9E)) …	M-H 1-	716.515	0.31	13.29	14.72	14.92	15.08	0.16	345820		8177.1						144818					193704							441302				50271.9
684	*	PE 34:1; PE 16:0-18:1; [M-H]- C39H76NO8P---PE 34:1; [M-H]-; GPEtn(16:1(7Z)/18:0) C39H76NO8P---PE 34:1; [M-H]-; GPEtn(16:1(9Z)/18:0) C39H76NO8P---PE 34:1; [M-H]-; GPEtn(18:0/16:1(7Z)) C39H76NO8P---PE 34:1; [M-H]-; GPEtn(18:0/16:1(9Z)) C39H76NO8P	M-H 1-	716.515	12.74	12.94	13.84	14.99	15.52	0.63	477755.6,54009.7	96799.8,13738.7	145490	92809.6	9497.7	26629.4	289580	67561.4,215956.6	91844.9	100707.1,26389.6	203715	411008.3,21067.2				61721.5	100410			172410	47868.8		183860		155242		5694.1	29123.5,209898.5	57578.1	36586.8		17850.3	326549	50252.5	24150.6		159082		63669.1
684	*	ISF of PE 34:1; PE 16:0-18:1; [M-H]- C39H76NO8P---PE 34:1; [M-H]-; GPEtn(16:1(7Z)/18:0) C39H76NO8P	-	253.217	13.43	13.43	13.43	13.43	13.43	0.01
685		PA 38:7; PA 18:2-20:5; [M-H]- C41H67O8P	M-H 1-	717.441	15.67	15.67	15.67	15.67	15.67	0.01		8708.7
686		PE 36:7e; PE 14:1e/22:6; [M-H]- C41H70NO7P	M-H 1-	718.475	15.32	15.32	15.36	15.42	15.42	0.03		38395.4								3825.1																		12744.9
687		PE 34:0; PE 16:0-18:0; [M-H]- C39H78NO8P	M-H 1-	718.533	14.84	14.84	14.84	15.65	15.65	0.02																																		33030.4
688		PE 34:0; [M-H]-; GPEtn(16:0/18:0) C39H78NO8P---PE 34:0; [M-H]-; GPEtn(18:0/16:0) C39H78NO8P	M-H 1-	718.531	14.62	14.66	14.68	14.85	15.69	0.07
689	*	PA 38:6; PA 18:1-20:5; [M-H]- C41H69O8P---PA 38:6; PA 18:2-20:4; [M-H]- C41H69O8P---PA 38:6; [M-H]-; GPA(18:2(2E,4E)/20:4(5E,8E,11E,14E)) C41H69O8P---PA 38:6; [M-H]-; GPA(18:2(2E,4E)/20:4(5Z,8Z,11Z,14Z)) C41H69O8P---PA 38:6; [M-H]-; GPA(18:2(2E,4E)/20:4(7E,10E,13E,16E)) C41H69O8P---PA 38:6; [M-H]-; GPA(18:2(6Z,9Z)/20:4(5E,8E,11E,14E)) C41H69O8P---PA 38:6; [M-H]-; GPA(18:2(6Z,9Z)/20:4(5Z,8Z,11Z,14…	M-H 1-	719.46	12.04	13.97	14.06	14.13	14.46	0.21	6088.2																		72389.2			29673.6		56544.1		14781.1						81891.5			41973.7			41884.5
689	*	ISF of PA 38:6; PA 18:2-20:4; [M-H]- C41H69O8P---PA 38:6; [M-H]-; GPA(18:2(2E,4E)/20:4(5E,8E,11E,14E)) C41H69O8P---PA 38:6; PA 18:1-20:5; [M-H]- C41H69O8P	-	303.232	13.96	13.96	13.96	13.96	13.96	0.01
690	*	ISF of PEtOH 36:6; PEtOH 16:1-20:5; [M-H]- C41H69O8P	-	301.216	14.15	14.17	14.2	14.24	14.26	0.06		24665.3
691	*	PA 38:6; PA 16:0-22:6; [M-H]- C41H69O8P---PA 38:6; [M-H]-; GPA(16:0/22:6(4Z,7Z,10Z,13Z,16Z,19Z)) C41H69O8P---PA 38:6; [M-H]-; GPA(22:6(4Z,7Z,10Z,13Z,16Z,19Z)/16:0) C41H69O8P	M-H 1-	719.458	10.58	14.94	14.99	15.06	15.62	0.77	36138.9	14436.8	62578.9	11871.2	25946.9	21837.5,16047.7	21819.9	33372	25863	28397.6	31862.1			33483.1	32524.8	29975.6	20783.8	15788.6	76211.6		58226.4	17525.4	19443.3	65544.7		45155.7	435968	14531.0,33339.5	17551.6	31900.9		100553	35695.5	26398.4	53493.2	26536.7	33041.2	45354.7	28210.2
691	*	ISF of PA 38:6; [M-H]-; GPA(16:0/22:6(4Z,7Z,10Z,13Z,16Z,19Z)) C41H69O8P---PA 38:6; PA 16:0-22:6; [M-H]- C41H69O8P	-	391.222	14.96	14.98	15.05	15.07	15.12	0.13		113214		118977		111818																		28726.1														44524.4
691	*	ISF of PA 38:6; [M-H]-; GPA(16:0/22:6(4Z,7Z,10Z,13Z,16Z,19Z)) C41H69O8P---PA 38:6; PA 16:0-22:6; [M-H]- C41H69O8P	-	409.233	15.08	15.08	15.08	15.09	15.09	0.02																																				47901.4
692		PG 32:1; PG 16:0-16:1; [M-H]- C38H73O10P	M-H 1-	719.483	12.83	12.86	12.9	12.96	13.09	0.06
693		SM d32:1; SM d14:0/18:1; [M+FA-H]- C37H75N2O6P	M+FA-H	719.528	15.57	15.63	15.65	15.67	15.68	0.14																						101779									94248	159404			140641			32958.9
694		PE 36:6e; PE 16:1e/20:5; [M-H]- C41H72NO7P---plasmenyl-PE 36:5; [M-H]-; PE(P-16:0/20:5(5Z,8Z,11Z,14Z,17Z)) C41H72NO7P	M-H 1-	720.49	13.09	13.36	13.45	13.53	15.28	0.61	279343	31171.7	532395	46831.6	114560		147390	180933	72737.3		125228				156896		25348.3		84873.1	20117.5	152718		63733.1	60700.9	153892	859050							387339		54708.9	31628.6	331084	47717.6
695		PEtOH 36:5; PEtOH 18:2-18:3; [M-H]- C41H71O8P	M-H 1-	721.471	15.06	15.06	15.06	15.06	15.06	0.01
696		PA 38:5; PA 16:0-22:5; [M-H]- C41H71O8P---PEtOH 36:5; PEtOH 16:1-20:4; [M-H]- C41H71O8P	M-H 1-	721.474	11.06	12.37	12.55	12.9	15.74	0.44		378800	32962.8	418483			792832	3.25834e+06	135669	1.00979e+06	163818		489041	1193783		717213				1.18753e+06	2023462				396846		144006	372358	33542.4	269776							2.0348e+06		246058
697		PA 38:5; [M-H]-; GPA(16:0/22:5(4Z,7Z,10Z,13Z,16Z)) C41H71O8P---PA 38:5; [M-H]-; GPA(16:0/22:5(7Z,10Z,13Z,16Z,19Z)) C41H71O8P---PA 38:5; [M-H]-; GPA(18:1(11E)/20:4(5E,8E,11E,14E)) C41H71O8P---PA 38:5; [M-H]-; GPA(18:1(11E)/20:4(5Z,8Z,11Z,14Z)) C41H71O8P---PA 38:5; [M-H]-; GPA(18:1(11E)/20:4(7E,10E,13E,16E)) C41H71O8P---PA 38:5; [M-H]-; GPA(18:1(11Z)/20:4(5E,8E,11E,14E)) C41H71O8P---PA 38:5; [M-H]-…	M-H 1-	721.475	11.18	12.32	12.79	12.94	14.33	0.24			322090			397735		294686	152896											9561.9			2.20872e+06		193216	46411.8		115509		79641.2					34362.4				299828
698		PA 38:5; PA 18:0-20:5; [M-H]- C41H71O8P---PA 38:5; PA 18:1-20:4; [M-H]- C41H71O8P	M-H 1-	721.475	10.65	11.4	11.71	12.22	13.31	0.23	1.84884e+06			18849.7	503445				170626		67852.9			20953.7											109308				22704.3	107998						17112
699	*	PA 38:5; PA 18:2-20:3; [M-H]- C41H71O8P---PA 38:5; [M-H]-; GPA(18:0/20:5(5Z,8Z,11Z,14Z,17Z)) C41H71O8P---PA 38:5; [M-H]-; GPA(18:2(2E,4E)/20:3(5Z,8Z,11Z)) C41H71O8P---PA 38:5; [M-H]-; GPA(18:2(2E,4E)/20:3(8Z,11Z,14Z)) C41H71O8P---PA 38:5; [M-H]-; GPA(18:2(6Z,9Z)/20:3(5Z,8Z,11Z)) C41H71O8P---PA 38:5; [M-H]-; GPA(18:2(6Z,9Z)/20:3(8Z,11Z,14Z)) C41H71O8P---PA 38:5; [M-H]-; GPA(18:2(9E,10E)/20:3(5Z,8Z…	M-H 1-	721.475	11.09	14.39	14.48	14.53	14.6	0.12				10864.2																		9539.1										21738.7
699	*	ISF of PA 38:5; PA 18:2-20:3; [M-H]- C41H71O8P---PA 38:5; [M-H]-; GPA(18:2(2E,4E)/20:3(5Z,8Z,11Z)) C41H71O8P---PA 38:5; [M-H]-; GPA(18:0/20:5(5Z,8Z,11Z,14Z,17Z)) C41H71O8P	-	279.233	14.47	14.47	14.47	14.47	14.47	0.01
700		PE 36:5e; PE 16:0e/20:5; [M-H]- C41H74NO7P---PE 36:5e; PE 18:3e/18:2; [M-H]- C41H74NO7P	M-H 1-	722.505	13.76	13.94	13.96	14.08	14.18	0.14			174916		17994.5		22358.4													18004.4					108623	104285			53616.9
701		PE 36:5e; PE 16:1e/20:4; [M-H]- C41H74NO7P	M-H 1-	722.507	0.29	0.31	13.99	14.82	15.45	0.77	71087.3		38133.1	10292.5		6986.7	37128.1	52839.8	42959.7	13505	130893				3694.3	196527	10324.1	1121.4	50484.2	31697.7	1134.8	232884	697123	1739.4		90343.3	60717.9	50078.9		29020.1	2980.9	35848.2	55626.6	3548.4	5441.9	175509	147788	700.2
702		plasmenyl-PE 36:4; [M-H]-; PE(P-16:0/20:4(5E,8E,11E,14E)) C41H74NO7P---plasmenyl-PE 36:4; [M-H]-; PE(P-16:0/20:4(5Z,8Z,11Z,14Z)) C41H74NO7P---plasmenyl-PE 36:4; [M-H]-; PE(P-16:0/20:4(7E,10E,13E,16E)) C41H74NO7P	M-H 1-	722.506	0.3	15.04	15.12	15.19	15.66	0.81	1543934.5,9399617.8	163633	876096	348622.4,2605.1	418850	226604	689176	748620	1.06086e+06	221384	1.01657e+06			459153	445474		292551	124103	545499	254438	2.33235e+06		3.13335e+06	409532	1198412	1558653.6,6833542.2	1160413	426228	527478	438716		26802.5,949925.9	1484221.7,5585276.6	803238	387173		2552194.7,1340222.7	271772	326468
703		1',3'-Bis-[1,2-di-(9Z,12Z-octadecadienoyl)-sn-glycero-3-phospho]-sn-glycerol [M-2H]2- C81H142O17P2 NIST	M-2H 2-	723.488	10.13	14.3	14.36	14.41	14.69	0.06												42293.5					34875.8																			54429.9
704		PA 38:4; [M-H]-; GPA(18:0/20:4(5E,8E,11E,14E)) C41H73O8P---PA 38:4; [M-H]-; GPA(18:0/20:4(5Z,8Z,11Z,14Z)) C41H73O8P---PA 38:4; [M-H]-; GPA(18:0/20:4(7E,10E,13E,16E)) C41H73O8P---PA 38:4; [M-H]-; GPA(20:4(5E,8E,11E,14E)/18:0) C41H73O8P---PA 38:4; [M-H]-; GPA(20:4(5Z,8Z,11Z,14Z)/18:0) C41H73O8P---PA 38:4; [M-H]-; GPA(20:4(7E,10E,13E,16E)/18:0) C41H73O8P	M-H 1-	723.49	13.02	13.15	14.22	14.39	14.57	0.23		72466.2		27457.2	51221.3		74308.1			22948.7																			59430.8		30444.1	96005						18102
705		PEtOH 36:4; PEtOH 16:1-20:3; [M-H]- C41H73O8P	M-H 1-	723.495	15.65	15.65	15.65	15.65	15.65	0.01																											69188.8
706	*	PE 36:4e; PE 16:1e/20:3; [M-H]- C41H76NO7P---plasmenyl-PE 36:3; [M-H]-; PE(P-16:0/20:3(5Z,8Z,11Z)) C41H76NO7P---plasmenyl-PE 36:3; [M-H]-; PE(P-16:0/20:3(8Z,11Z,14Z)) C41H76NO7P	M-H 1-	724.52	13.9	13.98	14.11	14.12	15.03	0.18											97624.7	341537								55395	650594				119809		110884	99287.4
706	*	ISF of PE 36:4e; PE 16:1e/20:3; [M-H]- C41H76NO7P---plasmenyl-PE 36:3; [M-H]-; PE(P-16:0/20:3(5Z,8Z,11Z)) C41H76NO7P	-	305.247	13.91	13.91	13.91	13.92	13.92	0.02																														33421
707		PE 36:4e; PE 16:0e/20:4; [M-H]- C41H76NO7P	M-H 1-	724.521	11.43	14.01	15.68	15.69	15.72	0.44	225778	35836.8	168109		76833.3		59124.6		51406		106140	73879.4		87248.3	166562		55108.4			49949.4	502038				417402	1.03549e+06	130759						260777	167007	81588.5			90545.2	130529
708	*	PE 36:4e; PE 18:2e/18:2; [M-H]- C41H76NO7P	M-H 1-	724.52	12.26	12.79	12.97	13.78	15.68	0.32	241952		207958					119086	317495		564064	444853		43321	56300.9	24952.7	170889						783386						34911								1320223.1,1149399.4		166970
708	*	ISF of PE 36:4e; PE 18:2e/18:2; [M-H]- C41H76NO7P	-	279.232	12.97	12.97	12.97	12.97	12.97	0.01												96956.6
709	*	ISF of PA 38:3; PA 18:0-20:3; [M-H]- C41H75O8P	-	419.255	13.37	13.37	13.37	13.37	13.37	0.01																																94166.6
710		PA 38:3; [M-H]-; GPA(18:0/20:3(5Z,8Z,11Z)) C41H75O8P---PA 38:3; [M-H]-; GPA(18:0/20:3(8Z,11Z,14Z)) C41H75O8P---PA 38:3; [M-H]-; GPA(18:2(2E,4E)/20:1(11E)) C41H75O8P---PA 38:3; [M-H]-; GPA(18:2(2E,4E)/20:1(11Z)) C41H75O8P---PA 38:3; [M-H]-; GPA(18:2(2E,4E)/20:1(13E)) C41H75O8P---PA 38:3; [M-H]-; GPA(18:2(2E,4E)/20:1(13Z)) C41H75O8P---PA 38:3; [M-H]-; GPA(18:2(6Z,9Z)/20:1(11E)) C41H75O8P---PA 38:3;…	M-H 1-	725.506	10.57	11.12	12.49	13.26	15.53	0.09				49824.2											202044		159681						97670.3						80598.5					565470
711		PEtOH 36:3; PEtOH 18:1-18:2; [M-H]- C41H75O8P	M-H 1-	725.506	9.2	11.05	12.08	15.5	15.77	0.24	197780			17801.2	23241.1	10413	414108					103918			407165	5721.6	44362.7																15215.6	127139		292033
712		plasmenyl-PE 36:2; [M-H]-; PE(P-18:0/18:2(2E,4E)) C41H78NO7P---plasmenyl-PE 36:2; [M-H]-; PE(P-18:0/18:2(6Z,9Z)) C41H78NO7P---plasmenyl-PE 36:2; [M-H]-; PE(P-18:0/18:2(9E,10E)) C41H78NO7P---plasmenyl-PE 36:2; [M-H]-; PE(P-18:0/18:2(9E,12E)) C41H78NO7P---plasmenyl-PE 36:2; [M-H]-; PE(P-18:0/18:2(9Z,11Z)) C41H78NO7P---plasmenyl-PE 36:2; [M-H]-; PE(P-18:0/18:2(9Z,12Z)) C41H78NO7P	M-H 1-	726.538	0.33	14.51	14.93	15.26	15.66	0.1				276587																										1254.5							61415.8
713		PE 36:3e; PE 18:1e/18:2; [M-H]- C41H78NO7P	M-H 1-	726.536	0.31	14.13	14.49	15	15.69	0.42	176098			1277.9			731875							122307		233362	120597				59070.8		488965		149806	370667							20476.5	466952		216203.4,31523.9	59863.7
714		PA 38:2; [M-H]-; GPA(16:0/22:2(13Z,16Z)) C41H77O8P---PA 38:2; [M-H]-; GPA(22:2(13Z,16Z)/16:0) C41H77O8P	M-H 1-	727.538	12.9	12.9	12.9	12.9	12.9	0.01																							50731.4
715		PE 35:2; PE 17:0-18:2; [M-H]- C40H76NO8P	M-H 1-	728.516	14.1	14.18	14.21	14.22	14.29	0.06								40843.9													64315.2
716		PE 35:2; [M-H]-; GPEtn(17:0/18:2(2E,4E)) C40H76NO8P---PE 35:2; [M-H]-; GPEtn(17:0/18:2(6Z,9Z)) C40H76NO8P---PE 35:2; [M-H]-; GPEtn(17:0/18:2(9E,10E)) C40H76NO8P---PE 35:2; [M-H]-; GPEtn(17:0/18:2(9E,12E)) C40H76NO8P---PE 35:2; [M-H]-; GPEtn(17:0/18:2(9Z,11Z)) C40H76NO8P---PE 35:2; [M-H]-; GPEtn(17:0/18:2(9Z,12Z)) C40H76NO8P---PE 35:2; [M-H]-; GPEtn(18:2(2E,4E)/17:0) C40H76NO8P---PE 35:2; [M-H]-; …	M-H 1-	728.517	14.06	14.67	15.33	15.37	15.37	0.09																										38788.8												14688
717		PE 35:2; [M-H]-; GPEtn(17:1(9Z)/18:1(11E)) C40H76NO8P---PE 35:2; [M-H]-; GPEtn(17:1(9Z)/18:1(11Z)) C40H76NO8P---PE 35:2; [M-H]-; GPEtn(17:1(9Z)/18:1(13Z)) C40H76NO8P---PE 35:2; [M-H]-; GPEtn(17:1(9Z)/18:1(17Z)) C40H76NO8P---PE 35:2; [M-H]-; GPEtn(17:1(9Z)/18:1(4E)) C40H76NO8P---PE 35:2; [M-H]-; GPEtn(17:1(9Z)/18:1(6Z)) C40H76NO8P---PE 35:2; [M-H]-; GPEtn(17:1(9Z)/18:1(7Z)) C40H76NO8P---PE 35:2; […	M-H 1-	728.518	9.73	11.37	14.87	14.87	14.93	0.04																																	195184
718		PE 36:2e; PE 18:0e/18:2; [M-H]- C41H80NO7P	M-H 1-	728.551	15.66	15.68	15.69	15.7	15.71	0.17			39773.3					132483			41322.4														65784.9														119673
719		PE 36:2e; PE 18:1e/18:1; [M-H]- C41H80NO7P	M-H 1-	728.551	14.1	14.1	14.1	14.39	14.39	0.02																					154284
720		PE 35:1; PE 19:0-16:1; [M-H]- C40H78NO8P	M-H 1-	730.532	13.46	13.46	13.46	13.46	13.46	0.01																							70899.3
721	*	PEtOH 37:6; PEtOH 15:0-22:6; [M-H]- C42H71O8P---PMeOH 38:6; PMeOH 16:0-22:6; [M-H]- C42H71O8P	M-H 1-	733.474	12.05	14.95	15	15.07	15.34	0.41			25606.3				11231.6	13417		10152.7	12470.9			13569.8		10661.8			24976.4	9293.8						19849.2	210428			11278.8		27684.9	17714.1			9637.6	13741.2		8070.3
721	*	ISF of PMeOH 38:6; PMeOH 16:0-22:6; [M-H]- C42H71O8P---PEtOH 37:6; PEtOH 15:0-22:6; [M-H]- C42H71O8P	-	327.231	14.92	14.95	15	15.08	15.11	0.2					96505.9											109937			170339													169770			156589	92840.5
721	*	ISF of PMeOH 38:6; PMeOH 16:0-22:6; [M-H]- C42H71O8P---PEtOH 37:6; PEtOH 15:0-22:6; [M-H]- C42H71O8P	-	423.247	15.09	15.09	15.09	15.09	15.09	0.01
721	*	ISF of PMeOH 38:6; PMeOH 16:0-22:6; [M-H]- C42H71O8P---PEtOH 37:6; PEtOH 15:0-22:6; [M-H]- C42H71O8P	-	327.231	14.87	14.87	14.87	14.87	14.87	0.01
722	*	PEtOH 37:6; PEtOH 17:2-20:4; [M-H]- C42H71O8P---PMeOH 38:6; PMeOH 18:2-20:4; [M-H]- C42H71O8P	M-H 1-	733.474	14.01	14.01	14.05	14.05	14.07	0.04																																6470.5
722	*	ISF of PMeOH 38:6; PMeOH 18:2-20:4; [M-H]- C42H71O8P---PEtOH 37:6; PEtOH 17:2-20:4; [M-H]- C42H71O8P	-	303.232	13.96	13.96	14.02	14.05	14.05	0.03																			38563.2																			40024.8
723		PE 36:6; PE 14:0-22:6; [M-H]- C41H70NO8P---PE 36:6; [M-H]-; GPEtn(14:0/22:6(4Z,7Z,10Z,13Z,16Z,19Z)) C41H70NO8P---PE 36:6; [M-H]-; GPEtn(22:6(4Z,7Z,10Z,13Z,16Z,19Z)/14:0) C41H70NO8P	M-H 1-	734.472	14.98	15.03	15.04	15.04	15.06	0.04																																			11548.1
724	*	PMeOH 38:5; PMeOH 16:0-22:5; [M-H]- C42H73O8P---PMeOH 38:5; PMeOH 18:1-20:4; [M-H]- C42H73O8P	M-H 1-	735.489	10.89	12.68	13	13.02	13.14	0.09							12800	150245															90146.3																13348.9
724	*	ISF of PMeOH 38:5; PMeOH 16:0-22:5; [M-H]- C42H73O8P---PMeOH 38:5; PMeOH 18:1-20:4; [M-H]- C42H73O8P	-	409.233	12.88	12.88	12.88	12.88	12.88	0.01
725		PE 36:5; PE 16:1-20:4; [M-H]- C41H72NO8P---PE 36:5; [M-H]-; GPEtn(16:1(7Z)/20:4(5E,8E,11E,14E)) C41H72NO8P---PE 36:5; [M-H]-; GPEtn(16:1(7Z)/20:4(5Z,8Z,11Z,14Z)) C41H72NO8P---PE 36:5; [M-H]-; GPEtn(16:1(7Z)/20:4(7E,10E,13E,16E)) C41H72NO8P---PE 36:5; [M-H]-; GPEtn(16:1(9Z)/20:4(5E,8E,11E,14E)) C41H72NO8P---PE 36:5; [M-H]-; GPEtn(16:1(9Z)/20:4(5Z,8Z,11Z,14Z)) C41H72NO8P---PE 36:5; [M-H]-; GPEtn(16…	M-H 1-	736.487	15.48	15.52	15.63	15.64	15.73	0.12						20541.9	5640.4																								16221.6
726		PE 36:5; [M-H]-; GPEtn(16:0/20:5(5Z,8Z,11Z,14Z,17Z)) C41H72NO8P---PE 36:5; [M-H]-; GPEtn(20:5(5Z,8Z,11Z,14Z,17Z)/16:0) C41H72NO8P	M-H 1-	736.486	11.07	11.9	12.15	12.32	15.72	0.19							176343		32377.7						19215.9						74946.5							68871.1									67239.3
727		PE 36:5; PE 16:0-20:5; [M-H]- C41H72NO8P	M-H 1-	736.486	10.63	11.8	12.09	12.29	14.46	0.31				11186.2							21650.2		42402.1						19938.5		81032.1			60381.5		86235.5									16636.1
728		PE 36:5; PE 18:2-18:3; [M-H]- C41H72NO8P	M-H 1-	736.489	15.07	15.07	15.09	15.16	15.16	0.03	40257.3																														4753
729		PMeOH 38:4; PMeOH 18:0-20:4; [M-H]- C42H75O8P	M-H 1-	737.514	14.19	14.19	14.19	14.38	14.38	0.02
730	*	PE 36:4; PE 16:0-20:4; [M-H]- C41H74NO8P	M-H 1-	738.501	0.3	12.63	14.32	14.43	15.7	0.37				131027		49281.7		21795.2					15594	198212		90668.9	394.6			7130.1	940634				34470.7				97481.2			445988.2,67884.6					2990	112472
730	*	ISF of PE 36:4; PE 16:0-20:4; [M-H]- C41H74NO8P	-	303.233	14.14	14.14	14.14	14.14	14.14	0.01
731		PE 36:4; [M-H]-; GPEtn(16:0/20:4(5E,8E,11E,14E)) C41H74NO8P---PE 36:4; [M-H]-; GPEtn(16:0/20:4(5Z,8Z,11Z,14Z)) C41H74NO8P---PE 36:4; [M-H]-; GPEtn(16:0/20:4(7E,10E,13E,16E)) C41H74NO8P---PE 36:4; [M-H]-; GPEtn(20:4(5E,8E,11E,14E)/16:0) C41H74NO8P---PE 36:4; [M-H]-; GPEtn(20:4(5Z,8Z,11Z,14Z)/16:0) C41H74NO8P---PE 36:4; [M-H]-; GPEtn(20:4(7E,10E,13E,16E)/16:0) C41H74NO8P	M-H 1-	738.5	0.3	14.36	14.43	14.46	15.66	0.61		115695					352601	487744	218158	128288	298482	169607			103583		183486		305432	193468		184543		229679	841216	1321793		310508	308864	137938		22229.5			153651	124399
732		1-Hexadecanoyl-2-(5Z,8Z,11Z,14Z-eicosatetraenoyl)-sn-glycero-3-phosphoethanolamine [M-H]- C41H74NO8P NIST---PE 36:4; PE 18:1-18:3; [M-H]- C41H74NO8P	M-H 1-	738.501	0.31	12.5	13.53	14.2	15.45	0.32	603716				37612.1			51023.5	11374.5	43073.5	182247			16357.7				54904.5	19449.8		22780.8		356829		23538.8	30862.4			15612								403007
733		PE 36:4; [M-H]-; GPEtn(18:2(2E,4E)/18:2(2E,4E)) C41H74NO8P---PE 36:4; [M-H]-; GPEtn(18:2(2E,4E)/18:2(6Z,9Z)) C41H74NO8P---PE 36:4; [M-H]-; GPEtn(18:2(2E,4E)/18:2(9E,10E)) C41H74NO8P---PE 36:4; [M-H]-; GPEtn(18:2(2E,4E)/18:2(9E,12E)) C41H74NO8P---PE 36:4; [M-H]-; GPEtn(18:2(2E,4E)/18:2(9Z,11Z)) C41H74NO8P---PE 36:4; [M-H]-; GPEtn(18:2(2E,4E)/18:2(9Z,12Z)) C41H74NO8P---PE 36:4; [M-H]-; GPEtn(18:2(6…	M-H 1-	738.501	12.68	12.85	12.92	13.25	13.56	0.1				33478.7								246033												10240.6														61142
734		Androsterone sulfate [2M-H]- C19H30O5S NIST	2M-H	739.351	5.69	5.69	5.69	5.72	5.72	0.02										12087.4												36594.8
735		PE 36:3; [M-H]-; GPEtn(16:0/20:3(5Z,8Z,11Z)) C41H76NO8P---PE 36:3; [M-H]-; GPEtn(16:0/20:3(8Z,11Z,14Z)) C41H76NO8P---PE 36:3; [M-H]-; GPEtn(20:3(5Z,8Z,11Z)/16:0) C41H76NO8P---PE 36:3; [M-H]-; GPEtn(20:3(8Z,11Z,14Z)/16:0) C41H76NO8P	M-H 1-	740.515	13.03	13.03	13.04	14.16	14.16	0.03								450424
736		PE 36:3; PE 16:0-20:3; [M-H]- C41H76NO8P---PE 36:3; PE 18:0-18:3; [M-H]- C41H76NO8P	M-H 1-	740.517	12.38	12.92	15.65	15.66	15.67	0.16		55339.7					74513.2												65830.5		340714					71974.5		63026.3									58614.7
737	*	PE 36:3; PE 18:1-18:2; [M-H]- C41H76NO8P---PE 36:3; [M-H]-; GPEtn(18:1(11E)/18:2(2E,4E)) C41H76NO8P---PE 36:3; [M-H]-; GPEtn(18:1(11E)/18:2(6Z,9Z)) C41H76NO8P---PE 36:3; [M-H]-; GPEtn(18:1(11E)/18:2(9E,10E)) C41H76NO8P---PE 36:3; [M-H]-; GPEtn(18:1(11E)/18:2(9E,12E)) C41H76NO8P---PE 36:3; [M-H]-; GPEtn(18:1(11E)/18:2(9Z,11Z)) C41H76NO8P---PE 36:3; [M-H]-; GPEtn(18:1(11E)/18:2(9Z,12Z)) C41H76NO8P-…	M-H 1-	740.515	11.57	14.35	15.05	15.11	15.66	0.87	468852.6,85480.7	96574.1,26293.9	41712.8	112506	23722.5	39104.3	111520	95048.3	77898.9,24982.3	53842	79779.8	150870		176200	35221.9	69504.4	81238.8	25837.9	120004	72296.6	144772	124280	307572.4,33904.1	95272.3	120910	20591.7	60717.9	70314.9	155106	55726.9		32892.5,186816.7	129333		77438	109733	97329.5	7508.9	24899.3
737	*	ISF of PE 36:3; PE 18:1-18:2; [M-H]- C41H76NO8P---PE 36:3; [M-H]-; GPEtn(18:1(11E)/18:2(2E,4E)) C41H76NO8P	-	281.248	15.07	15.07	15.07	15.07	15.07	0.01		379610
738		PE 36:3; [M-H]-; GPEtn(18:0/18:3(6Z,9Z,12Z)) C41H76NO8P---PE 36:3; [M-H]-; GPEtn(18:0/18:3(9Z,12Z,15Z)) C41H76NO8P---PE 36:3; [M-H]-; GPEtn(18:3(6Z,9Z,12Z)/18:0) C41H76NO8P---PE 36:3; [M-H]-; GPEtn(18:3(9Z,12Z,15Z)/18:0) C41H76NO8P	M-H 1-	740.518	13.89	14.69	14.71	14.73	14.77	0.09																			38638.7			33921.4
739		PE 36:2; PE 18:1-18:1; [M-H]- C41H78NO8P	M-H 1-	742.532	12.89	12.89	12.89	12.89	12.89	0.01
740		PE 36:2; [M-H]-; GPEtn(18:1(11E)/18:1(11E)) C41H78NO8P---PE 36:2; [M-H]-; GPEtn(18:1(11E)/18:1(11Z)) C41H78NO8P---PE 36:2; [M-H]-; GPEtn(18:1(11E)/18:1(13Z)) C41H78NO8P---PE 36:2; [M-H]-; GPEtn(18:1(11E)/18:1(17Z)) C41H78NO8P---PE 36:2; [M-H]-; GPEtn(18:1(11E)/18:1(4E)) C41H78NO8P---PE 36:2; [M-H]-; GPEtn(18:1(11E)/18:1(6Z)) C41H78NO8P---PE 36:2; [M-H]-; GPEtn(18:1(11E)/18:1(7Z)) C41H78NO8P---PE …	M-H 1-	742.53	14.59	14.84	14.91	15.22	15.64	0.1									73841.7							40337.7	33586.3																			28426.5
741		PE 36:2; PE 18:0-18:2; [M-H]- C41H78NO8P	M-H 1-	742.531	0.29	12.71	15.16	15.58	15.68	0.69	246624	364595.1,26539.3	689789	9888.9	35872.9	34878.9	748536.1,96967.2	491885	58736.5	252648	97445.5	302131.2,1009589.1		48243.3		69588.1	28034.3	31898.8		600211	25948.6	2548.4	362218			581226			542036	18019.7			732192		4470.9	355613	679447.6,111203.6		175029
742		PE 36:2; [M-H]-; GPEtn(18:0/18:2(2E,4E)) C41H78NO8P---PE 36:2; [M-H]-; GPEtn(18:0/18:2(6Z,9Z)) C41H78NO8P---PE 36:2; [M-H]-; GPEtn(18:0/18:2(9E,10E)) C41H78NO8P---PE 36:2; [M-H]-; GPEtn(18:0/18:2(9E,12E)) C41H78NO8P---PE 36:2; [M-H]-; GPEtn(18:0/18:2(9Z,11Z)) C41H78NO8P---PE 36:2; [M-H]-; GPEtn(18:0/18:2(9Z,12Z)) C41H78NO8P---PE 36:2; [M-H]-; GPEtn(18:2(2E,4E)/18:0) C41H78NO8P---PE 36:2; [M-H]-; …	M-H 1-	742.531	0.29	13.98	14.16	15.5	15.73	0.84	3.11133e+06	413968	42615.9	257541	2756.3,500574.3	3999.8	746832	1.7185e+06	1.15039e+06	556977	737583	1.7058e+06		166219	515425.9,152087.8	589122	333717	251527	6696.2	981379	1.08063e+06	17548.5	333126		425809	2597597	1.14379e+06	697770	1.26363e+06	389930	4076.3	50806.7	3.75522e+06	139691		924242	2.05506e+06		935673
743		1-Stearoyl-2-linoleoyl-sn-glycero-3-phosphoethanolamine [M-H]- C41H78NO8P NIST	M-H 1-	742.532	0.29	13.47	14.84	15.04	15.68	0.76	267937	32023.9	62952.4	65234.9	45526.2		76568	65240.5	66660.8		75380.3	223184	24838.7	65873.6	10866.4	35771.3	37019.7			36031.5	185576		89395		71159.1	212004	169407	44700.5	50726	31701.7			99777.5	16143.7		44607.6	54851.7	727.3	29669.9
744	*	PE 36:1; PE 18:0-18:1; [M-H]- C41H80NO8P	M-H 1-	744.548	13.38	13.63	14.37	14.85	15.31	0.06	251838														115854																		1.24821e+06						19681.9
744	*	ISF of PE 36:1; PE 18:0-18:1; [M-H]- C41H80NO8P	-	281.248	14.56	14.56	14.56	14.56	14.56	0.01																																							464076
744	*	ISF of PE 36:1; PE 18:0-18:1; [M-H]- C41H80NO8P	-	687.539	14.48	14.48	14.48	14.48	14.48	0.01																			686471
745		PE 36:1; [M-H]-; GPEtn(18:0/18:1(11E)) C41H80NO8P---PE 36:1; [M-H]-; GPEtn(18:0/18:1(11Z)) C41H80NO8P---PE 36:1; [M-H]-; GPEtn(18:0/18:1(13Z)) C41H80NO8P---PE 36:1; [M-H]-; GPEtn(18:0/18:1(17Z)) C41H80NO8P---PE 36:1; [M-H]-; GPEtn(18:0/18:1(4E)) C41H80NO8P---PE 36:1; [M-H]-; GPEtn(18:0/18:1(6Z)) C41H80NO8P---PE 36:1; [M-H]-; GPEtn(18:0/18:1(7Z)) C41H80NO8P---PE 36:1; [M-H]-; GPEtn(18:0/18:1(9E)) …	M-H 1-	744.547	10.64	14.79	14.89	14.98	15.79	0.42	570258			752285				138520	668185		313244	773895			121926		302842	287905		208754	571521		713193		161822	478425			432348	480285				526788
746		PA 40:7; [M-H]-; GPA(18:1(11E)/22:6(4Z,7Z,10Z,13Z,16Z,19Z)) C43H71O8P---PA 40:7; [M-H]-; GPA(18:1(11Z)/22:6(4Z,7Z,10Z,13Z,16Z,19Z)) C43H71O8P---PA 40:7; [M-H]-; GPA(18:1(13Z)/22:6(4Z,7Z,10Z,13Z,16Z,19Z)) C43H71O8P---PA 40:7; [M-H]-; GPA(18:1(17Z)/22:6(4Z,7Z,10Z,13Z,16Z,19Z)) C43H71O8P---PA 40:7; [M-H]-; GPA(18:1(4E)/22:6(4Z,7Z,10Z,13Z,16Z,19Z)) C43H71O8P---PA 40:7; [M-H]-; GPA(18:1(6Z)/22:6(4Z,7Z…	M-H 1-	745.474	12.68	15.02	15.05	15.1	15.14	0.11			37114							14713.2	21093.8																										22517.9
747		PEtOH 38:7; PEtOH 16:1-22:6; [M-H]- C43H71O8P	M-H 1-	745.476	10.26	11.42	14.96	14.96	15.12	0.04																			52584.1								171387
748	*	PEtOH 38:7; PEtOH 18:3-20:4; [M-H]- C43H71O8P	M-H 1-	745.475	14.04	14.04	14.04	14.05	14.05	0.02																																			8439.4
748	*	ISF of PEtOH 38:7; PEtOH 18:3-20:4; [M-H]- C43H71O8P	-	303.232	14.05	14.05	14.05	14.05	14.05	0.01
749		PG 34:2; PG 16:0-18:2; [M-H]- C40H75O10P	M-H 1-	745.493	12.77	12.89	13.01	13.07	13.1	0.1						16702				23897.6																						38603.5			27930.2		60654.8
750		SM d34:2; SM d14:0/20:2; [M+FA-H]- C39H77N2O6P	M+FA-H	745.543	15.66	15.69	15.7	15.71	15.74	0.37	270444	313112			111905	380428				288691						51190.6			124418			224894		234200	145148		277487		150214		55148.8				198291		81585.4
751		PE 38:7e; PE 18:3e/20:4; [M-H]- C43H74NO7P	M-H 1-	746.506	13.02	13.11	13.28	13.32	13.57	0.24			840733				78422.7	283032			142690	116319											58195.9	28096.1		503727			34517.1				563172				464018	23121.7
752	*	PE 38:7e; PE 16:1e/22:6; [M-H]- C43H74NO7P---plasmenyl-PE 38:6; [M-H]-; PE(P-16:0/22:6(4Z,7Z,10Z,13Z,16Z,19Z)) C43H74NO7P	M-H 1-	746.505	0.3	14.18	14.26	14.31	15.51	0.9	1.24657e+06	91088.8	1433356	158925	263068	77782.7,4485.2	506053	916679	682095	141580	525594	255184		375701	368836		155222		359710	175841	1098399	2373.6	461678	267040	1.10703e+06	2.21851e+06	5275.4	3307.1,239623.3	192431	200617		16948.3,567255.6	1.22975e+06	359478	3030.7	253945	1.61077e+06	125360	166598
752	*	ISF of PE 38:7e; PE 16:1e/22:6; [M-H]- C43H74NO7P---plasmenyl-PE 38:6; [M-H]-; PE(P-16:0/22:6(4Z,7Z,10Z,13Z,16Z,19Z)) C43H74NO7P	-	327.231	14.14	14.15	14.24	14.31	14.31	0.07		81807.9								146307	512415							77010.2														210874
752	*	ISF of PE 38:7e; PE 16:1e/22:6; [M-H]- C43H74NO7P---plasmenyl-PE 38:6; [M-H]-; PE(P-16:0/22:6(4Z,7Z,10Z,13Z,16Z,19Z)) C43H74NO7P	-	436.279	14.14	14.14	14.14	14.15	14.15	0.02										14083.5								6405.7
753	*	PE 38:7e; PE 18:2e/20:5; [M-H]- C43H74NO7P	M-H 1-	746.506	13.24	13.48	13.54	13.59	13.84	0.43			118467	13629.1	56221.5		72528.2		40931.7		48034.2		85571.4		70672.4				45190					34681.3								46419.9		29829.1			100535		51378
753	*	ISF of PE 38:7e; PE 18:2e/20:5; [M-H]- C43H74NO7P	-	303.232	13.53	13.53	13.53	13.53	13.53	0.01	1.29252e+06
754		PA 40:6; PA 18:0-22:6; [M-H]- C43H73O8P	M-H 1-	747.491	11.15	11.75	15.2	15.33	15.61	0.09													9141.9	23837.9		8342.2	99278.6
755		PA 40:6; [M-H]-; GPA(18:0/22:6(4Z,7Z,10Z,13Z,16Z,19Z)) C43H73O8P---PA 40:6; [M-H]-; GPA(22:6(4Z,7Z,10Z,13Z,16Z,19Z)/18:0) C43H73O8P	M-H 1-	747.487	11.31	15.44	15.6	15.63	15.73	0.06	114681																84332
756	*	1-Hexadecanoyl-2-(9Z-octadecenoyl)-sn-glycero-3-phospho-(1'-rac-glycerol) [M-H]- C40H77O10P NIST---PG 34:1; PG 16:0-18:1; [M-H]- C40H77O10P	M-H 1-	747.511	13.06	13.23	13.3	13.39	14.23	0.27		42091.6				38958.9								26454.2																		65606.4		55834.8	55758.4
756	*	ISF of 1-Hexadecanoyl-2-(9Z-octadecenoyl)-sn-glycero-3-phospho-(1'-rac-glycerol) [M-H]- C40H77O10P NIST---PG 34:1; PG 16:0-18:1; [M-H]- C40H77O10P	-	281.247	13.28	13.28	13.28	13.28	13.28	0.01										72971.8
757		PE 38:6e; PE 16:0e/22:6; [M-H]- C43H76NO7P	M-H 1-	748.521	14.5	14.69	14.74	14.9	15.08	0.42				26729.9	54517.8				139600	28487.2	147973						44192.1				193314		72747.5		159273	260663		66359.7						101905	44382.8			31038.5	63510.7
758		PE 38:6e; PE 18:1e/20:5; [M-H]- C43H76NO7P	M-H 1-	748.52	10.84	12.54	12.97	13.75	15.69	0.33	1.71978e+06		1.72403e+06	46892	84680.5		684385		44431.4		708919	43079.6			116510						590031		225384		67363.1					41897.8				103946					133321
759		plasmenyl-PE 38:5; [M-H]-; PE(P-18:0/20:5(5Z,8Z,11Z,14Z,17Z)) C43H76NO7P	M-H 1-	748.519	10.35	13.03	13.65	13.91	14.45	0.09						31428.9							9988.9										198467				126228										999089
760		PE 38:6e; PE 18:2e/20:4; [M-H]- C43H76NO7P	M-H 1-	748.52	12.9	15.13	15.24	15.34	15.69	0.83	7422502.9,1247511.2		1.13484e+06	164855	275383	197985	418760	681817.7,2178078.1	711234	125284	271780	408124.9,288115.7		309878	320208	103906	261845	90135.7	618595		1356793.2,695119.6	238618	4616463.9,871176.6	486953		3.93633e+06	1.02587e+06	449461	429029	329114		916674	5945135.3,1189154.4	490121	260527	141619	1254405.7,3700225.0	181584	245124
761		PEtOH 38:5; PEtOH 18:1-20:4; [M-H]- C43H75O8P	M-H 1-	749.506	14.22	14.22	14.22	14.23	14.23	0.02																		17016.6
762		PE 37:5; [M-H]-; GPEtn(17:1(9Z)/20:4(5E,8E,11E,14E)) C42H74NO8P---PE 37:5; [M-H]-; GPEtn(17:1(9Z)/20:4(5Z,8Z,11Z,14Z)) C42H74NO8P---PE 37:5; [M-H]-; GPEtn(17:1(9Z)/20:4(7E,10E,13E,16E)) C42H74NO8P---PE 37:5; [M-H]-; GPEtn(20:4(5E,8E,11E,14E)/17:1(9Z)) C42H74NO8P---PE 37:5; [M-H]-; GPEtn(20:4(5Z,8Z,11Z,14Z)/17:1(9Z)) C42H74NO8P---PE 37:5; [M-H]-; GPEtn(20:4(7E,10E,13E,16E)/17:1(9Z)) C42H74NO8P	M-H 1-	750.502	10.16	12.25	12.5	12.98	13.14	0.23	48681.4		595724					1.68113e+06	95134.1			45166.5			343462										219117			202696								291059	1.06545e+06		77686.3
763		PE 38:5e; PE 16:1e/22:4; [M-H]- C43H78NO7P---plasmenyl-PE 38:4; [M-H]-; PE(P-16:0/22:4(7Z,10Z,13Z,16Z)) C43H78NO7P	M-H 1-	750.537	14.25	14.67	14.77	14.9	15.05	0.2								197172				87726.1									450675							95920.1	128296				352670				222444
764	*	PE 38:5e; PE 18:2e/20:3; [M-H]- C43H78NO7P	M-H 1-	750.535	13.87	14.04	14.11	14.32	14.46	0.07								108268	102019			83082.2		36363.6																							227127
764	*	ISF of PE 38:5e; PE 18:2e/20:3; [M-H]- C43H78NO7P	-	305.247	14.29	14.29	14.29	14.29	14.29	0.01								55480
765		plasmenyl-PE 38:4; [M-H]-; PE(P-18:0/20:4(5E,8E,11E,14E)) C43H78NO7P---plasmenyl-PE 38:4; [M-H]-; PE(P-18:0/20:4(5Z,8Z,11Z,14Z)) C43H78NO7P---plasmenyl-PE 38:4; [M-H]-; PE(P-18:0/20:4(7E,10E,13E,16E)) C43H78NO7P	M-H 1-	750.536	0.36	15.47	15.67	15.69	15.75	0.51		207206	1.94184e+06	478404	999017	265542	1.39064e+06	993639			2.01038e+06	376544			676876			275702		772897	1.07971e+06								773588	714415			551994	2.08965e+06		412708	1.04485e+06		1.2684e+06
766		PE 38:5e; PE 18:1e/20:4; [M-H]- C43H78NO7P	M-H 1-	750.537	0.3	10.24	11.73	14.09	15.69	0.77	320632	158148	1.20564e+06	30711.7	61031.7	9751.5	135126		1.1737e+06	326925.4,16942.3	47852.5	60525.4		507356	61291.2	434633	58283.5			62963.3	789150		2.61432e+06	1908.4	111545	237149	875603	1119379.0,3804.3	3239.8	14314.2	4156.5	36773.5	694129	322769		87683.3	62820.3		32315.8
767		PE 37:4; PE 17:0-20:4; [M-H]- C42H76NO8P---PE 37:4; [M-H]-; GPEtn(17:0/20:4(5E,8E,11E,14E)) C42H76NO8P---PE 37:4; [M-H]-; GPEtn(17:0/20:4(5Z,8Z,11Z,14Z)) C42H76NO8P---PE 37:4; [M-H]-; GPEtn(17:0/20:4(7E,10E,13E,16E)) C42H76NO8P---PE 37:4; [M-H]-; GPEtn(20:4(5E,8E,11E,14E)/17:0) C42H76NO8P---PE 37:4; [M-H]-; GPEtn(20:4(5Z,8Z,11Z,14Z)/17:0) C42H76NO8P---PE 37:4; [M-H]-; GPEtn(20:4(7E,10E,13E,16E)/1…	M-H 1-	752.516	13.5	13.5	14.64	15.67	15.67	0.03																								6332.5
768		PE 38:4e; PE 18:1e/20:3; [M-H]- C43H80NO7P	M-H 1-	752.549	13.22	13.22	13.22	13.22	13.22	0.01
769	*	PE 38:4e; PE 18:0e/20:4; [M-H]- C43H80NO7P	M-H 1-	752.552	14.02	14.61	14.66	14.89	15.79	0.17	134073		107278						42789.5														158742				180168		35174.5
769	*	ISF of PE 38:4e; PE 18:0e/20:4; [M-H]- C43H80NO7P	-	303.233	14.62	14.62	14.62	14.62	14.62	0.02
770		PE 37:3; PE 19:1-18:2; [M-H]- C42H78NO8P	M-H 1-	754.532	10.38	10.66	11.68	12.32	15.67	0.21	91247.9			60109.9	126561		203364					40655.3			159936	21860.2							85378.3											199061		50545.3
771		plasmenyl-PE 38:2; [M-H]-; PE(P-20:0/18:2(2E,4E)) C43H82NO7P---plasmenyl-PE 38:2; [M-H]-; PE(P-20:0/18:2(6Z,9Z)) C43H82NO7P---plasmenyl-PE 38:2; [M-H]-; PE(P-20:0/18:2(9E,10E)) C43H82NO7P---plasmenyl-PE 38:2; [M-H]-; PE(P-20:0/18:2(9E,12E)) C43H82NO7P---plasmenyl-PE 38:2; [M-H]-; PE(P-20:0/18:2(9Z,11Z)) C43H82NO7P---plasmenyl-PE 38:2; [M-H]-; PE(P-20:0/18:2(9Z,12Z)) C43H82NO7P	M-H 1-	754.567	14.02	14.02	15.65	15.69	15.69	0.03														20529.3																									37080.5
772		PE(18:1/9-HODE) C41H76NO9P	M-H 1-	756.51	12.79	12.79	13.02	13.28	14.16	0.06
773		1,2-Dioleoyl-sn-glycero-3-phosphoethanolamine-N-methyl [M-H]- C42H80NO8P NIST	M-H 1-	756.546	10.29	12.24	13.32	13.51	15.71	0.14					48271.8											10206.2				23129.7																			30833
774		PE 37:2; [M-H]-; GPEtn(18:2(2E,4E)/19:0) C42H80NO8P---PE 37:2; [M-H]-; GPEtn(18:2(6Z,9Z)/19:0) C42H80NO8P---PE 37:2; [M-H]-; GPEtn(18:2(9E,10E)/19:0) C42H80NO8P---PE 37:2; [M-H]-; GPEtn(18:2(9E,12E)/19:0) C42H80NO8P---PE 37:2; [M-H]-; GPEtn(18:2(9Z,11Z)/19:0) C42H80NO8P---PE 37:2; [M-H]-; GPEtn(18:2(9Z,12Z)/19:0) C42H80NO8P---PE 37:2; [M-H]-; GPEtn(19:0/18:2(2E,4E)) C42H80NO8P---PE 37:2; [M-H]-; …	M-H 1-	756.548	0.31	13.4	13.7	14.88	15.68	0.14			30033.1							11050.1					5508.8			7130.4								53944.6	122776						25689.2
775	*	PE(18:0/9-HODE) C41H78NO9P	M-H 1-	758.529	14.83	14.83	14.85	14.85	14.86	0.06																															5000.4	8248.4
775	*	ISF of PE(18:0/9-HODE) C41H78NO9P	-	281.248	14.74	14.74	14.74	14.81	14.81	0.02
776	*	PE 38:7; PE 16:1-22:6; [M-H]- C43H72NO8P---PE 38:7; [M-H]-; GPEtn(16:1(7Z)/22:6(4Z,7Z,10Z,13Z,16Z,19Z)) C43H72NO8P---PE 38:7; [M-H]-; GPEtn(16:1(9Z)/22:6(4Z,7Z,10Z,13Z,16Z,19Z)) C43H72NO8P---PE 38:7; [M-H]-; GPEtn(22:6(4Z,7Z,10Z,13Z,16Z,19Z)/16:1(7Z)) C43H72NO8P---PE 38:7; [M-H]-; GPEtn(22:6(4Z,7Z,10Z,13Z,16Z,19Z)/16:1(9Z)) C43H72NO8P	M-H 1-	760.485	15.04	15.04	15.07	15.11	15.12	0.07																																			9778.2
776	*	ISF of PE 38:7; PE 16:1-22:6; [M-H]- C43H72NO8P---PE 38:7; [M-H]-; GPEtn(16:1(7Z)/22:6(4Z,7Z,10Z,13Z,16Z,19Z)) C43H72NO8P	-	327.231	15	15	15	15	15	0.01
777		1-Hexadecanoyl-2-(9Z-octadecenoyl)-sn-glycero-3-phosphoserine [M-H]- C40H76NO10P NIST---PS 34:1; [M-H]-; GPSer(16:0/18:1(11E)) C40H76NO10P---PS 34:1; [M-H]-; GPSer(16:0/18:1(11Z)) C40H76NO10P---PS 34:1; [M-H]-; GPSer(16:0/18:1(13Z)) C40H76NO10P---PS 34:1; [M-H]-; GPSer(16:0/18:1(17Z)) C40H76NO10P---PS 34:1; [M-H]-; GPSer(16:0/18:1(4E)) C40H76NO10P---PS 34:1; [M-H]-; GPSer(16:0/18:1(6Z)) C40H76NO1…	M-H 1-	760.506	11.76	12.96	13.04	13.13	13.23	0.1																3519.3
778		PMeOH 40:6; PMeOH 18:0-22:6; [M-H]- C44H75O8P	M-H 1-	761.512	15.66	15.66	15.66	15.66	15.66	0.01																																					29256.4
779	*	PE 38:6; PE 16:0-22:6; [M-H]- C43H74NO8P	M-H 1-	762.501	0.3	0.31	12.89	13.45	14.68	0.39		82791			73610.3	40112.3		116129	143024	185798							484.7					84955.6								133704			262880	2079.2	2738.7		130469	8147.7	755.1
779	*	ISF of PE 38:6; PE 16:0-22:6; [M-H]- C43H74NO8P	-	327.23	12.98	12.98	12.98	12.99	12.99	0.02
780	*	PE 38:6; PE 18:2-20:4; [M-H]- C43H74NO8P---PE 38:6; [M-H]-; GPEtn(18:2(2E,4E)/20:4(5E,8E,11E,14E)) C43H74NO8P---PE 38:6; [M-H]-; GPEtn(18:2(2E,4E)/20:4(5Z,8Z,11Z,14Z)) C43H74NO8P---PE 38:6; [M-H]-; GPEtn(18:2(2E,4E)/20:4(7E,10E,13E,16E)) C43H74NO8P---PE 38:6; [M-H]-; GPEtn(18:2(6Z,9Z)/20:4(5E,8E,11E,14E)) C43H74NO8P---PE 38:6; [M-H]-; GPEtn(18:2(6Z,9Z)/20:4(5Z,8Z,11Z,14Z)) C43H74NO8P---PE 38:6; […	M-H 1-	762.5	10.94	15.67	15.68	15.69	15.74	0.32	86638.5					119584				80709.2					25086.4						50760.8	56118.8	7581.7			27418.1			14919.8		23048.9				109742	23184.3		19241.3	12609.1
780	*	ISF of PE 38:6; PE 18:2-20:4; [M-H]- C43H74NO8P---PE 38:6; [M-H]-; GPEtn(18:2(2E,4E)/20:4(5E,8E,11E,14E)) C43H74NO8P	-	750.534	15.68	15.68	15.68	15.68	15.68	0.01												1.41637e+06
781		PE 38:6; [M-H]-; GPEtn(16:0/22:6(4Z,7Z,10Z,13Z,16Z,19Z)) C43H74NO8P---PE 38:6; [M-H]-; GPEtn(22:6(4Z,7Z,10Z,13Z,16Z,19Z)/16:0) C43H74NO8P	M-H 1-	762.501	0.3	13.51	13.58	13.64	15.69	0.76	925402		495101	140822		49877.2	485614	613477			447843	127164		394830	297224		314588		437701	250594	1.12319e+06		283800	315038	893932	1.5599e+06		396629	166062	5077.1		432057.7,39689.5,201152.6			123982	192568	340185	233197	168687
782		PE 38:6; PE 18:1-20:5; [M-H]- C43H74NO8P---PE 38:6; [M-H]-; GPEtn(18:1(11E)/20:5(5Z,8Z,11Z,14Z,17Z)) C43H74NO8P---PE 38:6; [M-H]-; GPEtn(18:1(11Z)/20:5(5Z,8Z,11Z,14Z,17Z)) C43H74NO8P---PE 38:6; [M-H]-; GPEtn(18:1(13Z)/20:5(5Z,8Z,11Z,14Z,17Z)) C43H74NO8P---PE 38:6; [M-H]-; GPEtn(18:1(17Z)/20:5(5Z,8Z,11Z,14Z,17Z)) C43H74NO8P---PE 38:6; [M-H]-; GPEtn(18:1(4E)/20:5(5Z,8Z,11Z,14Z,17Z)) C43H74NO8P---PE…	M-H 1-	762.503	12.29	12.48	12.53	12.65	12.92	0.1							53595.2														331894		105559
783		PE 38:5; [M-H]-; GPEtn(16:0/22:5(4Z,7Z,10Z,13Z,16Z)) C43H76NO8P---PE 38:5; [M-H]-; GPEtn(16:0/22:5(7Z,10Z,13Z,16Z,19Z)) C43H76NO8P---PE 38:5; [M-H]-; GPEtn(22:5(4Z,7Z,10Z,13Z,16Z)/16:0) C43H76NO8P---PE 38:5; [M-H]-; GPEtn(22:5(7Z,10Z,13Z,16Z,19Z)/16:0) C43H76NO8P	M-H 1-	764.516	12.23	12.92	13.48	14.41	15.48	0.07	740490							47517.1															433405			563997						52464.1
784	*	PE 38:5; PE 18:1-20:4; [M-H]- C43H76NO8P---PE 38:5; [M-H]-; GPEtn(18:0/20:5(5Z,8Z,11Z,14Z,17Z)) C43H76NO8P---PE 38:5; [M-H]-; GPEtn(18:1(11E)/20:4(5E,8E,11E,14E)) C43H76NO8P---PE 38:5; [M-H]-; GPEtn(18:1(11E)/20:4(5Z,8Z,11Z,14Z)) C43H76NO8P---PE 38:5; [M-H]-; GPEtn(18:1(11E)/20:4(7E,10E,13E,16E)) C43H76NO8P---PE 38:5; [M-H]-; GPEtn(18:1(11Z)/20:4(5E,8E,11E,14E)) C43H76NO8P---PE 38:5; [M-H]-; GPEt…	M-H 1-	764.515	12.48	14.33	14.43	14.57	15.79	0.76	322689	82971.6	101535	75377.2		43827.5		230102	129338	87425.0,46479.6	195999	79525.7		125022	38023.7		102491		140823	87533.8	471531	189257	175607	297285	432032	651962	5574.7	137368	190286	45216.3		374926			137758	83304.5	168818	114690
784	*	ISF of PE 38:5; [M-H]-; GPEtn(18:1(11E)/20:4(5E,8E,11E,14E)) C43H76NO8P---PE 38:5; PE 18:1-20:4; [M-H]- C43H76NO8P---PE 38:5; [M-H]-; GPEtn(18:0/20:5(5Z,8Z,11Z,14Z,17Z)) C43H76NO8P	-	303.232	14.34	14.34	14.49	14.5	14.5	0.03																																				266942
785		PE 38:5; PE 18:0-20:5; [M-H]- C43H76NO8P	M-H 1-	764.516	11.22	15	15.06	15.12	15.36	0.26	88804.2	35797.5	26154.1	37033.3			109618									16022.9										17487				24056.2								14449.8
786		PE 38:5; PE 16:0-22:5; [M-H]- C43H76NO8P	M-H 1-	764.516	0.3	12.97	15.1	15.34	15.63	0.2	27355.6						179900	310519			19676.7	24839.2		60141.2						27676	194296		53882.4					44349.5	106729			17410.4					301042
787		PE 38:4; PE 18:1-20:3; [M-H]- C43H78NO8P---PE(18:1e/20-HETE) C43H78NO8P	M-H 1-	766.529	10.64	13.49	13.57	13.57	15.69	0.04
788	*	PE 38:4; PE 16:0-22:4; [M-H]- C43H78NO8P---PE 38:4; [M-H]-; GPEtn(16:0/22:4(7Z,10Z,13Z,16Z)) C43H78NO8P---PE 38:4; [M-H]-; GPEtn(22:4(7Z,10Z,13Z,16Z)/16:0) C43H78NO8P	M-H 1-	766.532	13.29	13.96	14.07	14.19	14.3	0.1								79256.5													215105		114963		34263		23411.1
788	*	ISF of PE 38:4; PE 16:0-22:4; [M-H]- C43H78NO8P---PE 38:4; [M-H]-; GPEtn(16:0/22:4(7Z,10Z,13Z,16Z)) C43H78NO8P	-	303.233	14.12	14.12	14.12	14.12	14.12	0.01																											592013
789		PE 38:4; PE 18:0-20:4; [M-H]- C43H78NO8P	M-H 1-	766.531	0.3	0.33	13.9	14.54	15.74	0.58	36221.8			218875	105430	97561.6	21967.2			239002	39031.6			263471		160252			25398.9		2.63326e+06		1235			1.13947e+06			115531				181277	9630	2651.3		7092.6		281374
790	*	1-Octadecanoyl-2-(5Z,8Z,11Z,14Z-eicosatetraenoyl)-sn-glycero-3-phosphoethanolamine [M-H]- C43H78NO8P NIST	M-H 1-	766.532	0.31	12.62	13.8	15.05	15.74	0.74	1486957.3,2712856.2	38114.2	768011	280823	22440.6	3538.7	756698	1.64103e+06	342686	9259.3	1.25606e+06	1.27134e+06		472974	10644.2		280398	505	26903.1		1412785.7,187722.4		1.48835e+06		553637	1.15082e+06	2.33061e+06	892573	853399	365099		20226.3	1.57938e+06	329816	59089.5		1959434	8004.8	1302.2
790	*	ISF of 1-Octadecanoyl-2-(5Z,8Z,11Z,14Z-eicosatetraenoyl)-sn-glycero-3-phosphoethanolamine [M-H]- C43H78NO8P NIST	-	303.232	12.67	12.67	12.67	12.83	12.83	0.02
791	*	PE 38:4; PE 18:2-20:2; [M-H]- C43H78NO8P---PE 38:4; [M-H]-; GPEtn(18:0/20:4(5E,8E,11E,14E)) C43H78NO8P---PE 38:4; [M-H]-; GPEtn(18:0/20:4(5Z,8Z,11Z,14Z)) C43H78NO8P---PE 38:4; [M-H]-; GPEtn(18:0/20:4(7E,10E,13E,16E)) C43H78NO8P---PE 38:4; [M-H]-; GPEtn(18:2(2E,4E)/20:2(11Z,14Z)) C43H78NO8P---PE 38:4; [M-H]-; GPEtn(18:2(2E,4E)/20:2(5Z,8Z)) C43H78NO8P---PE 38:4; [M-H]-; GPEtn(18:2(6Z,9Z)/20:2(11Z,1…	M-H 1-	766.531	0.3	14.43	14.51	14.63	15.68	0.59	102191	178256						198903			506587	880508			270501		35185.4	101174		590067	169670			77963.6	530064	582633	758398					56806.2	177847	224163		250899.5,261418.6	189421.4,1170385.2
791	*	ISF of PE 38:4; [M-H]-; GPEtn(18:0/20:4(5E,8E,11E,14E)) C43H78NO8P---PE 38:4; [M-H]-; GPEtn(18:2(2E,4E)/20:2(11Z,14Z)) C43H78NO8P---PE 38:4; PE 18:2-20:2; [M-H]- C43H78NO8P---PE(18:1e/18-HETE) C43H78NO8P	-	279.232	14.47	14.47	14.47	14.51	14.51	0.02
791	*	ISF of PE 38:4; [M-H]-; GPEtn(18:0/20:4(5E,8E,11E,14E)) C43H78NO8P---PE 38:4; [M-H]-; GPEtn(18:2(2E,4E)/20:2(11Z,14Z)) C43H78NO8P---PE 38:4; PE 18:2-20:2; [M-H]- C43H78NO8P---PE(18:1e/18-HETE) C43H78NO8P	-	303.233	14.49	14.49	14.49	14.49	14.49	0.01		274005
792		PA 42:10; PA 20:4-22:6; [M-H]- C45H69O8P	M-H 1-	767.458	12.89	12.89	12.89	12.89	12.89	0.01
793		PE 38:3; [M-H]-; GPEtn(18:0/20:3(5Z,8Z,11Z)) C43H80NO8P---PE 38:3; [M-H]-; GPEtn(18:0/20:3(8Z,11Z,14Z)) C43H80NO8P---PE 38:3; [M-H]-; GPEtn(20:3(5Z,8Z,11Z)/18:0) C43H80NO8P---PE 38:3; [M-H]-; GPEtn(20:3(8Z,11Z,14Z)/18:0) C43H80NO8P	M-H 1-	768.545	13.45	14.67	14.94	15.38	15.65	0.23			216689	68217.7		7032.7			54306.7			16507.2		18932.4						9970.8					151285	358892	725054		224277				92407.6
794		PE 38:3; [M-H]-; GPEtn(18:2(2E,4E)/20:1(11E)) C43H80NO8P---PE 38:3; [M-H]-; GPEtn(18:2(2E,4E)/20:1(11Z)) C43H80NO8P---PE 38:3; [M-H]-; GPEtn(18:2(2E,4E)/20:1(13E)) C43H80NO8P---PE 38:3; [M-H]-; GPEtn(18:2(2E,4E)/20:1(13Z)) C43H80NO8P---PE 38:3; [M-H]-; GPEtn(18:2(6Z,9Z)/20:1(11E)) C43H80NO8P---PE 38:3; [M-H]-; GPEtn(18:2(6Z,9Z)/20:1(11Z)) C43H80NO8P---PE 38:3; [M-H]-; GPEtn(18:2(6Z,9Z)/20:1(13E))…	M-H 1-	768.546	13.2	14.1	14.18	14.29	15.03	0.28					54591.5	23832.2		101465	81649					103066						103562							183598		128008	75040.4				48194.6		102903			72340.8
795		PE 38:3; PE 18:0-20:3; [M-H]- C43H80NO8P	M-H 1-	768.547	13.23	13.4	13.79	13.9	14.99	0.12	87765.1				14956				19593.4																				34269.7	12138.8
796		1,2-Dilinoleoyl-sn-glycero-3-phospho-(1'-rac-glycerol) [M-H]- C42H75O10P NIST	M-H 1-	769.494	12.61	14.09	14.13	14.21	15.06	0.08									1806.2			2689.6															3356.7		3133
797		1,2-Di-(9Z-octadecenoyl)-sn-glycero-3-phosphoserine [M-H-NH3]- C42H78NO10P NIST	M-H-NH3	769.501	12.72	12.72	12.72	12.72	12.72	0.01																															10343.4
798		PE 40:9e; PE 18:3e/22:6; [M-H]- C45H74NO7P	M-H 1-	770.506	15.65	15.66	15.67	15.7	15.7	0.07		113075																	29025			35842.6		43212.3											111709
799		1,2-Dioleoyl-sn-glycero-3-phosphoethanolamine-N,N-dimethyl [M-H]- C43H82NO8P NIST---PE 38:2; PE 18:0-20:2; [M-H]- C43H82NO8P---PE 38:2; [M-H]-; GPEtn(18:1(11E)/20:1(11E)) C43H82NO8P---PE 38:2; [M-H]-; GPEtn(18:1(11E)/20:1(11Z)) C43H82NO8P---PE 38:2; [M-H]-; GPEtn(18:1(11E)/20:1(13E)) C43H82NO8P---PE 38:2; [M-H]-; GPEtn(18:1(11E)/20:1(13Z)) C43H82NO8P---PE 38:2; [M-H]-; GPEtn(18:1(11Z)/20:1(11E)) …	M-H 1-	770.562	10.87	14.89	15.11	15.31	15.69	0.21		35314.5			15901.4												145809						59075.1										21949.7	51232.8		16712			40404.7
800		PE 38:2; [M-H]-; GPEtn(18:2(2E,4E)/20:0) C43H82NO8P---PE 38:2; [M-H]-; GPEtn(18:2(6Z,9Z)/20:0) C43H82NO8P---PE 38:2; [M-H]-; GPEtn(18:2(9E,10E)/20:0) C43H82NO8P---PE 38:2; [M-H]-; GPEtn(18:2(9E,12E)/20:0) C43H82NO8P---PE 38:2; [M-H]-; GPEtn(18:2(9Z,11Z)/20:0) C43H82NO8P---PE 38:2; [M-H]-; GPEtn(18:2(9Z,12Z)/20:0) C43H82NO8P---PE 38:2; [M-H]-; GPEtn(20:0/18:2(2E,4E)) C43H82NO8P---PE 38:2; [M-H]-; …	M-H 1-	770.562	9.7	15.5	15.66	15.69	15.72	0.52	97407.9		221938	662540	292180		675457	254545	61249.8		1.15021e+06	1493494		215864	984409	1228656					574487		1252297					388859	546345	482182			124538.1,1641683.4	93458.2		458510
801		PG 36:3; PG 18:1-18:2; [M-H]- C42H77O10P	M-H 1-	771.512	12.78	12.8	12.85	12.96	13.02	0.08	46665.5				10105.6									17855.7
802		PE 40:8e; PE 18:2e/22:6; [M-H]- C45H76NO7P	M-H 1-	772.52	13.25	14.35	14.41	14.47	15.79	0.74	392915		418385.8,128068.4	37932.5	108547		131631	235191	234835	38675.3	158997	96666.9		104819	152152			27175.5	145225	68650.6	275827		182207	117517	400968	658121		88556.1	47516.9			19915.4	366118	163714	74693		462786	51512.2
803		1,2-Dioleoyl-sn-glycero-3-phospho-rac-1-glycerol [M-H]- C42H79O10P NIST---Nis(monooleoylglycero)phosphate (S,R Isomer) [M-H]- C42H79O10P NIST	M-H 1-	773.526	13.05	13.09	13.14	13.19	13.5	0.21								47956.5		28222.9								10023.2				11692.4					14995.1							64060.4
804		1-Stearoyl-2-linoleoyl-sn-glycero-3-phospho-(1'-rac-glycerol) [M-H]- C42H79O10P NIST---PG 36:2; PG 18:0-18:2; [M-H]- C42H79O10P	M-H 1-	773.526	13.15	13.31	13.33	13.4	14.09	0.14	199190								10196	21281.3																					7709.2	49091.7					115046
805		PC 32:2; PC 14:0-18:2; [M+FA-H]- C40H76NO8P	M+FA-H	774.522	14	14.04	14.05	14.05	14.11	0.04																			10333.9			7891
806		PE 40:7e; PE 20:3e/20:4; [M-H]- C45H78NO7P	M-H 1-	774.534	13.25	13.25	13.25	13.25	13.25	0.01																																					391480
807	*	PE 40:7e; PE 18:2e/22:5; [M-H]- C45H78NO7P	M-H 1-	774.537	13.5	13.5	13.57	15.45	15.45	0.03	526416																									191790
807	*	ISF of PE 40:7e; PE 18:2e/22:5; [M-H]- C45H78NO7P	-	329.246	13.57	13.57	13.57	13.57	13.57	0.01																										83174.2
808	*	PE 40:7e; PE 18:1e/22:6; [M-H]- C45H78NO7P---plasmenyl-PE 40:6; [M-H]-; PE(P-18:0/22:6(4Z,7Z,10Z,13Z,16Z,19Z)) C45H78NO7P	M-H 1-	774.535	0.3	14.26	14.39	14.8	15.7	0.68	1.39039e+06	34643.4	313784.8,1114776.2	64896.5	139610		244082	67029.5,880218.9	252336	68314.3	56431.5,227558.8,199920.8	259744		84274.7,43492.0	34354.3		29142.4			140341	909422		985847		372264	437230	550395	180488				12539.1	2.67596e+06	36436.7		76444.6	1.14421e+06	8129.5	281760
808	*	ISF of PE 40:7e; PE 18:1e/22:6; [M-H]- C45H78NO7P---plasmenyl-PE 40:6; [M-H]-; PE(P-18:0/22:6(4Z,7Z,10Z,13Z,16Z,19Z)) C45H78NO7P	-	327.231	14.17	14.24	14.26	14.33	14.36	0.11		81807.9									512415					114123				114480									80296
808	*	ISF of PE 40:7e; PE 18:1e/22:6; [M-H]- C45H78NO7P---plasmenyl-PE 40:6; [M-H]-; PE(P-18:0/22:6(4Z,7Z,10Z,13Z,16Z,19Z)) C45H78NO7P	-	327.231	14.42	14.42	14.42	14.52	14.52	0.02
809		PEtOH 40:6; PEtOH 18:1-22:5; [M-H]- C45H77O8P	M-H 1-	775.539	13.82	13.82	13.82	13.82	13.82	0.01
810		PG 36:1; PG 18:0-18:1; [M-H]- C42H81O10P---PG 36:1; [M-H]-; GPGro(18:0/18:1(11E)) C42H81O10P---PG 36:1; [M-H]-; GPGro(18:0/18:1(11Z)) C42H81O10P---PG 36:1; [M-H]-; GPGro(18:0/18:1(13Z)) C42H81O10P---PG 36:1; [M-H]-; GPGro(18:0/18:1(17Z)) C42H81O10P---PG 36:1; [M-H]-; GPGro(18:0/18:1(4E)) C42H81O10P---PG 36:1; [M-H]-; GPGro(18:0/18:1(6Z)) C42H81O10P---PG 36:1; [M-H]-; GPGro(18:0/18:1(7Z)) C42H81O1…	M-H 1-	775.543	13.52	13.53	13.55	13.66	13.72	0.11		16843.8																	2605.6																33133.1
811		L-Thyroxine C15H11I4NO4---Thyroxine - CASMI2016 Category 1 - Challenge 17 C15H11I4NO4	M-H 1-	775.676	4.67	4.69	4.82	4.86	5.14	0.42							41352.3				90725.3			54996.8			55448	72972.4			28843.9	31520.8	49479.9	63824.9			36076	77669.6	63456.4	34659.7			34979.6			37016.6		59328.1	72177.7
812	*	ISF of PE 39:6; PE 19:2-20:4; [M-H]- C44H76NO8P	-	329.246	12.98	12.98	12.98	12.98	12.98	0.01
812	*	ISF of PE 39:6; PE 19:2-20:4; [M-H]- C44H76NO8P	-	303.232	13.01	13.01	13.01	13.01	13.01	0.01																							641680
813		PE 39:6; PE 17:0-22:6; [M-H]- C44H76NO8P---PE 39:6; [M-H]-; GPEtn(17:0/22:6(4Z,7Z,10Z,13Z,16Z,19Z)) C44H76NO8P---PE 39:6; [M-H]-; GPEtn(22:6(4Z,7Z,10Z,13Z,16Z,19Z)/17:0) C44H76NO8P	M-H 1-	776.518	13.23	14.71	14.74	14.75	14.82	0.06
814		PC 32:1; PC 16:0-16:1; [M+FA-H]- C40H78NO8P	M+FA-H	776.545	13.08	13.16	13.34	13.36	14.38	0.06																				16320.9							44218.1
815		PE 40:6e; PE 18:0e/22:6; [M-H]- C45H80NO7P---PE 40:6e; PE 18:1e/22:5; [M-H]- C45H80NO7P	M-H 1-	776.551	11.48	15.04	15.4	15.68	15.7	0.2			80902.1				64649		28799.6	8630.5				18967.3	13877.6						120609								54412.7				560334				197254
816		PE 39:5; [M-H]-; GPEtn(19:0/20:5(5Z,8Z,11Z,14Z,17Z)) C44H78NO8P---PE 39:5; [M-H]-; GPEtn(20:5(5Z,8Z,11Z,14Z,17Z)/19:0) C44H78NO8P	M-H 1-	778.531	14.23	14.23	14.23	14.23	14.23	0.01																																						6085.6
817		plasmenyl-PE 40:4; [M-H]-; PE(P-20:0/20:4(5E,8E,11E,14E)) C45H82NO7P---plasmenyl-PE 40:4; [M-H]-; PE(P-20:0/20:4(5Z,8Z,11Z,14Z)) C45H82NO7P---plasmenyl-PE 40:4; [M-H]-; PE(P-20:0/20:4(7E,10E,13E,16E)) C45H82NO7P	M-H 1-	778.566	13.3	14.83	15.2	15.65	15.69	0.17			73586	169239			122156		29524.8			19750			13642.5								72858.1				113383		22989.3				524259
818		PE 40:5e; PE 18:1e/22:4; [M-H]- C45H82NO7P	M-H 1-	778.565	13.9	13.9	13.9	13.96	13.96	0.02															32836.2
819		PE 39:4; [M-H]-; GPEtn(19:0/20:4(5E,8E,11E,14E)) C44H80NO8P---PE 39:4; [M-H]-; GPEtn(19:0/20:4(5Z,8Z,11Z,14Z)) C44H80NO8P---PE 39:4; [M-H]-; GPEtn(19:0/20:4(7E,10E,13E,16E)) C44H80NO8P---PE 39:4; [M-H]-; GPEtn(20:4(5E,8E,11E,14E)/19:0) C44H80NO8P---PE 39:4; [M-H]-; GPEtn(20:4(5Z,8Z,11Z,14Z)/19:0) C44H80NO8P---PE 39:4; [M-H]-; GPEtn(20:4(7E,10E,13E,16E)/19:0) C44H80NO8P	M-H 1-	780.546	9.84	12.22	12.5	12.75	15.75	0.43	1.06126e+06	16242.5	114770		271139			1.80635e+06	64688.2	608812	119834	995464	274944							688762	85445.2		105402					276523	408423					285205			1.07709e+06		23780.9
820	*	PE 39:4; PE 18:2-21:2; [M-H]- C44H80NO8P	M-H 1-	780.545	14.52	14.52	14.59	14.6	14.6	0.03																																13170.8
820	*	ISF of PE 39:4; PE 18:2-21:2; [M-H]- C44H80NO8P	-	279.233	14.47	14.47	14.47	14.47	14.47	0.01
821		PI 30:0; PI 14:0-16:0; [M-H]- C39H75O13P	M-H 1-	781.482	12.71	12.71	12.71	12.71	12.71	0.01																																			109138
822		1-Hexadecanoyl-2-(5Z,8Z,11Z,14Z-eicosatetraenoyl)-sn-glycero-3-phosphoserine [M-H]- C42H74NO10P NIST	M-H 1-	782.493	12.53	12.53	12.53	12.53	12.53	0.01																											7765.1
823		PE(18:0/18-HETE) C43H78NO9P---PE(18:0/8,9-EET) C43H78NO9P	M-H 1-	782.525	15.68	15.68	15.68	15.69	15.69	0.02
824		Ursodeoxycholic acid [2M-H]- C24H40O4 NIST	2M-H	783.576	5.86	5.86	5.86	5.86	5.86	0.01
825		Isodeoxycholic acid [2M-H]- C24H40O4 NIST	2M-H	783.576	4.95	5.03	5.06	5.08	5.85	0.09																								4920.2
826		PS 36:3; PS 18:1-18:2; [M-H]- C42H76NO10P	M-H 1-	784.504	10.37	10.37	10.37	10.37	10.37	0.01
827		PE 39:2; PE 18:1-21:1; [M-H]- C44H84NO8P---PE 39:2; [M-H]-; GPEtn(18:2(2E,4E)/21:0) C44H84NO8P---PE 39:2; [M-H]-; GPEtn(18:2(6Z,9Z)/21:0) C44H84NO8P---PE 39:2; [M-H]-; GPEtn(18:2(9E,10E)/21:0) C44H84NO8P---PE 39:2; [M-H]-; GPEtn(18:2(9E,12E)/21:0) C44H84NO8P---PE 39:2; [M-H]-; GPEtn(18:2(9Z,11Z)/21:0) C44H84NO8P---PE 39:2; [M-H]-; GPEtn(18:2(9Z,12Z)/21:0) C44H84NO8P---PE 39:2; [M-H]-; GPEtn(21:0/…	M-H 1-	784.578	9.7	10.81	11.09	12.27	15.76	0.29	40000.3		59209	238728	29976.2		131286		146632		47755.8	48425.8			57693.7								113317											361258		56570.9	38166.4
828		PE 40:8; PE 18:2-22:6; [M-H]- C45H74NO8P---PE 40:8; [M-H]-; GPEtn(18:2(2E,4E)/22:6(4Z,7Z,10Z,13Z,16Z,19Z)) C45H74NO8P---PE 40:8; [M-H]-; GPEtn(18:2(6Z,9Z)/22:6(4Z,7Z,10Z,13Z,16Z,19Z)) C45H74NO8P---PE 40:8; [M-H]-; GPEtn(18:2(9E,10E)/22:6(4Z,7Z,10Z,13Z,16Z,19Z)) C45H74NO8P---PE 40:8; [M-H]-; GPEtn(18:2(9E,12E)/22:6(4Z,7Z,10Z,13Z,16Z,19Z)) C45H74NO8P---PE 40:8; [M-H]-; GPEtn(18:2(9Z,11Z)/22:6(4Z,7Z…	M-H 1-	786.501	15.18	15.2	15.26	15.27	15.37	0.1	23936.7	10244.9																																	5903.6
829		PS 36:2; PS 18:0-18:2; [M-H]- C42H78NO10P	M-H 1-	786.518	15.76	15.76	15.76	15.76	15.76	0.01																																				2440.5
830		PS 36:2; PS 18:1-18:1; [M-H]- C42H78NO10P	M-H 1-	786.522	10.81	10.81	10.81	10.81	10.81	0.01																												9974.3
831		PS 36:2; [M-H]-; GPSer(18:0/18:2(2E,4E)) C42H78NO10P---PS 36:2; [M-H]-; GPSer(18:0/18:2(6Z,9Z)) C42H78NO10P---PS 36:2; [M-H]-; GPSer(18:0/18:2(9E,10E)) C42H78NO10P---PS 36:2; [M-H]-; GPSer(18:0/18:2(9E,12E)) C42H78NO10P---PS 36:2; [M-H]-; GPSer(18:0/18:2(9Z,11Z)) C42H78NO10P---PS 36:2; [M-H]-; GPSer(18:0/18:2(9Z,12Z)) C42H78NO10P---PS 36:2; [M-H]-; GPSer(18:2(2E,4E)/18:0) C42H78NO10P---PS 36:2; […	M-H 1-	786.523	13.25	13.25	13.25	13.37	13.37	0.02																																			43811.7
832		PC 34:3e; PC 16:1e/18:2; [M+FA-H]- C42H80NO7P---PC 34:3e; PC 16:2e/18:1; [M+FA-H]- C42H80NO7P	M+FA-H	786.557	14.95	15	15.09	15.38	15.71	0.11																					11256.9		12152.9														13569.9
833		PE 40:7; [M-H]-; GPEtn(20:2(11Z,14Z)/20:5(5Z,8Z,11Z,14Z,17Z)) C45H76NO8P---PE 40:7; [M-H]-; GPEtn(20:2(5Z,8Z)/20:5(5Z,8Z,11Z,14Z,17Z)) C45H76NO8P---PE 40:7; [M-H]-; GPEtn(20:5(5Z,8Z,11Z,14Z,17Z)/20:2(11Z,14Z)) C45H76NO8P---PE 40:7; [M-H]-; GPEtn(20:5(5Z,8Z,11Z,14Z,17Z)/20:2(5Z,8Z)) C45H76NO8P	M-H 1-	788.517	15.64	15.67	15.68	15.68	15.68	0.04						26579.9																		12728											84252.7
834		PE 40:7; PE 20:3-20:4; [M-H]- C45H76NO8P	M-H 1-	788.516	12.92	12.92	12.92	12.92	12.92	0.01																					143735
835	*	PE 40:7; PE 18:1-22:6; [M-H]- C45H76NO8P---PE 40:7; [M-H]-; GPEtn(18:1(11E)/22:6(4Z,7Z,10Z,13Z,16Z,19Z)) C45H76NO8P---PE 40:7; [M-H]-; GPEtn(18:1(11Z)/22:6(4Z,7Z,10Z,13Z,16Z,19Z)) C45H76NO8P---PE 40:7; [M-H]-; GPEtn(18:1(13Z)/22:6(4Z,7Z,10Z,13Z,16Z,19Z)) C45H76NO8P---PE 40:7; [M-H]-; GPEtn(18:1(17Z)/22:6(4Z,7Z,10Z,13Z,16Z,19Z)) C45H76NO8P---PE 40:7; [M-H]-; GPEtn(18:1(4E)/22:6(4Z,7Z,10Z,13Z,16Z,1…	M-H 1-	788.518	12.86	13.62	13.7	13.78	15.56	0.56	74193.6		24198.5			20971.5	44664.1	51044.1			36801	11771.1		61709	22708.1	30039.6	42237.8		41900.9	48000.1	134669	11441.4	34602.6	32785.2	129047	135194			33607.9	41044						31626.7	32589.8
835	*	ISF of PE 40:7; PE 18:1-22:6; [M-H]- C45H76NO8P---PE 40:7; [M-H]-; GPEtn(18:1(11E)/22:6(4Z,7Z,10Z,13Z,16Z,19Z)) C45H76NO8P	-	327.231	13.51	13.51	13.51	13.62	13.62	0.02																				77758.2
836	*	1-Octadecanoyl-2-(9Z-octadecenoyl)-sn-glycero-3-phosphoserine [M-H]- C42H80NO10P NIST---PS 36:1; [M-H]-; GPSer(18:0/18:1(11E)) C42H80NO10P---PS 36:1; [M-H]-; GPSer(18:0/18:1(11Z)) C42H80NO10P---PS 36:1; [M-H]-; GPSer(18:0/18:1(13Z)) C42H80NO10P---PS 36:1; [M-H]-; GPSer(18:0/18:1(17Z)) C42H80NO10P---PS 36:1; [M-H]-; GPSer(18:0/18:1(4E)) C42H80NO10P---PS 36:1; [M-H]-; GPSer(18:0/18:1(6Z)) C42H80NO1…	M-H 1-	788.537	13.15	13.36	13.4	13.49	15.73	0.63	93537.7	39892.4				40005.9	35058.1		43831.6	59680.9	13445			31343.2					17778.1		51588.1	23871.5	23736.2	10029.5	14116.9	34484.9	141968	37358.6		15478.1	115373	80167.4	33837.5		198605		85180	16923.6
836	*	ISF of 1-Octadecanoyl-2-(9Z-octadecenoyl)-sn-glycero-3-phosphoserine [M-H]- C42H80NO10P NIST---PS 36:1; [M-H]-; GPSer(18:0/18:1(11E)) C42H80NO10P	-	701.504	13.34	13.36	13.43	13.45	13.64	0.18						26621.8			20933.8													7758.2					30008.3							54998
836	*	ISF of 1-Octadecanoyl-2-(9Z-octadecenoyl)-sn-glycero-3-phosphoserine [M-H]- C42H80NO10P NIST---PS 36:1; [M-H]-; GPSer(18:0/18:1(11E)) C42H80NO10P	-	701.505	13.33	13.33	13.33	13.33	13.33	0.02																															23440.3
837		PC 33:2; PC 15:0-18:2; [M+FA-H]- C41H78NO8P	M+FA-H	788.539	15.33	15.33	15.33	15.7	15.7	0.02																			3211
838		PC 34:2e; PC 16:0e/18:2; [M+FA-H]- C42H82NO7P	M+FA-H	788.571	15.66	15.67	15.7	15.7	15.73	0.09								31487.8													22387
839		PE 40:6; [M-H]-; GPEtn(18:2(2E,4E)/22:4(7Z,10Z,13Z,16Z)) C45H78NO8P---PE 40:6; [M-H]-; GPEtn(18:2(6Z,9Z)/22:4(7Z,10Z,13Z,16Z)) C45H78NO8P---PE 40:6; [M-H]-; GPEtn(18:2(9E,10E)/22:4(7Z,10Z,13Z,16Z)) C45H78NO8P---PE 40:6; [M-H]-; GPEtn(18:2(9E,12E)/22:4(7Z,10Z,13Z,16Z)) C45H78NO8P---PE 40:6; [M-H]-; GPEtn(18:2(9Z,11Z)/22:4(7Z,10Z,13Z,16Z)) C45H78NO8P---PE 40:6; [M-H]-; GPEtn(18:2(9Z,12Z)/22:4(7Z,10…	M-H 1-	790.533	15.69	15.69	15.69	15.69	15.69	0.01
840		PE 40:6; PE 18:1-22:5; [M-H]- C45H78NO8P	M-H 1-	790.531	15.45	15.45	15.55	15.75	15.75	0.03																					50459.8																20958.5
841		PE 40:6; [M-H]-; GPEtn(20:2(11Z,14Z)/20:4(5E,8E,11E,14E)) C45H78NO8P---PE 40:6; [M-H]-; GPEtn(20:2(11Z,14Z)/20:4(5Z,8Z,11Z,14Z)) C45H78NO8P---PE 40:6; [M-H]-; GPEtn(20:2(11Z,14Z)/20:4(7E,10E,13E,16E)) C45H78NO8P---PE 40:6; [M-H]-; GPEtn(20:2(5Z,8Z)/20:4(5E,8E,11E,14E)) C45H78NO8P---PE 40:6; [M-H]-; GPEtn(20:2(5Z,8Z)/20:4(5Z,8Z,11Z,14Z)) C45H78NO8P---PE 40:6; [M-H]-; GPEtn(20:2(5Z,8Z)/20:4(7E,10E,…	M-H 1-	790.534	12.83	12.9	13.96	14.07	15.21	0.07																			59976.1													57695.9
842		PE 40:6; [M-H]-; GPEtn(20:1(11E)/20:5(5Z,8Z,11Z,14Z,17Z)) C45H78NO8P---PE 40:6; [M-H]-; GPEtn(20:1(11Z)/20:5(5Z,8Z,11Z,14Z,17Z)) C45H78NO8P---PE 40:6; [M-H]-; GPEtn(20:1(13E)/20:5(5Z,8Z,11Z,14Z,17Z)) C45H78NO8P---PE 40:6; [M-H]-; GPEtn(20:1(13Z)/20:5(5Z,8Z,11Z,14Z,17Z)) C45H78NO8P---PE 40:6; [M-H]-; GPEtn(20:5(5Z,8Z,11Z,14Z,17Z)/20:1(11E)) C45H78NO8P---PE 40:6; [M-H]-; GPEtn(20:5(5Z,8Z,11Z,14Z,17…	M-H 1-	790.538	14.19	14.19	14.19	14.28	14.28	0.02
843	*	1-Octadecanoyl-2-(4Z,7Z,10Z,13Z,16Z,19Z-docosahexaenoyl)-sn-glycero-3-phosphoethanolamine [M-H]- C45H78NO8P NIST	M-H 1-	790.531	0.3	14.11	14.97	15.07	15.68	0.8	2.90116e+06	38211.7	385745	32591.8		40833.7	84709.9	743625	102570	77367.5	1.47059e+06	278130		144977		107988	383600	40568.9	269778	98995.6	1.04922e+06	48464.5	791903	235509	345474	735556	172536	84316.3	72814.3			271316.8,20565.7	124724	1554.9	116483	64796	138612	99044.8	717281
843	*	ISF of 1-Octadecanoyl-2-(4Z,7Z,10Z,13Z,16Z,19Z-docosahexaenoyl)-sn-glycero-3-phosphoethanolamine [M-H]- C45H78NO8P NIST	-	327.231	14.92	14.97	14.99	15.03	15.12	0.42					96505.9		105275								140211	109937		48469	170339	76703.3	157870	44721.6		135202					48683.2	90816.6		169770			156589			138151
843	*	ISF of 1-Octadecanoyl-2-(4Z,7Z,10Z,13Z,16Z,19Z-docosahexaenoyl)-sn-glycero-3-phosphoethanolamine [M-H]- C45H78NO8P NIST	-	327.231	14.87	14.87	14.87	14.87	14.87	0.01
844	*	PE 40:6; PE 18:0-22:6; [M-H]- C45H78NO8P---PE 40:6; [M-H]-; GPEtn(18:0/22:6(4Z,7Z,10Z,13Z,16Z,19Z)) C45H78NO8P---PE 40:6; [M-H]-; GPEtn(22:6(4Z,7Z,10Z,13Z,16Z,19Z)/18:0) C45H78NO8P	M-H 1-	790.53	0.31	12.89	13.25	13.8	15.74	0.63	286477	42589.4	446531	220040	82168.8		1161906	45601.8	80340.2	72096.3	34519.4	164441			384403	165169		48171.1		299257	284063				39226.2	101078	253364	99856.4	56053.7	192704			205592.0,571856.7		32146.7	163584	186228.8,458488.2		24360.6
844	*	ISF of PE 40:6; PE 18:0-22:6; [M-H]- C45H78NO8P---PE 40:6; [M-H]-; GPEtn(18:0/22:6(4Z,7Z,10Z,13Z,16Z,19Z)) C45H78NO8P	-	327.23	12.98	12.98	12.98	12.98	12.98	0.01
845		PE 40:5; PE 20:1-20:4; [M-H]- C45H80NO8P	M-H 1-	792.544	14.84	14.84	14.84	14.84	14.84	0.01																					179432
846		PE 40:5; PE 18:0-22:5; [M-H]- C45H80NO8P---PE 40:5; [M-H]-; GPEtn(18:0/22:5(4Z,7Z,10Z,13Z,16Z)) C45H80NO8P---PE 40:5; [M-H]-; GPEtn(18:0/22:5(7Z,10Z,13Z,16Z,19Z)) C45H80NO8P---PE 40:5; [M-H]-; GPEtn(22:5(4Z,7Z,10Z,13Z,16Z)/18:0) C45H80NO8P---PE 40:5; [M-H]-; GPEtn(22:5(7Z,10Z,13Z,16Z,19Z)/18:0) C45H80NO8P	M-H 1-	792.546	12.25	13.01	14.45	15.34	15.7	0.28	104609			29859.4			76595.9		6205.4			296506.7,30164.8		24168.6						27126.9	431057							20768.3					475560
847		PE 40:5; [M-H]-; GPEtn(20:1(11E)/20:4(5E,8E,11E,14E)) C45H80NO8P---PE 40:5; [M-H]-; GPEtn(20:1(11E)/20:4(5Z,8Z,11Z,14Z)) C45H80NO8P---PE 40:5; [M-H]-; GPEtn(20:1(11E)/20:4(7E,10E,13E,16E)) C45H80NO8P---PE 40:5; [M-H]-; GPEtn(20:1(11Z)/20:4(5E,8E,11E,14E)) C45H80NO8P---PE 40:5; [M-H]-; GPEtn(20:1(11Z)/20:4(5Z,8Z,11Z,14Z)) C45H80NO8P---PE 40:5; [M-H]-; GPEtn(20:1(11Z)/20:4(7E,10E,13E,16E)) C45H80NO…	M-H 1-	792.549	12.91	12.99	13.21	13.4	13.44	0.07	598233																							31367.9
848		PE 40:4; [M-H]-; GPEtn(18:0/22:4(7Z,10Z,13Z,16Z)) C45H82NO8P---PE 40:4; [M-H]-; GPEtn(22:4(7Z,10Z,13Z,16Z)/18:0) C45H82NO8P	M-H 1-	794.561	13.28	14.93	15.68	15.7	15.72	0.08											78341.9																		102259				395310
849		PE 40:4; [M-H]-; GPEtn(20:0/20:4(5E,8E,11E,14E)) C45H82NO8P---PE 40:4; [M-H]-; GPEtn(20:0/20:4(5Z,8Z,11Z,14Z)) C45H82NO8P---PE 40:4; [M-H]-; GPEtn(20:0/20:4(7E,10E,13E,16E)) C45H82NO8P---PE 40:4; [M-H]-; GPEtn(20:4(5E,8E,11E,14E)/20:0) C45H82NO8P---PE 40:4; [M-H]-; GPEtn(20:4(5Z,8Z,11Z,14Z)/20:0) C45H82NO8P---PE 40:4; [M-H]-; GPEtn(20:4(7E,10E,13E,16E)/20:0) C45H82NO8P	M-H 1-	794.562	13.78	14.24	14.32	14.52	15.17	0.24	229701	132707		79123		75836.4				52479					38267.4			71639			133002
850		PE 40:3; [M-H]-; GPEtn(20:0/20:3(5Z,8Z,11Z)) C45H84NO8P---PE 40:3; [M-H]-; GPEtn(20:0/20:3(8Z,11Z,14Z)) C45H84NO8P---PE 40:3; [M-H]-; GPEtn(20:3(5Z,8Z,11Z)/20:0) C45H84NO8P---PE 40:3; [M-H]-; GPEtn(20:3(8Z,11Z,14Z)/20:0) C45H84NO8P	M-H 1-	796.579	14.53	14.53	14.53	14.95	14.95	0.02
851		PE 40:3; PE 20:0-20:3; [M-H]- C45H84NO8P	M-H 1-	796.577	14.39	14.39	14.39	14.39	14.39	0.01				70495.7
852		PC 34:4; PC 16:2-18:2; [M+FA-H]- C42H76NO8P	M+FA-H	798.517	15.73	15.73	15.73	15.73	15.73	0.01
853		PC 34:4; PC 14:0-20:4; [M+FA-H]- C42H76NO8P	M+FA-H	798.526	13.44	13.44	13.44	15.4	15.4	0.02																													4674.3
854		MGDG 34:2; MGDG 16:0-18:2; [M+FA-H]- C43H78O10	M+FA-H	799.554	14.23	14.23	14.23	14.23	14.23	0.01
855		PC 34:3; PC 16:0-18:3; [M+FA-H]- C42H78NO8P	M+FA-H	800.539	14.66	14.69	15	15.47	15.67	0.07																								3615.7
856		PG 38:2; PG 18:0-20:2; [M-H]- C44H83O10P	M-H 1-	801.56	13.56	13.56	13.56	13.56	13.56	0.01																								1890
857		PC 34:2; PC 16:0-18:2; [M+FA-H]- C42H80NO8P	M+FA-H	802.552	13.4	13.98	14.09	14.89	15.7	0.67	392588		21401.5	23385	8376.9,33699.2	17718.3				38031.9	52532			86045		19137.8	53422	19465.8			21710.8,370424.6		281878	12381	159487	487686	229205.6,308170.0	130576	180229	68299.9		32592.5	531923				210964	8341.6	82479.9
858		plasmenyl-PE 42:6; [M-H]-; PE(P-20:0/22:6(4Z,7Z,10Z,13Z,16Z,19Z)) C47H82NO7P	M-H 1-	802.567	12.36	12.84	13.47	13.5	15.69	0.06	62781.4								50809.2						16770.8
859		PE 41:6; [M-H]-; GPEtn(19:0/22:6(4Z,7Z,10Z,13Z,16Z,19Z)) C46H80NO8P---PE 41:6; [M-H]-; GPEtn(22:6(4Z,7Z,10Z,13Z,16Z,19Z)/19:0) C46H80NO8P	M-H 1-	804.548	11.13	11.13	11.19	15.02	15.02	0.03																											56217.2
860		PC 34:1; PC 16:0-18:1; [M+FA-H]- C42H82NO8P	M+FA-H	804.567	9.19	14.77	14.9	15.19	15.7	0.37	209155	39025.8		45928.6					44559.1			60149.7						26177.1			17804.3		98278.3			162461							7674
861		PI 32:2; [M-H]-; GPIns(14:0/18:2(2E,4E)) C41H75O13P---PI 32:2; [M-H]-; GPIns(14:0/18:2(6Z,9Z)) C41H75O13P---PI 32:2; [M-H]-; GPIns(14:0/18:2(9E,10E)) C41H75O13P---PI 32:2; [M-H]-; GPIns(14:0/18:2(9E,12E)) C41H75O13P---PI 32:2; [M-H]-; GPIns(14:0/18:2(9Z,11Z)) C41H75O13P---PI 32:2; [M-H]-; GPIns(14:0/18:2(9Z,12Z)) C41H75O13P---PI 32:2; [M-H]-; GPIns(18:2(2E,4E)/14:0) C41H75O13P---PI 32:2; [M-H]-; …	M-H 1-	805.478	12.35	12.35	12.35	12.35	12.35	0.01
862	*	ISF of PS 38:6; PS 16:0-22:6; [M-H]- C44H74NO10P	-	481.233	10.39	10.39	10.4	10.4	10.4	0.04				303273	152738																														575419
863		PS 38:6; [M-H]-; GPSer(16:0/22:6(4Z,7Z,10Z,13Z,16Z,19Z)) C44H74NO10P---PS 38:6; [M-H]-; GPSer(22:6(4Z,7Z,10Z,13Z,16Z,19Z)/16:0) C44H74NO10P	M-H 1-	806.492	12.51	12.51	12.51	12.54	12.54	0.02
864		PE 41:5; PE 21:1-20:4; [M-H]- C46H82NO8P	M-H 1-	806.565	12.88	12.88	12.88	12.92	12.92	0.02														29111.4															89953
865		PC 34:0; PC 16:0-18:0; [M+FA-H]- C42H84NO8P	M+FA-H	806.581	15.68	15.68	15.68	15.7	15.7	0.02																		5459.4			12422.9
866		PI 32:1; PI 16:0-16:1; [M-H]- C41H77O13P---PI 32:1; [M-H]-; GPIns(16:0/16:1(7Z)) C41H77O13P---PI 32:1; [M-H]-; GPIns(16:0/16:1(9Z)) C41H77O13P---PI 32:1; [M-H]-; GPIns(16:1(7Z)/16:0) C41H77O13P---PI 32:1; [M-H]-; GPIns(16:1(9Z)/16:0) C41H77O13P	M-H 1-	807.496	12.57	12.61	12.68	12.77	12.9	0.36		158880			49621.7	198185	103694	93887.4	47446.3	316156				195392					53466.5			70601.7		81512.5	111875		142762	75939.1		100620		167717	42074.7		306383		407585
867	*	ISF of OxPS 34:1+3O; OxPS 16:0-18:1+3O; [M-H]- C40H76NO13P	-	457.231	10.48	10.48	10.48	10.48	10.48	0.01
867	*	ISF of OxPS 34:1+3O; OxPS 16:0-18:1+3O; [M-H]- C40H76NO13P	-	483.245	10.48	10.48	10.48	10.48	10.48	0.01
867	*	OxPS 34:1+3O; OxPS 16:0-18:1+3O; [M-H]- C40H76NO13P	M-H 1-	808.501	10.46	10.46	10.46	10.46	10.46	0.01																14364.1
868		PS 38:5; [M-H]-; GPSer(18:1(11E)/20:4(5E,8E,11E,14E)) C44H76NO10P---PS 38:5; [M-H]-; GPSer(18:1(11E)/20:4(5Z,8Z,11Z,14Z)) C44H76NO10P---PS 38:5; [M-H]-; GPSer(18:1(11E)/20:4(7E,10E,13E,16E)) C44H76NO10P---PS 38:5; [M-H]-; GPSer(18:1(11Z)/20:4(5E,8E,11E,14E)) C44H76NO10P---PS 38:5; [M-H]-; GPSer(18:1(11Z)/20:4(5Z,8Z,11Z,14Z)) C44H76NO10P---PS 38:5; [M-H]-; GPSer(18:1(11Z)/20:4(7E,10E,13E,16E)) C44…	M-H 1-	808.501	12.88	12.88	12.88	12.88	12.88	0.01
869		PG(16:0/10-HDoHE) C44H75O11P---PI 32:0; PI 16:0-16:0; [M-H]- C41H79O13P---PI 32:0; [M-H]-; GPIns(16:0/16:0) C41H79O13P	M-H 1-	809.509	12.94	13.03	13.12	13.18	13.23	0.13	355287	56329.7	61941.5				116350														81778.9	29572.2										83781.7	92177.4				94203.1
870		PE 42:10; PE 20:4-22:6; [M-H]- C47H74NO8P	M-H 1-	810.501	14.88	14.94	14.95	14.95	14.97	0.04										1800.3
871	*	1-Octadecanoyl-2-(5Z,8Z,11Z,14Z-eicosatetraenoyl)-sn-glycero-3-phosphoserine [M-H]- C44H78NO10P NIST---PS 38:4; [M-H]-; GPSer(18:0/20:4(5E,8E,11E,14E)) C44H78NO10P---PS 38:4; [M-H]-; GPSer(18:0/20:4(5Z,8Z,11Z,14Z)) C44H78NO10P---PS 38:4; [M-H]-; GPSer(18:0/20:4(7E,10E,13E,16E)) C44H78NO10P---PS 38:4; [M-H]-; GPSer(20:4(5E,8E,11E,14E)/18:0) C44H78NO10P---PS 38:4; [M-H]-; GPSer(20:4(5Z,8Z,11Z,14Z)/…	M-H 1-	810.521	12.99	13.05	13.1	13.18	15.77	0.61	434901	111392	116168	16167.9		138381	201527	594981	78445.2	177342	107685	203097		74630	88937.4	66411.8				113502	228094		173067	36923.4			164913	63650.8			187505	241866	242974		356362	36781.6	786371	31386.6	28283.1
871	*	ISF of PS 38:4; [M-H]-; GPSer(18:0/20:4(5E,8E,11E,14E)) C44H78NO10P---1-Octadecanoyl-2-(5Z,8Z,11Z,14Z-eicosatetraenoyl)-sn-glycero-3-phosphoserine [M-H]- C44H78NO10P NIST	-	723.489	13.03	13.05	13.08	13.1	13.13	0.08										48433.4					36515.8
871	*	ISF of PS 38:4; [M-H]-; GPSer(18:0/20:4(5E,8E,11E,14E)) C44H78NO10P---1-Octadecanoyl-2-(5Z,8Z,11Z,14Z-eicosatetraenoyl)-sn-glycero-3-phosphoserine [M-H]- C44H78NO10P NIST	-	419.254	13.05	13.05	13.05	13.05	13.05	0.01																							95147.5
872		PC 36:5e; PC 16:1e/20:4; [M+FA-H]- C44H80NO7P---PC 36:5e; PC 18:5e/18:0; [M+FA-H]- C44H80NO7P	M+FA-H	810.557	14.02	14.08	14.17	14.27	15.61	0.1																				4796.6			15735		7022.1		10236.3
873		PC 36:5e; PC 16:0e/20:5; [M+FA-H]- C44H80NO7P	M+FA-H	810.558	15.69	15.69	15.69	15.69	15.69	0.01
874		PE 41:3; [M-H]-; GPEtn(20:3(5Z,8Z,11Z)/21:0) C46H86NO8P---PE 41:3; [M-H]-; GPEtn(20:3(8Z,11Z,14Z)/21:0) C46H86NO8P---PE 41:3; [M-H]-; GPEtn(21:0/20:3(5Z,8Z,11Z)) C46H86NO8P---PE 41:3; [M-H]-; GPEtn(21:0/20:3(8Z,11Z,14Z)) C46H86NO8P	M-H 1-	810.592	14.4	14.4	14.4	14.4	14.4	0.01				6090.4
875		PS 38:3; PS 18:0-20:3; [M-H]- C44H80NO10P---PS 38:3; [M-H]-; GPSer(18:0/20:3(5Z,8Z,11Z)) C44H80NO10P---PS 38:3; [M-H]-; GPSer(18:0/20:3(8Z,11Z,14Z)) C44H80NO10P---PS 38:3; [M-H]-; GPSer(20:3(5Z,8Z,11Z)/18:0) C44H80NO10P---PS 38:3; [M-H]-; GPSer(20:3(8Z,11Z,14Z)/18:0) C44H80NO10P	M-H 1-	812.538	13.07	13.18	13.23	13.27	13.39	0.14	200126																										41781.5			6712.5	23492.2				105959		127618
876		PC 36:4e; PC 16:0e/20:4; [M+FA-H]- C44H82NO7P	M+FA-H	812.571	14.6	14.7	14.99	15.08	15.69	0.06	18881.5																				12776												21366.8
877		PC 36:4e; PC 16:1e/20:3; [M+FA-H]- C44H82NO7P	M+FA-H	812.576	15.71	15.71	15.71	15.71	15.71	0.01
878		PC 36:3e; PC 18:1e/18:2; [M+FA-H]- C44H84NO7P	M+FA-H	814.585	15.67	15.67	15.71	15.71	15.71	0.03																																							6382.4
879		PE 42:7; [M-H]-; GPEtn(20:1(11E)/22:6(4Z,7Z,10Z,13Z,16Z,19Z)) C47H80NO8P---PE 42:7; [M-H]-; GPEtn(20:1(11Z)/22:6(4Z,7Z,10Z,13Z,16Z,19Z)) C47H80NO8P---PE 42:7; [M-H]-; GPEtn(20:1(13E)/22:6(4Z,7Z,10Z,13Z,16Z,19Z)) C47H80NO8P---PE 42:7; [M-H]-; GPEtn(20:1(13Z)/22:6(4Z,7Z,10Z,13Z,16Z,19Z)) C47H80NO8P---PE 42:7; [M-H]-; GPEtn(22:6(4Z,7Z,10Z,13Z,16Z,19Z)/20:1(11E)) C47H80NO8P---PE 42:7; [M-H]-; GPEtn(2…	M-H 1-	816.547	13.27	15.08	15.09	15.21	15.51	0.1		22220.7																	14433.7	6885.4															5352.9
880		PS 38:1; [M-H]-; GPSer(16:1(7Z)/22:0) C44H84NO10P---PS 38:1; [M-H]-; GPSer(16:1(9Z)/22:0) C44H84NO10P---PS 38:1; [M-H]-; GPSer(18:1(11E)/20:0) C44H84NO10P---PS 38:1; [M-H]-; GPSer(18:1(11Z)/20:0) C44H84NO10P---PS 38:1; [M-H]-; GPSer(18:1(13Z)/20:0) C44H84NO10P---PS 38:1; [M-H]-; GPSer(18:1(17Z)/20:0) C44H84NO10P---PS 38:1; [M-H]-; GPSer(18:1(4E)/20:0) C44H84NO10P---PS 38:1; [M-H]-; GPSer(18:1(6Z)…	M-H 1-	816.571	13.71	13.71	13.75	13.81	13.81	0.03																											4449.5
881		PE 42:6; [M-H]-; GPEtn(20:0/22:6(4Z,7Z,10Z,13Z,16Z,19Z)) C47H82NO8P---PE 42:6; [M-H]-; GPEtn(22:6(4Z,7Z,10Z,13Z,16Z,19Z)/20:0) C47H82NO8P	M-H 1-	818.561	15.07	15.4	15.49	15.65	15.69	0.2	624686		60483.2	42428	54763.4	33288.6			18070	28121.5																289045		34864.8					485050			78679	337839
882		PC 35:1; PC 18:0-17:1; [M+FA-H]- C43H84NO8P	M+FA-H	818.596	15.55	15.55	15.55	15.55	15.55	0.01																																	10862.5
883		PE 42:5; PE 20:0-22:5; [M-H]- C47H84NO8P	M-H 1-	820.577	13.96	13.96	13.96	14.28	14.28	0.02
884		PC 36:5; PC 16:0-20:5; [M+FA-H]- C44H78NO8P	M+FA-H	824.535	14.03	14.16	14.19	14.21	14.29	0.22			4987.8								5094.6								11181.7		11650.2			11703.5				5561				13939.8			4242.9
885		PC 36:4; PC 16:0-20:4; [M+FA-H]- C44H80NO8P	M+FA-H	826.551	11.42	12.71	13.16	15.69	15.72	0.56	681383		290763.1,14638.7				121710	587162	306051		17433.5	241052	6636.4	114799					18252.1	135003	362180		683034	16207.7	32221.5		111722	173449	281356.0,25742.5			23088.7	536861		10380.2		350278	9305	6215.4
886		PC 36:4; PC 18:2-18:2; [M+FA-H]- C44H80NO8P	M+FA-H	826.554	14.41	14.46	14.48	14.57	15.77	0.39		1926			3239.3											2343.4			12296.7		12326.5	7428.1		9581.2	18386.3	24230.8				3800.5		12869.5	9867.1
887		PC 36:3; PC 16:0-20:3; [M+FA-H]- C44H82NO8P	M+FA-H	828.567	14.09	14.67	14.74	14.96	15.7	0.27	66396.6							26367.1		5960.2										23210.3					11128.4	50267.4	46989.0,185157.5						49260.9				11605.2
888		PC 36:3; PC 18:1-18:2; [M+FA-H]- C44H82NO8P	M+FA-H	828.568	12.52	14.1	14.17	14.33	14.63	0.23	21587.1							9744.5	6736.8							5199.1	4191.7						31200.9										28232			8748.1	22898.2
889		PG 40:2; PG 16:0-24:2; [M-H]- C46H87O10P	M-H 1-	829.596	10.89	10.89	10.89	10.89	10.89	0.01
890		PC 36:2; PC 16:0-20:2; [M+FA-H]- C44H84NO8P---PC 36:2; PC 18:1-18:1; [M+FA-H]- C44H84NO8P	M+FA-H	830.583	14.88	14.92	15.19	15.39	15.69	0.07		2807
891		PC 36:2; PC 18:0-18:2; [M+FA-H]- C44H84NO8P	M+FA-H	830.581	11.47	15.65	15.67	15.7	15.72	0.58	67579.9	76705.9	51752.6	98269.1		63488.2	153626	41251.8			219625	249473		53263.9	160714	230409		10981.8		10374	25880.6		489678		29156.4			64567.2	80533.9	53841.7			7870.9	220779		86138.7	31450.9
892		PS 40:7; [M-H]-; GPSer(18:1(11E)/22:6(4Z,7Z,10Z,13Z,16Z,19Z)) C46H76NO10P---PS 40:7; [M-H]-; GPSer(18:1(11Z)/22:6(4Z,7Z,10Z,13Z,16Z,19Z)) C46H76NO10P---PS 40:7; [M-H]-; GPSer(18:1(13Z)/22:6(4Z,7Z,10Z,13Z,16Z,19Z)) C46H76NO10P---PS 40:7; [M-H]-; GPSer(18:1(17Z)/22:6(4Z,7Z,10Z,13Z,16Z,19Z)) C46H76NO10P---PS 40:7; [M-H]-; GPSer(18:1(4E)/22:6(4Z,7Z,10Z,13Z,16Z,19Z)) C46H76NO10P---PS 40:7; [M-H]-; GPS…	M-H 1-	832.502	12.6	12.6	12.6	12.6	12.6	0.01											11626.9
893		PC 36:1; PC 18:0-18:1; [M+FA-H]- C44H86NO8P	M+FA-H	832.598	12.46	14.01	15.67	15.67	15.69	0.04																																							14985.2
894		PI 34:2; PI 16:0-18:2; [M-H]- C43H79O13P---PI 34:2; PI 16:1-18:1; [M-H]- C43H79O13P---PI 34:2; [M-H]-; GPIns(16:0/18:2(2E,4E)) C43H79O13P---PI 34:2; [M-H]-; GPIns(16:0/18:2(6Z,9Z)) C43H79O13P---PI 34:2; [M-H]-; GPIns(16:0/18:2(9E,10E)) C43H79O13P---PI 34:2; [M-H]-; GPIns(16:0/18:2(9E,12E)) C43H79O13P---PI 34:2; [M-H]-; GPIns(16:0/18:2(9Z,11Z)) C43H79O13P---PI 34:2; [M-H]-; GPIns(16:0/18:2(9Z,12Z)…	M-H 1-	833.51	12.41	12.72	12.78	12.86	13.83	0.62	2.25458e+06	1.1802e+06	240924		537449	1.94263e+06	555719	799393	477192	1.75111e+06		243371				164580			389355	314606			393438		596564		899392	523500		423394	514392	836529		1.42328e+06	1.25303e+06		715841		216285
895		1-Octadecanoyl-2-(4Z,7Z,10Z,13Z,16Z,19Z-docosahexaenoyl)-sn-glycero-3-phospho-L-serine [M-H]- C46H78NO10P NIST---1-Octadecanoyl-2-(9Z-octadecenoyl)-sn-glycero-3-phosphoserine [M-H+2Na]+ C42H80NO10P NIST---PS 40:6; [M-H]-; GPSer(18:0/22:6(4Z,7Z,10Z,13Z,16Z,19Z)) C46H78NO10P---PS 40:6; [M-H]-; GPSer(22:6(4Z,7Z,10Z,13Z,16Z,19Z)/18:0) C46H78NO10P	M-H 1-,M-H+2Na	834.521	12.85	12.97	12.98	13.06	13.15	0.24			21441.8		12553.6		53639.2	79365.7			241274							23372.1			75391.1		33721	18011.9			53112.8										139532	9628.7
896		PC 38:7e; PC 16:1e/22:6; [M+FA-H]- C46H80NO7P	M+FA-H	834.557	15.68	15.69	15.7	15.71	15.73	0.06														8640.3															2773.7
897		1-Hexadecanoyl-2-(9Z-octadecenoyl)-sn-glycero-3-phospho-(1'-myo-inositol) [M-H]- C43H81O13P NIST---PG(18:1/10-HDoHE) C46H77O11P---PG(18:1/19,20-EpDPE) C46H77O11P---PI 34:1; PI 16:0-18:1; [M-H]- C43H81O13P	M-H 1-	835.526	0.31	13.03	13.09	13.18	14.09	0.68	3.84737e+06	826655	1.06563e+06		211613	1.25848e+06	750150	1.94734e+06	305120	1.04858e+06				319785				400956	162264			513985	808089		294260	157964		227333	253691		254754	495474	1.16305e+06	1.18469e+06	800071		2.98116e+06
898		MGDG 36:4; MGDG 18:1-18:3; [M+Hac-H]- C45H78O10	M+Hac-H	837.578	13.55	13.55	13.55	13.55	13.55	0.01	58216.8
899		PS 40:4; PS 18:0-22:4; [M-H]- C46H82NO10P---PS 40:4; [M-H]-; GPSer(18:0/22:4(7Z,10Z,13Z,16Z)) C46H82NO10P---PS 40:4; [M-H]-; GPSer(20:0/20:4(5E,8E,11E,14E)) C46H82NO10P---PS 40:4; [M-H]-; GPSer(20:0/20:4(5Z,8Z,11Z,14Z)) C46H82NO10P---PS 40:4; [M-H]-; GPSer(20:0/20:4(7E,10E,13E,16E)) C46H82NO10P---PS 40:4; [M-H]-; GPSer(20:4(5E,8E,11E,14E)/20:0) C46H82NO10P---PS 40:4; [M-H]-; GPSer(20:4(5Z,8Z,11Z,…	M-H 1-	838.553	13.13	13.28	13.45	13.45	15.78	0.09	100096				4248.8																						43023.1					5726.3
900		PS 40:4; PS 16:0-24:4; [M-H]- C46H82NO10P	M-H 1-	838.564	13.27	13.27	13.27	13.27	13.27	0.01																																					37318.1
901		PC 38:5e; PC 18:1e/20:4; [M+FA-H]- C46H84NO7P	M+FA-H	838.587	15.03	15.69	15.69	15.71	15.73	0.06																																	10484.7
902		PC 36:4; PC 16:0-20:4; [M+Hac-H]- C44H80NO8P	M+Hac-H	840.565	13.3	13.3	13.3	13.3	13.3	0.01																																	20349
903		PI 35:2; [M-H]-; GPIns(17:0/18:2(2E,4E)) C44H81O13P---PI 35:2; [M-H]-; GPIns(17:0/18:2(6Z,9Z)) C44H81O13P---PI 35:2; [M-H]-; GPIns(17:0/18:2(9E,10E)) C44H81O13P---PI 35:2; [M-H]-; GPIns(17:0/18:2(9E,12E)) C44H81O13P---PI 35:2; [M-H]-; GPIns(17:0/18:2(9Z,11Z)) C44H81O13P---PI 35:2; [M-H]-; GPIns(17:0/18:2(9Z,12Z)) C44H81O13P---PI 35:2; [M-H]-; GPIns(18:2(2E,4E)/17:0) C44H81O13P---PI 35:2; [M-H]-; …	M-H 1-	847.525	12.94	12.94	12.94	13.05	13.05	0.02						31243.2
904		PC 38:7; PC 18:2-20:5; [M+FA-H]- C46H78NO8P	M+FA-H	848.537	15.64	15.65	15.67	15.68	15.72	0.06																																			13698.6
905		PI 35:1; PI 17:0-18:1; [M-H]- C44H83O13P	M-H 1-	849.543	13.44	13.44	13.44	13.44	13.44	0.01	221764
906		PC 38:6; PC 16:0-22:6; [M+FA-H]- C46H80NO8P	M+FA-H	850.551	11.78	14.97	15	15.09	15.69	0.44	19878.9			2310.3		2999.2	6464.2		7007.9		10196.9			11462.4					3842.5,24031.5	11395.9	51306.6			20668.3	32188.1	56119.5	24606.3		6702.9			27069.2					11731.1	4738.9	4153.3
907		PC 38:6; PC 18:2-20:4; [M+FA-H]- C46H80NO8P	M+FA-H	850.553	13.94	13.95	13.96	14.1	15.69	0.06																					4594.1				6216.2			2699.9				4261.6
908		PC 38:5; PC 18:0-20:5; [M+FA-H]- C46H82NO8P	M+FA-H	852.569	14.14	14.2	14.36	14.36	15.04	0.04																				2374.3			12201.9				11442.5
909		PC 38:5; PC 16:0-22:5; [M+FA-H]- C46H82NO8P	M+FA-H	852.567	12.87	14.37	14.54	14.78	15.72	0.06								2704.8												2957.3					10264.2	8805.8
910		PC 38:5; PC 18:1-20:4; [M+FA-H]- C46H82NO8P	M+FA-H	852.566	12.01	12.01	12.66	12.86	12.86	0.03																									3876.5				34122.6										25407.6
911		PS 42:10; PS 20:5-22:5; [M-H]- C48H74NO10P	M-H 1-	854.488	12.18	12.18	12.18	12.18	12.18	0.01
912		PC 38:4; PC 16:0-22:4; [M+FA-H]- C46H84NO8P---PC 38:4; PC 18:1-20:3; [M+FA-H]- C46H84NO8P	M+FA-H	854.582	15.69	15.69	15.7	15.71	15.75	0.11								38514.1			17775.8									19034.6							18124.1
913		PC 38:4; PC 18:0-20:4; [M+FA-H]- C46H84NO8P---PC 38:4; PC 18:2-20:2; [M+FA-H]- C46H84NO8P	M+FA-H	854.581	14.16	14.26	14.38	14.5	15.74	0.19			4389.8	4086.1			9334.6										7304.6				22299.7				5639.3
914		PI 36:5; PI 16:0-20:5; [M-H]- C45H77O13P---PI 36:5; [M-H]-; GPIns(16:0/20:5(5Z,8Z,11Z,14Z,17Z)) C45H77O13P---PI 36:5; [M-H]-; GPIns(20:5(5Z,8Z,11Z,14Z,17Z)/16:0) C45H77O13P	M-H 1-	855.497	12.51	12.51	12.51	12.63	12.63	0.02							75819
915		PC 38:3; PC 20:1-18:2; [M+FA-H]- C46H86NO8P	M+FA-H	856.597	15.69	15.69	15.69	15.69	15.69	0.01							5671
916		PI 36:4; PI 16:0-20:4; [M-H]- C45H79O13P---PI 36:4; PI 18:2-18:2; [M-H]- C45H79O13P---PI 36:4; [M-H]-; GPIns(16:0/20:4(5E,8E,11E,14E)) C45H79O13P---PI 36:4; [M-H]-; GPIns(16:0/20:4(5Z,8Z,11Z,14Z)) C45H79O13P---PI 36:4; [M-H]-; GPIns(16:0/20:4(7E,10E,13E,16E)) C45H79O13P---PI 36:4; [M-H]-; GPIns(20:4(5E,8E,11E,14E)/16:0) C45H79O13P---PI 36:4; [M-H]-; GPIns(20:4(5Z,8Z,11Z,14Z)/16:0) C45H79O13P---PI…	M-H 1-	857.51	12.26	12.67	12.74	12.83	13.89	0.68	2.67884e+06	1.38227e+06	366759	197095	304336	2.32085e+06	957713	933023		1.16051e+06	467328			890606		228377	294903				532975	672610	354780		792823	270655			580311	490634	515466	1.13428e+06	278938	2.05478e+06	1.72517e+06	176854	782557	229645	473092
917		PI 36:3; PI 16:0-20:3; [M-H]- C45H81O13P---PI 36:3; PI 18:1-18:2; [M-H]- C45H81O13P---PI 36:3; [M-H]-; GPIns(18:1(11E)/18:2(2E,4E)) C45H81O13P---PI 36:3; [M-H]-; GPIns(18:1(11E)/18:2(6Z,9Z)) C45H81O13P---PI 36:3; [M-H]-; GPIns(18:1(11E)/18:2(9E,10E)) C45H81O13P---PI 36:3; [M-H]-; GPIns(18:1(11E)/18:2(9E,12E)) C45H81O13P---PI 36:3; [M-H]-; GPIns(18:1(11E)/18:2(9Z,11Z)) C45H81O13P---PI 36:3; [M-H]-…	M-H 1-	859.523	12.72	12.81	12.9	12.96	13.05	0.27	1.46018e+06	605860		100598		1.07939e+06	449711	688468		625435	268952	206591							243221	343852	451214								410775			543083	257144		578391
918		1,2-Di-(9Z-octadecenoyl)-sn-glycero-3-phospho-(1'-myo-inositol) [M-H]- C45H83O13P NIST---PI 36:2; PI 18:0-18:2; [M-H]- C45H83O13P---PI 36:2; PI 18:1-18:1; [M-H]- C45H83O13P---PI 36:2; [M-H]-; GPIns(18:0/18:2(2E,4E)) C45H83O13P---PI 36:2; [M-H]-; GPIns(18:0/18:2(6Z,9Z)) C45H83O13P---PI 36:2; [M-H]-; GPIns(18:0/18:2(9E,10E)) C45H83O13P---PI 36:2; [M-H]-; GPIns(18:0/18:2(9E,12E)) C45H83O13P---PI 36:…	M-H 1-	861.542	0.31	13.12	13.18	13.27	14.18	0.66	1.03078e+07	3.07025e+06	2.12352e+06	283939	668266	4.3331e+06	1.23425e+06	1.36672e+06	653854	1.78817e+06	244671	595938			181877			620228		284529	236872	699147					920028		443302			1.46302e+06	2.53671e+06	1.66163e+06	2.10043e+06	346582	4.18594e+06	151994	105457
919		PI 36:1; PI 18:0-18:1; [M-H]- C45H85O13P---PI 36:1; [M-H]-; GPIns(18:0/18:1(11E)) C45H85O13P---PI 36:1; [M-H]-; GPIns(18:0/18:1(11Z)) C45H85O13P---PI 36:1; [M-H]-; GPIns(18:0/18:1(13Z)) C45H85O13P---PI 36:1; [M-H]-; GPIns(18:0/18:1(17Z)) C45H85O13P---PI 36:1; [M-H]-; GPIns(18:0/18:1(4E)) C45H85O13P---PI 36:1; [M-H]-; GPIns(18:0/18:1(6Z)) C45H85O13P---PI 36:1; [M-H]-; GPIns(18:0/18:1(7Z)) C45H85O1…	M-H 1-	863.558	13.34	13.44	13.51	13.55	13.62	0.22	1.61266e+06	682342				596584	210197		129514													256426				150112						260506	161830		368381	37166	110300
920		PG 44:12; [M-H]-; GPGro(22:6(4Z,7Z,10Z,13Z,16Z,19Z)/22:6(4Z,7Z,10Z,13Z,16Z,19Z)) C50H75O10P	M-H 1-	865.49	12.39	12.39	12.39	12.39	12.39	0.01
921		PI 37:4; PI 17:0-20:4; [M-H]- C46H81O13P---PI 37:4; [M-H]-; GPIns(17:0/20:4(5E,8E,11E,14E)) C46H81O13P---PI 37:4; [M-H]-; GPIns(17:0/20:4(5Z,8Z,11Z,14Z)) C46H81O13P---PI 37:4; [M-H]-; GPIns(17:0/20:4(7E,10E,13E,16E)) C46H81O13P---PI 37:4; [M-H]-; GPIns(20:4(5E,8E,11E,14E)/17:0) C46H81O13P---PI 37:4; [M-H]-; GPIns(20:4(5Z,8Z,11Z,14Z)/17:0) C46H81O13P---PI 37:4; [M-H]-; GPIns(20:4(7E,10E,13E,16E)/1…	M-H 1-	871.526	12.86	12.92	12.96	13.01	13.11	0.1								84111.8															47671.4				41876.2									7832.9
922		PC 40:6; PC 18:0-22:6; [M+FA-H]- C48H84NO8P	M+FA-H	878.583	14.92	15.36	15.67	15.68	15.71	0.12	148216		61920.3																				8574.4			96495.9	6325.3						97479.4
923		PC 40:5; PC 18:0-22:5; [M+FA-H]- C48H86NO8P	M+FA-H	880.596	15.68	15.68	15.68	15.68	15.68	0.01
924		PI 38:6; PI 16:0-22:6; [M-H]- C47H79O13P---PI 38:6; [M-H]-; GPIns(16:0/22:6(4Z,7Z,10Z,13Z,16Z,19Z)) C47H79O13P---PI 38:6; [M-H]-; GPIns(22:6(4Z,7Z,10Z,13Z,16Z,19Z)/16:0) C47H79O13P	M-H 1-	881.51	12.54	12.57	12.61	12.71	12.82	0.29	341330	334869			75687.2	403243	243244							149493									47417.5			52089.1	155361	190134		98715.8			75415.6		338628		136122	27243.8
925		PI 38:6; [M-H]-; GPIns(18:2(2E,4E)/20:4(5E,8E,11E,14E)) C47H79O13P---PI 38:6; [M-H]-; GPIns(18:2(2E,4E)/20:4(5Z,8Z,11Z,14Z)) C47H79O13P---PI 38:6; [M-H]-; GPIns(18:2(2E,4E)/20:4(7E,10E,13E,16E)) C47H79O13P---PI 38:6; [M-H]-; GPIns(18:2(6Z,9Z)/20:4(5E,8E,11E,14E)) C47H79O13P---PI 38:6; [M-H]-; GPIns(18:2(6Z,9Z)/20:4(5Z,8Z,11Z,14Z)) C47H79O13P---PI 38:6; [M-H]-; GPIns(18:2(6Z,9Z)/20:4(7E,10E,13E,16…	M-H 1-	881.511	12.11	12.11	12.11	12.66	12.66	0.02	263921
926		PC 40:4; PC 18:0-22:4; [M+FA-H]- C48H88NO8P	M+FA-H	882.611	15.69	15.69	15.69	15.69	15.69	0.01															5268.4
927		PI 38:5; PI 18:1-20:4; [M-H]- C47H81O13P---PI 38:5; [M-H]-; GPIns(18:1(11E)/20:4(5E,8E,11E,14E)) C47H81O13P---PI 38:5; [M-H]-; GPIns(18:1(11E)/20:4(5Z,8Z,11Z,14Z)) C47H81O13P---PI 38:5; [M-H]-; GPIns(18:1(11E)/20:4(7E,10E,13E,16E)) C47H81O13P---PI 38:5; [M-H]-; GPIns(18:1(11Z)/20:4(5E,8E,11E,14E)) C47H81O13P---PI 38:5; [M-H]-; GPIns(18:1(11Z)/20:4(5Z,8Z,11Z,14Z)) C47H81O13P---PI 38:5; [M-H]-; GPI…	M-H 1-	883.525	12.68	12.74	12.79	12.89	12.97	0.49	654612	391687	92806.3	77082.2	100066	419611	463282	189593	189812	279580	116402	112198		208300					82047.4	173185			163080			78858.4				129239	109359	351785	98977.1		620818	44106.7		52959.8
928		PI 38:4; [M-H]-; GPIns(18:0/20:4(5E,8E,11E,14E)) C47H83O13P---PI 38:4; [M-H]-; GPIns(18:0/20:4(5Z,8Z,11Z,14Z)) C47H83O13P---PI 38:4; [M-H]-; GPIns(18:0/20:4(7E,10E,13E,16E)) C47H83O13P---PI 38:4; [M-H]-; GPIns(20:4(5E,8E,11E,14E)/18:0) C47H83O13P---PI 38:4; [M-H]-; GPIns(20:4(5Z,8Z,11Z,14Z)/18:0) C47H83O13P---PI 38:4; [M-H]-; GPIns(20:4(7E,10E,13E,16E)/18:0) C47H83O13P	M-H 1-	885.545	0.31	0.31	0.31	12.45	12.45	0.02
929		PI 38:3; PI 18:0-20:3; [M-H]- C47H85O13P---PI 38:3; [M-H]-; GPIns(18:0/20:3(5Z,8Z,11Z)) C47H85O13P---PI 38:3; [M-H]-; GPIns(18:0/20:3(8Z,11Z,14Z)) C47H85O13P---PI 38:3; [M-H]-; GPIns(20:3(5Z,8Z,11Z)/18:0) C47H85O13P---PI 38:3; [M-H]-; GPIns(20:3(8Z,11Z,14Z)/18:0) C47H85O13P	M-H 1-	887.554	13.1	13.23	13.29	13.34	13.42	0.17	1.20439e+07	1.72009e+06	1.31362e+06			849558																									320563	1.88091e+06	1.09853e+06		2.01525e+06		3.00929e+06
930		PC 42:10; PC 20:4-22:6; [M+FA-H]- C50H80NO8P	M+FA-H	898.551	15.68	15.68	15.7	15.71	15.71	0.03	3380
931		PI 39:4; PI 19:0-20:4; [M-H]- C48H85O13P	M-H 1-	899.558	13.44	13.44	13.44	13.44	13.44	0.01	118258
932	*	ISF of OxPI 38:3+1O(1Cyc); OxPI 18:0-20:3+1O(1Cyc); [M-H]- C47H83O14P	-	885.539	13.11	13.11	13.11	13.11	13.11	0.01
932	*	OxPI 38:3+1O(1Cyc); OxPI 18:0-20:3+1O(1Cyc); [M-H]- C47H83O14P	M-H 1-	901.541	13.06	13.06	13.06	13.06	13.06	0.01																												6711.2
933		OxPI 36:2+3O; OxPI 18:1-18:1+3O; [M-H]- C45H83O16P---PI 40:6; [M-H]-; GPIns(18:0/22:6(4Z,7Z,10Z,13Z,16Z,19Z)) C49H83O13P---PI 40:6; [M-H]-; GPIns(22:6(4Z,7Z,10Z,13Z,16Z,19Z)/18:0) C49H83O13P	M-H 1-	909.54	12.91	13	13.01	13.03	13.16	0.08		482989	359879				28913.1		155742															107849
934		PI 40:6; PI 18:0-22:6; [M-H]- C49H83O13P	M-H 1-	909.539	12.97	13.01	13.1	13.19	13.23	0.12	850148							336674				369576						119168		101831													375056			31009.2	742280
935		OxPI 36:1+3O; OxPI 18:0-18:1+3O; [M-H]- C45H85O16P---PI 40:5; PI 18:0-22:5; [M-H]- C49H85O13P---PI 40:5; [M-H]-; GPIns(18:0/22:5(4Z,7Z,10Z,13Z,16Z)) C49H85O13P---PI 40:5; [M-H]-; GPIns(18:0/22:5(7Z,10Z,13Z,16Z,19Z)) C49H85O13P---PI 40:5; [M-H]-; GPIns(22:5(4Z,7Z,10Z,13Z,16Z)/18:0) C49H85O13P---PI 40:5; [M-H]-; GPIns(22:5(7Z,10Z,13Z,16Z,19Z)/18:0) C49H85O13P	M-H 1-	911.557	13.05	13.13	13.27	13.28	13.35	0.08	743246								85936.9															64763.2									220494		166300
936		PI 40:4; PI 18:0-22:4; [M-H]- C49H87O13P---PI 40:4; [M-H]-; GPIns(18:0/22:4(7Z,10Z,13Z,16Z)) C49H87O13P---PI 40:4; [M-H]-; GPIns(22:4(7Z,10Z,13Z,16Z)/18:0) C49H87O13P	M-H 1-	913.574	13.41	13.41	13.41	13.46	13.46	0.02	239418																															74161.3
937		1-Octadecanoyl-sn-glycero-3-phosphoethanolamine [2M-H]- C23H48NO7P NIST	2M-H	961.622	11.56	11.56	11.56	11.59	11.59	0.02																																			1879.7
[truncated: 231 more columns]

## Sheet: Positive_mode
group	ISF	name	adduct	feature_m/z	Min. RT(min)	1st Qu. RT(min)	Median RT(min)	3rd Qu. RT(min)	Max. RT(min)	%detected	CO01	CO02	CO03	CO04	CO05	CO06	CO07	CO08	CO09	CO10	CO11	CO12	CO13	CO14	CO15	CO16	CO17	CO18	CO19	CO20	CO21	CO22	CO23	CO24	CO25	CO26	CO27	CO28	CO29	CO30	DK01	DK02	DK03	DK04	DK05	DK06	DK07	DK08	DK09
1		Choline cation [Cat]+ C5H14NO NIST	Cat	104.106	0.59	0.61	0.62	0.62	0.64	1	89308.2	106684	112348	100253	92590.3	121385	102332	121426	113202	105047	113930	118302	149670	124136	138940	129365	144539	125582	127340	122363	97434.9	136231	109573	120934	124139	158807	113994	145677	133049	114968	147350	100522	64739	106090	73597.8	115671	94016.9	82354.4	119361
2		2-Hydroxybenzyl alcohol [M+H-H2O]+ C7H8O2 NIST	M+H-H2O	107.048	1.35	1.42	1.43	1.51	5.07	1	1847.5,29385.9	35603.7	35148.9	31512.8	30286	30577	36668.9	34089.2	29956.2	1845.3,36081.8	33291.1	34111.5	36946.7	34953.6	42882.5,9275.0	33599.9	40288.3	36117.8,2395.3	42987	38339.9	4485.7,22527.5	25140.3	27250.9,5127.9	32164.0,3138.1	40135	36086.8	32461.3	32670	36804.4	31962.8	20277.6	26550.1	23052.3,4379.3	21275.4	1952.5,29923.9	24411.9	37424.3	1668.9,18736.1	2318.7,15710.1
3		Benzenemethanol, 4-hydroxy- [M+H-H2O]+ C7H8O2 NIST	M+H-H2O	107.048	3.03	3.07	3.1	3.23	3.68	0.07																													2118.2	3052.3
4		Maltol [M+H-H2O]+ C6H6O3 NIST	M+H-H2O	109.028	3.05	3.05	3.05	3.05	3.05	0.01
5		Bicyclo[2.2.1]heptane-2-methanol [M+H-H2O]+ C8H14O NIST	M+H-H2O	109.1	3.17	4.53	4.54	4.61	5.39	0.82	6029.7				6108.4	6168.6	6066.3	5138.2	5840.1	7125.6	5671.9	6557.3		6229.3,2471.7	51415.9	50247.6	112244	103150		25835	50389.5		6920.6	9830.7		8764.5	22766.2		9662.3			6756.6	6116.7	5828.5	7220.1	7124.1	6014.1	4845.6	1949.1
6		1-Cyclohexylethanol [M+H-H2O]+ C8H16O NIST---1-Octen-3-ol [M+H-H2O]+ C8H16O NIST---2-Ethylcyclohexanol [M+H-H2O]+ C8H16O NIST	M+H-H2O	111.116	0.09	3.61	3.76	12.69	12.72	0.92	3223.8	7729.9	9662	13868	8420	7614.2	11362.6	5857.6	6908	6161.5	5856.5	6713.4		15649	10914.7	10619.2	23831.2	17444.7,22841.7	13983.6	7324.4	12911	7395.9	8754.5	6657.7	8614.7	7898.8	6032.3	5695	19156.5		5323.8	5870.7	7041.9	11069.2	7374.9	10599.8		6768.3	6114.7
7		1,4-Cyclohexanedione C6H8O2---4-Methyl-2-oxovaleric acid [M+H-H2O]+ C6H10O3 NIST---Vigabatrin [M+H-NH3]+ C6H11NO2 NIST	M+H 1+,M+H-H2O,M+H-NH3	113.059	2.75	2.84	2.86	2.9	3	0.82	5980.5	5007.8	5177.8	5037.3		4478.2	7202.8	4873.9	5045		4815.7	6003.4			6941.4	5368.3	5343.4	5755.9	5673.1	7584.7	4170	5982.7	7622.7	7292.5	7810.2	6338	4178.4	6050.4	6223	4379.4			6153.3	4184.6	5466	3023.9	7393.6	2716.8	2231
8		Creatinine C4H7N3O---Creatinine [M+H]+ C4H7N3O NIST	M+H 1+	114.066	0.62	0.64	0.65	0.66	0.69	0.99	489263	532954	883033	581362	342186	510585	585129	528208	449589	806910	657043	618639	451913	430238	657620	518810	571458	667266	458970	654798	534754	604653	630307	886262	1.09134e+06	1.55991e+06	407406	535367	1.00501e+06	411343	291683	437932	422869	395977	437524	228879	644505	117403
9		6-Aminocaproic acid [M+H-H2O]+ C6H13NO2 NIST	M+H-H2O	114.091	2.24	3.57	5.98	11.68	15.59	0.9	18961.8	54543	17652.1	21072	23211.2	21621.8	31238.5	13525.6	19634.5	15238	17179.1	27777.5	42753.7	25836	18145.5		23589.5	13889	18002.5		11523.6	32349.6	20655	23446.3	47370.4	21556.7	11234.8	21906.1	18037.6	40609.1	69393.8	44540.5	44462.8	19426	43565	20168.8	28694.5	60556.4	17195.9
10		Methimazole [M+H]+ C4H6N2S NIST	M+H 1+	115.031	1.17	1.17	1.17	1.19	1.19	0.02
11		trans-Cinnamaldehyde [M+H-H2O]+ C9H8O NIST	M+H-H2O	115.053	2.63	12.51	12.52	12.53	12.55	0.29				8954.1										11967.3		9503.8,9947.2						10467.7	9986.1	9369.4				9664.9	10248.8	8758.1	10803.1				10602.9	13179.1
12		4-Hydroxyhexenal [M+H]+ C6H10O2 NIST	M+H 1+	115.074	2.09	2.11	2.15	2.26	2.27	0.07														2756.6								2413.3
13		3-Methyl-4-pentenoic acid [M+H]+ C6H10O2 NIST	M+H 1+	115.075	3.13	3.21	3.27	3.27	3.27	0.04															5809.6																					6368.4			1664.2
14		2-Phenylpropionaldehyde [M+H-H2O]+ C9H10O NIST---trans-2-Phenylcyclopropylamine [M+H-NH3]+ C9H11N NIST	M+H-H2O,M+H-NH3	117.069	11.68	12.51	12.52	12.53	12.54	0.94	32740.3	36637.1	38474.1	38640.1	31828.6	33805.8	74106.9	45970.5	40483	34578.4		46695.1	36132.4	45812.8	29957.9	30345	38323.3	35646.3	34829.3	37067.1	32496.2	44291.9	39103.4	34414	37717.1	27169.4	35648.4	37948.9	49195.9	32882.2	53438.8	33859	36542.8		37803.9	58620.2	40921.3	45027.4	42275.3
15		Betaine C5H11NO2	M+H 1+	118.086	1.54	2.26	2.85	3.65	15.71	1	13499.8	15729.3	15432.6	14991.5	15844.4	14997.3	14375.9	16503.5	15363.6	14700.1	16732.7	14879.8	16629.3	15627.1	20196.3	15922.5	15807.1	17074.7	14649.5	23256.1	11472.2	14087.4	15647.9	15173.4	15024.4	15583.1	14336.3	14320.2	15584.4	10730	13924.4	15052.1	15790.7	12762.6	18063.1	15798.8	15659.7	13792.1	14742.1
16		L-Valine [M+H]+ C5H11NO2 NIST---Valine; LC-ESI-QTOF; MS2; CE C5H11NO2	M+H 1+	118.086	0.64	0.65	0.66	0.66	0.68	1	600159	568191	599515	613010	499808	553533	538175	550781	479295	715038	604887	653911	708049	577724	652652	557238	533993	650723	623490	613689	512276	584451	541393	557670	526064	258854	548800	584657	486748	575050	531636	323548	519706	546522	556909	522172	545376	264416	305908
17		.beta.-Methylphenethylamine [M+H-NH3]+ C9H13N NIST	M+H-NH3	119.084	12.89	12.89	12.89	12.89	12.89	0.01														5011.8
18		Cumylamine [M+H-NH3]+ C9H13N NIST	M+H-NH3	119.084	2.51	2.51	2.51	2.51	2.51	0.01
19		1H-Benzotriazole C6H5N3---1H-Benzotriazole; LC-ESI-ITFT; MS2; CE C6H5N3	M+H 1+	120.055	3.53	3.6	3.61	3.67	3.71	0.93	6870.4	4601.7	2468	13020	4210.5	11078.6	4641.1	4023.1	11221.8	8098.9	7885.5	4188.2	9374.9	4075.5	4060.6	3760.6		4131.6	9618.5	5278.8	11290.3	3532.9	4003.5	10070.2	9152.4	13746.2	9435.1	7278.1	13385.7	10207.8		5991	3996.5	5553.9	7352.5	3787.7	7381.5	2133.7
20		Benzeneethanol, 2-hydroxy- [M+H-H2O]+ C8H10O2 NIST---Benzeneethanol, 3-hydroxy- [M+H-H2O]+ C8H10O2 NIST---Benzeneethanol, 4-hydroxy- [M+H-H2O]+ C8H10O2 NIST---Tyramine; PlaSMA ID-59 C8H11NO	M+H-H2O,M+H-NH3	121.064	4.27	4.31	4.36	4.38	4.49	0.27	1563.6				4068.5	2360.8				3747.5	6239.3	2393.6		3113.3									4118	4313.6					3074.8	1194.8
21		Benzenemethanol, 4-methoxy- [M+H-H2O]+ C8H10O2 NIST	M+H-H2O	121.066	1.36	1.37	1.42	1.43	3.03	0.07
22		Urea [2M+H]+ CH4N2O NIST	2M+H	121.071	0.63	0.63	0.63	0.63	0.63	0.01																															13335.3
23		trans,cis-3,6-Nonadien-1-ol [M+H-H2O]+ C9H16O NIST	M+H-H2O	123.116	2.39	2.39	2.39	8.13	8.13	0.02
24		1,3,5-Benzenetriol [M+H]+ C6H6O3 NIST---Maltol [M+H]+ C6H6O3 NIST	M+H 1+	127.038	1.97	1.97	1.97	2.11	2.11	0.02
25		4-Hydroxy-6-methyl-2-pyrone C6H6O3	M+H 1+	127.039	1.45	5.63	5.7	5.7	5.8	0.04																																					25448.4
26		1-Aminocyclohexanecarboxylic acid [M+H-NH3]+ C7H13NO2 NIST	M+H-NH3	127.075	2.39	2.73	2.83	2.84	5.29	0.14																															1985.1
27		Valproic Acid [M+H-H2O]+ C8H16O2 NIST	M+H-H2O	127.111	4.48	4.5	4.62	4.63	4.65	0.09																8076
28		3-Methylglutaric acid [M+H-H2O]+ C6H10O4 NIST	M+H-H2O	129.054	2.2	2.2	2.2	2.2	2.2	0.01
29		5,6-Dihydro-5-methyluracil C5H8N2O2---5-Methyl-5,6-Dihydrouracil [M+H]+ C5H8N2O2 NIST	M+H 1+	129.065	1	1.05	1.06	1.07	1.09	0.17	11007.4		9073.6				10158.9	6509.9						7780.2					11474.4						9979.3					9970.9		4922.2			7907.9
30		D-Pyroglutamic acid [M+H]+ C5H7NO3 NIST	M+H 1+	130.049	0.67	0.69	0.71	0.71	3.39	0.31						40076.9				8493.4				49587.6		83039.7	63106						31312.8								45677.6				24182.4
31		Metformin; LC-ESI-ITFT; MS2; CE C4H11N5	M+H 1+	130.108	0.62	0.64	0.64	0.65	0.71	0.54																															431649	20614.8		178671		348254	167628	160553
32		trans-Cinnamic acid [M+H-H2O]+ C9H8O2 NIST	M+H-H2O	131.049	1.35	1.42	1.43	1.49	1.53	1	42805.7	53793.3	57605.9	44709.9	40427	47064.3	53228.1	42524	42958.5	53892.2	48278.7	49395	45369.1	52672.6	57534.7	51279.3	53841.3	55605.6	53240.4	56875.4	36330.5	36580.5	45511.6	55170.8	51886.9	54131.1	47974.9	49367.2	46503.7	43451	34772	34918.7	32221.5	40943.1	36550.8	41385.6	52705.5	23895.4	21423.5
33		1,2,3,4-Tetrahydro-1-naphthylamine [M+H-NH3]+ C10H13N NIST	M+H-NH3	131.085	4.75	4.75	4.75	4.75	4.75	0.03																		6593.6
34		Creatine [M+H]+ C4H9N3O2 NIST---L-Alanine, N-acetyl- [M+H]+ C5H9NO3 NIST---N-Acetylalanine C5H9NO3---trans-4-Hydroxy-L-proline [M+H]+ C5H9NO3 NIST	M+H 1+	132.076	0.61	0.63	0.63	0.63	0.78	0.61	54790.6	38129.3	32027.5	36708.4	38327.3			38737.8	26607			33114.4	34003.3	58985	30314.6				56471	26943.3	33897.9	33315.7		25031	33018.4		42650	32753.3			30783.9			50397.9	30319.1	29740.1	36408.1	51908.3
35		Isoleucine; LC-ESI-QTOF; MS2; CE C6H13NO2---L-Isoleucine [M+H]+ C6H13NO2 NIST---L-Leucine [M+H]+ C6H13NO2 NIST---Leucine C6H13NO2	M+H 1+	132.102	0.89	0.91	0.93	0.95	0.97	1	2.01607e+06	1.90357e+06	2.1536e+06	1.83715e+06	1.72865e+06	1.77298e+06	1.92087e+06	1.88321e+06	1.57218e+06	2.34642e+06	2.2756e+06	2.15703e+06	2.03794e+06	1.85321e+06	2.3968e+06	2.12127e+06	2.20961e+06	2.05689e+06	1.91382e+06	2.54295e+06	1.73346e+06	1.88763e+06	2.07139e+06	2.20735e+06	1.91016e+06	2.22688e+06	1.77082e+06	2.02932e+06	2.3123e+06	1.83329e+06	1.511e+06	1.28309e+06	2.1029e+06	2.0631e+06	2.17823e+06	1.88187e+06	2422963	1.29519e+06	1.17381e+06
36		3,4-Dimethylbenzoic acid [M+H-H2O]+ C9H10O2 NIST	M+H-H2O	133.064	7.18	7.18	7.18	7.18	7.18	0.01												1433.6
37		(2S,3S)-(-)-3-Phenylglycidol [M+H-H2O]+ C9H10O2 NIST	M+H-H2O	133.065	6.29	6.34	6.35	6.41	6.42	0.11	5007.7											7535.2	8976.5				3946.1						9646.4
38		D-Ornithine [M+H]+ C5H12N2O2 NIST---Ornithine C5H12N2O2	M+H 1+	133.097	0.54	0.54	0.54	0.56	0.56	0.02					11023.9																																4572.9
39		Thiazolidine-4-carboxylic acid C4H7NO2S	M+H 1+	134.026	0.64	0.67	0.67	0.68	0.7	0.99	83607.9	100917	88836.8	86352.4	150024	73475.5	86094.9	107836	73110.6	120694	119061	102617	45533.5	79654.5	78362.5	71020.7	138117	95611.6	127415	107904	43310.5	106572	127420	91493	106941	25804	115968	115027	97744.3	114683	63087.6	33511.2	58565.8	71143.1	75966.3	71663.6	125867	20460.1
40		2-Methoxybenzoic acid [M+H-H2O]+ C8H8O3 NIST	M+H-H2O	135.043	3.09	3.95	3.96	3.98	4.68	0.09	2040.1				1480										1776			2314.7																			2475.2
41		1-Phenoxy-2-propanol [M+H-H2O]+ C9H12O2 NIST	M+H-H2O	135.079	4.84	12.87	12.88	12.88	12.89	0.04														11417.6								11476
42		2-Phenylpropionaldehyde [M+H]+ C9H10O NIST---O-Methyltyramine [M+H-NH3]+ C9H13NO NIST	M+H 1+,M+H-NH3	135.08	4.86	4.86	4.92	4.93	4.93	0.03																																				2141
43		Ethanol, 2-(2-ethoxyethoxy)- [M+H]+ C6H14O3 NIST	M+H 1+	135.101	2.23	2.37	2.43	2.43	2.45	0.14						966.8									2445.2			4509			3292.5
44		5-Aminosalicylic acid [M+H-H2O]+ C7H7NO3 NIST	M+H-H2O	136.039	0.93	0.93	0.94	0.99	0.99	0.03											5631.5
45		2-Phenylacetamide C8H9NO	M+H 1+	136.075	5.37	5.37	5.37	5.37	5.37	0.01																2101.2
46		Hypoxanthine C5H4N4O---Hypoxanthine [M+H]+ C5H4N4O NIST	M+H 1+	137.045	0.83	0.85	0.86	0.87	0.88	0.87	29974.4	53396.1	31420.1		31804.8	36456.1	55256	25325.7	36413.5	38559.1	48247.9		36458.5	23275.4	25894.4	45199.9	35333.8	30234.4	22770.5	28544.4	15188.7		28457.8	34398.8	27142.3	34267.3	55012	34138.5		45029.7	27166.8		20523	23378.1	25356.6		43424.8
47	*	2-Methylbenzoic acid [M+H]+ C8H8O2 NIST---Unknown (carbon number 8); PlaSMA ID-122 C8H10O3	M+H 1+,M+H-H2O	137.059	6.18	6.26	6.3	6.35	6.39	0.76		7616.3	8304.6	8995.5	7105.7	6913.4		6203.3	6300.5	7886.2		6331.3	6772.3	6922.4	7512.1	8413.3	7006.9	7313.8	8998.6	7781.6	8678.7	9055.6	8066.2	9018.5	5768.9	6609.7	7165.1	5906.9		6617	3145.5	7424.1		7364.9		6840.6	4481.5	4029.7	2374.3
47	*	ISF of 2-Methylbenzoic acid [M+H]+ C8H8O2 NIST---Unknown (carbon number 8); PlaSMA ID-122 C8H10O3	-	119.048	6.24	6.28	6.3	6.3	6.36	0.09				2950.8															3715.8		2632.7									2077.8
48		2-Hydroxy-3-methoxybenzyl alcohol [M+H-H2O]+ C8H10O3 NIST---3-Hydroxy-4-methoxybenzyl alcohol [M+H-H2O]+ C8H10O3 NIST---4-Hydroxy-3-methoxybenzyl alcohol [M+H-H2O]+ C8H10O3 NIST	M+H-H2O	137.059	2.95	3.51	3.58	3.65	4.71	0.37	5166.5			1843.1	4544.2	1614	1206.7			2206.4				1640.5	5991.8			2550.1	2409.5						2701.6,2250.0	3349.2			2501.7		2420.7	1294.3		2319.7
49		(.+/-.)-Lavandulol [M+H-H2O]+ C10H18O NIST---Geraniol [M+H-H2O]+ C10H18O NIST---Terpineol [M+H-H2O]+ C10H18O NIST---endo-Borneol [M+H-H2O]+ C10H18O NIST	M+H-H2O	137.132	4.47	4.53	4.53	4.6	9.77	0.17	1849.8													7157		8807.4													9421.7		1874.2		4858.7		6129.1				1392.5
50		Trigonelline C7H7NO2---Trigonelline [M+H]+ C7H7NO2 NIST---Trigonelline; LC-ESI-QTOF; MS2; CE C7H7NO2	M+H 1+	138.052	0.61	0.62	0.62	0.63	0.7	0.3		15843.3														18495.8						10237.1			12679.4				14130.2		13204.2
51		Anthranilic acid; LC-ESI-QTOF; MS2; CE C7H7NO2---ORTH0-AMINOBENZOIC ACID C7H7NO2	M+H 1+	138.057	4.92	4.92	4.92	4.92	4.92	0.01
52	*	Salicylic acid [M+H]+ C7H6O3 NIST	M+H 1+	139.038	2.12	5.34	5.42	5.43	5.48	0.17			1893.9		6092.1	9254.3			3175.3																			27071.8			9978.2,2109.8,279004.2								10267.2
52	*	ISF of Salicylic acid [M+H]+ C7H6O3 NIST	-	121.028	5.34	5.36	5.42	5.43	5.45	0.11									4364.2																			20518			213010								7876.3
53		Benzoic acid, 4-hydroxy- [M+H]+ C7H6O3 NIST	M+H 1+	139.038	3.07	3.07	3.07	7.78	7.78	0.02						15352
54		Benzeneethanol, 2-hydroxy- [M+H]+ C8H10O2 NIST	M+H 1+	139.075	3.5	3.5	3.5	3.5	3.5	0.01
55		3,5-Dihydroxybenzyl alcohol [M+H]+ C7H8O3 NIST	M+H 1+	141.054	2.64	2.64	2.64	2.82	2.82	0.02
56		trans-4-(Aminomethyl)cyclohexanecarboxylic acid [M+H-NH3]+ C8H15NO2 NIST	M+H-NH3	141.089	3.39	3.39	3.39	3.39	3.39	0.01																		3464.3
57	*	2-Propyl-2-pentenoic acid [M+H]+ C8H14O2 NIST---2-Propyl-4-pentenoic acid [M+H]+ C8H14O2 NIST	M+H 1+	143.106	4.23	5.86	5.87	5.92	7.61	0.42		3844	2276.2	2833.2	3544.7				4354.9				2802.7,3647.8		3951.3							2476.6				3152.3			3994.6		4446.7			3690.5		14391.6
57	*	ISF of 2-Propyl-4-pentenoic acid [M+H]+ C8H14O2 NIST---2-Propyl-2-pentenoic acid [M+H]+ C8H14O2 NIST	-	125.095	5.86	5.86	5.86	5.87	5.87	0.02		2325.3
58		Unknown (carbon number 6); PlaSMA ID-168 C6H11NO4	M+H-H2O	144.064	2.66	2.66	2.66	2.66	2.66	0.02
59		N.epsilon.-Methyl-L-lysine [M+H-NH3]+ C7H16N2O2 NIST	M+H-NH3	144.101	0.63	0.75	0.8	1.56	1.69	0.6		33036.5		7867.2	11767	7318.5		18934.7	24373.6	13316.2	20053.5		22644.4				43702.5	19933.7					37743	10309.6	64420.5			18522.8	37282.5		9068	7657.3	62637.9	17631.3			104775	6767.5
60		4-Methylcinnamic acid [M+H-H2O]+ C10H10O2 NIST	M+H-H2O	145.065	6.17	6.17	6.17	6.22	6.22	0.02																																					5831.2
61		4-Hydroxyquinoline C9H7NO	M+H 1+	146.059	1.38	3.27	3.62	3.69	3.77	0.34							3736.2	2048.6				2450.8	4142.7,4974.9,5854.6			9689.8,1562.4	27510.1	4037.3		2524	2660.1				7363		8569.6	6816.8	2337.3	7449.9						2544	81636.5
62	*	1H-Indole-4-carboxaldehyde [M+H]+ C9H7NO NIST	M+H 1+	146.06	2.56	5.06	5.1	5.15	5.53	0.38			3774				2821.6			4610			3588.3		1824.5		2486.5	2002.6	2028.4		2904.7				4690.7	7165.8								2479.4	2238.4
62	*	ISF of 1H-Indole-4-carboxaldehyde [M+H]+ C9H7NO NIST	-	118.064	5.04	5.04	5.04	5.04	5.04	0.01
63	*	Quinolone C9H7NO	M+H 1+	146.059	2.06	3.35	3.62	3.69	3.77	0.16		29071.7										1982.1		3275	1495.7		5573.2		1604.4														3377.4						3084.5
63	*	ISF of Quinolone C9H7NO	-	128.049	3.62	3.68	3.68	3.68	3.69	0.04																																					5331.6
64		4-Acetamidobutyric acid C6H11NO3	M+H 1+	146.081	0.78	0.78	0.78	0.78	0.78	0.01																																12860.1
65	*	ISF of N-Methylisoleucine C7H15NO2---N,N-Dimethyl-L-valine [M+H]+ C7H15NO2 NIST	-	100.111	1.98	2	2.11	2.22	2.24	0.33								4560.4			3440.1			3252.2			4135.7	5973.5	4867.6			3197	3082.6		3495.1	5699.9			5033.5					6608.4					3675.1
65	*	N,N-Dimethyl-L-valine [M+H]+ C7H15NO2 NIST---N-Methylisoleucine C7H15NO2	M+H 1+	146.117	1.99	2	2.11	2.21	2.24	0.23								9037.3		6923.8				4980.8		5617.7	6979.1							6518.1	5954.7									9435.8				5208.6
66		(3-Carboxypropyl)trimethylammonium cation [Cat]+ C7H16NO2 NIST---Acetylcholine cation [Cat]+ C7H16NO2 NIST	Cat	146.117	0.62	0.62	0.63	0.64	0.66	0.08															15319.2						9016.4	10534.3																	15799
67		Coumaric acid (isomer of 189, 192); PlaSMA ID-194 C9H8O3---Coumaric acid (isomer of 189, 194); PlaSMA ID-192 C9H8O3---p-Coumaric acid [M+H-H2O]+ C9H8O3 NIST---trans-3-Hydroxycinnamic acid [M+H-H2O]+ C9H8O3 NIST	M+H-H2O	147.043	0.84	0.87	0.87	0.88	2.74	0.43	15759.8				22921.6		16633.4					17041.5			29057.2	24295.3	21522.7	20447.7	22475.3	20774.7				15006.8	14751.3	22209.1								2042.1
68	*	Glutamine C5H10N2O3	M+H 1+	147.076	2.65	3.37	3.38	3.39	3.48	0.23		6026.3													4134.1								5864.9	2927.3						4056.3		4593.9	8885.6			5713.5		1910.7	5444.4
68	*	ISF of Glutamine C5H10N2O3	-	130.049	3.29	3.37	3.38	3.39	3.46	0.14		22775																												16259.7			46633.3			20652.6			25967.2
69		L-Lysine [M+H]+ C6H14N2O2 NIST---Lysine C6H14N2O2---Lysine; LC-ESI-QTOF; MS2; CE C6H14N2O2	M+H 1+	147.112	0.52	0.54	0.54	0.55	0.62	0.92	40555.6	54137	69482.9	61473.8	36018	50369.4	48027.3	42804.4	46066.6	74476.2	56543.2	71608.2	40671.7		54668.2	61347.4	69733.5		60407.1	63793.2	30541.1	40569.6		51709.4	66671.3	112210	51721	55353.8	71554.8	66708.9	50757.6	25432.9	33811.8	38470.3	33221	54716.3	55230.2	31584.8	33776.6
70		Isatin; LC-ESI-QTOF; MS2; [M+H]+; CE C8H5NO2	M+H 1+	148.039	3.96	3.96	3.96	3.99	3.99	0.02													8401.5
71		Ephedrine [M+H-H2O]+ C10H15NO NIST	M+H-H2O	148.11	2.57	2.57	2.57	2.57	2.57	0.01
72		1,2-Benzenedicarboxylic acid [M+H-H2O]+ C8H6O4 NIST---Phthalic anhydride [M+H]+ C8H4O3 NIST	M+H 1+,M+H-H2O	149.023	2.75	11.86	11.87	11.87	11.89	1	152956	131770	124782	57823.9	140358	143252	158996	145000	134668	146591	34557.3	168635	164640	206655	149420	155484	186036	149678	174398	206145	181663	181105	55913.3	147945	130194	107363	121515	130948	55680.3	152735	198904	168001	134537	189902	149730	45827.7	124082	169292	131814
73		3-Phenoxypropionic acid [M+H-H2O]+ C9H10O3 NIST---p-Coumaraldehyde C9H8O2---trans-Cinnamic acid [M+H]+ C9H8O2 NIST	M+H 1+,M+H-H2O	149.059	4.36	4.38	4.43	4.49	4.52	0.16					5842.1				7368				3685.8		5038.8
74		Tropic acid [M+H-H2O]+ C9H10O3 NIST	M+H-H2O	149.059	1.35	1.42	1.43	1.49	1.53	1	38860.4	46800.9	55785.8	40291.7	45397.2	41161.9	51165.1	45558.5	36552.9	44824.7	46552	47515.1	43635.6	51592.3	51934.1	47814.8	51143.8	53721.5	53690.2	54975	31998.1	36093.1	40104.8	40228.4	48807.2	55225.8	57212.6	49208.7	46868.7	38142.7	37899	33802.4	28894.6	30066	37180.6	35054.1	53778.2	27052.4	20302.3
75		4-Hydroxymandelonitrile C8H7NO2	M+H 1+	150.054	1.91	1.91	2	2.13	2.13	0.03
76	*	L-Methionine [M+H]+ C5H11NO2S NIST---Methionine C5H11NO2S---Methionine; LC-ESI-QTOF; MS2; CE C5H11NO2S---Pyridoxal [M+H-H2O]+ C8H9NO3 NIST	M+H 1+,M+H-H2O	150.058	0.78	0.85	0.86	0.87	0.88	1	141172	176740	240245	194085	131720	122468	183054	119865	116756	180504	254015	135541	106196	115991	141140	144515	174748	124547	107202	194729	146450	168675	114543	213379	138855	240744	188882	195498	119343	142882	124537	43160.5	100364	121972	98107.8	125115	148438	68387.7	50863.6
76	*	ISF of L-Methionine [M+H]+ C5H11NO2S NIST---Pyridoxal [M+H-H2O]+ C8H9NO3 NIST---Methionine; LC-ESI-QTOF; MS2; CE C5H11NO2S---Methionine C5H11NO2S	-	133.031	0.78	0.85	0.86	0.87	0.88	0.58	43586.8	61967.3	77859.7			43965.2			39836.3			45775.7	36640.8	40629.9		52401.8	51355.2		32910.6	73083.5			37278.6		47496.8	83426.4	60546.6	72714	43589.2				35171		38597.3		46054.9	26678.5
76	*	ISF of L-Methionine [M+H]+ C5H11NO2S NIST---Pyridoxal [M+H-H2O]+ C8H9NO3 NIST---Methionine; LC-ESI-QTOF; MS2; CE C5H11NO2S---Methionine C5H11NO2S	-	104.053	0.8	0.84	0.86	0.87	0.88	0.12								15570.2			33946.9						22415.7													17880.4
77		Synephrine [M+H-H2O]+ C9H13NO2 NIST	M+H-H2O	150.09	2.16	2.16	2.16	2.16	2.16	0.01																													1309.7
78		(2S,3S)-(-)-3-Phenylglycidol [M+H]+ C9H10O2 NIST	M+H 1+	151.075	6.59	6.59	6.59	6.59	6.59	0.01																							13456.5
79		4-Hydroxy-3-methoxyphenethyl alcohol [M+H-H2O]+ C9H12O3 NIST	M+H-H2O	151.075	5.97	5.97	5.97	6.68	6.68	0.02
80		Triethylene glycol [M+H]+ C6H14O4 NIST	M+H 1+	151.096	5.23	5.3	5.31	5.38	5.4	0.37	16810.6					19557.7			17546.4		17572.4			16570.2	16863.2	17907.7	18635.1	18253.2	19860.5			16045.8	14649						15670.9	17444.7		18038.9			19096.7		18782.7
81		2-Hydroxybenzothiazole C7H5NOS	M+H 1+	152.016	5.62	5.63	5.68	5.68	5.75	0.3						3665.4	1940.4		3837.7	2602.5			2945.8						3168.4		3468.8			4028.8		4219.5	7544.3		4373.8	3631	3466.6	3751.5		1549.6
82	*	Acetaminophen; LC-ESI-ITFT; MS2; CE C8H9NO2---Acetominophen C8H9NO2---Paracetamol; LC-ESI-ITFT; MS2; CE C8H9NO2	M+H 1+	152.07	1.13	2.05	2.18	2.25	3.76	0.13		1663.6												1537.5							5313.8	1448.7				2737.3						3317.5					4012.3
82	*	ISF of Paracetamol; LC-ESI-ITFT; MS2; CE C8H9NO2---Acetaminophen; LC-ESI-ITFT; MS2; CE C8H9NO2---Acetominophen C8H9NO2	-	110.059	2.18	2.18	2.18	2.25	2.25	0.02
82	*	ISF of Paracetamol; LC-ESI-ITFT; MS2; CE C8H9NO2---Acetaminophen; LC-ESI-ITFT; MS2; CE C8H9NO2---Acetominophen C8H9NO2	-	106.065	2.29	2.29	2.29	2.29	2.29	0.01			4330.1
82	*	ISF of Paracetamol; LC-ESI-ITFT; MS2; CE C8H9NO2---Acetaminophen; LC-ESI-ITFT; MS2; CE C8H9NO2---Acetominophen C8H9NO2	-	134.06	2.29	2.29	2.29	2.29	2.29	0.01			7814.9
83		Phenylglycine; PlaSMA ID-237 C8H9NO2	M+H 1+	152.07	2.29	2.29	2.29	4.47	4.47	0.02			1810.6
84		Xanthine [M+H]+ C5H4N4O2 NIST	M+H 1+	153.041	0.74	0.74	0.74	2.07	2.07	0.02																7762.6
85		Methylparaben [M+H]+ C8H8O3 NIST	M+H 1+	153.055	3.47	3.92	5.44	5.44	5.45	0.03						1889.5,42840.7																						3122.5
86	*	Benzeneacetic acid, 2-hydroxy- [M+H]+ C8H8O3 NIST	M+H 1+	153.054	3.1	3.97	4.05	4.11	4.12	0.09													2788.2										3177.9																2028.3
86	*	ISF of Benzeneacetic acid, 2-hydroxy- [M+H]+ C8H8O3 NIST	-	107.049	3.97	3.97	3.97	3.97	3.97	0.01
87		2',4'-Dihydroxyacetophenone [M+H]+ C8H8O3 NIST---Vanillin [M+H]+ C8H8O3 NIST	M+H 1+	153.054	2.85	2.85	2.85	2.89	2.89	0.02															2870.3
88		3-Phenoxy-1-propanol [M+H]+ C9H12O2 NIST	M+H 1+	153.09	3.22	3.22	3.22	3.22	3.22	0.01															3260.3
89		Unknown (carbon number 10); PlaSMA ID-249 C10H16O	M+H 1+	153.127	8.03	9.72	14.22	14.22	14.22	0.04					11109		25261.5
90		N-Acetylhistamine C7H11N3O	M+H 1+	154.096	0.73	0.73	0.73	0.74	0.74	0.02															7243.5
91		Gabapentin [M+H-H2O]+ C9H17NO2 NIST	M+H-H2O	154.122	2.51	2.51	2.51	2.51	2.51	0.01
92		Benzoic acid, 2,6-dihydroxy- [M+H]+ C7H6O4 NIST---Unknown (carbon number 7); PlaSMA ID-257 C7H6O4	M+H 1+	155.034	3.87	3.87	3.88	4.01	4.01	0.03
93	*	NCGC00381399-01!4-hydroxy-3,5,6-trimethylpyran-2-one C8H10O3	M+H 1+	155.07	2.82	2.82	2.82	3.05	3.05	0.02									2155.7
93	*	ISF of NCGC00381399-01!4-hydroxy-3,5,6-trimethylpyran-2-one C8H10O3	-	109.063	2.93	2.93	2.93	2.93	2.93	0.01
94		Cyclo-prolylglycine C7H10N2O2	M+H 1+	155.079	0.96	0.96	0.96	0.96	0.96	0.01
95		Unknown (carbon number 9); PlaSMA ID-265 C9H14O2	M+H 1+	155.106	2.51	2.51	2.51	2.51	2.51	0.01
96		Terpineol [M+H]+ C10H18O NIST	M+H 1+	155.142	6.91	6.91	6.91	6.99	6.99	0.02																															934.9							650
97		(.+/-.)-Lavandulol [M+H]+ C10H18O NIST	M+H 1+	155.143	7.06	7.06	7.06	9.78	9.78	0.02																																				2692.5
98	*	3-(1-Pyrazolyl)-alanine C6H9N3O2	M+H 1+	156.076	0.68	0.74	0.8	0.83	0.85	0.21								78849.9	47565.8				32022.3																				62437.6
98	*	ISF of 3-(1-Pyrazolyl)-alanine C6H9N3O2	-	110.069	0.77	0.77	0.77	0.77	0.77	0.01
99		4-Chloro-3,5-dimethylphenol [M+H]+ C8H9ClO NIST	M+H 1+	157.041	6.1	6.1	6.1	6.19	6.19	0.02								1622.3
100		Suberic acid [M+H-H2O]+ C8H14O4 NIST	M+H-H2O	157.087	3.52	3.69	3.84	3.84	3.94	0.04																4876.8
101	*	ISF of Pregabalin [M-H]- C8H17NO2 NIST---trans-4-(Aminomethyl)cyclohexanecarboxylic acid [M+H]+ C8H15NO2 NIST	-	112.112	2.58	2.62	2.69	2.72	2.8	0.33									3444				3276.3	2201.1						3848.7		1981.2	2303.9	2129.4	2554.5	4041.7				2011.4	2722.1			2125.6
101	*	Pregabalin [M-H]- C8H17NO2 NIST---trans-4-(Aminomethyl)cyclohexanecarboxylic acid [M+H]+ C8H15NO2 NIST	M+H 1+,M-H	158.117	0.81	2.56	2.61	2.68	2.78	0.13		20133.2				8272.3						21897.8																			11348.8	16381	27936.7
101	*	ISF of Pregabalin [M-H]- C8H17NO2 NIST---trans-4-(Aminomethyl)cyclohexanecarboxylic acid [M+H]+ C8H15NO2 NIST	-	140.105	2.56	2.56	2.56	2.56	2.56	0.01																																	9048.8
102		Luminol [M+H-H2O]+ C8H7N3O2 NIST	M+H-H2O	160.047	2.79	2.79	2.79	2.79	2.79	0.01												2137.2
103		Serotonin [M+H-NH3]+ C10H12N2O NIST	M+H-NH3	160.075	0.94	1.15	1.21	1.27	4.45	0.14							139328		6799.1	27737.7			11062.6									10256.5														16001.4	94397.3
104		N-Isovaleroylglycine [M+H]+ C7H13NO3 NIST	M+H 1+	160.097	2.95	2.95	2.95	3.08	3.08	0.02
105		Pregabalin [M+H]+ C8H17NO2 NIST	M+H 1+	160.132	0.64	0.64	0.64	2.69	2.69	0.02
106	*	DL-2-Aminocaprylic acid [M+H]+ C8H17NO2 NIST	M+H 1+	160.133	3.38	3.47	3.49	3.55	3.59	0.9	17433.5	13617.6	9617.6	47633.3	46906.5	29244.8	8888.2	27446.2	221501	29049.8	21055.9	25034.1	26233.1	12568.3	22981	14530.7	27065.2	43309.3	28438.3	53071.6	33538.1	14744.9	20824.1	21823.1	24860.1	35110.2	6733.8		28527.2	9612.4	25989.3	17241.4		15436.5		24658.5		4727.9	8111.9
106	*	ISF of DL-2-Aminocaprylic acid [M+H]+ C8H17NO2 NIST	-	114.127	3.39	3.47	3.48	3.49	3.58	0.39	5579			17297	16795.4	10336.2		10569.1	71975.9	10146.2					7688.1			15531.1			11715.6		6717		8624.7	12473.8			9633.4	3500.3	8444.9			5763.8		8055.1
107		2-Propenoic acid, 3-(2-methoxyphenyl)- [M+H-H2O]+ C10H10O3 NIST	M+H-H2O	161.058	4.9	4.9	4.9	4.9	4.9	0.01
108		2-Methoxycinnamic acid; LC-ESI-QTOF; MS2; CE C10H10O3	M+H-H2O	161.059	6.9	6.9	6.9	6.9	6.9	0.01
109		3-Methoxycinnamic acid; LC-ESI-QTOF; MS2; CE C10H10O3	M+H-H2O	161.06	6.56	6.56	6.56	13.35	13.35	0.02									4812.6
110		N.epsilon.-Methyl-L-lysine [M+H]+ C7H16N2O2 NIST	M+H 1+	161.127	0.56	0.56	0.56	0.62	0.62	0.02
111		1H-Indole-3-carboxylic acid [M+H]+ C9H7NO2 NIST---1H-indole-3-carboxylic acid C9H7NO2---1H-indole-3-carboxylic acid; LC-ESI-QTOF; MS2; CE C9H7NO2---Indole-2-carboxylic acid [M+H]+ C9H7NO2 NIST---Indole-3-carboxylic acid; LC-ESI-QTOF; MS2; CE C9H7NO2	M+H 1+	162.055	3.87	3.89	3.95	3.95	4.94	0.32																									924.2				1047.4		2182.8	2630.6	3558.2	3588.4	1860.1		5765.6		1331.3
112		3-Aminocoumarin [M+H]+ C9H7NO2 NIST---Indole-3-carboxylic acid C9H7NO2	M+H 1+	162.055	3.95	3.95	4.43	4.87	4.87	0.03														1157.9											1023.1
113		2,8-Quinolinediol C9H7NO2	M+H 1+	162.054	2.01	2.13	2.14	2.14	2.29	0.08		1351.9																																			4713.9
114		Carnitine C7H15NO3---L-Carnitine [M+H]+ C7H15NO3 NIST---L-Carnitine; LC-ESI-QTOF; MS2; CE C7H15NO3	M+H 1+	162.112	0.6	0.61	0.62	0.62	0.74	1	195353	157402	100745	114054	176113	200296	205547	194739	157865	141610	197017	181687	228003	201180	197040	292639	249396	165392	222026	183228	182163	173450	118622	122410	121637	94899.5	169999	163858	108336	191943	125465	153634	208885	166010	233088	212475	271829	131923	168883
115		Caffeic acid [M+H-H2O]+ C9H8O4 NIST---Rosmarinic acid (not validated); PlaSMA ID-309 C18H16O8	M+H-C9H10O5,M+H-H2O	163.038	4.47	4.47	4.47	4.62	4.62	0.02
116		7-Hydroxycoumarin [M+H]+ C9H6O3 NIST	M+H 1+	163.038	2.76	2.76	2.76	2.76	2.76	0.01
117		6-Methylchromanone [M+H]+ C10H10O2 NIST	M+H 1+	163.074	4.46	4.46	4.46	5.3	5.3	0.01
118		.alpha.-Methyl cinnamic acid [M+H]+ C10H10O2 NIST---4-Methylcinnamic acid [M+H]+ C10H10O2 NIST	M+H 1+	163.075	7.26	7.26	7.26	7.29	7.29	0.03																		2605.6
119		(-)-Nicotine; LC-ESI-QTOF; MS2; CE C10H14N2---Nicotine C10H14N2	M+H 1+	163.123	0.83	0.83	0.83	0.83	0.83	0.01
120		3,5-Dimethyladamantan-1-amine [M+H-NH3]+ C12H21N NIST	M+H-NH3	163.147	11.06	15.38	15.4	15.41	15.43	0.61		16006.8,11296.8	20601.5	16887.8	10244.7		23437.1	17186.7	9416	13875.1	13899.8	11859.1		51928.3	12533.3		11198		22351.2			18364.4		7190.5			21057.1		32618.3		11409.1	10724.9	7002	12999.3	16757.4	16757.9	17285
121		3,4-Dihydroxymandelic acid [M-H-H2O]- C8H8O5 NIST	M-H-H2O	165.017	9.14	9.14	9.14	9.14	9.14	0.01
122		L-Tyrosine [M+H-NH3]+ C9H11NO3 NIST	M+H-NH3	165.054	0.7	0.86	0.87	0.89	2.58	1	2637.8,204875.9	261051	5952.3	144585.3,3815.5	228722	183961.3,3936.8	6148.7,252623.4	153227	178587	279137	177358	235881	3789.4,284379.7	238889	312231	263102	291231	6738.1	309358.9,4467.3	259886.1,3167.9	4430.5	130071.7,4538.1	117668	9697.4,239267.4	4364.8	249283.6,5914.1	10917.7	204432	176948	234904	199003	106576	162263	159122	201314	232724	236000	115087.7,3090.5	125278
123	*	p-Coumaric acid [M+H]+ C9H8O3 NIST---p-Hydroxyphenyllactic acid [M+H-H2O]+ C9H10O4 NIST---trans-4-Coumaric acid; PlaSMA ID-342 C9H8O3	M+H 1+,M+H-H2O	165.054	0.76	2.43	2.51	2.57	2.7	0.09															4950.1	256310																		7101.5
123	*	ISF of p-Hydroxyphenyllactic acid [M+H-H2O]+ C9H10O4 NIST---p-Coumaric acid [M+H]+ C9H8O3 NIST---trans-4-Coumaric acid; PlaSMA ID-342 C9H8O3	-	137.059	2.35	2.35	2.35	2.35	2.35	0.01
123	*	ISF of p-Hydroxyphenyllactic acid [M+H-H2O]+ C9H10O4 NIST---p-Coumaric acid [M+H]+ C9H8O3 NIST---trans-4-Coumaric acid; PlaSMA ID-342 C9H8O3	-	147.044	2.51	2.51	2.51	2.51	2.51	0.01
124		trans-2-Hydroxycinnamic acid [M+H]+ C9H8O3 NIST	M+H 1+	165.055	3.31	3.31	3.31	3.31	3.31	0.01
125	*	p-Coumaric acid C9H8O3	M+H 1+	165.055	2.45	2.6	2.66	2.71	2.76	0.08
125	*	ISF of p-Coumaric acid C9H8O3	-	147.042	2.61	2.61	2.61	2.76	2.76	0.02
126		Phenylalanine; LC-ESI-QTOF; MS2; CE C9H11NO2	M+H 1+	166.086	2.86	2.96	3.62	4.52	4.58	0.12	1846.7																								3661.8										1563.7
127		Unknown (carbon number 9); PlaSMA ID-353 C9H11NO2	M+H 1+	166.086	0.64	2.85	2.96	3.55	4.58	0.14		2352.6								50922.5										2728.7				2556.6									2002.7		21962.9
128	*	DL-Phenylalanine [M+H]+ C9H11NO2 NIST---Phenylalanine C9H11NO2	M+H 1+	166.086	1.35	1.41	1.43	1.49	1.53	1	2.55599e+06	3.27878e+06	3.34468e+06	2.72922e+06	2.31526e+06	2.47622e+06	2.98431e+06	2.68916e+06	2.50818e+06	2.89289e+06	2.82025e+06	2.82626e+06	2.72361e+06	2992042	3003820	2.7248e+06	3.31488e+06	3.01829e+06	3.03197e+06	3.48018e+06	1.99795e+06	2.15385e+06	2603702	3.02359e+06	3203257	3.24714e+06	2.98235e+06	2.95629e+06	3.21904e+06	2.74521e+06	2.40963e+06	2.11756e+06	1.96174e+06	2.42738e+06	2.48873e+06	2.46222e+06	3.11344e+06	1.63455e+06	1.27576e+06
128	*	ISF of DL-Phenylalanine [M+H]+ C9H11NO2 NIST---Phenylalanine C9H11NO2	-	120.08	1.35	1.41	1.43	1.49	1.53	0.99	1.0272e+06	1.25226e+06	1.33412e+06	1.0742e+06	952076	1.03975e+06	1.15349e+06	1072684	1.02103e+06	1.13714e+06	1.11005e+06	1.12328e+06	1.09754e+06	1.21139e+06	1.20683e+06	1.15931e+06	1.33777e+06	1.19729e+06	1283245	1.36471e+06	831918	824691	1036010	1150880	1268942	1.29773e+06	1141850	1.10613e+06	1.22069e+06	1.07336e+06	913466	860360	773712	927816	967306	918304	1.27867e+06	673812	561409
128	*	ISF of DL-Phenylalanine [M+H]+ C9H11NO2 NIST---Phenylalanine C9H11NO2	-	103.053	1.35	1.42	1.43	1.49	1.53	0.98	65892.2	83558.1	87314.7	69421.5	63467	69749.8	79499.6	66848	68876.6	82601.7	74897.1	76158	75172.6	73352.2	80803.9	79161.8	97517.5	74158	87277.5	83452.2	56214.1	57039.3	62901.4	74816.5	81344.3	83922.1	72069.4	76351.5	76641.9	73163.4	56355.9	61208.5	52538.4	61594.5		67963.2	82969.9	46835.4	30798.3
129		Ephedrine; LC-ESI-ITFT; MS2; CE C10H15NO	M+H 1+	166.123	2.56	2.56	2.56	2.56	2.56	0.01
130		1,2-Benzenedicarboxylic acid [M+H]+ C8H6O4 NIST	M+H 1+	167.035	5.1	5.1	5.1	5.1	5.1	0.01
131		3-Methylxanthine [M+H]+ C6H6N4O2 NIST---3-Methylxanthine; LC-ESI-QTOF; MS2; CE C6H6N4O2	M+H 1+	167.056	1.05	1.11	1.15	1.18	1.26	0.59		39127.3	26379.4	37095.8	45024.2	53503.8		26587.3	32840.9	54917.3	38979.2							122574			40257.7			49345.4	50748.4				34232.7		81248.1	80596		156212			40298.4		28676.3
132		2'-Hydroxy-4'-methoxyacetophenone [M+H]+ C9H10O3 NIST---2'-Hydroxy-5'-methoxyacetophenone [M+H]+ C9H10O3 NIST---Vanylglycol [M+H-H2O]+ C9H12O4 NIST	M+H 1+,M+H-H2O	167.07	5.4	6.65	6.66	6.69	6.7	0.06									2986.7				2631.5																					2555
133	*	Paeonol C9H10O3---Tropic acid [M+H]+ C9H10O3 NIST	M+H 1+	167.07	3.58	5.3	5.4	6.58	6.71	0.34		5735.7	5062.4	1449.4			14830.8,3498.8	1854.5		1968.7,3601.9		6272.8	1997.7					4609.2	4140.9				3701.7	3328.9	2614.6			9949.1,3780.8	1411.5	3354.5			8798.4	3585.9	3701.9		6503.6	808.3
133	*	ISF of Paeonol C9H10O3---Tropic acid [M+H]+ C9H10O3 NIST	-	121.028	5.42	5.42	5.42	5.42	5.42	0.01
134	*	2'-Hydroxy-6'-methoxyacetophenone [M+H]+ C9H10O3 NIST	M+H 1+	167.07	5.5	5.5	6.1	6.65	6.65	0.03												6021.2																										2620.2
134	*	ISF of 2'-Hydroxy-6'-methoxyacetophenone [M+H]+ C9H10O3 NIST	-	149.058	6.1	6.1	6.1	6.1	6.1	0.01
135		dl-.beta.-Phenyllactic acid [M+H]+ C9H10O3 NIST	M+H 1+	167.069	3.67	3.67	4.29	4.42	4.42	0.03																							1221.2
136		Benzhydrol [M+H-H2O]+ C13H12O NIST	M+H-H2O	167.085	8.57	8.57	8.57	8.61	8.61	0.02									84337.7
137		Aminodiphenylmethane [M+H-NH3]+ C13H13N NIST	M+H-NH3	167.085	8.59	8.59	8.59	8.59	8.59	0.01
138	*	(S)-Perillic acid [M+H]+ C10H14O2 NIST	M+H 1+	167.106	3.88	8.56	8.6	8.6	13.68	0.58	9536.5	6111.5		7841	9217.8	9142.6			17822.4	8736.3		10161.8	19787.9		10236.5		10274.5	8546.1		10915			6677.5		9840.7			11422.1	9586.8		5671.2	7591.2	4970.6	17765.8	2148.8	12148	9150	8222.8
138	*	ISF of (S)-Perillic acid [M+H]+ C10H14O2 NIST	-	121.101	8.53	8.59	8.6	8.6	8.65	0.13				3269	3697.4																							4502.7					2144.2	7143.6
139	*	ISF of 2-Amino-3-methoxybenzoic acid C8H9NO3	-	150.054	5.22	5.22	5.22	5.27	5.27	0.02																							1663.3
139	*	2-Amino-3-methoxybenzoic acid C8H9NO3	M+H 1+	168.065	5.22	5.22	5.22	5.22	5.22	0.01																							1386.3
140		Pyridoxal [M+H]+ C8H9NO3 NIST	M+H 1+	168.065	0.79	0.81	0.83	2.53	5.29	0.1				1390.5																											62052					62601.6
141		Vanillic acid [M+H]+ C8H8O4 NIST	M+H 1+	169.049	2.21	2.21	2.38	2.43	2.43	0.03																																							2059.2
142	*	2-Hydroxy-3-methoxybenzoic acid [M+H]+ C8H8O4 NIST---2-Hydroxy-5-methoxybenzoic acid [M+H]+ C8H8O4 NIST	M+H 1+	169.049	4.77	4.79	4.85	4.86	6.11	0.19		13283.9																			1501.1				1883.7								2058.4			6480.1
142	*	ISF of 2-Hydroxy-5-methoxybenzoic acid [M+H]+ C8H8O4 NIST---2-Hydroxy-3-methoxybenzoic acid [M+H]+ C8H8O4 NIST	-	151.038	4.77	4.78	4.85	4.86	4.95	0.14		3002.9																							3232.8								2874.5			10466.1
143		2-Oxetanone, 4-methylene- [2M+H]+ C4H4O2 NIST	2M+H	169.049	5.57	5.64	5.7	5.72	5.8	0.29	11850.4				7959.9		1635.9	4311.5			1566.8		16017.5		29948									11104.3		4958.7	25151.9	4459.4
144		Norharman C11H8N2---Norharmane [M+H]+ C11H8N2 NIST	M+H 1+	169.076	3.15	3.23	3.24	3.26	3.34	0.34				2989.6						2911.5		3547.4				2205.5			3048.5	3210.2		2742.4				2669.6	3110.2								3989.7	4504.9	3099.7	2770	2890.1
145		Geranic acid C10H16O2---Unknown (carbon number 10); PlaSMA ID-385 C10H16O2	M+H 1+	169.122	2.12	2.4	8.93	8.93	8.94	0.04																							5127.9
146		Unknown (carbon number 10); PlaSMA ID-386 C10H16O2	M+H 1+	169.122	2.07	2.07	2.07	4.21	4.21	0.02																														2416.3						1856.5
147		Unknown (carbon number 10); PlaSMA ID-384 C10H16O2	M+H 1+	169.122	4.21	5.27	5.49	8.93	8.98	0.06	7359.3									2660.2										8682.4																2952.8
148		Perillaldehyde [M+H+H2O]+ C10H14O NIST	M+H+H2O	169.122	2.37	2.39	2.43	2.43	2.45	0.04																																				7517
149	*	Jasmine lactone [M+H]+ C10H16O2 NIST	M+H 1+	169.122	2.34	6.3	8.96	12.69	13.53	0.19			3139		8772.6				8795.7				6732.6				11135.6								11502.5						3350.3			5951.1				6188.1
149	*	ISF of Jasmine lactone [M+H]+ C10H16O2 NIST	-	123.116	8.93	8.93	8.93	8.93	8.93	0.01																							1450.5
150		N-(2-Furoyl)glycine C7H7NO4---N-(2-Furoyl)glycine [M+H]+ C7H7NO4 NIST	M+H 1+	170.044	1.62	1.65	1.66	1.77	1.85	0.07
151	*	Pyridoxine [M+H]+ C8H11NO3 NIST	M+H 1+	170.08	0.84	0.85	0.87	0.87	0.87	0.04																															141745					121910
151	*	ISF of Pyridoxine [M+H]+ C8H11NO3 NIST	-	152.069	0.85	0.85	0.85	0.87	0.87	0.02																															21624.5
152		L-3-Methylhistidine; LC-ESI-QTOF; MS2; CE C7H11N3O2---L-Histidine, 1-methyl- [M+H]+ C7H11N3O2 NIST---L-Histidine, 3-methyl- [M+H]+ C7H11N3O2 NIST---alpha-Methylhistidine C7H11N3O2	M+H 1+	170.092	0.56	0.58	0.62	0.65	0.67	0.16			58865.1				23004.5	37020.3		25515.5														56350.4	81687.9	78851.7			51216.5	27944
153		3-Methylhistidine C7H11N3O2	M+H 1+	170.093	0.56	0.56	0.56	3.75	3.75	0.02
154		Levetiracetam C8H14N2O2	M+H 1+	171.111	2.67	2.67	2.67	2.67	2.67	0.01																																	4354.2
155	*	(S)-(-)-Citronellic acid [M+H]+ C10H18O2 NIST---3-Hydroxycapric acid [M+H-H2O]+ C10H20O3 NIST---gamma-Decalactone; LC-ESI-QTOF; MS2; [M+H]+; CE C10H18O2---trans-2-Octenoic acid, ethyl ester [M+H]+ C10H18O2 NIST	M+H 1+,M+H-H2O	171.138	5.91	8.03	9.76	14.19	14.23	0.74		35551.2	7390.6	25166	4712.8,45484.9	21936.2	7057.8		22376.7	19218	16654.3,5828.1	28740.9	4727.9	10955.8,46024.3,69750.6	20403.9		22726.3,14088.8	14593.6				3865.6,62476.1		8188.3	5769.8,16158.7	26636.3	22278.3,4981.4	12934.7	18133.9,15067.0,16427.1,73493.1		27178.2			31445.6,10718.1	5715.2	55724.3
155	*	ISF of 3-Hydroxycapric acid [M+H-H2O]+ C10H20O3 NIST---gamma-Decalactone; LC-ESI-QTOF; MS2; [M+H]+; CE C10H18O2---trans-2-Octenoic acid, ethyl ester [M+H]+ C10H18O2 NIST---(S)-(-)-Citronellic acid [M+H]+ C10H18O2 NIST	-	153.127	9.75	9.75	9.75	9.75	9.75	0.01
156		delta-Decalactone; LC-ESI-QTOF; MS2; [M+H]+; CE C10H18O2	M+H 1+	171.138	8.02	8.1	9.55	9.8	13.28	0.06									17284.6							14953.2																				19581
157		(R)-(+)-Citronellic acid [M+H]+ C10H18O2 NIST---Linalool oxide [M+H]+ C10H18O2 NIST	M+H 1+	171.138	5.94	9.74	13.05	13.28	14.21	0.18	8700.2	15281.5						24367.9										33796.5	5951.4																		20182.7
158		Metronidazole C6H9N3O3---Metronidazole [M+H]+ C6H9N3O3 NIST	M+H 1+	172.071	2.19	2.19	2.19	2.19	2.19	0.01
159		Gabapentin; LC-ESI-ITFT; MS2; CE C9H17NO2	M+H 1+	172.133	2.51	2.51	2.51	4.17	4.17	0.02
160		Desoxypeganine C11H12N2	M+H 1+	173.105	2.52	2.52	2.53	2.63	2.63	0.03																							2034.7					2816.9
161	*	2-Acetylamino-3-mercapto-3-methylbutyric acid [M+H-H2O]+ C7H13NO3S NIST---Quinaldic acid [M+H]+ C10H7NO2 NIST	M+H 1+,M+H-H2O	174.054	2.64	2.86	2.86	2.89	2.97	0.59	2806.2	4087.6	6098.3	3117.8	2406.5		3544.8	2663.8	2712.9	2155.2	1909.4	1653.8		1965.4	2445.8	2530.6	5314.7	2257.4	2822.9	3315.2	2097.4	1977.3	4545.5	1873.2	2431.2	2846	2865.4		1997.7			2882.6	4215.7	1375	3939.1	2430.6	8287.9	1289.5	1562.4
161	*	ISF of Quinaldic acid [M+H]+ C10H7NO2 NIST---2-Acetylamino-3-mercapto-3-methylbutyric acid [M+H-H2O]+ C7H13NO3S NIST	-	128.049	2.79	2.79	2.87	2.87	2.88	0.04																																					1308
162		N-Acetyl-leucine C8H15NO3---N-Acetylleucine C8H15NO3	M+H 1+	174.111	3.69	3.77	3.96	3.98	4.06	0.1																															1133
163		N-alpha-Acetyl-L-Ornithine C7H14N2O3---Theanine C7H14N2O3---theanine C7H14N2O3	M+H 1+	175.109	0.65	0.67	0.72	0.83	0.85	0.06
164		L-(+)-Arginine; LC-ESI-QTOF; MS2; CE C6H14N4O2---N-.alpha.-Acetyl-L-ornithine [M+H]+ C7H14N2O3 NIST	M+H 1+	175.112	0.58	0.58	0.58	0.65	0.65	0.02																									57654.3
165		Arginine C6H14N4O2---Arginine; LC-ESI-ITFT; MS2; CE 70.0 eV; [M+H]+ C6H14N4O2---Arginine; LC-ESI-QTOF; MS2; CE C6H14N4O2---L-Arginine [M+H]+ C6H14N4O2 NIST	M+H 1+	175.118	0.54	0.56	0.56	0.57	0.76	0.32				72095.9		53957.9		61244.1			44834.3			60185.6		53461.9	56355.5												69082.9	63752	58610.6	54620.9			41186.8	77378.1		49473.3
166		Arginine; LC-ESI-ITFT; MS2; CE 65.0 eV; [M+H]+ C6H14N4O2	M+H 1+	175.118	0.56	0.56	4.08	5.21	5.21	0.03																																	62587.8
167		L-(+)-Arginine; LC-ESI-QTOF; MS2; CE C6H14N4O2---L-Arginine C6H14N4O2	M+H 1+	175.119	0.56	0.56	2.15	3.99	5.17	0.08											3483.8													4222.9										39836.8
168	*	ISF of 5-methoxyindole-3-carbaldehyde; LC-ESI-QTOF; MS2; CE C10H9NO2	-	148.074	3.6	3.6	3.6	3.6	3.6	0.01
169	*	3-Indoleacetic acid C10H9NO2---3-Indoleacetic acid [M+H]+ C10H9NO2 NIST	M+H 1+	176.07	5.37	5.42	5.44	5.49	6.34	1	7064.1,111250.0	213133	132866	5473.4,92648.6	72409.8	63276.3	157214	70226.9	99603.5	78513	104700	6346.1,125035.9	101749	56991.9	127622	107122	4316.3,137404.6	115607	108648	3663.0,118115.8	224000	69099.2	8908.2,242354.9	85904.1	142602	140036	50246.6	100897	89113.9	3402.2,188456.0	105361	96367.1	70651.2	74958.7	77924.1	138338	549085	29924.7	29995.2
169	*	ISF of 3-Indoleacetic acid [M+H]+ C10H9NO2 NIST---3-Indoleacetic acid C10H9NO2	-	130.065	5.37	5.4	5.44	5.48	5.52	0.96	26653	51506.2	31417.9	21467.9		16531.5	33889.5	18403.8	28326.9	19647.4	24325	32926.1	27323	15619.9	33148.4	26826.1	33172	28867	29683.1	29672.5	53393.1	16893.4	56004.4	22669.2	32335.8	36765.9	12467.5	24807.6	21257.6	48066.2	26696.2	23950	16617.8	20019.4	20226.5	32966.6	124303		9552.1
169	*	ISF of 3-Indoleacetic acid [M+H]+ C10H9NO2 NIST---3-Indoleacetic acid C10H9NO2	-	103.056	5.38	5.38	5.38	5.38	5.38	0.01
170		Cotinine C10H12N2O	M+H 1+	177.101	0.84	0.85	0.86	0.87	0.87	0.12																								96085.2														70553.8
171		2-(2-Butoxyethoxy)acetic acid [M+H]+ C8H16O4 NIST	M+H 1+	177.111	5.31	5.31	5.31	5.31	5.31	0.02																													8240.2
172		1-Isothiocyanato-4-(methylsulfinyl)-butane C6H11NOS2	M+H 1+	178.037	4.44	4.44	4.44	4.44	4.44	0.01
173		N-Formylmethionine C6H11NO3S	M+H 1+	178.053	2.18	2.3	2.31	2.37	2.39	0.1																						2157.1									4441.1			2162.4
174		D-Glucosaminic acid [M+H-H2O]+ C6H13NO6 NIST	M+H-H2O	178.074	5.38	5.38	5.38	5.38	5.38	0.02																									1389.5
175	*	ISF of C10H11NO2; PlaSMA ID-458 C10H11NO2	-	132.08	4.96	4.96	5.01	5.01	5.07	0.19				4406.5	2406.8		3248					2881.4								2627.7										2807.1			4022.2
175	*	C10H11NO2; PlaSMA ID-458 C10H11NO2	M+H 1+	178.086	3.32	4.96	4.96	4.96	5.02	0.04																				4401.8												2865.4
176		Phenmetrazine C11H15NO	M+H 1+	178.122	3.27	3.27	3.27	3.27	3.27	0.01
177	*	ISF of 3-Methoxycinnamic acid; LC-ESI-QTOF; MS2; CE C10H10O3	-	161.059	6.55	6.55	6.55	6.55	6.55	0.01		2369.1
178		4-Methoxycinnamic acid; LC-ESI-QTOF; MS2; CE C10H10O3	M+H 1+	179.069	6.55	6.55	6.55	13.35	13.35	0.02		2522.2
179		6-Methoxychromanone [M+H]+ C10H10O3 NIST	M+H 1+	179.07	2.04	2.23	2.29	4.27	4.68	0.22	3674.9								3195.6			3013.1			15233.9		5813.3			1736	4426.8		2474.1		12110.1	17545.3			5300.4
180		Unknown (carbon number 12); PlaSMA ID-485 C48H78O18	M+H 1+	179.142	10.58	13.51	13.53	14.41	14.73	0.08			7127.9																								16825.7
181	*	Hippuric acid [M+H]+ C9H9NO3 NIST---p-Acetaminobenzoic acid [M+H]+ C9H9NO3 NIST	M+H 1+	180.065	3.27	3.35	3.36	3.42	3.46	1	472639	143625	16502.8	21808.8	90710.4	46544.7	112702	36927.2	24937.9	134327	30649.2	171220	324784	30373.2	96864.8	27132	108059	126764	12820.7	103693	39571.1	39604.3	125008	105095	179763	18730.9	196589	95979	156720	23241.8	134205	194295	56165.2	79888.9	61401	201384	79444.8	42197.4	31582.7
181	*	ISF of Hippuric acid [M+H]+ C9H9NO3 NIST---p-Acetaminobenzoic acid [M+H]+ C9H9NO3 NIST	-	105.033	3.27	3.35	3.36	3.42	3.46	0.96	231574	77609.9	9296	12627.1	47506.7	24980	57024.8	19988.2	13879.9	75104.2	16681.4	90904.8	176717	18192.4	52632.8	15714.8	58516.6	66942	7223.6	58491	22587.2	19611.7	59016.5	53949.3	100053	10679.3	91435.1	48892.7	78243.1	14075.1	69998.6	98207.5	30992.3	39865.3	29421.5	102518	42148.9	22566.8	17453.5
182		Phenacetin [M+H]+ C10H13NO2 NIST	M+H 1+	180.101	2.86	2.87	2.96	2.96	3.03	0.04																						1554.3
183		LID_180.1018_12.9 C10H13NO2	M+H 1+	180.102	2.56	2.56	2.56	2.56	2.56	0.01																																	4462.1
184		DL-.beta.-Homophenylalanine [M+H]+ C10H13NO2 NIST	M+H 1+	180.101	6.55	9.01	9.05	9.05	9.13	0.04		2762.7											3260.5																							10063.3
185		3,4-Dihydroxy-L-phenylalanine [M+H-NH3]+ C9H11NO4 NIST	M+H-NH3	181.049	5.66	5.66	5.66	5.66	5.66	0.01
186		5-Acetyl-2-hydroxybenzoic acid [M+H]+ C9H8O4 NIST	M+H 1+	181.049	1.81	1.81	1.81	4.12	4.12	0.02
187		2-Amino-6-methoxybenzothiazole [M+H]+ C8H8N2OS NIST---trans-Caffeic acid C9H8O4	M+H 1+	181.046	4.07	4.07	4.07	4.21	4.21	0.02
188	*	1,7-Dimethylxanthine C7H8N4O2---Nicotinuric acid [M+H]+ C8H8N2O3 NIST	M+H 1+	181.06	2.6	2.69	2.72	2.78	2.84	0.3	6922		10347.6					4698.6				6601.1				8441.8	8983.5		7395.7		11450.2		7266.6	8992.3	8891.9						8330.4							7506.8
188	*	ISF of Nicotinuric acid [M+H]+ C8H8N2O3 NIST---1,7-Dimethylxanthine C7H8N4O2	-	135.053	2.78	2.78	2.78	2.78	2.78	0.01
189	*	Theobromine C7H8N4O2	M+H 1+	181.071	1.75	1.75	1.95	3.63	3.63	0.03																																						22295.3
189	*	ISF of Theobromine C7H8N4O2	-	138.064	1.74	1.74	1.74	1.83	1.83	0.02
190	*	Theobromine [M+H]+ C7H8N4O2 NIST---Theobromine; LC-ESI-QTOF; MS2; CE C7H8N4O2	M+H 1+	181.072	1.62	1.74	1.75	1.86	1.92	0.99	51697.7	453148	233271	460766	482274	433569	137807	222627	292430	340598	248134	196853	156366	91652.2	219994	711166	367530	1.93686e+06	112087	142275	1.48615e+06	207250	140651	323195	345441	612863	99010.6	196927	354103	136796	207142	441509	102680	658547	253856	219444	181982		293340
190	*	ISF of Theobromine [M+H]+ C7H8N4O2 NIST---Theobromine; LC-ESI-QTOF; MS2; CE C7H8N4O2	-	138.065	1.64	1.64	1.64	1.64	1.64	0.01
191	*	1,7-Dimethylxanthine C7H8N4O2---ParaXanthine; LC-ESI-QTOF; MS2; CE C7H8N4O2---Paraxanthine [M+H]+ C7H8N4O2 NIST---Theophylline [M+H]+ C7H8N4O2 NIST	M+H 1+	181.072	2.27	2.39	2.4	2.5	3.8	1	157278	1.7408e+06	58692.9	226583	706520	654049	736736	236839	671503	1.05489e+06	999481	586416	969996	406912	1.04447e+06	205563	1.0929e+06	1600043	139838	736845	752819	1.08377e+06	28203	852544	1.36272e+06	1.04465e+06	568215	345115	1.04602e+06	27178	692201	1.00677e+06	410472	1.31144e+06	652514	860686	264783	38699.4	57069.1
191	*	ISF of Paraxanthine [M+H]+ C7H8N4O2 NIST---Theophylline [M+H]+ C7H8N4O2 NIST---ParaXanthine; LC-ESI-QTOF; MS2; CE C7H8N4O2	-	124.05	2.29	2.39	2.4	2.46	2.52	0.36		12751					4667.5			6188.3	6212.7	3662.6			7633.1		7370.9			5913.1				5410.6	9006.5		3873.7					6162		8177.1	3956.1
192	*	Guaiphenesin [M+H-H2O]+ C10H14O4 NIST---NCGC00385870-01!1-[4-hydroxy-3-(2-hydroxyethyl)phenyl]ethanone C10H12O3	M+H 1+,M+H-H2O	181.086	6.07	8.73	8.76	8.76	8.86	0.09									4176.9
192	*	ISF of Guaiphenesin [M+H-H2O]+ C10H14O4 NIST---NCGC00385870-01!1-[4-hydroxy-3-(2-hydroxyethyl)phenyl]ethanone C10H12O3	-	163.075	8.69	8.69	8.69	8.69	8.69	0.01
193		Pyridostigmine cation [Cat]+ C9H13N2O2 NIST	Cat	181.097	0.87	0.87	0.87	0.87	0.87	0.01
194		NCGC00385917-01!5-phenyl-1,3-oxazolidin-2-one C9H9NO2	M+NH4 1+	181.101	6.45	8.92	9.22	9.23	9.29	0.48				11468.7	90980.8			94768.4	168809	17428.8		100837				10537.8				7103.9					19622.1	47894.9					17575.7		9788.5		229040	146946		18628.4	36990.4
195		Methyl perillate [M+H]+ C11H16O2 NIST	M+H 1+	181.122	5.45	5.45	5.45	7.99	7.99	0.02																	5871.5
196		C11H16O2; PlaSMA ID-503 C11H16O2	M+H 1+	181.122	7.98	7.98	7.98	7.98	7.98	0.01
197	*	L-Tyrosine [M+H]+ C9H11NO3 NIST---Tyrosine C9H11NO3---Tyrosine; LC-ESI-QTOF; MS2; CE C9H11NO3---m-Tyrosine C9H11NO3	M+H 1+	182.081	0.67	0.85	0.86	0.87	0.88	1	736029	884701	730994	523832	744914	628717	856196	516618	603004	829422	576411	758861	973450	821741	109783.5,960379.7	872662	946001	848802	114549.0,1019908.4	921930.6,95634.0	731545	454676	412188	837662	347452	829887	178809.7,769154.7	757943	611782	789839	731698	351896	561266	603684	704743	22461.1,763803.2	810401	395695	422084
197	*	ISF of Tyrosine C9H11NO3---L-Tyrosine [M+H]+ C9H11NO3 NIST---Tyrosine; LC-ESI-QTOF; MS2; CE C9H11NO3---m-Tyrosine C9H11NO3	-	136.075	0.83	0.86	0.87	0.87	0.88	0.51	110992				124228	102473	142728			133099		124366	160300	130178								67556.1	58008.6			134294		119989		127932	113142	55908.9	82280.7	94228.3			119799	64542.5	75066.2
197	*	ISF of Tyrosine C9H11NO3---L-Tyrosine [M+H]+ C9H11NO3 NIST---Tyrosine; LC-ESI-QTOF; MS2; CE C9H11NO3---m-Tyrosine C9H11NO3	-	123.043	0.84	0.86	0.87	0.87	0.88	0.47	24322.5	32093.6	34817		34079.2	25543	38380.4					33148.1		32342.5	38706.4				39358.9			20310						26227		34649	26316		27827.7		26317.7	32446.8	33395.1	19473.9
197	*	ISF of Tyrosine C9H11NO3---L-Tyrosine [M+H]+ C9H11NO3 NIST---Tyrosine; LC-ESI-QTOF; MS2; CE C9H11NO3---m-Tyrosine C9H11NO3	-	119.048	0.84	0.85	0.87	0.87	0.88	0.09										12555.6							16140.6			12720.3
198		Methyl vanillate [M+H]+ C9H10O4 NIST	M+H 1+	183.065	5.72	5.72	5.72	5.72	5.72	0.01
199		3,4-Dimethoxybenzoic acid [M+H]+ C9H10O4 NIST	M+H 1+	183.065	4.7	4.7	4.75	4.77	4.77	0.06									4054.9								3394.1
200		Benzophenone C13H10O---C13H10O; PlaSMA ID-515 C13H10O	M+H 1+	183.08	3.26	9.61	9.63	9.65	9.72	0.83	6249.1	7225.3	9792.8	10649	7976.4	8883	8220.5	9140.1	9609.5	8378	11009.2	8130.2	11015.5	12758.9	10607.1	9975.9	7255.9	8124.7	7414	9782.9		10267.9	9312.5	11600.3	14519.8	10187.5	10138.3		7524.1	10501.1		8249.1	9260.4	8581.8	6431.4		8602.1		7659.4
201		trans-8, trans-10-Dodecadien-1-ol [M+H]+ C12H22O NIST	M+H 1+	183.177	11.13	11.13	11.13	11.13	11.13	0.01																					4946.7
202		4-Pyridoxic acid; LC-ESI-QTOF; MS2; CE C8H9NO4	M+H 1+	184.06	0.69	0.69	0.71	1.04	1.04	0.03																															40876.7					46571.3
203	*	4-Pyridoxic acid C8H9NO4	M+H 1+	184.06	0.68	0.99	1.03	1.05	1.08	0.11																					7058.2										864061					829644	35578.4
203	*	ISF of 4-Pyridoxic acid C8H9NO4	-	148.039	0.99	0.99	1.03	1.03	1.05	0.06																															32630.4					26550.4
203	*	ISF of 4-Pyridoxic acid C8H9NO4	-	166.049	0.99	0.99	1.03	1.03	1.05	0.06																															213148					198069
204		Phosphocholine; LC-ESI-QTOF; MS2; CE C5H15NO4P	M 1+	184.073	10.29	12.37	13.48	14.39	15.56	0.86	103161	639845	685016		194204	1.10153e+06	124561	944262	78523.1	170673	634419	174613	157758	97858.2	843448	1.02633e+06	28524.3	1.48417e+06			56991.2	106547	1.07311e+06	210389		67586.6	1.53927e+06		316120	1.08253e+06	52419.3	627412	172397	222175	1.51921e+06	3.96837e+06		1.30146e+06	971990
205		Phosphocholine C5H14NO4P---Phosphocholine [M+H]+ C5H14NO4P NIST	M+H 1+	184.074	10.67	13.95	14.23	15.28	15.68	0.97	1457685	1.34957e+06	718080	1341186	1047733	1.06392e+06	2.28067e+06	930098	998587	1.0947e+06	916190	1.89963e+06	984151	1.07238e+06	852606	139938	1.44439e+06	971704		32544.4	1023293	3.47112e+06	1.07804e+06	1.31949e+06	796506	1.45172e+06	921498	1.31404e+06	6.41793e+06	650272	5.18744e+06	734825	612234	4.34525e+06	1088684	256581	1.5805e+06	695105	1.16736e+06
206		delta-Undecalactone; LC-ESI-QTOF; MS2; [M+H]+; CE C11H20O2	M+H 1+	185.153	10.32	10.32	10.32	10.32	10.32	0.01																																		19192
207		Indole-3-butyric acid [M+H-H2O]+ C12H13NO2 NIST	M+H-H2O	186.089	7.02	7.02	7.02	7.02	7.02	0.01
208	*	Ecgonine C9H15NO3	M+H 1+	186.112	0.82	3.86	3.88	3.88	3.97	0.19		1278.3							1547			1609.3								1637.3											3820.3		1901.7		5094.4
208	*	ISF of Ecgonine C9H15NO3	-	168.102	3.87	3.87	3.87	3.87	3.87	0.01
209	*	NCGC00380284-01!N-(5-acetamidopentyl)acetamide C9H18N2O2	M+H 1+	187.142	1.83	1.95	1.98	2.11	2.15	0.43			19710.8		10857.3	9150.6	6659.1			9228.6	10913.3			7615	16220.6		8392.3				5086.5		12567	6981.3	5511.8	3941.5						7274.1			5468.3	11913.8			26378.4
209	*	ISF of NCGC00380284-01!N-(5-acetamidopentyl)acetamide C9H18N2O2	-	126.09	1.94	1.94	1.95	1.95	1.95	0.03	6816.1																														20399.4			14391.7
209	*	ISF of NCGC00380284-01!N-(5-acetamidopentyl)acetamide C9H18N2O2	-	145.13	1.98	1.98	1.98	1.98	1.98	0.01																																							2483.6
210	*	1-(2-Hydroxyethyl)-2-hydroxymethyl-5-nitroimidazole [M+H]+ C6H9N3O4 NIST	M+H 1+	188.066	1.66	1.66	1.66	1.66	1.66	0.01
210	*	ISF of 1-(2-Hydroxyethyl)-2-hydroxymethyl-5-nitroimidazole [M+H]+ C6H9N3O4 NIST	-	123.054	1.66	1.66	1.66	1.66	1.66	0.01
210	*	ISF of 1-(2-Hydroxyethyl)-2-hydroxymethyl-5-nitroimidazole [M+H]+ C6H9N3O4 NIST	-	126.029	1.66	1.66	1.66	1.66	1.66	0.01
210	*	ISF of 1-(2-Hydroxyethyl)-2-hydroxymethyl-5-nitroimidazole [M+H]+ C6H9N3O4 NIST	-	144.039	1.66	1.66	1.66	1.66	1.66	0.01
211		3-Indoleacrylic acid [M+H]+ C11H9NO2 NIST	M+H 1+	188.071	1.89	3.41	3.65	4.34	6.01	0.3									10305.1			5579.1	4263.5			4019	5045.5			9374.4	2565.9		7834.6				8168	12134.2				73570.9	5130.9	34235	6781.9	6530.7
212		Pro-Met-Lys [M+2H]2+ C16H30N4O4S NIST	M+2H 2+	188.103	0.81	0.81	0.81	0.81	0.81	0.02
213		Asp-Asp-Lys [M+2H]2+ C14H24N4O8 NIST	M+2H 2+	189.087	0.75	1.01	1.03	1.05	1.18	0.19						235941						250557										59924.6						220794		209803			185441
214	*	Azelaic acid [M+H]+ C9H16O4 NIST	M+H 1+	189.113	5.19	5.19	5.2	5.22	5.22	0.03
214	*	ISF of Azelaic acid [M+H]+ C9H16O4 NIST	-	125.096	5.2	5.2	5.2	5.2	5.2	0.01
214	*	ISF of Azelaic acid [M+H]+ C9H16O4 NIST	-	171.102	5.2	5.2	5.2	5.2	5.2	0.01
215		N.epsilon.-Acetyl-L-lysine [M+H]+ C8H16N2O3 NIST	M+H 1+	189.124	0.73	0.76	0.78	0.88	7.15	0.2																22555.6	19883.5				28582.6	16739.4									13094			24530.2		164395
216	*	3-Hydroxycapric acid [M+H]+ C10H20O3 NIST	M+H 1+	189.149	4.34	4.4	4.41	4.41	4.48	0.06	5405.4									7286.5								5286.1									2981.3
216	*	ISF of 3-Hydroxycapric acid [M+H]+ C10H20O3 NIST	-	153.127	4.34	4.34	4.4	4.4	4.41	0.04										35312.7																	11452.7				36307.6
216	*	ISF of 3-Hydroxycapric acid [M+H]+ C10H20O3 NIST	-	135.116	4.4	4.41	4.41	4.41	4.48	0.04	14366.4									25896.1																					25537.6
216	*	ISF of 3-Hydroxycapric acid [M+H]+ C10H20O3 NIST	-	107.085	4.4	4.4	4.4	4.48	4.48	0.02										7867.1
217	*	Kynurenic acid (not validated); PlaSMA ID-553 C10H7NO3---Kynurenic acid C10H7NO3---Kynurenic acid [M+H]+ C10H7NO3 NIST	M+H 1+	190.049	2.69	2.79	2.81	2.87	2.96	0.98	13381.6	9643.4	13336.8	8068.6	5219.9	9901.3	10371.3	8230.9	6922.8	9743.3	5351.9	12899.2	7212.4	8726.5	18730.5	9837.9	14050	10019.7	12108.5	7645.3	9991.2	9003	8173	10079.4	12816	11989.9	10604	8839.2	10170.9	6393.2	11622.9	9108	14831	15524.7	23015.2	12779.4	25906.4	9980.8	4443.3
217	*	ISF of Kynurenic acid C10H7NO3---Kynurenic acid (not validated); PlaSMA ID-553 C10H7NO3---Kynurenic acid [M+H]+ C10H7NO3 NIST	-	144.044	2.71	2.71	2.71	2.71	2.71	0.01
218		N-Acetyl-L-glutamic acid [M+H]+ C7H11NO5 NIST	M+H 1+	190.07	0.94	0.94	0.94	0.94	0.94	0.01
219	*	1H-Indole-3-propanoic acid [M+H]+ C11H11NO2 NIST---3-Indolepropionic acid C11H11NO2	M+H 1+	190.086	6.27	6.3	6.35	6.36	6.42	0.83	46052.4	43629.1	70023.1	46069.8	210829	73528.3	9961	20405.9	2.13394e+06	24776.2	60568.4	82148.1	174220	11605.4	76821.8	30230.5	91438.4	183794	72769.2	94252.4	116277	67165	68376.5	50599.8	50608.4	46140	57986.6	38654.9	31660.7	30120.2	63364.9	18157.4	43809.3	36496.7	51896.1	92635.7	12444.7	42116.9	41830.2
219	*	ISF of 1H-Indole-3-propanoic acid [M+H]+ C11H11NO2 NIST---3-Indolepropionic acid C11H11NO2	-	130.064	6.27	6.3	6.35	6.36	6.42	0.6	12005.8	12688.5	19355		42661.1	18325.1		5356.3	420461	8733.3	15255.4	19179.1	41271.9		18369.3	10357.6	22019.8	39598.5	19041.9	21276.4	26155	16199.9	15227.9	12367.4	13606.5	13474	14508.9		8188.3	7504.7	13722.3			9119.4		21537.4		10563.8	10904.3
220	*	Indole-3-propionic acid C11H11NO2	M+H 1+	190.086	6.27	6.39	7.41	7.44	7.54	0.17																					1933.8												2532.1	3083.3			4871.7
220	*	ISF of Indole-3-propionic acid C11H11NO2	-	130.065	7.54	7.54	7.54	7.54	7.54	0.01
221		5-Methyl-5-phenylhydantoin [M+H]+ C10H10N2O2 NIST	M+H 1+	191.081	4.23	4.23	4.23	4.32	4.32	0.02																2049.6
222		Unknown (carbon number 12); PlaSMA ID-559 C12H14O2	M+H 1+	191.105	8.6	8.6	8.6	8.6	8.6	0.01
223	*	(2-oxo-2,3-dihydro-1H-indol-3-yl)acetic acid C10H9NO3---2-Acetylamino-3-mercapto-3-methylbutyric acid [M+H]+ C7H13NO3S NIST	M+H 1+	192.065	3.74	5.37	5.43	5.48	5.5	0.24		1969	2221.5				2796.3								3007.3	2825.9	3752		4358.3			2426.2	2537.8							1956.4									1137
223	*	ISF of (2-oxo-2,3-dihydro-1H-indol-3-yl)acetic acid C10H9NO3---2-Acetylamino-3-mercapto-3-methylbutyric acid [M+H]+ C7H13NO3S NIST	-	146.059	5.41	5.41	5.41	5.44	5.44	0.02												2282.3
224		5-Hydroxyindole-3-acetic acid; LC-ESI-QTOF; MS2; CE C10H9NO3	M+H 1+	192.065	3.87	3.87	3.87	3.87	3.87	0.01
225		L-Kynurenine [M+H-NH3]+ C10H12N2O3 NIST	M+H-NH3	192.065	1.38	1.45	1.46	1.52	5.48	1	39285.3	30314.9	41384.8	33817.8	28334.1	30911.6	40711	23840	21088.2	38279.6	2969.4,33110.4	3171.6,36936.9	27876.6	23221.9	44455.1	32158.6	34650	45007.1	36874.3	31816.8	3037.4,28163.5	26762.9	33247.5	35766.8	44197.1	40299.4	3089.0,39647.7	27019.5	38663.2	27485.2	47313.2	40922.2	26335.1	38596.5	27093.7	27430.2	41037.4	28116.7	19856.9
226		1H-Indole-3-acetic acid, 5-hydroxy- [M+H]+ C10H9NO3 NIST---5-Hydroxy-3-indoleacetic acid C10H9NO3	M+H 1+	192.065	3.01	3.09	3.11	3.17	5.38	0.54	2226.2	2580	2259.7	1344.9		1364.1	2732.6	1816.1	1967.7		1588.6	3363.2		2262.3		1417.8		1853.6	2263.7	2031.5	2061.2	2534.7	2656.6	2502.9	4092.7				1880.2			2803.9			1693.9			1372.4	1551.4
227		L-Methionine, N-acetyl- [M+H]+ C7H13NO3S NIST---N-Acetylmethionine C7H13NO3S---Pesticide10_Carbendazim_C9H9N3O2_mecarzole C9H9N3O2	M+H 1+	192.068	2.57	2.59	2.67	2.7	2.78	0.48							2701.6	1934.2	2942.7			17382.6				5191.5		3157.8			2193	2981.1	2787.2	3684.5	3246.9			2510.6			3137.2	2986	3886.4	3185.9	3035.4	2575.4	3421.2		1938.6
228		Carbendazim; LC-ESI-ITFT; MS2; CE C9H9N3O2	M+H 1+	192.077	2.85	2.85	2.85	2.85	2.85	0.01
229		DEET; LC-ESI-ITFT; MS2; CE C12H17NO---Diethyltoluamide [M+H]+ C12H17NO NIST	M+H 1+	192.138	7.79	7.79	7.8	7.9	7.9	0.03																					1342
230		Benzyltriethylammonium cation [Cat]+ C13H22N NIST	Cat	192.174	3.14	3.14	3.14	3.14	3.14	0.01
231		6-Methoxy-7-hydroxycoumarin C10H8O4---7,8-Dihydroxy-4-methylcoumarin [M+H]+ C10H8O4 NIST	M+H 1+	193.049	4.4	4.59	6.85	6.9	6.96	0.18											765.2							5674.4,5127.0																2669.3			4504.5
232		6-Hydroxy-7-methoxycoumarin [M+H]+ C10H8O4 NIST	M+H 1+	193.05	5.76	5.76	5.76	5.76	5.76	0.01	775.8
233		3-(2,5-Dimethoxyphenyl)propanoic acid [M+H-H2O]+ C11H14O4 NIST	M+H-H2O	193.085	5.48	6.59	6.63	6.63	6.7	0.08									4339.3								1350.2	2456.4					66626.2													510.6
234		Unknown (carbon number 13); PlaSMA ID-588 C13H20O---Unknown (carbon number 13); PlaSMA ID-589 C13H20O	M+H 1+	193.158	13.51	13.52	13.52	13.53	13.53	0.06											21269.7		23724.3
235	*	Actrarit C10H11NO3	M+H 1+	194.08	1.11	5.13	5.18	5.19	5.24	0.17											2472.6									2394.5							4730.9						3063.6	4985.3		5006.7
235	*	ISF of Actrarit C10H11NO3	-	148.075	5.12	5.13	5.13	5.18	5.24	0.06									2039.2
235	*	ISF of Actrarit C10H11NO3	-	176.07	5.12	5.15	5.19	5.24	5.26	0.06			1452.2																				1079.1
236		Hippuric acid, methyl ester [M+H]+ C10H11NO3 NIST	M+H 1+	194.081	4.06	4.12	4.14	4.21	4.22	0.07	938.2
237		Monoethyl phthalate; LC-ESI-ITFT; MS2; CE C10H10O4	M+H 1+	195.064	5.71	5.72	5.74	5.79	5.86	0.06
238		2,5-Dihydroxycinnamic acid methyl ester [M+H]+ C10H10O4 NIST---Vanillin acetate C10H10O4	M+H 1+	195.065	2.32	2.74	2.82	2.83	2.94	0.2	4403.9					3349.7									4307.6										3043.9						4498.8			1337.6			1291.6
239		Caffeic acid methylester [M+H]+ C10H10O4 NIST---Ferulic acid C10H10O4	M+H 1+	195.065	4.47	4.47	4.62	4.62	4.7	0.04
240	*	2-[(4-Aminobenzoyl)amino]acetic acid [M+H]+ C9H10N2O3 NIST	M+H 1+	195.075	2.28	2.34	2.36	2.4	3.52	0.61	1893.1	2919.9			2122.8				2094.2	3263.6	2270.3	2231.5	1949.6	1964.8	4257		3128.3		3204.2	3153.7			3673.4		3301		2893.2	2309.5	2367.8			2958.7	3600.4	3754.5	2916.3			1521.7	1876.5
240	*	ISF of 2-[(4-Aminobenzoyl)amino]acetic acid [M+H]+ C9H10N2O3 NIST	-	120.044	2.29	2.34	2.37	2.4	2.42	0.12														1223.8					2014.3									1765											1327
240	*	ISF of 2-[(4-Aminobenzoyl)amino]acetic acid [M+H]+ C9H10N2O3 NIST	-	124.05	2.3	2.3	2.3	2.3	2.3	0.01																									9006.5
241		Caffeine C8H10N4O2---Caffeine; LC-ESI-ITFT; MS2; CE C8H10N4O2---Caffeine; LC-ESI-QTOF; MS2; [M+H]+; CE C8H10N4O2	M+H 1+	195.088	3.11	3.28	3.37	3.54	3.83	0.28							7813.7										8214.9						19602.4		5095.4												102803	8916.9
242		1,3,9-Trimethylxanthine [M+H]+ C8H10N4O2 NIST	M+H 1+	195.087	1.81	1.81	1.81	1.81	1.81	0.01
243	*	Caffeine [M+H]+ C8H10N4O2 NIST---NCGC00015208-22!1,3,7-trimethylpurine-2,6-dione C8H10N4O2	M+H 1+	195.088	3.09	3.17	3.18	3.24	3.28	0.94	113584	1895026	36197.7	369436	676329	447043	1.55802e+06	151718	671346	1004323	1.4985e+06	561974	1.94388e+06	348947	712381	141043	1.5786e+06	1.42298e+06	117076	843809	564980	928006		713538	1.4161e+06	1.50892e+06	601714	443146	1787853	10739.4	580385	1721212	440038	1.16803e+06	770822	956318			70495.5
243	*	ISF of Caffeine [M+H]+ C8H10N4O2 NIST---NCGC00015208-22!1,3,7-trimethylpurine-2,6-dione C8H10N4O2	-	138.065	3.09	3.17	3.18	3.2	3.28	0.2		7600.4										2114.7					4838.6															5109.2		4584.2
244		NCGC00381397-01!(E)-4-hydroxynon-2-enoic acid C9H16O3	M+Na 1+	195.101	6.73	6.77	6.78	6.78	6.84	0.09			18842.9															9230.3								7616.1							9222.1		4186.1	5710.9		1934.7
245		Tetraethylene glycol [M+H]+ C8H18O5 NIST	M+H 1+	195.122	1.43	1.52	1.53	1.64	1.65	0.57	10027	11237.5	93531.7	7996	10082.8	10273.2		14423.9			7499.8	12890.2	6203.2	9879.6			16035.6	9901.7	10888.6	12136	8551	6203.9	7625.4		4864.7			5300	5713.1		8041.5	33045.8	7023.8		6793.2		5340.9	4709.9
246		NCGC00384951-01!2-(6-hydroxy-6-methylheptyl)-2H-furan-5-one C12H20O3	M-H2O+H 1+	195.137	6.53	6.53	6.53	6.53	6.53	0.01
247		2-Butanone, 4-(2,6,6-trimethyl-2-cyclohexen-1-yl)- [M+H]+ C13H22O NIST	M+H 1+	195.175	14.2	14.2	14.2	14.2	14.2	0.01
248	*	Glycine, N-(2-hydroxybenzoyl)- [M+H]+ C9H9NO4 NIST---O-Acetylsalicylhydroxamic Acid [M+H]+ C9H9NO4 NIST	M+H 1+	196.06	1.85	2.08	2.38	2.55	4.36	0.82		3263.5,3672.9	3387.4		3328.8,5654.9	18209.9,5640.3		8956.8	2560.2			4116.2,2776.3	5672.9	2842.3	6467.6	2975.2	4555.6,3933.3	7574.4	3942.8,2921.3		7412.2	2005.9		4649.2			16473.4	10867.4,12213.8			8413.0,112718.6,299111.6	5811.9,4546.1	3609.7	7320.1,7163.2	3240.2	5707.3	3450.0,3889.2	5144.4	25182.7
248	*	ISF of Glycine, N-(2-hydroxybenzoyl)- [M+H]+ C9H9NO4 NIST---O-Acetylsalicylhydroxamic Acid [M+H]+ C9H9NO4 NIST	-	121.028	2.33	2.38	2.44	2.46	2.54	0.13			1857.7																												41844								9632.3
249		4-Hydroxyhippuric acid C9H9NO4	M+H 1+	196.06	2.15	2.38	2.62	4.21	4.3	0.07																																							29607.5
250		1,7-Dimethyluric acid C7H8N4O3	M+H 1+	197.066	1.77	1.96	2.08	2.17	2.4	0.83		27832.7			9130.5	9706.3	12059.9		10222.5	21815.1	15564.1	8246.3	15789	6813	10036.1		13521.1	20495.1		9774.9	5337.7	16430.5		17449.4	33578.8	23540.1	7638.3	4206.9	15012.7		21391.1	42593.6	13434.3	65656	18607.5	20214	7248		9767.5
251		1,3-Dimethylurate C7H8N4O3---Uric acid, 1,3-dimethyl- [M+H]+ C7H8N4O3 NIST	M+H 1+	197.066	1.45	1.52	1.54	1.62	1.68	0.28		4885							4299.4	5593.7																					6956.5	10909.5		19493.1
252		Ethyl vanillate [M+H]+ C10H12O4 NIST	M+H 1+	197.08	5.64	5.64	5.64	5.64	5.64	0.02																					4897.9															3266.7
253		C11H16O3; PlaSMA ID-632 C11H16O3---NCGC00385365-01_C11H16O3_2(4H)-Benzofuranone, 5,6,7,7a-tetrahydro-6-hydroxy-4,4,7a-trimethyl-, (6S,7aR)- C11H16O3---loliolide C11H16O3	M+H 1+	197.117	4.62	4.88	4.94	5.01	6.22	0.5		2282.9	8083.9		3867.9	3225.5	8054		13717.3				3396.1		1995.8	2420.9	3629.1	2540.1	5040.9	6793.6	3811.5	4740.2			2818.1	8928.6	3271.3		2567.2							3059.6		2009.4
254		L-N5-(1-Imino-3-pentenyl) ornithine [M+H-NH3]+ C10H19N3O2 NIST---NCGC00381364-01!3-propan-2-yl-2,3,6,7,8,8a-hexahydropyrrolo[1,2-a]pyrazine-1,4-dione C10H16N2O2---NCGC00381364-02_C10H16N2O2_Pyrrolo[1,2-a]pyrazine-1,4-dione, hexahydro-3-(1-methylethyl)- C10H16N2O2	M+H 1+,M+H-NH3	197.128	2.85	2.96	3.02	3.05	3.12	0.94	38450.2	42534.8	39573.5	47894	72781.1	88525.7	31694.5	64526.1	98443.7	74924.4	26410.7	58056.7		23678.1	58377.9		41009.8	159682	44001.4	20506.1	179482	67113.6	51233.6	66193.6	51916	188589	41509	76028.1	48917	31001.7	115755	135251		89769.4	67535.3	74690.5	59699.9	54757.9
255	*	Nerylacetate C12H20O2	M+H 1+	197.153	10.29	10.57	10.59	13.9	14.41	0.14										11116.1										12613				11270.4	16407.9	9420.2						7405.7		10708.7	19044.2
255	*	ISF of Nerylacetate C12H20O2	-	179.143	10.59	10.59	10.59	10.59	10.59	0.01																													12654.9
256		Unknown (carbon number 12); PlaSMA ID-637 C12H20O2	M+H 1+	197.153	10.3	10.59	14.31	14.72	14.74	0.29		9901	13254.6	11233.4							9443.2			37149.1	14201.6				15443.5			16039.1							47032.1						20597.7		18135.1
257		Dibenzylamine [M+H]+ C14H15N NIST	M+H 1+	198.127	4.4	4.46	4.49	4.53	4.54	0.11														1486.1													17508.4
258		2-Naphthyl-D-alanine [M+H-NH3]+ C13H13NO2 NIST	M+H-NH3	199.078	0.68	0.68	0.78	0.96	0.96	0.03
259	*	ISF of 3-Oxo-1,8-octanedicarboxylic acid [M+H-H2O]+ C10H16O5 NIST---Unknown (carbon number 10); PlaSMA ID-646 C10H14O4	-	181.086	4.73	4.76	4.76	4.82	4.86	0.08																																12576.2			5425.8
259	*	3-Oxo-1,8-octanedicarboxylic acid [M+H-H2O]+ C10H16O5 NIST---Unknown (carbon number 10); PlaSMA ID-646 C10H14O4	M+H 1+,M+H-H2O	199.096	4.76	4.76	4.77	4.77	4.82	0.04																																4973.5			2208.9	4384.8
260		NCGC00380778-01_C9H14N2O3_(3S,8aS)-3-[(1R)-1-Hydroxyethyl]hexahydropyrrolo[1,2-a]pyrazine-1,4-dione C9H14N2O3	M+H 1+	199.107	1.18	1.2	1.22	1.22	1.24	0.04																																15775.1
261		Tyr-Ser-Lys [M+2H]2+ C18H28N4O6 NIST	M+2H 2+	199.109	0.82	0.82	0.82	0.82	0.82	0.01																				4736.5
262		Tacrine C13H14N2---Tacrine [M+H]+ C13H14N2 NIST	M+H 1+	199.123	3.82	3.84	3.89	3.9	3.97	0.09		77048.9							219485			48297.2						44406.4					85930.3	19524.7			16971.9			233795
263		3-Hydroxydodecanoic acid [M+H-H2O]+ C12H24O3 NIST	M+H-H2O	199.169	11.01	12.71	14.23	15.41	15.43	1	32452.6	51944.1,71476.2	105719	82193.9,26537.9	64626.2,45610.2	33343.6,28904.0,37433.9	35527.8	85748.8	36078.7,37168.6	72637	59446.1	74558.7,54881.4,64673.8	27734.4	219415	61797.7,44016.6	89442.9	49418.8	70666.2,36089.9	45324.9,46306.6	62336.2	28747.8	84136.9	34069.9,43137.7	50099.2,35101.0	69719.7,49671.2	48015	44592.8	27912.7	66111.5,153771.3	35800.9,26817.2,54959.3	31896.8	44818.2,36373.9	38575.1,61829.0	124669.7,73597.5,33602.5,48729.0	61788.7	47280.1,78840.7	77187.5	33561.1	35931.1
264		delta-Dodecalactone; LC-ESI-QTOF; MS2; [M+H]+; CE C12H22O2---gamma-Dodecalactone; LC-ESI-QTOF; MS2; [M+H]+; CE C12H22O2	M+H 1+	199.17	9.76	11.54	14.47	15.22	15.38	0.18		46385.1												87744.6		18700.1					34303.9				33105.7											26971.4
265		6-tert-Butyl-3-methylsulfanyl-2H-1,2,4-triazin-5-one [M+H]+ C8H13N3OS NIST	M+H 1+	200.086	5.85	5.85	5.85	5.91	5.91	0.02																			4198.8
266		8-Acetyl-7-hydroxy-4-methylcoumarin [M+H-H2O]+ C12H10O4 NIST	M+H-H2O	201.055	9.34	9.34	9.34	9.34	9.34	0.01
267		Unknown (carbon number 11); PlaSMA ID-669 C11H10N2O2	M+H 1+	203.082	0.94	1.01	1.11	2.31	2.51	0.1																	5787								5891.7				8680.4					7058.4					15943
268		Vasicinone C11H10N2O2	M+H 1+	203.079	2.3	2.3	2.3	2.3	2.3	0.01
269	*	N,N-Dimethylarginine C8H18N4O2---SDMA C8H18N4O2	M+H 1+	203.149	0.64	0.65	0.65	0.67	0.71	0.09			43902.1	36264.6																						65122.7			75419.3			46035.4
269	*	ISF of SDMA C8H18N4O2---N,N-Dimethylarginine C8H18N4O2	-	116.07	0.64	0.64	0.64	0.64	0.64	0.02				114679		112137
270		N-Acetyl-D-glucosamine [M+H-H2O]+ C8H15NO6 NIST---N-Acetyl-D-mannosamine [M+H-H2O]+ C8H15NO6 NIST	M+H-H2O	204.086	6.24	6.43	6.47	6.52	7.15	0.22									19876																				55227.5							5983
271		Indole-3-butyric acid [M+H]+ C12H13NO2 NIST	M+H 1+	204.102	1.92	6.98	7.03	7.04	7.11	0.27				2004.8	2605.8				2955.7					3600.4						4213.2		1005.4	3756.9			2613.3				2401.1	2330.7			3523.5		26755.9
272		Acetyl-DL-carnitine [M+H]+ C9H17NO4 NIST---Acetyl-L-carnitine [M+H]+ C9H17NO4 NIST---O-Acetyl-L-carnitine; LC-ESI-QTOF; MS2; CE C9H18NO4	M 1+,M+H 1+	204.123	0.65	0.67	0.67	0.69	0.83	1	851380.3,161759.8	1.40193e+06	586443	743322	1.21175e+06	833101	1.40725e+06	834407	1.80539e+06	790232	808364	1.15711e+06	1.38224e+06	1.16431e+06	909562	1.01233e+06	945225	1.7631e+06	1141120	857721	727850	983910.2,330564.6	909322	983485	999920	695397	1.01311e+06	819104	1.3893e+06	901183	483106	684340	986097	926048	1.11512e+06	797315	1.72407e+06	471701	604961
273		Crotamiton C13H17NO	M+H 1+	204.138	8.56	8.56	8.56	8.56	8.56	0.01									109107
274		Tryptophan; LC-ESI-QTOF; MS2; CE C11H12N2O2	M+H 1+	205.097	1.73	2.17	2.27	2.37	2.61	1	95687.3	60674	46195.7	2.28581e+06	43562.9	101490	87855.8	71916.2	58950.3	58537.7	86627.2	3.9806e+06	1.18677e+06	3.26147e+06	76399.3	38464.8	121385	90178.8	329085	115883	53223.9	64294.1	65027.7	4.19816e+06	72569.7	3.83081e+06	48004	137359	67628.3	34463.5	2.1697e+06	51321.5	110108	97673.4	1.52604e+06	69779.7	112296	52845	68676.2
275	*	L-Tryptophan [M+H]+ C11H12N2O2 NIST---Tryptophan C11H12N2O2	M+H 1+	205.097	2.17	2.49	2.51	2.59	2.63	1	3878616	3.71363e+06	3.79044e+06	3.35403e+06	2.99327e+06	3.71806e+06	4.29869e+06	73997.4	3.45926e+06	4.45527e+06	4000581	4.08429e+06	3.76341e+06	3.48045e+06	4.53102e+06	3.13261e+06	4.08009e+06	3.40628e+06	3.63547e+06	4.78428e+06	3.33333e+06	3.54541e+06	3.5401e+06	4297405	4.90088e+06	5.9981e+06	3.35419e+06	4.67396e+06	4.1081e+06	3.33882e+06	2.28376e+06	2.75827e+06	2.2129e+06	2.63013e+06	3.10866e+06	2.5067e+06	3.32498e+06	1.88989e+06	1.47827e+06
275	*	ISF of L-Tryptophan [M+H]+ C11H12N2O2 NIST---Tryptophan C11H12N2O2	-	188.071	2.39	2.49	2.51	2.59	2.63	0.98	3.59259e+06	3.56762e+06	3.7295e+06	3.40394e+06	3.03721e+06	3.6696e+06	4.05512e+06		3.19611e+06	4.1135e+06	4.08805e+06	3.93227e+06	3.75469e+06	3.29344e+06	4.29491e+06	3029295	4.00684e+06	3.27275e+06	3.47642e+06	4.92962e+06	3.28431e+06	3.41946e+06	3.51159e+06	4.0703e+06	4.66591e+06	5.82555e+06	3301055	4.60171e+06	4.06029e+06	3.21818e+06	2.15932e+06	2713377	2.14083e+06	2.45162e+06	3.13124e+06	2.50248e+06	3.35988e+06	1.80618e+06	1.34876e+06
275	*	ISF of L-Tryptophan [M+H]+ C11H12N2O2 NIST---Tryptophan C11H12N2O2	-	144.08	2.39	2.49	2.51	2.59	2.63	0.83	49932.4	48167.5	56559.1	41655.3	43802.9	47229.3	57189.2		42676.5	58250.2	54357.1	54588		46795.1	72328.2	41043.7	54660.9	44229.9	46159.1	66680.1	46716.8	43324.5	52557.4		63765.4	76564.1			54597.3	43059.6	31199.8	32260.7		29943	39596.9	32872.5	48480.8	21685.5	17886.1
275	*	ISF of L-Tryptophan [M+H]+ C11H12N2O2 NIST---Tryptophan C11H12N2O2	-	146.059	2.39	2.49	2.51	2.59	2.63	0.83	55251	54457.9	65313.5	53985.3	49211.1	55900.5	66259.7		59858.1	68938.7			60315	55876		47549.2		60396.2	53102.2	82730.7		44538.9	55521.4	66157.1	78663.4	90855.7		70893.2	71788.4		31715.4	42951.8		42507.8	46190.2	38957.6	62408.9	27675	20283.9
275	*	ISF of L-Tryptophan [M+H]+ C11H12N2O2 NIST---Tryptophan C11H12N2O2	-	170.059	2.39	2.5	2.51	2.6	2.63	0.81	52825.1	44883.5	55450.7	44133.6	39040.9		56160.1		45062.7	55397.7	61983	49343.2	49940.8	42963.2	60305.4	39862.5	53948.5	45928.9	40170.3	66690.8	42803.4		45837.3	57412.9	66116.9	76626		66085.2	56653.9		25312.6	30586		35750.4	38509.7	28244.3	48117		15519.8
275	*	ISF of L-Tryptophan [M+H]+ C11H12N2O2 NIST---Tryptophan C11H12N2O2	-	132.08	2.39	2.49	2.51	2.6	2.63	0.74	41690.4	40653		36494.7	38045.2		50342.9		38131.2	48088.5	50383	45801.7		36369.2	50546.2	36078.4	46059.3	42379.2	42354.7	60565.6		37355.2		47815.8	48477.6	69595.2	39091.8	53206.8			25043.8	29950.8		28159.2	35032.8		41040.5		14166.6
275	*	ISF of L-Tryptophan [M+H]+ C11H12N2O2 NIST---Tryptophan C11H12N2O2	-	118.064	2.39	2.49	2.51	2.6	2.63	0.64				42145.2	37202.5	40231.5	49594.2		38545.3	55753.6		49528.2	43627.7	40638	55650.4	39500.2		45149.6	49833.9	65925.7		37087.7	46334.8	49587.9	63432			51324			27086.9				41826.4	30678.7		22293.5	14051.2
275	*	ISF of L-Tryptophan [M+H]+ C11H12N2O2 NIST---Tryptophan C11H12N2O2	-	159.091	2.39	2.49	2.51	2.56	2.63	0.46	119295	116401				114536			113983		138701	124521	116493			98384.7	129715	98423	101173	161986	103596			125831		190663		139180		97944.3	66114	82568		78323.8			115268		37399.8
275	*	ISF of L-Tryptophan [M+H]+ C11H12N2O2 NIST---Tryptophan C11H12N2O2	-	115.053	2.4	2.49	2.51	2.55	2.61	0.16											12698.8							10459.2		13865.7				10114.6	12109.7									7211.6
276		.alpha.-Bisabolol [M+H-H2O]+ C15H26O NIST---Prespatane C15H24	M+H 1+,M+H-H2O	205.194	9.33	9.53	9.54	9.55	9.64	0.2	6959.4											16235.3														7699			5723.2						4857.4
277		Xanthurenic acid [M+H]+ C10H7NO4 NIST	M+H 1+	206.043	2.27	2.34	2.42	2.47	2.56	0.18				5357.3		4976.6	5898		5523.5						6714.6												5501.1					5430	4756.1		5322.2
278	*	N-Cinnamoylglycine C11H11NO3	M+H 1+	206.081	4.99	5	5.06	5.07	5.15	0.13		11120.8																					10887.2										5720.6			10235.8
278	*	ISF of N-Cinnamoylglycine C11H11NO3	-	131.049	4.99	4.99	5.01	5.07	5.15	0.11		6613.1																					6778.5													5815.4
279	*	DL-Indole-3-lactic acid [M+H]+ C11H11NO3 NIST---Indolelactic acid C11H11NO3	M+H 1+	206.081	4.64	4.71	4.73	4.78	4.82	1	86690.7	61999.3	112172	86829.8	52363.2	119672	119122	60073	44060.2	89237.6	80585.8	74711.9	69737.8	56541.6	100453	138304	64002.1	73941.7	85429	73554.2	114400	124075	109096	101556	93975.2	85089.4	63008.5	126005	82097.1	36089	131888	83725.7	95314.8	131833	109979	61552.9	170943	75688	26371.3
279	*	ISF of DL-Indole-3-lactic acid [M+H]+ C11H11NO3 NIST---Indolelactic acid C11H11NO3	-	188.07	4.65	4.7	4.73	4.78	4.82	0.72	10405		12248	10793.1	7013.9	13502	14690	8165.9				10621.5				15258.6		9667.1	9646.7		12213.3	13367.5	12315.7	12749.3	11612.2	13140.5		15718.9			13228.5			14211.5		7383.5	19100	9458.8
279	*	ISF of DL-Indole-3-lactic acid [M+H]+ C11H11NO3 NIST---Indolelactic acid C11H11NO3	-	160.075	4.65	4.68	4.73	4.75	4.81	0.7	5506.9	4126.4	6441.8		3923.3	7160.5	7228.5	4014.3		4568.1		5792.8				7425		4305.7	4811.7	4944.6	6677.4	7393.1	6526.9	5838.5	6083	5566.2		8216.1	4885.7			5187.7		9435.6	6707.2		9671	5330.7
279	*	ISF of DL-Indole-3-lactic acid [M+H]+ C11H11NO3 NIST---Indolelactic acid C11H11NO3	-	130.064	4.65	4.7	4.73	4.78	4.82	0.54	5354.6	7973.8		4910.4		6223.6		4403.9			8659.9			6006.2		8339.6		6443.7	5419	5816.6	8199.2	6731.1	5920.3					7263.7						8768.4			7907.2
280	*	Dexpanthenol [M+H]+ C9H19NO4 NIST---Panthenol C9H19NO4	M+H 1+	206.138	1.54	1.62	1.72	1.73	1.76	0.12				3076.4															2688.7		5163.9								3908.7					4316.9
280	*	ISF of Dexpanthenol [M+H]+ C9H19NO4 NIST---Panthenol C9H19NO4	-	188.128	1.73	1.73	1.73	1.73	1.73	0.01
281		1-(pyridin-2-yl)isoquinoline C14H10N2	M+H 1+	207.09	7.97	7.97	7.97	7.97	7.97	0.01
282		2-Ethyl-2-phenylmalonamide [M+H]+ C11H14N2O2 NIST	M+H 1+	207.117	8.4	8.42	8.45	8.51	11.23	0.2				3463.8		1577.8												2258.5						3520.2			2135	3400.6					1472		42114.7,3124.6				4056.1
283		Methyl jasmonate [M+H-H2O]+ C13H20O3 NIST	M+H-H2O	207.136	10.35	10.35	10.35	10.35	10.35	0.01
284		Ethanol, 2-[2-(2-butoxyethoxy)ethoxy]- [M+H]+ C10H22O4 NIST	M+H 1+	207.159	5.23	5.28	5.3	5.37	5.4	1	500353	487997	465447	485482	517018	499986	479478	488117	449473	494458	474452	448489	481921	492741	478183	527738	499231	490445	478933	487225	520706	408434	426208	420943	410823	376524	383529	423875	446378	477245	453418	369780	448945	453719	500819	469252	439176	452033	435027
285		Myristic acid alkyne [M+H-H2O]+ C14H24O2 NIST	M+H-H2O	207.174	14.1	14.1	14.22	14.22	14.44	0.04																								36417.4			40691.3		263197
286	*	L-Phenylalanine, N-acetyl- [M+H]+ C11H13NO3 NIST---N-Acetylphenylalanine C11H13NO3---NCGC00042134-05_C11H13NO3_N-Acetylphenylalanine C11H13NO3	M+H 1+	208.096	4.27	4.38	4.44	4.45	4.55	0.56	1394.8		2108.4		1503.5		3532.1	2076.2		2187	1774		2774.1		3157.5			2464.6	2490.3				2090.3		2395	3538.2	2316.8	2102	1986.5		4778	3893.3	4792.6	3191.9	3096.4			1344.4
286	*	ISF of L-Phenylalanine, N-acetyl- [M+H]+ C11H13NO3 NIST---N-Acetylphenylalanine C11H13NO3---NCGC00042134-05_C11H13NO3_N-Acetylphenylalanine C11H13NO3	-	190.085	4.47	4.47	4.47	4.47	4.47	0.01									3119.7
287		(3-Phenylpropionyl)glycine [M+H]+ C11H13NO3 NIST	M+H 1+	208.097	2.16	2.16	2.17	2.18	2.18	0.03																								2056.6
288		Terbutaline [M+H-H2O]+ C12H19NO3 NIST	M+H-H2O	208.133	1.94	1.94	1.94	2.06	2.06	0.02																																					8038.5
289		NCGC00169582-02_C11H12O4_1H-2-Benzopyran-1-one, 3,4-dihydro-6-hydroxy-8-methoxy-3-methyl- C11H12O4	M+H 1+	209.08	2.99	3.07	6.88	6.88	6.96	0.04																															1305.6
290		Genipin [M+H-H2O]+ C11H14O5 NIST	M+H-H2O	209.08	2.53	2.53	3.65	5.09	5.09	0.03																								993
291	*	3,4-Dimethoxycinnamic acid C11H12O4---3,4-Dimethoxycinnamic acid [M+H]+ C11H12O4 NIST---3,4-Dimethoxycinnamic acid; LC-ESI-QTOF; MS2; CE C11H12O4---3,5-Dimethoxycinnamic acid C11H12O4---NCGC00095522-05!(E)-3-(3,4-dimethoxyphenyl)prop-2-enoic acid C11H12O4	M+H 1+	209.08	5.48	5.74	5.76	5.84	7.2	0.51	1353.5			1516.5	2150.4	3149.2	1104.8		8025.8			6414.1	2549.1,3384.7				4101.9	6954			2076.3	1814.2	5291.3		6231.6	13693.3	2557.1	1877.9			1852.3	1413.9		5526.1
291	*	ISF of 3,4-Dimethoxycinnamic acid C11H12O4---3,5-Dimethoxycinnamic acid C11H12O4---NCGC00095522-05!(E)-3-(3,4-dimethoxyphenyl)prop-2-enoic acid C11H12O4---3,4-Dimethoxycinnamic acid; LC-ESI-QTOF; MS2; CE C11H12O4---3,4-Dimethoxycinnamic acid [M+H]+ C11H12O4 NIST	-	191.07	5.69	5.7	5.75	5.81	5.82	0.24	1489.3				2308.7	3438.4			8446.8			6499.8	3330.2					7344.3				2061.8			6722.3	14797.8	2941.9							5516.7
292	*	ISF of 2,5-Dimethoxycinnamic acid [M+H]+ C11H12O4 NIST	-	191.069	7.08	7.14	7.18	7.19	7.19	0.06																	5275	6355.3
292	*	2,5-Dimethoxycinnamic acid [M+H]+ C11H12O4 NIST	M+H 1+	209.081	7.19	7.19	7.19	7.19	7.19	0.01																		6200.5
293	*	Kynurenine C10H12N2O3---L-Kynurenine [M+H]+ C10H12N2O3 NIST	M+H 1+	209.092	1.38	1.45	1.46	1.51	1.55	1	161989	114288	159571	129826	103580	122491	168672	88881.1	96559.1	143040	106416	143288	111246	103887	170452	120130	124234	163213	131238	138175	109874	122938	125247	138861	194129	184645	163699	128019	140718	108655	185882	157712	107046	145068	102465	106096	164666	105736	78239.3
293	*	ISF of L-Kynurenine [M+H]+ C10H12N2O3 NIST---Kynurenine C10H12N2O3	-	136.075	1.39	1.42	1.46	1.48	1.54	0.46			11376.6			9955.5		6760.3					9613.3		13343.7		9851.3	10570.9			7623.7		8166.6		12305	13176.6	11269.1	8163.9				9617.3	6907.4				11664.8
293	*	ISF of L-Kynurenine [M+H]+ C10H12N2O3 NIST---Kynurenine C10H12N2O3	-	146.06	1.4	1.4	1.46	1.46	1.52	0.08																		5478.4													4867.3	4892.5
293	*	ISF of L-Kynurenine [M+H]+ C10H12N2O3 NIST---Kynurenine C10H12N2O3	-	174.052	1.39	1.39	1.46	1.51	1.51	0.03			6232.6
294		Chalcone C15H12O---trans-Chalcone [M+H]+ C15H12O NIST	M+H 1+	209.096	8.78	8.84	8.92	11.25	11.67	0.98	10050.4	13184.6	9743.8	16129.1,11568.9	24799.2	20543	18402.8	15237.6	9518	21230.4	23460.8	15567	10331.8	11877.9	13631.6	17824.1,12050.1	15402.9,11610.0	15934.6	16687.1	8930.3	7580.8	27342.6,13464.0	20671.9	22645		18792.5	23102.7	11894	14338.1	15714.2	18208.7	19119.8	18278.1	25138	20256.4,15797.7	14526.7	10857.7	24877.5	21488.4
295		Chalcone; LC-ESI-QTOF; MS2; CE C15H12O	M+H 1+	209.096	10.1	10.15	10.17	11.26	11.31	0.84	15864.1	15966.6	14164.3		18582.6,11084.6	15623.1,8831.1			14534.1	16022.7	12526.1,18262.3	10294.9,19931.4	6899.1,17939.5	14134.3	8070.8	15827.2		13576	9851.6	14240.9,11090.6	6819.1,13928.8	19416.9	15480.5,10250.3	18002.1,10042.5	21738.9	13269.5	16398.7	15917.7			14022.5	16476.6,8522.0	16628.4	17009.7	12983.2	16886.6	10657.4,15475.5	17642.4,12854.4	19959.4
296		NCGC00385243-01_C12H18O4_{(1R,2R)-2-[(2Z)-5-Hydroxy-2-penten-1-yl]-3-oxocyclopentyl}acetic acid C12H18O4---Unknown (carbon number 12); PlaSMA ID-735 C12H16O3	M+H 1+,M-H2O+H 1+	209.117	6.05	6.05	6.11	6.15	6.15	0.03
297		2,4,7,9-Tetramethyl-5-decyne-4,7-diol [M+H-H2O]+ C14H26O2 NIST	M+H-H2O	209.19	9.51	9.56	9.58	9.76	12.16	0.92	63063.5	57780.5	85008.9	68136.6	64189.8	72861.8	78862.4	138718	198332	73994.3	169111	89402.2		118492	81867.4	115556		45951.9	196072	85598.6	101967	105088	97129.3	72984.4	95910.1		62943.5	65384.7		81328.2	58276.8	68597.5	94056.1	81076	116010	53249.3	77832.2	51535.1
298		Myristoleic acid [M+H-H2O]+ C14H26O2 NIST	M+H-H2O	209.19	12.14	12.16	12.17	12.18	14.5	0.58	14237	41487		12749.5	26494.1	17506.8	28537.4		46140	35336.7			19932.2	27850.8	11067	12263.4		15975.2	22845.7			29484.2		17202.2			41398.8	20023.3	49611	36244.3					26392.9	37089.3	30204.1
299		1,3,7-Trimethyluric acid C8H10N4O3	M+H 1+	211.082	2.45	2.55	2.59	2.65	2.75	0.2																	2290.5					5370.7		4418.6					2413.2			7483.3		8819.7
300		C12H18O3; PlaSMA ID-762 C12H18O3---Jasmonic acid [M+H]+ C12H18O3 NIST	M+H 1+	211.132	4.49	7.13	9.59	9.63	10.06	0.7	7894.2	20263.4	48231.7	4469.4	5634.2,7104.2	7574.3	35739.8	3585.2	11444.9,7550.6	4616.3		25022.6,4579.6	12390.9	10157.0,3329.9		18712.9	6120.9		13778.3			3352.6		6292.6	16247.5	21906.3	17636.8	47320.1	3350.4	8317.8		5171.3	6607.6		34202.3	6508.4,14275.3	17914.4	2437.4
301		Unknown (carbon number 12); PlaSMA ID-763 C12H18O3	M+H 1+	211.134	6.23	6.23	6.23	6.23	6.23	0.01
302		Cyclo(Leu-Pro) C11H18N2O2---Cyclo(leucylprolyl); PlaSMA ID-768 C11H18N2O2---Cyclo(proline-leucine) C11H18N2O2---NCGC00169428-02!3-(2-methylpropyl)-2,3,6,7,8,8a-hexahydropyrrolo[1,2-a]pyrazine-1,4-dione C11H18N2O2---NCGC00169428-03!3-(2-methylpropyl)-2,3,6,7,8,8a-hexahydropyrrolo[1,2-a]pyrazine-1,4-dione C11H18N2O2---NCGC00380278-02!3-butan-2-yl-2,3,6,7,8,8a-hexahydropyrrolo[1,2-a]pyrazine-1,4-dio…	M+H 1+	211.144	3.8	3.92	3.96	4.02	4.27	1	23557.5	42993.9	6972.0,27480.8	20982.6	80643.4	82633.5	43144	49930	21074.7,107092.3	88546.4	40126	79704.4	104329	7406.9	93855.5	52453.1	30369.7	134210	23298.6	29831.3	410205	143099	7162.6	117975	76220.7	167936.6,60208.5	87501.8	61415	24683.7	18093.1	245075	246708	51530	276366	68473.3	110988	129789	80044.3	4630.6
303		(Z,E)-Tetradeca-9,12-dienol [M+H]+ C14H26O NIST	M+H 1+	211.205	13.01	13.02	13.03	13.03	13.04	0.17													15430.7	10524.1								16728.2				7566.7	11879.1			8164.5					15433.7		21129.3
304		Harmine C13H12N2O---Harmine [M+H]+ C13H12N2O NIST---Harmine; LC-ESI-QTOF; MS2; [M+H]+; CE C13H12N2O	M+H 1+	213.098	1.27	1.69	1.8	1.82	1.97	0.5		9151.2			4373		3853.1			5287.3			7414							3668.4	4047.3	6995.5			7315.6	5856.8		2372.1	4835.3		12089	16376.9,9827.7	6089.5	17708.2	3863.7	7191.7	3618.4
305		Val-Leu [M+H-H2O]+ C11H22N2O3 NIST	M+H-H2O	213.159	4.01	4.31	4.73	4.79	4.87	0.59	4434				7484.4	4763.3				3763.5		10742	14810.3	3928			5899.5	17788.5	9299.8		19341.2	10245.5		5324.7	7177.8	19319.5	6649.6	1845.8,14307.0			5676.8,21979.8	11463.8		6406.7,9710.2	13884.8	15723.3	5922	11501
306		1H-Indole-3-acetic acid, 5-hydroxy- [M+Na]+ C10H9NO3 NIST	M+Na 1+	214.052	4.25	4.25	4.25	4.47	4.47	0.02																																							4443.8
307		N-Butylbenzenesulfonamide C10H15NO2S	M+H 1+	214.09	0.09	2.66	3.61	5.23	16.38	1	9552.9	8780.2	9212.9	9151.6	9043.6	9027.7	9213.2	8647.5	9680	9306.2	10833.6	9766.5	9851.3	9661.2	9696.2	9609.4	9328.7	10207.4	11163.4	10323.6	10012.2	11085.5	9883.9	8640.9	8524	9640.9	9138.5	8954.1	9141	8277.3	8821.7	9269.9	9505.2	8145.2	9000.5	8207	7950.4	10580.7	8883.8
308		Pro-Val [M+H]+ C10H18N2O3 NIST	M+H 1+	215.136	0.85	0.85	0.85	0.85	0.85	0.01
309		Unknown (carbon number 16); PlaSMA ID-799 C16H22	M+H 1+	215.177	9.16	9.16	9.16	9.16	9.16	0.01
310		2-Benzothiazolsulfonic acid; LC-ESI-ITFT; MS2; CE C7H5NO3S2	M+H 1+	215.979	3.73	3.73	3.73	3.73	3.73	0.01				1295.8
311	*	Carboline base + 4H, carboxylic acid; PlaSMA ID-805 C12H12N2O2	M+H 1+	217.097	1.53	3.02	3.23	3.26	3.35	0.93	81002.5		97681.8	49664.5		37209.8	34430.2,56260.5	60922.1	43957.3	81061.9	21054.6	108568	78930	58945.8	40653.2,69384.2	121904.7,23952.4	87344.9	62423.3		38509.6,171973.5	13745.4	55055.6	87570.3	77501.1	70163.6	95861.8	139232	150486	66317	38155.4	15754.2,57431.9	92433.1	89612.4	124593	158719	107018	88874.7		34722.3
311	*	ISF of Carboline base + 4H, carboxylic acid; PlaSMA ID-805 C12H12N2O2	-	144.08	3.14	3.23	3.24	3.29	3.34	0.69	17012.6	11319.6			9435.6	10834.5		11687.1	10108.4	13226.4		20622.2	18420.8	12392	14111.4	23921.6	17451.1			32548.7	12051.4	11606.9		14505.5	14817.4		25459.5	26066.8		6977.7		16770.6	16184.5	22269.2	29179	19975.9			6637.4
312	*	N-.alpha.-Acetyl-L-arginine [M+H]+ C8H16N4O3 NIST	M+H 1+	217.129	0.73	0.76	0.78	0.79	0.8	0.48		19541.2		21298.8			23281.6	19140.1			16517.8	30680.3	48405.5			30601.8	27214	27090.8		37044.2	17328.1				19494		31050.3				26948.6	20881.6		34463.2		51217
312	*	ISF of N-.alpha.-Acetyl-L-arginine [M+H]+ C8H16N4O3 NIST	-	130.049	0.69	0.69	0.69	0.71	0.72	0.11																			35243.6									41956.4
312	*	ISF of N-.alpha.-Acetyl-L-arginine [M+H]+ C8H16N4O3 NIST	-	130.086	0.79	0.79	0.79	0.79	0.79	0.01
313		Propionylcarnitine C10H19NO4	M+H 1+	218.138	0.94	0.98	1	1.02	1.06	1	394364	396043	301934	235886	259204	364120	383926	336110	274421	298497	284044	464154	608401	280495	479656	428995	438496	416954	335414	427967	316141	295145	488399	465633	397070	469551	366360	348243	338330	572778	290157	360597	414841	316859	490763	249344	710506	189309	172739
314		Phe-Asp-Arg [M+2H]2+ C19H28N6O6 NIST	M+2H 2+	219.113	3.58	3.6	3.66	3.73	3.74	0.09																3938.5		6415.1				3962.4										7224.5
315		Primidone; LC-ESI-ITFT; MS2; CE C12H14N2O2	M+H 1+	219.116	11.84	11.84	11.84	11.84	11.84	0.01																																				13634.7
316		3-Hydroxysebacic acid C10H18O5	M+H 1+	219.123	4.09	4.09	4.09	4.12	4.12	0.02
317		Serylleucine; PlaSMA ID-819 C9H18N2O4	M+H 1+	219.13	1.53	1.53	1.53	1.53	1.53	0.01
318		Ser-Leu [M+H]+ C9H18N2O4 NIST	M+H 1+	219.133	1.62	1.62	1.62	2.94	2.94	0.02													2013.3
319		2,6-Di-tert-butyl-4-hydroxymethylphenol [M+H-H2O]+ C15H24O2 NIST	M+H-H2O	219.174	9.88	9.94	9.95	9.99	11.62	0.51			10689.1	11335.3		27885.5		23375.7	7198.3				9770.2	4057.4	11174.3			13528.3	23568.9		12157.3		8897.1	7353.6	6622.5	27903.2		7010.5		10763.5	11447	11400.1	9966.8			6001.6		9060.8
320		D-(+)-Pantothenic acid; LC-ESI-QTOF; MS2; CE C9H17NO5---Pantothenate C9H17NO5---Pantothenic acid C9H17NO5---Pantothenic acid [M+H]+ C9H17NO5 NIST	M+H 1+	220.117	1.4	1.5	1.55	1.59	1.71	1	13680.5	32777.5	28118.4	28121.5	23406.2	23700	61169.7	38336.1	48732.2	25692.7	36827.7	35095	29394.5	25970.1	23914.3	26816.1	28393.6	31210.1	26374.3	27098.6	48355.2	20044.2	29023.3	28423.5	23258.5	22906.2	28987.7	26660.3	30096.7	28669.6	36272.3	46545.1	43919.8	39708.3	82447.7	33867.1	66186	21144.3	18586.1
321		trans-Zeatin; LC-ESI-QTOF; MS2; CE C10H13N5O	M+H 1+	220.12	0.86	0.86	0.86	0.86	0.86	0.01
322	*	ISF of 6,7-Dimethoxy-4-methylcoumarin [M+H]+ C12H12O4 NIST	-	193.085	4.46	4.5	4.58	4.6	4.68	0.19					8007.4						12566.8	27772						17010.2		13482.5			14100.3	14777			21115.5	63879.6
322	*	ISF of 6,7-Dimethoxy-4-methylcoumarin [M+H]+ C12H12O4 NIST	-	179.07	4.45	4.54	4.59	4.6	4.69	0.13									26538.4			23988.9						17982.5				18218	13623				25609.6
322	*	6,7-Dimethoxy-4-methylcoumarin [M+H]+ C12H12O4 NIST	M+H 1+	221.081	4.45	4.45	4.45	4.45	4.45	0.01																						11570.6
323		Unknown (carbon number 11); PlaSMA ID-834 C11H12N2O3	M+H 1+	221.092	1.04	1.08	1.5	1.63	2.52	0.33		11380.4		4622		6585.9			13801.8	12562.3	11637.1														13082	20585.7		10619			4046.4			8001.1	16698.7		6756
324		Unknown (carbon number 11); PlaSMA ID-835 C11H12N2O3	M+H 1+	221.092	1.02	1.07	1.11	1.48	2.61	0.46	11623.9		13744.7				12417.6					10381	18837.7		11509.2		13685.4	8341	11367.8	12459.3			6463.9	10762.2		11166.1,9434.8			9369.8		11286.2	7074.2				4516	19620.9		6069.7
325		2-Ethyl-2-(p-tolyl)malonamide [M+H]+ C12H16N2O2 NIST	M+H 1+	221.132	9.9	12.86	12.87	12.87	12.88	0.17							11764.7							9508.7								9318.4							7445.2		10021.6			11928.5	10898.1
326		2,5-Di-tert-butyl-1,4-benzoquinone [M+H]+ C14H20O2 NIST	M+H 1+	221.154	8.63	11.6	12.27	14.54	14.78	0.06							8939.2		4736.3													22275.4
327		2,6-Di-tert-butylbenzoquinone [M+H]+ C14H20O2 NIST	M+H 1+	221.153	5.68	12.14	12.78	12.8	15.59	0.66		27515.2	23222.6	4863.7	19795.4	28117.6	11746.7	33939.4		22047.5	33638.2	32953.9		42064.6	23378.3	20905.8		34504.7	26704.6	33877.2		17483.0,19101.0					22533.3	20121.9	121465		28944.1	23529.9		30781.8		8517.8	32602.8
328		NCGC00179861-02_C15H26O2_1,8-Azulenediol, 1,2,3,3a,4,7,8,8a-octahydro-3a,6-dimethyl-1-(1-methylethyl)-, (1R,3aR,8S,8aS)- C15H26O2	M-H2O+H 1+	221.191	5.6	13.95	14.85	14.85	14.9	0.04																						7487.8
329		Cyclotrisiloxane, hexamethyl- [M+H]+ C6H18O3Si3 NIST	M+H 1+	223.063	2.15	8.22	8.24	10.45	15.37	0.98	6892.8	9135.1	36082.9	8905.4	8343.8	142665.2,3448.3	16458	4857.9	4424.5	4903.2	4126.9	21952.3	10497.3	82396.2	3738.6	16136.6	11531.2	9660.2	3919.7	5266.8	51321.8	6455.3	5194.3	3935.7	8740.1	3230	3852.7	3994.3	2655.3	4031.6	6772	10871.2	7996.2	5423.6	42527.4	7876.1	24894.6	6483.1	4686.5
330	*	Diethyl phthalate [M+H]+ C12H14O4 NIST	M+H 1+	223.097	3.63	5.48	6.11	7.96	8.99	0.22	5144.6					4014											4930.3	4370.2														2737.6		6486.8		3225.8
330	*	ISF of Diethyl phthalate [M+H]+ C12H14O4 NIST	-	181.085	5.96	5.96	5.96	6.03	6.03	0.02
331		Gly-Phe [M+H]+ C11H14N2O3 NIST---Phe-Gly [M+H]+ C11H14N2O3 NIST	M+H 1+	223.107	1.65	1.68	1.7	1.92	2.39	0.12										3604.4													2768.5	3745.3			3805		3931.8								3445.3
332		N-Acetyl-L-tyrosine [M+H]+ C11H13NO4 NIST	M+H 1+	224.092	2.55	2.55	2.61	2.65	2.65	0.06			1343.6								2766
333		NCGC00380609-02!4,8-dihydroxy-6-methoxy-3-methyl-3,4-dihydroisochromen-1-one C11H12O5	M+H 1+	225.075	3.37	3.67	3.83	3.9	4.01	0.52	5155.2	15361	14797.8	9115.2	2237		43581.9		14684.7		7244.1	12205	6005.2	3805.1	9525.5			9987.5	4329.7	9150.6		15075.1	11030.3	7433.9	11686.6		11901.6	25746.4	17016.9				7025.4		14528.2
334		2-Hydroxychalcone [M+H]+ C15H12O2 NIST---4-Hydroxychalcone [M+H]+ C15H12O2 NIST	M+H 1+	225.091	9.07	11.5	11.51	11.52	11.54	0.99	45063.7	41396.4	34861.9	3135.9,37605.4	36382.5	33034	43035.9,7006.0	42325.2	33749.8	38057.6	4652.3,47377.5	42383.5	38715.8	39636.5	8621.7,35621.6	37610	35455.3	34102.6	37944.4	37608.5	40477.3	7145.5,39091.2,9070.5	5929.9	38674.1	39430.7	34353.3	40793.7	48105.9	43821.1	42625.0,5866.0	7156.2,42063.3	39882.7	38666.2	47642.9	6821.6,35449.4	48071.1	4959.4	6897.0,37432.1	40655.2,7712.4
335		Tetramethyluric acid [M+H]+ C9H12N4O3 NIST	M+H 1+	225.097	2.9	2.92	2.99	3.01	3.11	0.27							1281.7		2448.6	2492.6	4632.5						8239.7	4696.7							3999.9							3021.5	3419.3	2485.9
336		.beta.-Hydroxyethyltheophylline [M+H]+ C9H12N4O3 NIST	M+H 1+	225.098	2.8	2.8	2.8	2.8	2.8	0.01
337		Methyl jasmonate [M+H]+ C13H20O3 NIST	M+H 1+	225.145	7.76	7.76	7.76	7.76	7.76	0.01
338		1,3-Dicyclohexylurea [M+H]+ C13H24N2O NIST	M+H 1+	225.196	8.3	8.35	8.36	8.4	8.46	0.81	3472.4	7021.5	3953.4	4246.1	7889.2	2588.8	3574		5465	8174.2	4955.4	2331	1601.8	9002	4820.8	5088.1		2449.8	5819.4	8304.6		4952	3909	6316.6	8367		4214.6	4507.4	6582.5	3750.6		5530.2	3232.7	6363.1	4479.9	16018		5097.2	8388.5
339		PyroGlu-Pro [M+H]+ C10H14N2O4 NIST	M+H 1+	227.102	1.36	1.45	1.47	1.53	1.6	0.36				5397.4			4545		5616.4												36503										14145	11212.9	13685.7	8898.6		11369.7			10169.8
340		Creatinine [2M+H]+ C4H7N3O NIST	2M+H	227.125	0.64	0.65	0.66	0.66	0.69	0.77	87580.5	94619.3	185670	97102.7	38237.5	94842.6	105365	88380.6	70835.2	132682	118536	114664		80804.5	122328	110296	145319	115766	92514.2	135166	86299.2	143522	147915	191349	182293	263736	72593.5	108122	198436	84304.1	39425.7	101200	120532	78182.5	101287
341		FA 12:3+2O; PlaSMA ID-879 C12H18O4	M+H 1+	227.127	5.99	5.99	6.04	6.12	6.12	0.03							4051.4																					4237
342		1,11-Undecanedicarboxylic acid [M+H-H2O]+ C13H24O4 NIST	M+H-H2O	227.166	7.23	7.23	7.23	7.23	7.23	0.01
343		Ile-Leu [M+H-H2O]+ C12H24N2O3 NIST	M+H-H2O	227.175	4.79	5.5	5.53	5.58	5.67	0.42													20665.3		4009.3						15129.2	3405.7		13066.6		9349	10712.1				26478.9	12953.3		4030.5		10577.7	21941.1
344		Myristoleic acid [M+H]+ C14H26O2 NIST	M+H 1+	227.2	12.15	12.17	12.18	12.36	14.47	0.84	20042.3	80299.2	16593.1	25040.6	49029.5	26793.7	44906	15526.5	133480	62065.1	26032.3	63445.6		110096	25366	16123.6	5742.4,14514.3	29642	36094.5	18580.7		21356.0,11616.2	13506	29684.3	21616.2	31295	79492	27655.5	76406.1,26323.4	63518.5	13164.8			26642.8	36961.8	91127.5	46696.2
345		Benzophenone-3; LC-ESI-ITFT; MS2; CE C14H12O3	M+H 1+	229.085	5.94	5.94	5.94	5.94	5.94	0.01
346		Nabumetone [M+H]+ C15H16O2 NIST---PyroGlu-Val [M+H]+ C10H16N2O4 NIST	M+H 1+	229.118	2.18	2.35	2.36	2.41	2.64	0.27				2032.5				2906.3									2165.3		2653.2		11564.3									1895.9	3350.8		3337.8				3435.9
347		Leu-Pro [M+H]+ C11H20N2O3 NIST	M+H 1+	229.154	0.67	0.67	0.69	0.91	0.91	0.03								265517																			98358.7										111899
348		Isomyristic acid [M+H]+ C14H28O2 NIST	M+H 1+	229.217	13.01	13.02	13.02	13.02	13.04	0.08									12539.8					10617								15609.8					12344.1
349		Ergothioneine C9H15N3O2S	M+H 1+	230.095	0.64	0.65	0.65	0.66	1.19	0.12					14277.7				22275.6			25038.4				10044					13842.1																	7635.2
350		Icaridin C12H23NO3	M+H 1+	230.176	7.77	7.77	7.77	7.77	7.77	0.01																							9216.7
351		N,N-Dimethyldodecylamine N-oxide C14H31NO	M+H 1+	230.247	8.92	8.92	8.92	8.92	8.92	0.01
352	*	ISF of Naproxen; LC-ESI-ITFT; MS2; CE C14H14O3	-	185.095	8.42	8.42	8.42	8.42	8.42	0.01																																							10958.8
352	*	Naproxen; LC-ESI-ITFT; MS2; CE C14H14O3	M+H 1+	231.102	8.42	8.42	8.42	8.42	8.42	0.01																																							30741.6
353		NCGC00380995-01_C15H20O3_(2E)-6-Hydroxy-2-methyl-6-(4-methylphenyl)-2-heptenoic acid C15H20O3	M-H2O+H 1+	231.137	8.54	8.54	8.54	8.54	8.54	0.01
354	*	Dodecanedioic acid [M+H]+ C12H22O4 NIST	M+H 1+	231.16	7.64	7.64	7.64	7.76	7.76	0.02
354	*	ISF of Dodecanedioic acid [M+H]+ C12H22O4 NIST	-	213.149	7.64	7.64	7.64	7.76	7.76	0.02
355		Val-Ile [M+H]+ C11H22N2O3 NIST	M+H 1+	231.169	2.3	2.3	2.55	2.55	2.73	0.04																	7506.7											6129.6		1429.8
356		Val-Leu [M+H]+ C11H22N2O3 NIST---ValylIsoleucine; PlaSMA ID-913 C11H22N2O3	M+H 1+	231.169	2.17	2.54	2.64	2.69	2.77	0.58			6006.7	3723.9				2347.6	3805.4	2593	6110.9	5153.6	4899.7	6223.3	6171.4	4397.4	1527.3	6664.5	3626	5822.6	5411.5	5823.1	3129.2,5616.5	2672.2	2105.4,7058.3	2780.7	4553.9	2300.4	4998.7	4205.4		5010.1		4335.1		3276.2
357	*	Ile-Val [M+H]+ C11H22N2O3 NIST---Leucylvaline; PlaSMA ID-914 C11H22N2O3	M+H 1+	231.169	1.81	1.96	2.07	2.31	2.72	0.37	1750.6	2431.8	2537.7				1383.3				2018.4	1883.7			2032.1	1421.8	2779.9	3023.3			3040.8						2008.8		2198.5	2236		2555.2					2705.6
357	*	ISF of Leucylvaline; PlaSMA ID-914 C11H22N2O3---Ile-Val [M+H]+ C11H22N2O3 NIST	-	126.091	1.95	1.96	2.09	2.09	2.1	0.09															11248.6				8632.8											8811
358		Butyryl carnitine (isomer of 920); PlaSMA ID-919 C11H21NO4	M+H 1+	232.154	1.75	1.87	1.97	2.04	2.19	0.87	356955	560658	292470	347447	253476	375137		408948	201834	275408	287390	388595	468652	408269			420686	329705	441355	398036	437285	381128	335097	406169	394198	573015	321576		379702		236335	182624	612742	540749	643302	314084	764497
359		NCGC00380624-01_C15H22O3_7,8-Bis(hydroxymethyl)-1,4a-dimethyl-3,4,4a,5,6,7-hexahydro-2H-benzo[7]annulen-2-one C15H22O3---NCGC00381718-02_C15H20O2_Cyclodeca[b]furan-2(3H)-one, 3a,4,5,8,9,11a-hexahydro-6,10-dimethyl-3-methylene-, (3aS,6E,10E,11aR)- C15H20O2---NCGC00385483-01_C15H22O3_ C15H22O3	M+H 1+,M-H2O+H 1+	233.153	5.91	5.92	5.92	5.93	5.96	0.07		2183.2																		3631.9											7478.9				3640.1
360		NCGC00385428-01_C15H22O3_ C15H22O3	M-H2O+H 1+	233.154	6.25	6.25	6.25	6.25	6.25	0.01
361		Lidocaine; LC-ESI-ITFT; MS2; CE C14H22N2O	M+H 1+	235.181	3.74	3.74	3.74	3.74	3.74	0.01									252606
362	*	NCGC00380595-01!(7R,8S)-7,8-dihydroxy-3,7-dimethyl-6-oxo-8H-isochromene-5-carbaldehyde C12H12O5	M+H 1+	237.074	4.51	4.51	4.51	4.66	4.66	0.02																												7259.3
362	*	ISF of NCGC00380595-01!(7R,8S)-7,8-dihydroxy-3,7-dimethyl-6-oxo-8H-isochromene-5-carbaldehyde C12H12O5	-	192.102	4.7	4.7	4.7	4.7	4.7	0.01
363		2-Hydroxy-3-methoxychalcone [M+H-H2O]+ C16H14O3 NIST	M+H-H2O	237.09	11.75	11.75	11.75	11.75	11.75	0.02							1562.1
364		Phe-Ala [M+H]+ C12H16N2O3 NIST	M+H 1+	237.124	1.63	1.72	1.73	1.74	1.86	0.1						2252.4								3439.4											1622								3003.4
365		NCGC00381166-01_C15H26O3_ C15H26O3---NCGC00385845-01_C15H24O2_ C15H24O2	M+H 1+,M-H2O+H 1+	237.185	9.79	9.81	9.81	9.82	9.85	0.08				10325.4		10527.6					8004.4													8096.5
366		Curcumol [M+H]+ C15H24O2 NIST	M+H 1+	237.185	7.16	15.03	15.25	15.27	15.34	0.2					6442.7									72188.6	8117.5						27565.5	13228.1							21482							9517.7	7683.1
367		Palmitelaidic acid [M+H-H2O]+ C16H30O2 NIST---cis-9-Hexadecenoic acid [M+H-H2O]+ C16H30O2 NIST	M+H-H2O	237.221	13.24	13.25	13.26	13.27	13.29	0.99	101693	386469	90966	91161.9	193441	138705	233927	86779.8	380130	197767	190794	297206	309911	287774	107927	152337	85207.1	235314	238774	119881	23750	384636	71531.2	174951	57536.4	128428	403107	155322	548851	249583	37047.4	22127.7	22132.2	169320	167556	198018	371630	20099.5	29038.2
368		Pesticide3_3-Hydroxycarbofuran_C12H15NO4_3,7-Benzofurandiol, 2,3-dihydro-2,2-dimethyl-, 7-(methylcarbamate) C12H15NO4	M+H 1+	238.11	6.86	6.86	6.86	6.86	6.86	0.01																																			1693.1
369	*	3,4,5-Trimethoxy_ cinnamic acid C12H14O5---3,4,5-Trimethoxycinnamic acid; LC-ESI-QTOF; MS2; CE C12H14O5---NCGC00095563-03!(E)-3-(3,4,5-trimethoxyphenyl)prop-2-enoic acid C12H14O5	M+H 1+	239.091	6.15	6.15	6.16	6.16	6.19	0.04																				3544.7
369	*	ISF of 3,4,5-Trimethoxy_ cinnamic acid C12H14O5---3,4,5-Trimethoxycinnamic acid; LC-ESI-QTOF; MS2; CE C12H14O5---NCGC00095563-03!(E)-3-(3,4,5-trimethoxyphenyl)prop-2-enoic acid C12H14O5	-	221.082	6.19	6.19	6.19	6.19	6.19	0.01
370		3,4,5-Trimethoxycinnamic_acid; LC-ESI-ITFT; MS2; CE 35 eV; [M+H]+ C12H14O5	M+H 1+	239.093	6.21	6.21	6.21	6.21	6.21	0.01							2411.4
371		Tyr-Gly [M+H]+ C11H14N2O4 NIST	M+H 1+	239.105	11.48	11.49	11.51	11.52	11.53	0.1																														9577.4		7459.9	11723.4	6413.4				9238.1
372		Mefenamic acid [M-H]- C15H15NO2 NIST	M-H	240.103	1.51	1.51	1.53	3.97	3.97	0.03														14323.2
373		Albuterol; LC-ESI-ITFT; MS2; CE C13H21NO3	M+H 1+	240.159	1.61	1.61	1.61	1.61	1.61	0.01								14390.1
374		Cystine; LC-ESI-ITFT; MS2; CE 35.0 eV; [M+H]+ C6H12N2O4S2---Cystine; LC-ESI-ITFT; MS2; CE 40.0 eV; [M+H]+ C6H12N2O4S2	M+H 1+	241.033	5.3	5.3	5.3	5.3	5.3	0.02																									3280.1
375	*	NCGC00169556-02!3-(3,4,5-trimethoxyphenyl)propanoic acid C12H16O5	M+H 1+	241.106	5.59	5.62	5.65	5.71	7.5	0.19							209085																				4293.4	2450.1					1437.5
375	*	ISF of NCGC00169556-02!3-(3,4,5-trimethoxyphenyl)propanoic acid C12H16O5	-	181.085	5.65	5.65	5.65	5.65	5.65	0.01
376	*	ISF of NCGC00385954-01!3-(2,4,5-trimethoxyphenyl)propanoic acid C12H16O5	-	181.086	7.43	7.45	7.49	7.53	7.57	0.93	319578	409915	365428	461469	120400	153272	751308	96554.1	520874		494981	485797	304750	331662	424886	250510	243691	381494	388271	332001	175649	280221	357933	200031	522353	476157	498618	775994	304018			205875	722063	358170	944027	304706	547364		82697.7
376	*	NCGC00385954-01!3-(2,4,5-trimethoxyphenyl)propanoic acid C12H16O5	M+H 1+	241.107	7.43	7.45	7.49	7.5	7.57	0.79	96246.4	125726	102563	139444		44582.5		31006.6	144840	51600	124071	149192	80999.6		108964	59007.5	60521.6	108712	127476	88175.2	43915.9	98663.2	107320	57806.8	157245	142994	139450	232902	88928.3			54926.6	197572	95285	268303	82303.5	135608		23443.9
377		Equol C15H14O3---Equol [M+H]+ C15H14O3 NIST	M+H 1+	243.101	5.07	5.07	5.19	5.19	5.21	0.04																							7285.3
378		3-Cyano-7-(diethylamino)coumarin [M+H]+ C14H14N2O2 NIST	M+H 1+	243.111	4.39	4.39	4.39	4.39	4.39	0.01
379		PyroglutamylIsoleucine (isomer of 1005); PlaSMA ID-1006 C11H18N2O4---PyroglutamylIsoleucine (isomer of 1006); PlaSMA ID-1005 C11H18N2O4	M+H 1+	243.134	3.68	3.68	3.75	3.82	3.82	0.03
380		Unknown (carbon number 18); PlaSMA ID-1009 C18H26	M+H 1+	243.21	8.67	8.77	15.24	15.29	15.4	0.16					18874.9				21918.6			26514.4						12509.2					20737.6,1215.0			36684.7						1972.7	16585	7978.8		5691.6
381	*	ISF of Unknown (carbon number 11); PlaSMA ID-1011 C11H21N3OS	-	144.102	7.38	7.38	7.38	7.38	7.38	0.01																							6207.5
381	*	Unknown (carbon number 11); PlaSMA ID-1011 C11H21N3OS	M+H 1+	244.153	7.38	7.38	7.38	7.38	7.38	0.01																							25558
382		NCGC00385309-01_C15H16O3_(1R)-3,8-Dimethyl-5,14-dioxatricyclo[10.2.1.0~2,6~]pentadeca-2(6),3,8,12(15)-tetraen-13-one C15H16O3	M+H 1+	245.118	6.42	6.42	6.42	6.42	6.42	0.01
383		NCGC00380633-02_C14H16N2O2_Pyrrolo[1,2-a]pyrazine-1,4-dione, hexahydro-3-(phenylmethyl)- C14H16N2O2---NCGC00381359-01_C14H18N2O3_Phenylalanine, prolyl- C14H18N2O3---Phe-Pro [M+H-H2O]+ C14H18N2O3 NIST	M+H 1+,M+H-H2O,M-H2O+H 1+	245.128	4.22	4.29	4.36	4.58	4.68	0.61				2247.6		2620.6	1363.2				3881.1	3794.2	9214.9	2581.5		3320.6		4592.1			115910	8136.6		3569.2	3796.9	5321.5,4666.4	3873.5		5876.4		7352.4	8785.8,15266.0	9942		2687.9	4907.8	3046.7		1683.5
384		Leu-Ile [M+H]+ C12H24N2O3 NIST---Leucylleucine; PlaSMA ID-1025 C12H24N2O3	M+H 1+	245.186	2.92	3.01	3.09	3.42	3.63	0.33			2183.8													11233.8	2001.3			2501.9	2174.4	9943.1	2435.6		2244.4			1953.3				4383.6		1596			1995.1
385		Ile-Ile [M+H]+ C12H24N2O3 NIST---Ile-Leu [M+H]+ C12H24N2O3 NIST---Leu-Leu [M+H]+ C12H24N2O3 NIST	M+H 1+	245.186	2.92	3.3	3.35	3.46	3.63	0.48		1599.5	13279					1599.1	12556.7	2190.7	10454.9	3163.3					13997.1	12103.7	11994.7	17696.6	14127				3825	10895.9	1350.6	3318.8		9228.7	14410.7			12575		7237.2
386		Unknown (carbon number 8); PlaSMA ID-1028 C8H23NO5S	M+H 1+	246.135	0.85	0.91	0.97	0.97	1.25	0.04
387	*	N-Acetyltryptophan C13H14N2O3---NCGC00180645-03!2-acetamido-3-(1H-indol-3-yl)propanoic acid C13H14N2O3	M+H 1+	247.107	4.68	4.73	4.75	4.81	4.84	0.73	3445.2	4056.4	5013.4	3462.9	2857.2	4642.1	6181.4			4717	5357.3	4852.6	3617.4	4565.2	5785.3	5489.4	4735.9	3610.2	5122.1	5076.1	6157.1	3304.7	4442.5	5328.4	6088	8662.3		5783.4	3528.1		6346.8	4869.5	6354.4				8993.7		2643.7
387	*	ISF of N-Acetyltryptophan C13H14N2O3---NCGC00180645-03!2-acetamido-3-(1H-indol-3-yl)propanoic acid C13H14N2O3	-	130.065	4.76	4.76	4.76	4.76	4.76	0.01
388		Glu-Val [M+H]+ C10H18N2O5 NIST	M+H 1+	247.128	0.94	0.97	1.12	1.27	1.28	0.13																															26599.2		65112.4						29242.4
389	*	Asp-Leu [M+H]+ C10H18N2O5 NIST	M+H 1+	247.128	1.72	1.96	2.08	2.22	2.41	0.83	5134.9,9142.2	12598.0,7810.1	11621.7	13480.7		4269.3	7082.8	6610			5215.9	10960.8,7665.7	10743.5	26498.5	8162.2,11715.7	17926.9	8383.8		4266.3,7378.8	6028.4,7890.7	12304.3	22214.0,15190.3	5843.2		4078	11697.9,12585.5	6672	7629.2	10272.9,12913.3		38773.6		74600.7,35756.7	16526		27789.8	20987.9	31368.3	4619.1,9063.2
389	*	ISF of Asp-Leu [M+H]+ C10H18N2O5 NIST	-	211.057	2.15	2.15	2.15	2.15	2.15	0.01
390		alpha-Santonin C15H18O3	M+H 1+	247.131	7.97	7.97	7.97	7.97	7.97	0.01
391		NCGC00385802-01_C16H24O3_Propanoic acid, 3-hydroxy-2-[(4aR,8aS)-octahydro-4a-methyl-8-methylene-2(1H)-naphthalenylidene]-, methyl ester, (2E)- C16H24O3	M-H2O+H 1+	247.168	12.68	12.68	12.68	12.68	12.68	0.01
392		Dinor-12-oxophytodienoic Acid [M+H-H2O]+ C16H24O3 NIST	M+H-H2O	247.169	6.32	12.29	12.3	12.31	12.65	0.07
393		Thr-Gln [M+H]+ C9H17N3O5 NIST	M+H 1+	248.124	7.89	8.3	8.32	8.48	8.59	0.07										10356.1																						10708.7		3527.5				2449
394		Atractylenolide III C15H20O3	M+H 1+	249.148	5.56	8.43	8.45	8.51	8.59	0.14		2436.7					2199.2				1719.3						3050.2	2306.2		4079.4			3274.6
395	*	Tri(propylene glycol) butyl ether [M+H]+ C13H28O4 NIST	M+H 1+	249.206	2.98	8.18	8.22	8.24	15.89	0.89	26900.1	33616.6	27789.6	35047.5	44186.9	28655.5	19906.2	34950.3	19830.1	38208.3	30797.4	7133.6		8791.1	12650.6	20764.2	41447.7	7614.1	27488.5	32588.3	23633.8	25140.6	27573.6	21792.6	38449.8	13940.7	32525.3	33166.8	25296.9	25567.7	28231.7	35422.4	30753.9	29251	26331.8	45963.6	6870.7	47681.1	35947
395	*	ISF of Tri(propylene glycol) butyl ether [M+H]+ C13H28O4 NIST	-	232.075	8.23	8.23	8.23	8.23	8.23	0.01
396		cis,cis-9,12-Octadecadien-1-ol [M+H-H2O]+ C18H34O NIST	M+H-H2O	249.256	15.23	15.29	15.32	15.34	15.35	0.06																																				5120.2
397		Sulfapyridine; LC-ESI-ITFT; MS2; CE C11H11N3O2S	M+H 1+	250.064	3.32	3.32	3.32	3.32	3.32	0.01
398		2,4,6-Triallyloxy-1,3,5-triazine [M+H]+ C12H15N3O3 NIST	M+H 1+	250.121	9.78	9.78	9.78	9.78	9.78	0.01
399		Bisphenol S C12H10O4S	M+H 1+	251.039	5.53	5.53	5.53	5.53	5.53	0.01
400		Diphenyl phosphate C12H11O4P---Diphenylphosphate C12H11O4P	M+H 1+	251.047	12.95	12.96	12.97	12.97	12.97	0.06
401		Sulfadiazine; LC-ESI-ITFT; MS2; CE C10H10N4O2S	M+H 1+	251.06	2.74	2.74	2.74	2.74	2.74	0.01																																	2910.8
402	*	.delta.-CEHC [M+H]+ C14H18O4 NIST	M+H 1+	251.127	4.85	6.44	6.49	6.5	7.43	0.24		2100.4			4520.5	1544.3		1775.1												2002.5		2041.9	3689.8	3762.4		2963.6							3962.3
402	*	ISF of .delta.-CEHC [M+H]+ C14H18O4 NIST	-	233.117	6.43	6.44	6.49	6.5	6.5	0.12		2868.5			5305.8																		3797.3	3762.3
403		Furegrelate [M+H]+ C15H11NO3 NIST	M+H 1+	254.08	5.58	5.58	5.58	7.94	7.94	0.01														9231.7,4246.5
404		Triamterene C12H11N7	M+H 1+	254.117	2.1	2.1	2.1	2.1	2.1	0.01
405		Daidzein; LC-ESI-QTOF; MS2; CE C15H10O4	M+H 1+	255.064	4.32	4.32	5.29	5.33	5.33	0.03																															10493.9
406		6,2'-Dihydroxyflavone [M+H]+ C15H10O4 NIST---Daidzein C15H10O4	M+H 1+	255.065	5.3	5.37	5.87	5.87	5.93	0.04									13948.1																						3509.9
407		3,2'-Dihydroxyflavone [M+H]+ C15H10O4 NIST	M+H 1+	255.067	6.46	6.46	6.46	6.46	6.46	0.01
408		2-Isopropylthioxanthone C16H14OS	M+H 1+	255.084	12.31	12.33	12.34	12.34	12.37	0.13																			6572.2			19520.8		12493.6	13802								11723.9	9897.2		12693.4
409		Ketoprofen [M+H]+ C16H14O3 NIST	M+H 1+	255.1	8.35	8.35	8.35	8.35	8.35	0.01																																				41226.1
410		DL-.beta.-Hydroxypalmitic acid [M+H-H2O]+ C16H32O3 NIST	M+H-H2O	255.231	10.69	10.73	10.75	10.76	10.77	0.06				31328.7								26840.7														27177.4
411		cis-9-Hexadecenoic acid [M+H]+ C16H30O2 NIST	M+H 1+	255.232	10.75	10.78	13.25	13.26	15.15	0.43		543972						26938	31403.5	291644		371326				205245			30145.8			18403.1	113174		23176.3	172225		14183.8	24246.8				27152.6	22718.8		29795.6			21172.8
412	*	Palmitelaidic acid [M+H]+ C16H30O2 NIST	M+H 1+	255.232	10.75	13.25	13.26	13.27	14.42	0.88	126172		121562	123732	216127	148818	257536	108515	436832	20055.1	239286	21347.1	377694	354372	128371	32838	94161.2	275132	311481	139854	33553.8	449309		246376	90621.2		506314	208374	519355	343168	41023		26738.7	194941	24516.7,241927.0	222357	448310	25432.4	42404
412	*	ISF of Palmitelaidic acid [M+H]+ C16H30O2 NIST	-	219.21	13.26	13.26	13.26	13.27	13.27	0.02							26991.2
413		Deuteroporphyrin IX [M+2H]2+ C30H30N4O4 NIST	M+2H 2+	256.124	1.97	1.97	1.97	2.09	2.09	0.02																										3699.1								2497.3
414		NCGC00170025-02!N-(1-hydroxy-3-phenylpropan-2-yl)benzamide C16H17NO2	M+H 1+	256.133	6.77	6.77	6.77	6.77	6.77	0.01
415	*	Diphenhydramine C17H21NO	M+H 1+	256.168	6.09	6.09	6.09	6.09	6.09	0.01									19375.2
415	*	ISF of Diphenhydramine C17H21NO	-	167.086	6.09	6.09	6.09	6.09	6.09	0.01									13073.2
416		Palmitamide [M+H]+ C16H33NO NIST	M+H 1+	256.263	13.12	13.15	13.16	13.16	13.17	1	86961.3	80163.6	81169.4	75388.2	77324.9	88431.6	86377.1	75627.2	85430.3	57689	93865.5	72962.8	74784.5	84032.8	79608.7	65674.9	80510.7	88049.9	78128.2	82168.3	76074.4	191402	151820	125774	95062	80396.1	96449.8	95734.2	76293.7	68101.4	96699.7	88055.6	87350.3	114361	102275	110846	108740	76366.8	74255.9
417		2,2',5'-Trihydroxychalcone [M+H]+ C15H12O4 NIST	M+H 1+	257.079	4.16	4.16	4.16	4.16	4.16	0.01
418		Isoliquiritigenin [M+H]+ C15H12O4 NIST---Unknown (carbon number 15); PlaSMA ID-1116 C15H12O4	M+H 1+	257.078	4.53	4.53	4.53	4.57	4.57	0.02																																						7745
419		Nandrolone [M+H-H2O]+ C18H26O2 NIST	M+H-H2O	257.19	5.7	5.7	5.7	5.7	5.7	0.01
420		5-beta-Androstane-3-alpha,17-beta-diol; LC-APPI-QQ; MS2; CE C19H32O2	M-2H2O+H	257.227	7.47	7.47	7.47	7.49	7.49	0.02																																21417.4
421		Pentadecanoic acid, 14-methyl- [M+H]+ C16H32O2 NIST	M+H 1+	257.247	14.06	14.06	14.06	14.07	14.07	0.03										4752.1
422		2'-O-Methylcytidine C10H15N3O5---3-Methylcytidine C10H15N3O5	M+H 1+	258.109	0.82	0.82	0.83	0.91	0.91	0.03										16691.7						29846.5
423		5-Methyluridine C10H14N2O6---Uridine, 5-methyl- [M+H]+ C10H14N2O6 NIST	M+H 1+	259.088	1.03	1.06	1.06	1.13	1.17	0.06			3929.7		15115.5		7146.7																						12339.1
424		D-Pyroglutamic acid [2M+H]+ C5H7NO3 NIST	2M+H	259.092	0.71	0.71	0.71	0.71	0.71	0.02														5570.1
425		Stearidonic acid [M+H-H2O]+ C18H28O2 NIST	M+H-H2O	259.205	13.21	13.21	13.21	13.21	13.21	0.01
426		Propranolol; LC-ESI-ITFT; MS2; CE C16H21NO2	M+H 1+	260.165	5.6	5.6	5.6	5.6	5.6	0.01
427		NCGC00384639-01_C14H16N2O3_Pyrrolo[1,2-a]pyrazine-1,4-dione, hexahydro-3-[(4-hydroxyphenyl)methyl]- C14H16N2O3	M+H 1+	261.123	2.71	2.71	2.71	2.71	2.71	0.02
428		Ile-Glu [M+H]+ C11H20N2O5 NIST---gamma-Glutamylleucine C11H20N2O5	M+H 1+	261.144	2.13	2.45	2.54	2.56	2.69	1	67402.6	62322.7	159337	58767	59246.4	85055.5	60493.9	64911.3	66451.5	110281	69170.4	89585.1	88058.5	71826	109151	23600.2	94392	93962.3	79884.5	107688	72807	98159.4	104701	86899.2	84486.7	99334.7	80180.4	79256.8	82572.5	54181.8	113532	72606.9	112926	112367	85618.9	72975.7	129445	55219.8	32990.6
429		Pinolenic acid [M+H-H2O]+ C18H30O2 NIST---Unknown (carbon number 18); PlaSMA ID-1150 C18H30O2	M+H-H2O	261.221	12.9	12.91	12.92	12.93	15.37	0.51	27694.9	32657				16285.7	35627.4					32863.2	43844.4	25590.3		17363.5		16188.4	23718.4			19720.2	9230.2	12575.3	8707		29040.5		38411.3	23159.6				10527.5	28947.8	36286.4	36585.6
430		Indarubicin C16H10N2O2	M+H 1+	263.082	3.29	3.3	3.37	3.42	3.77	0.06	2023.1																						6256.2
431		Phe-Pro [M+H]+ C14H18N2O3 NIST	M+H 1+	263.14	3.06	3.06	3.16	3.53	3.53	0.03
432		Pro-Phe [M+H]+ C14H18N2O3 NIST	M+H 1+	263.139	3.44	3.52	3.54	3.61	3.63	0.78	37217.6	28957.5	43387.7	33183.6	18702.1	30346	36264.4	29571.6		42741.8	32260.3	43782.8	28409.1	22741.5	59384.2		38741.2	37228.3		57676.8	29335.9	30305.3	46515.4	31415.5	32311.5	57012.4	19428.4		37227.2	20699.3	23734.5	20626.8		28286.8	30851.4		94703.2
433		12S-Hydroxy-5Z,8E,10E-heptadecatrienoic acid [M+H-H2O]+ C17H28O3 NIST	M+H-H2O	263.2	7.73	7.78	9.65	10.39	10.41	0.31						5068.8				8496.5		21729.3	2018.7																15568.3			24339.4			22599.7	9925.7
434		NCGC00380971-01_C17H28O3_(1R,2R,4aS,8aS)-2-[(2R)-2-Hydroxybutyl]-1,3-dimethyl-1,2,4a,5,6,7,8,8a-octahydro-1-naphthalenecarboxylic acid C17H28O3	M-H2O+H 1+	263.202	10.13	10.13	10.13	10.13	10.13	0.01
435		NCGC00384851-01_C17H28O3_2-Naphthalenemethanol, 7-(acetyloxy)decahydro-alpha,alpha,4a-trimethyl-8-methylene- C17H28O3	M-H2O+H 1+	263.202	7.77	7.77	7.77	7.77	7.77	0.01
436		Conjugated linoleic Acid (10E,12Z) [M+H-H2O]+ C18H32O2 NIST	M+H-H2O	263.237	11.28	13.52	13.53	13.53	15.44	0.99	413378	600540	249592	305089	321210	311713	546664	58456	655553	342896	483976	481932	35852.6	100945	386707	212556	260306	487517	525892	83951.6	90713.2	927918	249663	381553	132235	93442.3	98509.4	324135	878707	56888.5,378943.9	345005	112608	114895	630163	276047.4,465760.1	696136	599043.1,99025.7		101574
437		Conjugated linoleic acid (9E,11E) [M+H-H2O]+ C18H32O2 NIST	M+H-H2O	263.237	12.17	12.98	14.04	14.58	15.42	0.98	89176.5	60943.8	101950	97318.1	205322	58165.3	274499	126088.4,259808.3	190170	118610	124126	115715	723381	67315.4,689351.1	43837.4	82482.4	96691.2	49231.9	56348.4	372732	37256.7	106883	68212.6	27307	61865.3	257210	626271	28071.9		54410.8	105356	50886.5	52582.9	478572	35095	149188	52810.9	81053.1	32954.7
438		Unknown (carbon number 11); PlaSMA ID-1166 C11H21NO6	M+H 1+	264.14	0.96	0.96	0.96	0.96	0.96	0.01
439		Nortriptyline [M+H]+ C19H21N NIST	M+H 1+	264.175	6.97	6.97	6.97	6.97	6.97	0.01																																16579.8
440		Tramadol [M+H]+ C16H25NO2 NIST	M+H 1+	264.195	4.37	4.37	4.37	4.37	4.37	0.01
441	*	Phenylacetylglutamine C13H16N2O4---phenylacetylglutamine C13H16N2O4	M+H 1+	265.119	3.29	3.36	3.38	3.44	3.48	1	453709	953154	399078	221893	417229	221022	728772	349255	97117	245204	228557	648129	352779	490387	704091	782900	355154	342323	181818	363842	658072	539118	1.13379e+06	460811	144910	124651	276544	311230	344499	614962	703508	553533	1651453	640104	983981	785287	925985	219117	931160
441	*	ISF of Phenylacetylglutamine C13H16N2O4---phenylacetylglutamine C13H16N2O4	-	130.049	3.3	3.37	3.38	3.44	3.48	0.66	12475.5	22775	12824.3	6261.7	10864.8		20821.8					17078.4			17797.2		9802.3	9190.1		12255.2	18086.8	15684.1		11663.6		4075.5		8623.8	9833.9	16259.7		18231.8	46633.3			20652.6	28373.8	5669.8	25967.2
442	*	.gamma.-CEHC [M+H]+ C15H20O4 NIST	M+H 1+	265.143	4.51	7.2	7.25	7.26	7.34	0.49			7195.8	13058.8	19762.9		10837	2171.2	7745.2	8220.8	15325.7	7353.2									11291.3	7921	28773.1	15685.4	7131.7	4681.1		12573.2					23194.5	4795.1		22297.2	11950.7	2591.6
442	*	ISF of .gamma.-CEHC [M+H]+ C15H20O4 NIST	-	151.075	7.19	7.22	7.26	7.27	7.34	0.27							6870.1		3368.8		6881.7										5297		9977.7	6496.4				7248.5					8827.2			11907.2
442	*	ISF of .gamma.-CEHC [M+H]+ C15H20O4 NIST	-	247.132	7.19	7.19	7.31	7.33	7.33	0.03
443	*	NCGC00380373-01!2-[(2-amino-3-methylbutanoyl)amino]-3-phenylpropanoic acid C14H20N2O3	M+H 1+	265.154	1.4	1.46	1.51	1.53	3.32	0.33		10957.5				6651	7808.8							21999.1	19958			6032.2	9169.5	10871.9						2943.1				6258.3
443	*	ISF of NCGC00380373-01!2-[(2-amino-3-methylbutanoyl)amino]-3-phenylpropanoic acid C14H20N2O3	-	100.075	1.53	1.53	1.53	1.53	1.53	0.01
444		Phe-Val [M+H]+ C14H20N2O3 NIST	M+H 1+	265.154	1.4	1.48	2.8	2.88	3.01	0.24			12317.5							2468.2							8217.3	1932.1			21478.1	2110.8		5692.2		2337.1	1765.2	2273	11992
445		Val-Phe [M+H]+ C14H20N2O3 NIST	M+H 1+	265.154	3.14	3.17	3.23	3.34	3.34	0.07										3697.1				3278	5878.4										3107.5
446		Phenylalanylvaline; PlaSMA ID-1177 C14H20N2O3	M+H 1+	265.154	1.28	1.28	2.98	2.99	2.99	0.03									14712.7
447		12(S)-Hydroxy-16-heptadecynoic acid [M+H-H2O]+ C17H30O3 NIST	M+H-H2O	265.216	10.72	10.74	10.76	13.96	14.59	0.28							15019	11304.2	10893			10989.8							8779			23118.9				10696.8			15398.4		16084.7			21627		15077.1
448		9-Octadecenamide, (Z)- [M+H-NH3]+ C18H35NO NIST	M+H-NH3	265.252	11.99	14.22	14.23	14.23	15.3	1	196413	432590.7,9564.4	160309	199842	227781	223802	322775.5,10696.2	158049	451412.7,35273.6	242981	314120	376305	446236	452160	236888	233084	182793	382197	287175	166542	61131.2	598600	266904	312234	5675.7	130837	456407	324198	536105	299473	70443.4	42706.1	81130.8	317456	305581	415030	440254	43167.8	91321.5
449		NCGC00381380-01!(2R)-3-hydroxy-2-[(2-hydroxybenzoyl)amino]propanoic acid C10H11NO5	M+ACN+H	267.098	3.79	3.79	3.79	3.79	3.79	0.01																															3055.2
450		Atenolol; LC-ESI-ITFT; MS2; CE C14H22N2O3	M+H 1+	267.17	1.69	1.85	1.9	1.99	2.03	0.06																																4495.6				113398
451		Tri-isobutyl phosphate C12H27O4P---Tri-isobutylphosphate C12H27O4P---Tributyl phosphate [M+H]+ C12H27O4P NIST	M+H 1+	267.172	10.92	10.94	10.95	10.96	10.98	0.94	28238.1	27896.4	20698.7	24833.6	28800.4	22816.3	45673.7	35816.9	29493.7	39534.6	29605.9	57477.7	27537.8	39291.5	39504.6	23152.9	38992.9	40432.6	49742.2	38719	52060.3	30381	37886.9	30120.7	46510.7	18547.7	24508.4	28872.7		32804.3	59481.3	44379.1	46060.3	60814.3	37624	33535.8	44668.3		18608.4
452		NCGC00381340-01!(5E)-heptadeca-5,16-diene-1,2,4-triol C17H32O3	M-H2O+H 1+	267.233	11.02	11.02	11.02	11.02	11.02	0.01
453		cis,cis-9,12-Octadecadien-1-ol [M+H]+ C18H34O NIST	M+H 1+	267.268	15.23	15.3	15.33	15.34	15.36	0.31							11253.6		7024.7				8396.5	12919.4			3330.7	8354.3	8422.5			18152.3							13752.4							8134.1	9369.5
454		Atenolol acid; LC-ESI-ITFT; MS2; CE C14H21NO4	M+H 1+	268.154	3.08	3.11	3.17	3.17	3.17	0.04																																				5076.6
455		Metoprolol [M+H]+ C15H25NO3 NIST	M+H 1+	268.19	4.36	4.36	4.36	4.36	4.36	0.01
456		Leelamine [M+H-NH3]+ C20H31N NIST	M+H-NH3	269.226	5.72	5.72	7.41	7.42	7.95	0.07																				11536.1													10466.7
457		Retinol [M+H-H2O]+ C20H30O NIST	M+H-H2O	269.226	13.4	13.42	13.42	13.43	13.44	1	90413.8	115685	73970.6	66076.6	54957.4	61243.2	191169	95649.4	193218	46545.2	144320	120650	163465	144985	109052	64108.4	82501.1	143139	114280	76727.1	67164.3	261232	55581.8	75714.7	32627	95406.6	50385.1	72416	252164	57903.5	116931	71791.9	59150.6	216828	98028.3	123610	343403	26649	44891
458		cis-7-Hexadecenoic acid methyl ester [M+H]+ C17H32O2 NIST	M+H 1+	269.247	11.55	12.59	12.59	12.6	14.91	0.72			13414.3			19298.2		17644	22913.3	16215.2,13091.8	30753.2	9774.4	9884.1	11771.9		8295.7		13216.3	22739.6	9946.2,16072.3	11279.2	15805.7	12905.6	10601.3	16262.1		13470.3,15217.0	22249.4	13522.8		15660.7	14702.7		10070.3	12419.2	13947.7	12944.8	14159.9
459	*	Orphenadrine [M+H]+ C18H23NO NIST	M+H 1+	270.185	6.56	6.61	6.61	6.61	6.63	0.04
459	*	ISF of Orphenadrine [M+H]+ C18H23NO NIST	-	181.101	6.61	6.61	6.61	6.63	6.63	0.02
460		NCGC00380912-01!1,10-dihydroxy-3-methylbenzo[c][1]benzoxepine-6,11-dione C15H10O5	M+H 1+	271.061	4.38	4.38	4.38	4.38	4.38	0.01
461		9(11),(5.alpha.)-Androsten-3.beta.-ol-17-one [M+H-H2O]+ C19H28O2 NIST	M+H-H2O	271.205	5.19	5.48	6.3	7.8	10.87	0.44			11521.9	13418.7						170490	6359.9						7065.5		36173.8		3126							12297.9	19088.3	9631.6		18467	29472.6			6385.3
462		5-Androsten-3.beta.-ol-17-one [M+H-H2O]+ C19H28O2 NIST	M+H-H2O	271.205	5.21	6.26	7.56	7.95	11.85	0.87	13467.2	16516.5	5656.4,53625.0	200431.0,6713.0	11828.8		4264.3,14459.1	36337.3,9013.0	103331	6580.1	7383.1,14763.7	58370.8	3963.7,10525.5,3815.8	12941.2	122201	9327.7,60839.2	103526	74966.2	5344.3,10526.0	81882.5	6182.0,80629.3	151118	22729.6,158043.1	105147	78145.6	8372.1	3939.1	48644.8	6205.1	16457.9,6244.0	8294.1,23698.3	7153.8	4428.9	9819.9	17173.2	64222.7	26177	37049.4
463		Methyl hexadecanoate [M+H]+ C17H34O2 NIST	M+H 1+	271.263	13.33	13.42	13.45	13.48	13.49	0.1						14844.6													29482.8							31047.6
464		Piperyline C16H17NO3	M+H 1+	272.128	8.2	8.23	8.26	8.47	8.61	0.2		2726.3											3392							5322.9,14044.3	1957.7	1628.2,4553.9					4333.7				11297.6								708.4
465		N-Lauroylsarcosine [M+H]+ C15H29NO3 NIST	M+H 1+	272.221	10.78	10.82	10.84	10.84	10.84	0.04						87068.2
466		Naringenin [M+H]+ C15H12O5 NIST	M+H 1+	273.075	4.66	4.66	4.66	4.66	4.66	0.01
467		2'-O-Methyl-5-methyluridine C11H16N2O6	M+H 1+	273.109	1.91	1.91	1.91	1.91	1.91	0.01
468		5-Androsten-3.beta.,17.beta.-diol [M+H-H2O]+ C19H30O2 NIST---5.alpha.-Androsterone [M+H-H2O]+ C19H30O2 NIST---5.beta.-Androsterone [M+H-H2O]+ C19H30O2 NIST---trans-Androsterone [M+H-H2O]+ C19H30O2 NIST	M+H-H2O	273.221	5.28	6.96	7.7	7.83	9.03	0.86	11103.8,5339.8	10610.6	6304.3	27330.1,15478.7	6900.2,6509.9	12576.3,7324.0	6525	8488.2	18602.7,19857.7	27467.5,16720.1	10798.8	12432.9	18052.9	20251.1	21087.1	14559.2,23999.1	18003.4,21124.2,21130.1	50147.6	9694.5	13761	14709.8,19540.5	9755.8,27372.3	9557.0,20304.3	16748.9,17054.0	17477.6	43035.5,26636.2		4234.7	14510.7,13701.7	6214.2,13278.8	9556.6	8629.3	27544.5,13220.5	17493.4	10603.5,20561.8	8299.8	18082	5900.8,19215.1
469	*	ISF of MLS000069748-01!5ALPHA-ANDROST-16-EN-3-ONE C19H28O	-	255.21	8.92	8.94	8.96	8.99	9.14	0.09																	16712.4	33395.5
469	*	MLS000069748-01!5ALPHA-ANDROST-16-EN-3-ONE C19H28O	M+H 1+	273.22	8.95	8.95	8.95	8.95	8.95	0.01
470		NCGC00385919-01_C20H34O_2-Penten-1-ol, 5-[(1S,4aS,8aS)-decahydro-5,5,8a-trimethyl-2-methylene-1-naphthalenyl]-3-methyl-, (2E)- C20H34O	M-H2O+H 1+	273.257	9.69	11.6	11.62	11.63	11.66	0.22				9591.5								8184.8	10981.5								19172.8	7474.5									14634.9								2264.2
471		N-Acetylneuraminic Acid, 2,3-Dehydro-2-deoxy- [M+H-H2O]+ C11H17NO8 NIST	M+H-H2O	274.092	3.68	6.4	6.45	6.66	8.16	0.99	285588	82164.8	63533.7	40637.4		71517	286564	268887	373753	54702.8	3032.9	247735	97180.4	47218.3	280444	215604	48345.3	45056.8	31590.3	333669	39768.3	33849.5	4088.5	38512.3	441596	7958.6	52947	394297	609908	219256	448254	326859	152843	53944.3	39424.1	73646.5	369842	16846.7	231041
472		Phenylbenzimidazole sulfonic acid C13H10N2O3S---Phenylbenzimidazolesulfonic acid C13H10N2O3S---Phenylbenzimidazolesulfonic acid; LC-ESI-ITFT; MS2; CE C13H10N2O3S	M+H 1+	275.048	2.84	2.84	2.84	2.96	2.96	0.03		772.3		2967.1
473		Phloretin; LC-ESI-QTOF; MS2; CE C15H14O5	M+H 1+	275.09	5.3	5.3	5.3	5.3	5.3	0.01					1826.9
474		NCGC00381382-01_C14H14N2O4_Cyclohepta[b]pyrrole-3-propanoic acid, alpha-(acetylamino)-1,4-dihydro-4-oxo- C14H14N2O4	M+H 1+	275.107	2.17	2.17	2.32	2.33	2.33	0.03
475	*	(+)-Chlorpheniramine [M+H]+ C16H19ClN2 NIST---Chlorpheniramine C16H19ClN2	M+H 1+	275.131	4.8	4.82	4.83	4.83	4.87	0.04									2646.3
475	*	ISF of Chlorpheniramine C16H19ClN2---(+)-Chlorpheniramine [M+H]+ C16H19ClN2 NIST	-	230.074	4.82	4.82	4.82	4.87	4.87	0.02
476		Androstane-3,17-diol, (3.alpha.,5.alpha.,17.beta.)- [M+H-H2O]+ C19H32O2 NIST	M+H-H2O	275.235	7.22	7.22	7.22	7.22	7.22	0.01																																						2986.6
477		N-Fructosyl isoleucine; PlaSMA ID-1287 C12H23NO7	M-H2O+H 1+	276.144	0.87	0.91	0.94	0.96	1.15	0.88	23674.2	33291.4	24720.7	77286	27806.7			65786	12380.9	112843		88797	107971		94024.8	143585		65246.2	75868.2	113598		30085	36790.5	106008	72049	104614	107487	138763	109315		65940.8	110076	228537	173018	262380	140611	252806		28012.4
478		Unknown (carbon number 14); PlaSMA ID-1294 C14H16N2O4	M+H 1+	277.118	3.43	3.43	3.43	4.16	4.16	0.02																					7873.6
479		PyroGlu-Phe [M+H]+ C14H16N2O4 NIST	M+H 1+	277.118	4.05	4.09	4.11	4.11	4.16	0.04																															2473.7
480		Stearidonic acid [M+H]+ C18H28O2 NIST---Unknown (carbon number 18); PlaSMA ID-1303 C18H28O2	M+H 1+	277.217	10.95	12.78	13.67	14.19	15.39	0.26		33164.5				22877.7			46581.4	21079.9		42584.6	28769.4				25310	30668.2			32350.3								72001.4					73759.6
481		13-Keto-9Z,11E-octadecadienoic acid [M+H-H2O]+ C18H30O3 NIST---9S-Hydroxy-10E,12Z,15Z-octadecatrienoic acid [M+H-H2O]+ C18H30O3 NIST	M+H-H2O	277.216	9.78	10.95	12.37	14.04	15.45	0.83	24082.1	20100.8	18822.4	37769.3	36345.6	21594.3	40575.4	22620.9	31044.7,33321.7			37975.1	25229.5	212901.4,34311.1	25791.1	36841.7	51169.5	28309.9	31084.3	28905.3	17326.1	34942.1	61587.2	39622.3		36084.6	23898.2,30449.5	16008.3	43902.1	28820.4	24833	23630.7		34295.8	35712.9,42554.8	44681	18120.4
482		13S-Hydroxy-9Z,11E,15Z-octadecatrienoic acid [M+H-H2O]+ C18H30O3 NIST---9,12-Octadecadiynoic Acid [M+H]+ C18H28O2 NIST---FA 18:3+1O; PlaSMA ID-1318 C18H30O3	M+H 1+,M+H-H2O	277.216	9.2	10.95	14.05	14.2	15.41	0.81	32315.5	31319.3	26562.5	34010.1	23040.3		43692.0,24933.9	28694.6	5968.8	51045.4	21256.6	10708.3	26032.4	53154.4				35249.9	15873.4	28307.3		34188.2	14874.1		11333.1	34943.9	40801.4		58833.9	19627	45690.5	11132		32540.5	33142.2	77385.2	23605.1
483	*	Amitriptyline C20H23N	M+H 1+	278.191	7.1	7.1	7.1	7.1	7.1	0.01																																200627
483	*	ISF of Amitriptyline C20H23N	-	233.132	7.1	7.1	7.1	7.1	7.1	0.01																																1920.3
484		Triphenylphosphine oxid; LC-ESI-ITFT; MS2; CE C18H15OP	M+H 1+	279.093	8.23	8.23	8.23	8.23	8.23	0.01
485		gamma-Glutamylmethionine C10H18N2O5S	M+H 1+	279.099	0.93	1.23	1.28	1.33	1.38	0.39	14698.3							58984.1		65786.6		17977.3			14879.7	19416.6				18613	10697.4						20072.8	15931.7					14278.1
486		Dibutyl phthalate C16H22O4	M+H 1+	279.159	8.26	11.86	11.87	11.87	11.89	1	591378	496145	452308	531377	500145	479414	601101	570559	594855	513888	579080	526042	588893	733976	582896	558370	627626	557544	654161	677474	672014	637663	439214	546143	539353	403930	485512	514605	650351	476024	733562	624014	494413	722667	543449	662422	485086	554786	479299
487		NCGC00160256-01!Sparteine-15-carboxylic acid C16H26N2O2	M+H 1+	279.21	5.2	5.28	5.29	6.03	6.16	0.22			1270.7	1528.1			1117.3				2456.2					6764.6						1658.2													1553.8	1878.1		1115.8
488		12(13)-Epoxy-9Z-octadecenoic acid [M+H-H2O]+ C18H32O3 NIST---9(10)-EpOME [M+H-H2O]+ C18H32O3 NIST	M+H-H2O	279.232	11.09	12.91	12.92	14.17	15.62	0.98	411772	482246	188616	491205	219123	309102	266967.1,578479.9	451276	610867	328212	287009	549969	787915	490532	233930	150836	141280	299889	423171	252055	220783	771890	165094	217198	115444	144355.1,395144.8	500180	302988	757129	333620	128885	218536	169370	419139	503443	532334	521375
489		Asp-Phe C13H16N2O5---Phe-Asp [M+H]+ C13H16N2O5 NIST	M+H 1+	281.112	2.51	2.61	2.68	2.72	2.83	0.69		20142.1	20749.3		8494.9		15042.1	14231.3		6960.8	11995.5	19042.8	21321.2		17964.8	15084.1		16670.6	14652			23903.6	17141.6	16129.2	14658.6	13181.8			17854.1		43506.8	18011.9		21009.6		15662.2		21867.3	10979.7
490		Enterolactone [M+H-H2O]+ C18H18O4 NIST	M+H-H2O	281.115	5.5	5.55	5.55	5.55	5.58	0.04
491		C14H20N2O4; PlaSMA ID-1349 C14H20N2O4	M+H 1+	281.149	1.75	1.75	1.75	1.75	1.75	0.01
492		Conjugated linoleic Acid (10E,12Z) [M+H]+ C18H32O2 NIST	M+H 1+	281.247	11.29	13.52	14.17	14.22	15.23	1	167630	638538	47863.1	393887	610205.2,318536.1	35220.8,239901.5,295729.8	749608	192941	1.13139e+06	28681.3,233331.1	107663.0,442414.9,451863.1	398808.6,349446.1,46239.6	579840	949519.1,155166.7	389276.8,447801.8	279377.3,252673.4	274903.3,27852.7	514274.1,477107.7	23977.2,485650.8	377285	165258	1111310.2,1300360.3	280154.8,285071.1	253848.0,521523.2	135809	308741	673372.8,398123.0	315112	1.40097e+06	205685	473683	25741.7	169519	890246.0,735320.2	692608.3,448999.4	187441.8,832009.3,981291.8	506477	143482	137048
493		6-Methyladenosine C11H15N5O4	M+H 1+	282.119	0.65	0.79	1.22	1.3	1.32	0.07														5580.2																									15896.9
494		1-Methyladenosine C11H15N5O4---1-Methyladenosine [M+H]+ C11H15N5O4 NIST---N6-Methyladenosine C11H15N5O4	M+H 1+	282.119	0.77	0.82	0.82	0.84	1.3	0.93	5714.9,40935.1	50683.6	50153.3	46744.4	40346.3	38985.7	49402.4	45068.4	16142.9,54510.6	41270.9	35951.7	53045.4	36283.4	40376	39915.7,6831.2	39416.4	43891.7	41696.3,13886.5	42985.2	20512.2,50016.6	12063.6	46276.9	56692.8	52526.9	58619.2	50396	40198.5	51414.4	59408	46726.2	46144.4	23949.5	8638.9,43556.5	38577.6	39222.9	33184.8	14172.8,56621.3	30597.5
495		Dodemorph [M+H]+ C18H35NO NIST	M+H 1+	282.279	12.47	12.47	12.47	13.42	13.42	0.02														19455															24206.6
496		9-Octadecenamide, (Z)- [M+H]+ C18H35NO NIST---D-erythro-C18-Sphingosine [M+H-H2O]+ C18H37NO2 NIST	M+H 1+,M+H-H2O	282.279	11.12	13.38	13.41	13.42	14.11	0.9	39612.3	35471.7		18208.4	28564.5,29779.6	30055.8	34981.1	27027.1		17254.4	39137.6	19778.2	57406.7		33672.8		20090.4	24972.4	26205.2	45118.4	21524.7	36241.1	68556.4,38803.6	32301.3		28261.3	23836.7,29455.3	14325.5	23551.7	14605.4	21239	23151.3	26121	33706.2	27179.7	66719	116268	14582.0,27288.2	22624.2
497	*	2'-O-Methylinosine C11H14N4O5	M+H 1+	283.104	1.13	1.13	1.18	1.19	1.19	0.03								8293.7																					8096.9
497	*	ISF of 2'-O-Methylinosine C11H14N4O5	-	151.061	1.18	1.18	1.18	1.25	1.25	0.03			5064.7
498		Artemisinin; LC-ESI-QTOF; MS2; [M+H]+; CE C15H22O5	M+H 1+	283.154	5.45	5.45	5.45	5.45	5.45	0.01
499		Artemisinin C15H22O5	M+H 1+	283.154	7.92	7.92	7.92	7.92	7.92	0.01							3940.8
500		Hexaethylene glycol [M+H]+ C12H26O7 NIST	M+H 1+	283.175	2.72	2.81	2.81	2.9	2.93	0.78	5742.7		16142.6	8054	8638.7	14755.8	5369.6	8843.3		7505.5	8232.1	9870.9	7042.2	8518.8	8856		8500.4	8089.3	13656.8	8028.6	12276.2	3170.9	3539.2	4282.9	6435.6	4920	6193.6	4835.2	5781.6	5669.8		45825.6	10557.2	9327.6	8428.9	8635.4		3459.3
501	*	3-Hydroxyoctadecanoic Acid [M+H-H2O]+ C18H36O3 NIST---6-Octadecenoic acid, (Z)- [M+H]+ C18H34O2 NIST	M+H 1+,M+H-H2O	283.263	11.98	14.2	14.22	14.23	14.24	0.96	125040	326633		138354	55013.4,188821.2	48065.6,171566.3	173931	119059.3,53217.1	396335	198787	197475	324625	287639	284948	184212	180561	103702	289592	228309	125136	44390	461551	171523	50855.5	99284.1,21614.0	110272	68628.9,344978.3	215181	376553	236578			59397.5	187724	26676.7,191266.0	234847	276672.1,19050.3		23514.2
501	*	ISF of 3-Hydroxyoctadecanoic Acid [M+H-H2O]+ C18H36O3 NIST---6-Octadecenoic acid, (Z)- [M+H]+ C18H34O2 NIST	-	247.241	14.21	14.21	14.23	14.23	14.23	0.03																																	10029.1
502		D-erythro-Sphinganine [M+H-H2O]+ C18H39NO2 NIST---Stearamide C18H37NO	M+H 1+,M+H-H2O	284.295	11.37	12.54	12.62	13.1	13.16	0.48			70405.1	30857.5		74423.9			74165.6	62910.8				80650.0,103849.1	63926.1	297135		185526	74082.8	181131.5,120647.0				131071	97334.4				149506	143920	155580						95368.5		42598.4
503		Rhein [M+H]+ C15H8O6 NIST	M+H 1+	285.039	8.48	8.48	8.48	8.5	8.5	0.02																				2698.5
504		Diazepam; LC-ESI-ITFT; MS2; CE C16H13ClN2O	M+H 1+	285.077	8.61	8.61	8.61	8.62	8.62	0.02																4297.5
505		4',5-Dihydroxy-7-methoxyflavanone [M-H]- C16H14O5 NIST	M-H	285.076	3.36	3.36	3.36	3.36	3.36	0.01
506		Isopimaric acid [M+H-H2O]+ C20H30O2 NIST	M+H-H2O	285.22	5.37	5.37	5.37	13.89	13.89	0.02
507		Retinal, 9-cis- [M+H]+ C20H28O NIST---all trans-Retinal [M+H]+ C20H28O NIST	M+H 1+	285.22	13.88	13.89	13.9	13.91	13.92	0.16				8376.8															8618.7									10458.1						30033.2		16464
508		5-HETE lactone [M+H-H2O]+ C20H30O2 NIST---cis-5,8,11,14,17-Eicosapentaenoic acid [M+H-H2O]+ C20H30O2 NIST	M+H-H2O	285.22	12.82	12.83	12.83	12.83	12.84	0.07							20016.7					10172.1																							9716.1	6820.4	9229.4
509	*	N-Acetylcytidine C11H15N3O6	M+H 1+	286.103	1.29	1.37	1.38	1.45	1.51	0.47	5382.4	4497.1	3457.6	3793.8	5280.2			2855.6		3102.2								6136.4								5852.5			5633.3		6909		3625.2						4213.9
509	*	ISF of N-Acetylcytidine C11H15N3O6	-	154.057	1.37	1.37	1.37	1.37	1.37	0.01
510		NCGC00094872-09_C17H19NO3_(2E,4E)-5-(1,3-Benzodioxol-5-yl)-1-(1-piperidinyl)-2,4-pentadien-1-one C17H19NO3---Piperine C17H19NO3---Piperine [M+H]+ C17H19NO3 NIST---Piperine; PlaSMA ID-1395 C17H19NO3	M+H 1+	286.144	9.2	9.24	9.26	9.3	9.5	1	54008	284901	49888.2	504604	55497.1	117246	32072.5	200034	426535	46379.5	56330.2	280326	629130	28100.8	158589	65816.2	248249	73934.3	94189.4	1.59328e+06	687438	391433	9016	6302.9	45096.5	107090	248018	95640.4	104776	146142	925245	197086	161208	54043.2	275667	113148	86524.1	2524.6	145034
511	*	ISF of Heptadecasphing-4-enine [M+H]+ C17H35NO2 NIST	-	268.263	8.11	8.11	8.13	8.21	8.21	0.03																										1799.6
512		CPP_287.1310_14.5 C17H19ClN2	M+H 1+	287.13	6.93	6.93	6.93	6.93	6.93	0.01
513	*	ISF of 4,6-Androstadien-17.beta.-ol-3-one [M+H]+ C19H26O2 NIST	-	269.19	6.17	6.18	6.23	6.23	6.24	0.04									14194.6																												11804.1
513	*	4,6-Androstadien-17.beta.-ol-3-one [M+H]+ C19H26O2 NIST	M+H 1+	287.2	6.18	6.18	6.18	6.18	6.18	0.01	11146.4
514		11.alpha.-Hydroxytestosterone [M+H-H2O]+ C19H28O3 NIST---6.beta.-Hydroxytestosterone [M+H-H2O]+ C19H28O3 NIST	M+H-H2O	287.2	4.65	6.48	6.54	6.54	6.63	0.18	2889.9																8792.6					1949.6								3165.1	2463.1		11438.5	9606.9		4757.9	14499.5
515		4-Androsten-3,17-dione [M+H]+ C19H26O2 NIST---4-Androstene-3,17-dione [M+H]+ C19H26O2 NIST	M+H 1+	287.201	8.97	9	9.03	9.04	9.1	0.09							3335.6														11558.2							11215.8			3938.4
516		Arachidonoyl amide [M+H-NH3]+ C20H33NO NIST---NCGC00168904-03_C20H32O2_1-Naphthalenecarboxaldehyde, decahydro-5-[(3E)-5-hydroxy-3-methyl-3-penten-1-yl]-1,4a-dimethyl-6-methylene-, (1S,4aR,5S)- C20H32O2---cis-5,8,11,14-Eicosatetraenoic acid [M+H-H2O]+ C20H32O2 NIST	M+H-H2O,M+H-NH3,M-H2O+H 1+	287.236	5.71	13.39	13.4	13.41	14.91	0.57	13568.2	23121.8	3891.1		3845.7					12592.3	24557.1	29381.8	26637.4		22541.9	15673.1	13663.4		20280.1	12134.2	12446	6817.2	14143.3		11501.1			16344.6	36258.9		7292.5	10718		4509.8	25493.5	29244.2	41690.8
517		Mesterolone [M+H-H2O]+ C20H32O2 NIST---NCGC00179862-03_C20H32O2_1-Naphthalenecarboxaldehyde, decahydro-5-[(3E)-5-hydroxy-3-methyl-3-penten-1-yl]-1,4a-dimethyl-6-methylene-, (1R,4aR,5S)- C20H32O2---NCGC00384643-01_C20H32O2_(2E)-3-Methyl-5-[(1S,8aS)-5,5,8a-trimethyl-2-methylenedecahydro-1-naphthalenyl]-2-pentenoic acid C20H32O2	M+H-H2O,M-H2O+H 1+	287.236	5.66	7.06	7.87	7.99	14.87	0.29				5551.9				6708	32563.3				6523.3				5630.4					3460.6							3460.9				14079.8	14987.9	6474.1			3058.9
518	*	Lauryl diethanolamide C16H33NO3	M+H 1+	288.255	9.72	9.72	9.78	9.8	9.8	0.03												74181.3	34302.6													17182.1
518	*	ISF of Lauryl diethanolamide C16H33NO3	-	191.179	9.83	9.83	9.83	9.88	9.88	0.02
518	*	ISF of Lauryl diethanolamide C16H33NO3	-	135.116	9.8	9.8	9.8	9.83	9.83	0.02
[truncated: 858 more rows]
[truncated: 231 more columns]

## Sheet: TOC
Table S1
[truncated: 3 more rows]
