# Supplementary material for: Plasma Metabolome and Lipidome Associations with Type 2 Diabetes and Diabetic Nephropathy
Source: Metabolites. 2021 Apr 8;11(4):228. doi: 10.3390/metabo11040228 (PMC8069978; doi:10.3390/metabo11040228)
Supplement: Supplementary file 1 [file metabolites-11-00228-s001.zip › TableS2.xlsx]

## Sheet: endogenous_compounds
Name	CO01	CO02	CO03	CO04	CO05	CO06	CO07	CO08	CO09	CO10	CO11	CO12	CO13	CO14	CO15	CO16	CO17	CO18	CO19	CO20	CO21	CO22	CO23	CO24	CO25	CO26	CO27	CO28	CO29	CO30	DM01	DM02	DM03	DM04	DM05	DM06	DM07	DM08	DM09	DM10	DM11	DM12	DM13	DM14	DM15	DM16	DM17	DM18	DM19
(3-Phenylpropionyl)glycine	13.7178	13.6234	13.7165	13.6417	13.4845	13.5857	13.4158	13.6955	13.5914	13.858	13.7588	14.0591	13.8449	13.4909	13.7734	13.7589	13.6813	13.6489	13.6801	14.1164	13.5014	14.0354	14.0194	14.1415	14.1297	14.393	13.9535	14.2361	13.5112	13.4733	13.3641	13.626	13.9835	13.4512	13.8468	14.0189	14.3498	13.6728	14.0378	14.0212	13.8899	13.8367	13.978	13.7197	14.1262	14.7594	14.052	14.534	13.8818
(3alpha,5alpha,17beta)-Androstane-3,17-diol	14.0584	13.2265	11.3908	15.415	13.2342	13.6321	13.3065	15.2722	13.5172	14.1674	15.2362	13.188	13.2455	12.3507	13.426	12.3663	14.9229	13.4711	13.2746	12.6045	12.7861	15.5207	11.6722	10.9669	13.3477	13.9919	13.2808	13.2395	13.7622	13.434	13.2082	13.3444	13.4926	13.8223	13.4286	13.2283	16.1114	12.992	13.6832	15.6378	13.4631	11.7634	15.2647	13.239	11.8124	13.7434	12.8575	13.2522	14.2657
(8S,9S,10R,13S,14S,17S)-17-acetyl-10,13-dimethyl-1,2,6,7,8,9,11,12,14,15,16,17-dodecahydrocyclopenta[a]phenanthren-3-one	11.4387	12.06	12.0763	12.5252	12.382	12.2234	12.1979	12.1176	12.3487	12.6389	12.0367	12.505	12.4768	12.4162	12.433	12.5159	12.4058	12.3883	12.3114	12.6094	12.2871	12.2681	11.8672	12.3336	12.1985	12.8849	11.9973	12.0309	12.769	12.1124	12.3755	12.3042	12.5207	12.4781	12.2267	12.3223	12.8823	11.981	12.8325	12.5248	12.3635	11.4915	13.9303	12.3724	12.7638	12.5772	12.1563	12.705	12.8216
(Z,E)-Tetradeca-9,12-dienol	12.1762	12.4718	14.5095	12.1751	12.1581	12.8437	12.3262	14.689	12.6462	12.4908	12.2961	12.7336	12.8515	12.7639	12.727	14.2376	11.9675	13.0143	12.1345	12.2792	11.5324	12.9804	12.1321	12.0892	12.07	11.9486	12.5468	12.1913	13.2424	12.1658	12.8784	12.6483	11.8888	13.1103	14.5219	12.7713	12.6922	16.1428	13.4597	14.1917	12.6616	13.6178	11.5952	12.8277	12.1739	14.5541	12.2946	12.364	14.1682
(Z)-13-Docosenamide	18.1135	18.1714	18.292	17.9618	17.948	14.7725	18.5703	17.9234	17.6748	17.775	18.6235	17.7241	17.5187	18.623	17.8688	17.4627	17.9032	18.0029	17.4867	17.582	17.3892	18.5894	18.0737	17.7444	18.0105	13.6918	17.6697	17.7975	18.3349	17.9413	18.5173	18.5245	17.9133	18.355	17.9004	18.3203	17.507	18.3439	18.5588	17.4852	18.0425	18.4791	14.5252	18.2549	17.8786	17.8742	18.4395	17.8855	18.4412
(Z)-6-Octadecenoic acid	15.8366	16.7191	15.8944	16.0466	15.7906	15.5003	16.2516	15.8253	16.5728	16.5892	16.031	16.8607	16.0571	17.2224	16.1008	15.3415	15.4338	16.9161	15.1492	15.5853	13.683	17.4466	15.9388	16.0588	15.2007	15.3052	16.1829	15.755	17.9297	16.0828	17.4644	16.5768	15.0459	16.8297	15.8717	16.344	16.1249	15.8623	17.7136	15.748	16.1403	18.1783	14.7471	16.1619	15.8935	15.9808	16.2173	16.465	17.8702
(Z)-9-Octadecenamide	17.8593	18.6009	18.355	18.6985	18.4364	18.0644	18.0114	18.1283	18.5076	19.143	18.6203	19.1999	18.4385	19.5058	18.5762	18.0485	17.9686	19.2801	18.2248	17.5711	16.5839	19.9281	18.6746	18.4229	17.8125	18.2034	18.5747	18.5972	20.0873	18.5835	18.5043	17.8719	17.3116	18.7807	18.3954	18.8943	17.6668	18.3199	18.8983	17.8447	18.0862	19.451	17.2401	18.5981	17.7027	18.067	18.6318	18.4445	19.0894
1-Aminocyclohexanecarboxylic acid	13.5712	13.5464	13.5124	13.52	13.6558	13.5564	13.4898	13.5166	13.6306	13.6411	13.6474	13.6453	13.6885	13.5234	14.7868	13.7572	13.8497	13.7806	13.7315	13.647	13.6989	12.857	13.5695	13.7863	13.5068	12.1423	13.5334	13.6861	12.3884	13.5805	12.8558	13.4835	13.6775	11.7056	12.8253	13.7094	11.9104	13.5236	11.8302	13.8264	12.0376	13.5788	13.9746	13.7073	13.7843	13.9754	13.8504	13.5041	13.4449
1-Hexadecanoyl-sn-glycerol	13.4674	13.7309	13.6822	14.5136	14.4871	11.7155	14.4068	14.572	13.1024	13.9432	14.6678	14.6296	13.6804	15.3365	13.9089	14.0799	14.2815	14.5213	14.5593	13.5336	14.2305	16.3829	14.0608	14.53	13.9259	14.2598	12.3999	14.3483	15.377	14.3597	14.8233	14.1099	14.4195	14.8058	14.3926	13.7872	14.5439	14.5601	14.5323	14.1006	14.3052	15.1662	13.9077	14.4335	14.2707	14.3698	13.6199	14.7303	14.0088
1-Hexadecyl lysophosphatidic acid	16.0621	16.1828	15.8082	16.0717	15.5608	16.7799	15.6182	16.3225	14.9774	16.4475	16.6142	15.4952	16.5849	15.801	15.668	9.95606	15.3748	16.0924	16.3512	16.3432	14.9129	11.5328	15.4612	15.9085	16.5046	15.2656	16.4649	16.1941	15.9248	15.2003	15.4189	15.5293	14.4339	16.0059	14.8204	14.7795	15.2181	16.0859	15.2075	15.6053	15.7306	15.7276	16.5147	14.6604	15.555	13.6153	15.0656	14.5048	15.4308
1-Linoleoylglycerol	10.7457	13.0388	14.4878	14.5698	14.4683	13.8396	14.5092	14.5476	14.9394	11.1009	14.4334	11.2779	11.1801	14.74	12.4564	14.5499	14.6018	14.766	14.3602	14.7937	14.4488	14.9252	14.506	13.2501	14.4718	13.607	14.7814	13.2436	14.5247	14.3981	14.8513	14.7722	13.4055	14.7092	14.5227	13.0311	14.8151	14.3049	15.1238	14.421	14.4414	15.132	13.9218	11.8376	14.6827	14.9444	10.451	14.5522	15.0803
1-Methyladenosine	16.1936	16.4387	16.3449	16.1606	15.9493	16.3	16.0586	16.2478	16.3146	16.1859	16.1337	16.2958	15.9901	15.8847	16.1423	15.8611	16.2321	15.9867	15.958	15.9876	14.6224	16.2859	16.4959	16.4631	16.6445	16.3949	16.1883	16.1124	16.6946	16.058	16.4366	15.9728	16.1384	16.6156	16.0498	16.0092	15.8888	15.3087	15.8753	15.7381	15.8705	16.3874	15.9995	15.6464	15.8244	15.9103	15.8026	15.7428	16.2462
1-Methylguanosine	14.7131	14.8708	13.525	14.2325	14.4916	13.3582	14.9375	14.6602	14.4665	13.7458	14.5616	14.8062	14.8221	14.9138	14.3906	14.7954	14.5801	14.3401	14.577	13.3517	15.2339	13.3039	14.4332	14.7182	13.6517	14.8995	14.7298	15.4055	13.5332	13.3926	14.5533	14.6029	14.5241	13.3535	14.363	13.0358	13.4878	14.0743	14.9293	15.2638	15.3675	13.3846	14.3874	15.4406	15.2938	15.6488	14.4413	14.9026	14.6531
1-O-hexadecyl-2-C-methyl-3-phosphatidylcholine	15.0072	16.2266	16.3668	16.6712	14.7389	14.6474	14.9077	14.8628	15.5609	15.1688	14.9208	16.9477	15.0717	15.8684	15.209	15.6116	14.0623	15.7381	13.7427	15.4579	15.0669	15.5052	15.0713	15.9678	14.9727	17.057	14.6519	13.7861	18.0808	15.7327	15.8674	15.3911	15.941	15.2159	14.8325	14.9235	13.7822	14.3343	16.1438	12.8817	14.8845	16.996	15.1489	14.9145	14.7557	15.3875	14.5565	15.646	16.1288
1,11-Undecanedicarboxylic acid	15.4544	14.2083	15.0621	14.9094	15.2945	15.3052	15.2491	15.361	14.8074	14.5675	14.9595	15.3563	14.9305	15.1051	14.9337	14.5194	15.2193	14.4247	14.507	14.6369	14.3143	16.0409	14.6177	14.9648	14.9286	14.4468	14.7959	14.9831	14.8409	14.0165	14.3544	14.3397	14.9864	15.2323	14.157	15.0659	15.0508	15.8775	15.1093	15.5921	15.155	14.5249	18.2076	15.0708	16.836	15.7302	14.6047	14.3552	14.9598
1,2-Di-(9Z-octadecenoyl)-sn-glycero-3-phosphoserine	15.1392	14.7384	14.2066	13.502	13.8733	14.7118	14.2146	17.0022	14.5965	13.9933	16.6265	15.9932	15.9839	14.1091	15.0345	14.1145	13.7331	14.7676	16.4162	13.6706	15.9097	15.7984	16.0898	14.903	15.9953	15.8973	16.1764	13.9966	14.6438	14.3077	14.6693	14.0963	14.0133	13.4888	13.9763	13.419	13.8672	16.538	14.3848	13.8305	14.9615	14.5353	14.9451	14.769	15.1143	16.8589	15.5043	13.9458	16.1874
1,2-Dioctanoyl PC	14.3991	14.4	14.0525	14.2788	14.324	14.4984	14.3185	14.2385	14.714	14.6695	14.083	14.5476	14.5563	14.1756	14.5667	14.7775	14.1798	14.4304	14.3334	15.1509	14.484	14.433	14.2338	14.5495	14.333	15.6022	14.3767	14.0735	12.9547	14.3658	13.7603	14.0241	14.6542	13.7206	14.5618	14.7365	14.9218	13.8581	15.2023	14.6425	14.3879	14.2015	14.8934	14.5153	16.0589	14.268	14.2827	13.59	14.5109
1,2-Dioctanoyl-sn-glycerol	14.6797	14.5992	14.8972	14.6588	14.5969	14.5909	14.5454	15.3204	14.5119	13.8072	14.6108	15.6148	14.4618	14.8901	14.6365	14.4727	14.4247	14.6605	14.6207	14.7667	14.6521	14.5459	14.9953	14.607	16.0644	13.605	14.6353	14.538	14.2974	14.5721	14.5954	15.4235	14.867	14.7165	14.4534	14.6139	15.0492	14.4848	14.9159	14.6384	14.4838	13.178	16.39	14.3463	14.4475	14.7993	14.4542	14.4486	14.7294
1,2,3,4-Tetrahydro-1-naphthylamine	14.2489	14.3559	14.4803	14.2831	14.1515	14.3874	14.1303	14.2735	14.2834	14.2778	14.2929	14.4545	14.5032	14.2871	12.4064	14.3114	13.4615	13.5242	14.3543	12.7609	12.547	14.1687	14.2738	14.452	14.3366	14.4347	14.4043	14.2816	14.2348	14.2262	14.093	13.6502	14.4981	14.2463	14.214	14.1142	14.2218	14.1737	13.813	14.3373	14.4817	13.4567	14.5712	12.2859	12.6847	13.5196	13.3152	12.6742	12.7343
1,3-Dicyclohexylurea	12.8644	12.8311	13.0762	13.1834	13.2266	12.7972	13.1644	13.268	12.9282	13.1185	13.278	12.9969	8.75054	13.0439	13.7821	13.1533	13.474	13.2233	13.3369	12.9444	13.1788	12.7891	12.9461	12.9493	13.2574	12.8215	12.826	13.2258	12.6654	13.0616	12.9554	13.0612	13.0082	12.9257	13.0863	12.9354	13.7611	13.4048	13.1637	13.1681	13.7082	8.75054	13.6427	13.1994	13.3041	13.2182	13.8922	13.6083	13.0216
1,3-dimethyl-uric acid	10.3355	9.75054	10.21	9.75054	9.75054	10.9793	10.2764	9.75054	10.0725	9.75054	9.75054	10.0725	10.3355	9.99845	9.75054	10.2741	10.0725	11.1087	9.99849	10.0725	9.99845	9.75054	10.21	10.5324	9.75054	10.0725	9.75054	10.21	10.1768	10.2741	9.3355	9.3355	9.3355	10.1428	11.2099	10.3943	9.3355	9.75054	9.3355	9.99849	10.3355	10.0725	9.75054	9.99845	10.0725	9.92044	10.0725	10.1428	10.21
1,3-Dimethylurate	14.6043	16.1299	14.9734	15.4625	15.3574	15.2842	15.179	14.7349	15.0517	15.734	15.5072	15.4781	15.2484	14.5933	15.3465	15.2901	15.4544	15.8643	14.7429	15.4135	15.0491	16.0148	14.1948	15.8112	15.903	15.7811	15.1286	15.0025	14.9243	13.1218	15.9862	14.856	16.2288	16.4337	17.1029	15.5699	15.6221	15.6113	16.1023	15.8095	14.3849	15.181	14.2003	13.8632	15.8734	16.0168	14.0583	16.2041	14.3555
1,3,7-Trimethyluric acid	12.5189	13.5014	12.966	13.7352	14.1674	13.55	14.5018	13.3044	13.6074	14.0272	13.5344	13.8638	13.0459	13.0318	13.372	13.3349	14.2577	13.9979	13.0466	13.5772	13.849	13.5093	12.8533	13.7987	13.9607	13.3107	13.4357	13.3798	14.1874	12.3476	14.1545	13.548	15.5516	13.1066	14.3168	13.4695	13.5749	14.0804	13.1132	13.7747	12.7716	13.6531	12.7809	13.2205	13.7866	12.9291	12.8794	14.0371	12.4744
1,3,9-Trimethylxanthine	14.2216	16.8878	15.8533	16.8322	16.8859	16.6962	15.026	15.7729	16.0103	16.4941	16.01	15.7166	15.5361	14.8554	15.8162	17.4466	16.4356	18.7231	15.0425	15.3493	17.9527	15.7232	15.3454	16.3649	16.2217	17.3122	15.0162	15.6721	16.5926	15.2112	17.306	17.5538	18.048	15.9075	17.8479	15.1721	16.292	14.4595	16.5204	15.8828	16.2387	14.1118	13.9571	14.1858	15.6454	16.1496	15.8875	16.3642	14.1051
1,4-Cyclohexanedione	12.7463	13.1897	13.0967	13.0733	12.6848	13.2084	13.4517	13.1058	13.0274	13.2176	13.2378	13.1956	13.5254	12.9818	12.4779	13.2975	13.3891	13.3359	13.0368	13.5958	12.1716	13.3654	12.2893	13.5176	13.392	12.4549	12.8235	13.3231	13.4433	12.2788	13.2736	13.188	13.0488	13.1418	13.4581	12.2843	13.531	12.0024	13.4174	13.4983	13.1691	13.5428	13.4242	13.1812	13.3462	13.3927	13.1902	13.4609	13.7081
1,7-Dimethyluric acid	12.333	15.4937	11.055	13.2756	14.0198	13.9509	14.1907	13.3314	14.1013	15.2402	14.7759	13.8419	14.7796	13.6526	14.1211	11.3182	14.5289	15.0443	12.9812	14.0159	10.7933	14.7213	10.9002	15.0294	15.5823	15.1145	13.7196	11.8758	14.7273	9.83801	14.8445	11.288	15.0328	15.1675	16.4595	14.2786	13.8031	12.9296	15.1745	14.3928	9.65746	12.6761	11.3195	12.4781	14.9463	15.0994	12.6784	15.2512	12.1888
1,7-Dimethylxanthine	17.4993	20.683	16.4191	18.1547	19.6908	19.5415	19.5372	18.0452	19.4995	20.2462	20.2347	19.4695	20.1507	19.0901	20.0867	17.9122	20.4315	20.7818	17.4384	19.8746	19.1428	20.3998	14.2035	19.8996	20.6835	20.1382	19.4576	18.699	20.3567	14.236	20.6828	16.8451	20.1882	20.2229	21.1959	19.2752	19.5477	18.5811	20.6481	20.0364	17.441	18.2058	15.9991	17.8556	19.6686	20.3032	17.5377	20.3469	15.9286
10-HDoHE	14.3899	14.432	13.33	13.1802	13.5526	14.2688	14.0219	13.7682	13.7854	14.1252	13.4767	13.8458	14.4562	9.3355	11.9953	13.9065	12.842	9.75054	14.5979	13.5858	12.4876	14.4323	13.6465	14.1556	14.2052	13.2969	15.0016	14.9899	13.5542	13.7233	14.0214	13.7828	13.1014	14.1536	13.1317	13.3707	13.8201	13.8616	11.9576	13.5771	14.5502	13.7285	14.4099	13.0292	13.5586	12.8427	13.7798	13.3414	13.5831
10-HDoME	13.4334	13.3612	13.1721	13.5518	13.3274	13.3723	13.2937	13.2933	13.703	13.7044	13.2973	10.795	13.7837	13.3022	13.5773	13.5474	13.4883	13.7655	13.3536	13.5253	13.1553	13.3573	13.5674	13.3203	13.2015	13.8233	13.464	13.3461	14.0215	13.1811	13.0993	13.6215	13.6628	13.9496	13.4327	13.6078	14.0384	13.0402	14.4742	13.6022	13.66	13.7394	13.2344	13.3687	13.5737	13.8236	13.3351	13.6084	14.2988
10-Hydroxydecanoate	14.4873	14.2681	14.4139	14.07	14.2689	14.1726	14.1312	14.273	14.2312	14.2616	13.9219	14.0796	14.0556	14.1557	14.1937	14.0076	14.3243	14.0023	14.0713	13.785	14.0593	13.9957	14.0511	13.9428	13.692	14.0063	13.5879	13.9804	13.923	13.8963	14.5762	14.1138	14.0691	14.2055	14.2755	13.9002	14.1426	14.3294	14.224	14.256	14.223	9.3355	13.9999	14.0993	14.171	14.3927	14.3182	14.1857	14.058
10-Hydroxydecanoic acid	13.7374	14.494	13.0753	14.7645	15.5784	14.9727	14.7399	16.4784	14.2521	16.1052	15.3679	15.4466	16.2875	15.3739	15.4319	15.3726	15.5138	17.2312	15.0478	15.7775	15.9312	16.5173	15.5192	15.7017	15.4397	9.3355	14.7529	15.3946	15.9478	14.5274	14.4153	16.0608	16.3248	15.5986	11.1894	15.8162	16.6341	15.6256	15.2675	15.121	15.3978	15.7617	16.1769	15.8632	16.4653	16.8697	13.7928	15.6963	15.8686
10(S),17(S)-DiHDoHE	13.7389	11.452	13.6754	12.886	12.9759	13.581	11.4539	12.8315	10.7949	13.138	13.5905	14.0977	11.2088	13.6318	13.17	13.5725	12.6142	13.5422	11.3519	12.7234	12.0904	13.745	12.7925	13.7729	13.8777	12.9593	11.5762	11.6702	12.6664	13.3339	13.6972	13.9078	10.3051	13.6716	12.7325	13.3488	13.1314	14.072	10.8583	12.982	13.8938	13.2235	11.3642	11.7959	12.672	13.3977	13.1994	12.9136	13.1128
11-beta-Hydroxyandrosterone	10.9599	10.9897	10.5053	10.9397	10.6812	10.7514	10.5318	10.3964	10.8813	10.7278	10.7057	10.9217	10.4784	10.5578	10.5799	10.2741	10.5579	10.4534	10.0724	10.3074	9.60857	10.6084	11.1456	10.5579	11.9502	10.7505	10.6111	10.5054	10.7287	10.9793	10.609	10.3944	10.0359	10.7505	10.3944	11.2516	11.0177	10.2751	10.6084	10.7277	10.6575	9.75054	10.2753	8.75054	10.633	10.451	10.2424	10.451	10.5579
11-Deoxy-11-methylene-15-ketoprostaglandin D2	14.8487	13.9579	13.3948	14.4999	15.1034	14.2061	14.0193	15.3132	13.3294	14.657	15.0749	14.0606	14.3692	15.475	15.0475	14.8136	15.5233	14.5779	14.9411	15.5617	14.7889	15.7676	14.8954	14.4383	14.3879	12.4855	14.4869	15.0033	14.4472	14.6549	14.2663	15.6379	14.1659	15.3196	14.4662	14.1838	15.0922	14.2112	14.467	14.064	14.5299	13.977	14.6318	15.1899	15.7392	15.3919	14.706	14.8712	14.9777
11-Deoxy-16,16-dimethyl-Prostaglandin E2	13.4413	9.99845	9.99845	13.7939	13.1082	13.8579	13.6526	13.9048	14.1621	13.6437	14.9911	14.0954	15.7676	14.1009	13.9696	13.6216	14.4365	14.6615	14.0474	13.6912	14.0548	16.07	13.868	14.1597	14.4855	13.9699	13.2478	14.6987	13.5686	13.0954	12.8521	15.1821	14.5098	14.9075	14.2025	13.2476	13.6667	13.9719	14.7522	13.0113	14.0218	14.0855	10.3355	15.0573	16.3677	13.5815	14.7639	14.1101	14.287
11-Deoxy-16,16-dimethylprostaglandin E2	15.6093	14.8432	15.2356	15.4232	14.8292	15.4059	14.2699	15.79	14.8549	14.5708	15.0581	15.2706	15.3157	15.4395	15.2432	15.6666	15.7628	14.9916	15.6219	15.2248	14.503	15.4302	14.9897	15.3185	15.3707	15.5478	15.2411	14.5627	15.4364	15.1664	16.6433	15.5623	15.892	15.5959	15.4447	15.2738	16.1035	15.4431	15.1549	15.115	15.1508	15.2109	15.321	15.5703	15.7412	15.0856	15.6142	15.8089	16.3639
11-deoxy-Prostaglandin F2alpha	11.7483	11.7803	11.0375	11.8246	12.6872	12.1552	11.7361	11.8714	12.7228	13.3387	11.871	12.7537	12.1926	12.6311	11.4492	12.4885	11.8428	13.117	11.6503	12.288	11.2703	12.231	11.5363	12.6548	11.7886	13.3122	11.8765	12.3828	13.0355	11.9016	12.8631	12.5999	12.5976	12.7958	12.4788	12.8172	13.4441	12.2631	14.0649	12.6627	13.7738	12.0753	13.3123	11.9597	12.3999	12.6978	11.8753	11.9361	11.754
11-Keto-beta-boswellic acid	14.7726	14.6327	14.7398	14.8357	14.8191	14.9021	14.3743	15.134	14.3708	14.809	14.728	14.8986	13.7113	15.0598	14.6934	14.3911	14.6551	14.8192	14.7	14.8423	14.2214	15.2327	14.5264	14.7164	14.7131	14.6998	14.6616	14.4174	15.218	14.4266	15.5665	15.2697	12.1022	15.6011	14.6133	14.2241	15.443	14.8427	15.5758	14.1693	14.7767	15.0749	14.6769	14.6572	14.8348	14.7291	14.4101	14.4874	15.4856
11,12-DHET	13.2347	13.5289	13.1511	13.2422	11.3799	13.1985	13.1392	13.202	13.3355	13.5358	13.2219	13.4441	14.1585	13.5616	13.6058	13.5326	11.2741	13.4505	13.4931	13.3213	12.9607	13.2632	13.3617	13.5054	12.9851	13.5386	12.8326	11.3204	11.4507	13.2473	13.351	13.0467	13.5735	13.5944	13.4378	13.0374	13.8875	12.7954	13.2624	12.7448	13.1125	11.8274	15.5343	12.7727	13.5325	13.9031	12.8536	13.6235	13.8876
11(12)-EET	15.0207	14.4479	13.9316	14.4222	14.383	14.852	14.1266	14.4188	14.7499	14.4165	14.253	14.8174	14.9992	14.3347	14.3557	14.0677	14.0463	13.9365	13.8615	15.2188	13.532	14.395	14.6118	14.2108	14.0842	14.8188	14.3537	14.555	14.5351	14.2029	14.6706	14.2193	15.0594	15.0313	15.0921	14.535	14.7537	13.5593	15.028	14.7342	14.5019	13.1937	14.7638	14.0218	14.3112	14.7128	13.6158	14.223	14.8513
11(12)-EpETE	13.1601	11.7855	12.7805	12.1348	12.6948	12.9807	12.442	14.2027	13.3101	13.3347	12.8278	13.8942	12.9283	12.8994	12.7463	12.9039	13.017	12.7846	12.5257	12.8632	12.2017	11.3524	13.0334	13.135	12.3435	13.4184	12.9862	13.116	11.5192	12.9166	12.3948	12.7685	12.8071	13.302	12.3204	12.501	13.5195	12.4441	13.2372	13.056	12.3949	10.9003	11.5196	12.7624	13.018	13.3057	12.1182	13.0676	13.4393
11alpha-Hydroxyprogesterone	13.1434	13.7314	13.4016	14.2779	14.267	13.0085	12.0552	12.1433	14.5374	14.3907	13.4844	13.8455	14.122	14.6309	13.6999	15.0335	14.7952	14.5385	13.4453	13.4719	14.2581	13.5679	13.776	14.2892	14.1956	14.5668	13.4143	12.1547	14.4403	13.6229	14.0293	14.1976	14.416	15.1479	13.4517	13.6866	14.1859	13.0232	15.1268	14.5301	14.4037	11.7975	15.5831	13.7644	14.0046	13.6668	13.1133	13.7074	14.9763
11alpha-Hydroxytestosterone	11.2256	11.5842	12.0265	11.108	10.9985	12.1935	11.6694	12.1056	13.0089	12.7982	12.2346	12.512	11.9002	12.0812	12.4578	11.657	12.4583	12.6213	12.5349	11.6471	12.0724	11.7391	11.7376	11.3051	10.6812	12.1342	11.2741	10.9204	10.6812	11.2418	11.8901	10.96	11.5959	10.9984	11.7047	11.4077	11.0725	11.1935	11.6208	11.1081	12.0814	10.3653	14.4845	9.75054	10.8166	12.8853	11.451	12.3652	10.795
11beta-Hydroxyprogesterone	16.3843	16.9295	16.4286	16.7712	16.3232	11.4764	16.3615	14.4201	17.2963	16.5348	16.5208	17.1087	16.9232	16.7304	17.0351	17.2896	17.0142	16.6012	16.5614	16.4056	16.1899	16.118	16.9411	16.743	17.2157	16.9565	16.5454	15.7641	16.6395	16.7086	17.1298	16.6904	17.1597	17.4058	16.4809	17.0824	17.3905	15.463	17.4675	17.0707	16.7448	14.9186	13.8946	15.8344	16.1122	16.6315	15.7877	16.98	11.9984
11beta-Prostaglandin E1	13.5796	13.2411	13.0965	12.5396	12.6193	13.3259	12.9476	13.151	12.8318	14.0499	13.2843	13.2456	11.364	12.9101	12.4407	12.67	12.6988	12.8938	13.3356	12.8932	12.2734	13.4075	12.4234	13.6999	13.0649	12.1824	13.7312	14.0198	12.7435	12.3845	13.2122	13.3331	12.1123	12.8636	12.0983	12.8525	13.1992	13.6408	13.0989	12.9251	13.0588	13.053	13.6872	11.8778	13.1687	9.75054	12.636	12.3648	12.2886
11beta-Prostaglandin E2	14.5493	14.2743	12.7782	14.6639	15.0262	14.2552	14.6471	14.8858	12.6928	14.875	14.4267	14.4198	13.2786	14.6194	14.6721	14.9846	14.9416	14.7214	14.5412	15.0266	14.4668	14.1201	15.0012	14.4591	14.4958	9.3355	13.0944	14.5444	14.542	14.1678	14.1348	15.081	13.4809	14.6221	14.6955	13.1772	14.3891	13.8098	14.0216	13.4182	12.0399	14.6996	13.5159	14.8682	14.3248	13.8165	14.5234	13.485	14.7256
11S-HETE	14.3635	14.2291	13.7881	13.5199	12.633	13.9002	11.0725	12.571	13.0661	13.652	12.5652	13.5623	13.0369	12.1651	12.2732	12.7286	12.1989	13.154	12.6824	12.2255	12.9191	12.7701	12.869	13.1351	12.7217	13.1123	13.3512	14.3049	12.7785	13.0411	14.7726	13.5608	12.9544	14.7451	14.9536	13.6926	13.0737	13.2808	12.3109	12.4601	12.9809	11.9838	13.2284	13.2831	13.4804	14.1945	14.0521	12.1917	12.9492
12-epi-Leukotriene B4	11.1907	11.7583	11.6242	11.6116	11.3723	11.3101	11.1074	11.0293	11.8926	11.8049	11.7769	11.4355	11.677	11.7625	11.296	11.7792	11.3076	11.7607	11.699	11.563	11.1159	11.4479	11.0657	11.7402	11.1635	11.1794	11.5998	11.2173	11.7877	11.7891	11.6751	12.0873	12.04	11.9682	11.2721	11.9567	12.5044	11.2163	12.617	11.6142	10.3985	10.0725	14.7579	11.1042	11.2076	12.1463	11.7036	11.9474	12.2633
12-Hydroxydodecanoic acid	11.8166	11.3642	10.7729	11.1755	11.556	11.1922	11.3345	12.1749	10.9985	11.491	11.5943	11.4078	11.5314	11.8288	11.5698	11.7217	11.8262	11.8379	11.8982	11.9204	11.0904	11.5309	11.1768	11.8886	11.451	11.1599	11.3193	11.45	11.3106	11.1427	12.0072	11.727	10.9984	13.2594	11.1587	11.3041	12.1475	11.7449	11.6829	11.3051	10.939	11.7415	11.8568	12.0811	12.0295	11.1256	11.6071	12.3499	11.1922
12-Ketodeoxycholic acid	17.7061	17.2006	17.0537	17.3581	17.5154	17.7513	17.3234	17.8581	16.4673	16.7768	17.6871	17.6024	16.4815	17.9818	17.4921	18.164	17.9596	18.0615	17.212	17.8176	16.1051	17.9492	17.4459	17.5363	17.5382	16.8279	17.3702	17.2285	17.4051	17.2151	17.4077	16.6082	17.1482	18.6507	17.0994	16.0056	18.4899	18.1012	17.6177	16.7785	17.7507	16.8951	17.5317	18.4532	18.6833	17.7103	17.0397	16.6109	17.3614
12,13-DiHOME	15.3102	14.7224	14.3422	15.5203	14.5209	15.324	14.2247	15.4782	14.1866	15.4661	14.4299	15.7279	14.7459	15.333	14.4583	15.1089	14.4314	14.9071	14.7284	14.6	13.7487	15.0948	14.3558	15.0318	14.5334	14.3484	14.2449	15.3563	15.4172	14.1142	15.3419	15.5765	14.6315	16.0775	14.5705	14.1584	15.4662	14.8483	15.034	15.0218	14.7583	15.4505	14.2181	14.3485	15.8789	14.5913	14.4099	14.345	15.5688
12,13-EODE	10.4229	10.8996	9.3355	14.2218	12.3023	11.477	14.1285	15.6185	10.8798	15.3267	15.1511	14.9421	13.913	15.7525	14.7045	15.6417	15.4489	12.2119	14.8731	15.3006	14.5406	16.3129	15.1913	15.3404	15.2278	14.2677	15.3223	14.5538	15.3002	14.7395	7.75054	15.0045	14.1536	15.5772	9.83635	11.144	15.8973	14.8395	14.667	14.3027	14.2277	15.2906	14.1854	15.5298	12.4482	11.902	15.679	14.605	15.367
12,13-EpOME	13.5503	13.8885	12.9864	14.6885	16.5836	14.9015	15.5862	15.0554	13.4069	15.983	15.3336	15.9661	14.3782	16.0501	14.8054	15.7876	15.8161	16.1803	17.0355	15.7609	14.3348	17.0923	14.3425	15.5949	15.4075	15.5477	15.704	15.6554	15.455	14.9855	13.1876	15.7227	13.9761	16.0585	15.3641	14.9874	15.9167	16.061	15.4413	15.3038	14.7688	16.3248	14.8019	15.5953	16.1835	17.3974	15.5668	15.0932	15.4496
12(S)-HHTrE	14.0075	14.7133	13.9591	14.2814	13.9447	14.0957	13.8662	14.4003	14.693	14.4733	14.3816	14.3362	13.9777	14.3187	13.674	14.2594	14.2835	13.5011	14.1915	14.3527	14.4265	12.8125	14.1293	14.2465	13.4941	12.9616	14.2256	13.9495	14.5857	13.8435	14.3373	14.1889	14.01	14.3276	14.0303	14.2303	14.6296	13.5543	14.4996	13.871	12.4028	13.2128	15.3831	14.0513	14.4556	14.2912	14.0811	14.8807	14.459
12(S)-HpEPE	12.9196	13.0315	12.6736	13.2268	13.0618	12.9632	12.5996	13.0322	13.0504	13.1729	12.9618	13.1162	12.9204	12.9801	12.8864	13.4536	12.0763	13.3032	12.6474	12.9113	12.6899	12.9754	13.1211	12.6856	12.792	11.1915	12.9757	12.6431	13.1682	12.8754	13.038	12.8567	13.307	12.632	12.8444	13.5003	13.0226	11.8602	13.7976	12.5121	13.4474	11.3488	14.65	13.066	13.1763	13.336	12.8439	13.0594	13.2431
12(S)-Hydroxy-16-heptadecynoic acid	13.7984	13.8929	14.3639	14.0518	13.9195	13.7823	14.2492	14.2034	13.7987	13.8706	14.369	14.3511	13.5687	14.1221	13.8385	13.6102	14.3318	14.6429	14.4125	13.7308	16.3237	13.9742	14.5096	13.7169	14.4695	13.9278	14.5531	14.4224	14.8643	14.3551	14.6516	14.4301	13.4732	14.2239	13.7688	14.4888	14.8389	14.1227	14.8628	16.6107	14.396	14.1664	15.0916	13.7656	13.9546	14.1681	14.1956	13.8282	14.6826
12R-HETE	17.3171	17.8467	16.8296	16.3249	16.0175	17.0934	18.96	16.8124	17.4258	16.9348	17.1494	18.1909	17.6676	17.1373	16.1162	17.3927	15.4701	17.0473	18.0725	16.1732	14.8899	17.8627	15.879	16.8884	17.2427	16.2167	18.4129	20.1081	16.2853	16.8964	16.729	17.4489	15.658	17.3303	15.9338	16.5967	16.3727	17.5715	17.608	15.7117	17.1937	16.4961	18.4861	15.3964	16.4023	17.1001	16.5611	16.3188	16.9066
13-HoTrE	13.6028	13.4383	13.2954	13.725	13.4663	13.4345	13.3549	13.4717	13.9581	13.6851	13.3041	13.6704	13.5844	13.6894	13.7399	13.3266	13.7003	13.5516	13.4752	13.7687	13.1059	13.5603	13.5099	13.3219	13.5807	13.724	13.415	13.2465	13.9042	13.3369	13.5784	13.4091	13.5448	13.9307	13.34	13.3554	14.131	12.9782	14.4365	13.8984	13.4832	12.4302	12.2782	13.357	13.4788	14.0376	13.374	13.8051	13.9638
13-HOTrE	15.3002	15.0389	14.1651	14.9046	15.4065	15.7251	14.1859	15.8352	14.0845	15.6082	15.1175	15.463	15.7373	15.6706	14.418	14.8501	14.3436	15.6633	13.6206	15.0677	14.005	15.7887	14.8476	14.9272	15.456	14.7597	15.5318	15.7321	14.9104	14.6907	14.5003	15.4474	14.1368	15.8081	14.3602	13.9025	15.9408	15.6988	14.9753	14.3378	14.9625	15.123	15.1428	14.6055	15.9699	15.9608	14.7473	14.3856	15.2126
13-KODE	14.1829	14.6897	13.4767	13.8762	14.3883	14.6463	13.4651	14.6286	13.9509	14.5788	14.5888	14.4326	14.7746	14.4689	13.3867	14.1249	10.3356	14.7822	14.7997	13.8685	10.6331	14.8091	13.7552	14.4584	14.1936	13.5888	15.3423	14.7094	13.6329	13.907	14.2666	14.067	10.838	14.0937	13.7358	13.496	14.3267	15.0363	14.1952	14.0813	14.4087	13.8152	14.3803	13.467	14.3018	15.4166	14.0531	13.1069	14.006
13-oxo-ODE	16.3268	16.3793	16.1696	17.3739	17.6868	16.8586	15.3044	17.7989	16.106	17.6864	17.1222	17.2404	16.6537	17.8643	17.059	17.0803	17.1733	17.9497	16.9778	17.6535	16.7706	18.1952	17.1748	17.1546	17.1113	17.4616	17.2365	15.9372	17.9658	16.849	17.0118	17.3759	16.7719	17.8557	16.5192	15.8009	18.1044	16.8774	17.5891	16.3955	16.9136	17.6048	17.0072	17.5086	17.9563	18.1044	17.2578	17.0188	18.0391
13,14-Dihydro-15-keto-Prostaglandin F1alpha	12.9585	11.9655	11.2583	12.9276	13.3426	13.0863	12.5522	13.7808	12.1973	13.4246	13.0384	12.9401	13.2852	13.6081	13.5618	13.718	13.2575	13.8549	13.2674	13.495	13.0181	14.1783	13.5974	13.657	13.683	14.6036	13.36	13.5782	13.5553	12.8473	13.0409	14.5653	13.1027	14.1205	12.7522	12.355	13.9202	14.2555	13.6691	13.1318	12.8864	13.7442	13.5838	12.9212	13.9805	13.9191	13.7052	12.7517	13.763
13,14-Dihydro-15-keto-tetranor prostaglandin F1beta	13.026	10.698	10.9522	14.0065	13.3198	13.4247	13.9581	15.2527	12.7395	13.8692	13.3622	14.3739	13.9484	13.6296	13.6153	14.3667	14.2313	14.4744	14.0486	14.3748	13.4236	14.067	13.9268	13.9591	13.7084	10.197	12.2926	13.5615	13.8629	13.4295	13.2471	14.1958	14.4227	15.0165	13.7803	13.9293	15.1621	14.5684	14.7799	14.2258	14.1271	14.072	14.4049	14.2541	15.0247	14.1975	13.7824	13.768	14.0652
13,14-Dihydro-15-ketoprostaglandin D2	14.2282	14.1036	13.7463	13.7018	13.2203	14.0339	13.5462	15.3199	13.8144	14.4648	11.2116	14.9798	14.1261	15.0757	13.7229	14.3914	14.2148	13.558	14.7772	14.0494	13.2189	14.4009	14.1506	12.8697	14.3313	14.2039	12.8395	13.8333	14.7135	13.5419	15.0893	15.0746	14.5196	14.5018	12.8723	13.9166	13.4731	13.7925	13.0966	14.457	14.3307	13.1186	12.4699	14.559	13.4222	14.8196	14.3402	14.1628	14.9926
13,14-Dihydro-15-ketoprostaglandin E1	12.0833	11.7018	10.8991	12.4028	11.6595	12.122	11.6167	12.1812	12.2686	12.9619	12.3347	12.8513	11.828	12.1306	11.856	11.4222	11.2743	12.431	11.7382	12.3573	11.1837	12.8288	12.1133	12.1308	12.3789	12.2631	12.1139	11.9204	12.9346	11.5904	12.4126	12.2648	12.432	12.8307	12.2265	11.8483	13.0961	11.336	12.555	12.5658	11.9731	10.7728	14.0328	12.2966	11.3434	12.1757	11.7527	10.9852	12.8109
13,14-Dihydro-15-ketoprostaglandin E2	14.1416	13.7595	13.4416	14.0747	13.8186	13.4101	14.0551	13.4526	12.6136	13.6921	13.4994	14.2349	13.1887	13.4123	13.4477	13.9978	14.3021	14.0204	14.1949	13.7058	13.3245	13.5104	13.6383	13.5151	14.043	13.5429	13.9639	13.7716	13.5634	13.7574	14.397	13.8509	13.9937	14.1721	13.8962	13.5821	14.2793	13.2237	14.3524	13.9857	13.5739	13.6866	15.4854	13.7819	13.8824	13.6621	13.6851	13.5223	13.7549
13,14-Dihydro-15(R)-prostaglandin E1	13.956	14.0743	13.6189	15.804	13.8759	13.6678	13.5143	14.1074	13.5182	13.9581	13.5091	14.1029	13.6154	14.1701	13.5274	13.6974	14.0439	13.9069	13.6445	14.2621	13.3373	14.3682	13.8569	13.7607	13.8827	15.6447	13.8631	13.4462	15.6975	13.6961	14.3855	13.9975	13.8153	14.4371	13.5008	13.7843	14.4141	13.1198	14.3082	14.019	13.6284	13.6354	14.0631	15.3665	14.0748	14.0687	13.4416	13.8075	14.3745
13,14-Dihydroprostaglandin F1alpha	14.2153	13.3349	12.9916	13.8792	13.3781	13.7541	14.0797	15.1087	12.6846	14.8766	13.0588	13.3289	13.1383	14.611	14.5312	16.1139	15.4876	14.872	13.1461	15.0927	12.711	15.3247	16.1311	14.8046	14.8665	9.3355	12.9061	13.5863	14.2017	12.4995	13.1606	14.8541	14.2565	16.5478	13.7516	10.8805	14.2326	14.519	15.6666	12.7981	13.0845	16.1057	14.2955	13.6888	14.3381	14.3568	13.4889	14.2708	14.6184
13(S)-HODE methyl ester	16.7673	17.3342	15.8624	16.3376	17.2002	15.6757	17.2771	15.9957	16.7388	17.0551	16.8675	17.8148	16.9622	17.1886	16.0516	15.2275	16.9847	17.3495	16.1308	16.6016	17.0744	17.2515	17.3248	16.4812	15.1866	16.0973	16.8083	16.3823	19.3211	16.9363	16.7088	18.5181	15.0586	18.4189	16.3365	16.7482	16.2875	17.1086	17.6669	15.3901	16.8468	19.0153	15.5957	16.3678	17.042	15.6224	15.6911	16.1497	17.3656
13(S)-HpODE	15.7598	13.2422	14.3913	13.1383	15.4714	15.6656	14.2267	15.379	14.986	15.5488	15.5439	15.3071	16.1074	15.4354	14.5291	14.9944	14.2227	15.4472	15.783	14.967	11.9322	15.7396	14.6797	15.2047	15.1279	14.2411	15.894	15.6121	14.4742	14.9004	14.6726	15.145	14.2264	15.3559	14.5032	14.4746	15.378	15.773	14.9646	15.1037	15.206	14.8852	15.3774	14.2776	15.2343	15.522	14.8455	14.1172	14.8944
13S-Hydroxy-9Z,11E,15Z-octadecatrienoic acid	14.6023	14.7675	13.0077	13.1169	13.7814	14.6335	12.1102	14.6863	14.2391	14.4398	14.515	11.6164	15.042	14.798	13.6204	14.8887	14.0556	14.0402	12.1452	13.7237	10.8158	12.0604	13.2137	14.0585	13.8825	13.8281	11.9296	12.3086	14.2385	14.4067	13.3913	14.4694	13.3	14.0293	13.8996	14.3234	14.765	14.9622	15.0363	10.7729	14.8857	14.0238	14.938	13.6608	13.8082	11.7026	14.876	13.2475	13.7244
14-HDoME	14.9891	15.5875	13.0165	14.6908	14.4967	14.7019	16.4523	14.8563	15.8313	12.3871	15.0123	16.0534	15.5019	16.0626	15.2238	14.712	12.3446	15.3038	14.7663	14.8518	14.2502	16.0948	14.8902	12.8594	12.265	11.6198	12.233	15.9628	13.2744	15.097	15.6914	15.7655	14.4828	15.5398	12.9051	15.3056	15.2727	14.651	16.5698	14.3975	12.698	16.1834	14.3814	12.5181	12.2774	14.8855	14.8255	15.3957	15.9262
14-methyl-Pentadecanoic acid	13.2577	13.1574	14.0964	12.832	12.5966	12.3699	15.867	15.3552	12.9575	14.1031	13.5078	13.0042	12.6256	14.2482	13.7882	12.8821	15.7637	13.4791	15.0693	15.1835	14.3789	15.1763	13.3944	13.0998	14.1227	12.5697	13.4779	13.2664	13.6953	13.4237	16.1474	15.9201	14.874	14.3905	15.3175	13.2177	12.9133	14.8637	14.9512	12.5002	12.6112	15.9729	14.4898	14.1515	15.4058	13.5098	15.6457	13.6505	15.887
14,15-DHET	13.2831	13.4044	13.14	12.7374	13.2744	13.5781	12.9805	13.5406	12.8913	13.7332	13.4491	13.1676	13.8125	13.5636	13.3637	13.1509	12.5689	10.2752	13.461	12.9593	12.2874	14.0336	13.0673	13.2435	13.7301	12.6914	13.915	14.0016	12.7709	13.2501	13.3339	13.0078	11.8371	13.5495	11.7625	12.7152	13.6601	13.9064	13.3474	12.7762	13.4716	13.5121	13.9791	13.1322	13.4521	13.5824	12.8732	12.7575	13.1748
14,15-EE-(5Z)-E	12.7665	13.0062	13.5779	13.3431	12.971	13.117	13.4118	14.487	13.6035	14.633	14.3275	13.705	16.4369	13.9108	14.432	13.9752	13.1873	13.4142	13.6935	13.5242	14.4367	13.9153	14.2288	13.0415	13.2504	13.5342	12.958	12.6982	15.34	13.1891	14.2548	13.7628	12.486	14.6535	16.1422	13.6904	17.0585	13.3335	15.6244	14.335	13.4825	17.1335	13.6851	12.8679	14.0869	15.6886	15.152	14.3994	13.8904
14,15-EET	15.9163	14.276	14.0356	14.506	14.1559	15.6062	14.0552	14.4095	14.2408	14.5019	14.1595	14.5152	14.2359	16.2067	14.1671	14.1136	15.9094	14.3839	14.2257	16.1946	13.9004	16.3116	14.3778	14.2464	14.1096	15.9954	14.2172	14.121	14.8269	14.0616	14.6213	14.2833	14.0605	16.3561	14.1605	14.153	14.5677	13.6474	14.7807	14.2942	14.1898	14.2191	14.7485	14.1979	14.2334	14.3501	14.0501	14.1691	16.5761
14(15)-EET methyl ester	16.7042	13.4707	15.5089	16.7706	16.6574	16.0712	14.1014	16.8964	13.6388	15.0206	14.1819	11.8774	16.503	16.9675	14.0089	13.6807	15.8447	15.3063	13.3893	13.9711	16.1091	15.8538	16.7523	16.9915	13.5628	11.2738	13.5439	13.6077	16.95	15.1156	16.8433	17.2952	16.7151	16.8473	16.5876	13.579	16.654	13.0449	12.4695	15.5388	15.8194	15.926	15.7625	16.5831	13.3428	13.804	16.2055	13.651	16.0316
14(Z)-Eicosenoic acid	13.991	13.1161	13.599	13.4629	13.5573	13.4047	13.7073	13.8663	12.551	13.3484	14.1619	13.0805	12.988	13.2084	12.0719	12.8948	13.5186	12.7385	14.9598	13.0355	13.6392	12.9686	13.2254	12.7779	13.6019	12.6513	12.3725	12.7835	12.9042	14.0582	14.126	13.0983	13.4814	13.5466	12.4646	12.8483	15.0371	13.0492	13.785	14.4278	12.5707	14.5246	13.43	12.7498	13.6444	13.1034	12.8216	12.7502	13.8698
15-Deoxy-delta 12,14-prostaglandin D2	10.8799	10.1429	10.3355	10.2741	9.3355	10.0725	10.0725	10.1768	10.0725	10.3943	10.0725	10.423	10.5054	10.2741	10.5579	10.4509	10.5054	10.5093	10.451	10.3944	10.6085	10.0725	10.1429	10.2741	10.795	9.75054	10.6084	10.0725	10.3944	10.3944	10.9985	10.2741	10.3051	10.7505	10.5319	10.2741	9.45098	10.3943	10.6331	10.21	9.99838	10.1428	12.43	10.2424	10.2741	11.5579	10.0725	10.451	10.7965
15-HETE	12.3649	11.7831	12.3874	12.2096	12.305	12.344	11.6349	12.4719	12.2978	12.1283	11.8162	11.7167	12.1091	11.351	12.0923	12.1274	11.9596	11.8816	11.6928	11.8896	11.9975	11.6812	12.2257	12.054	11.9389	11.7384	11.5579	11.7945	11.7621	11.8376	12.2102	12.4514	12.2346	12.3652	12.1866	12.3588	12.2446	12.1259	12.1602	12.3363	12.4021	11.9498	12.2662	11.7302	11.9211	10.3344	11.9125	11.8712	12.1693
15-Ketoprostaglandin E1	13.9307	13.4328	13.5766	14.0547	12.9768	13.6946	13.6842	13.7996	13.5789	12.7126	13.4405	14.08	13.4081	13.8744	14.1482	14.2441	14.1313	13.7293	13.4822	13.9927	13.3047	14.0818	13.9664	13.5224	13.6103	14.0943	13.428	13.1628	14.0313	13.342	14.3171	13.9361	14.1922	13.9896	13.3982	13.7043	14.3272	12.563	13.6266	13.1787	13.6926	13.09	14.1333	13.7936	13.9731	13.8723	13.3304	13.9807	14.1043
15-Ketoprostaglandin E2	13.4839	13.0973	12.9359	13.4108	13.2363	13.4767	12.9527	13.2901	13.2104	13.3612	13.5521	12.7224	13.0844	13.2031	12.8326	13.1837	12.6415	12.5728	11.9822	13.1779	12.0639	12.9956	13.3851	13.3737	13.5693	12.9551	12.9509	13.4117	13.2272	13.1858	12.41	13.1475	12.7058	13.5649	12.9529	13.0377	12.8009	13.461	13.0828	13.2639	13.0381	12.7735	13.426	12.9792	13.24	13.0751	13.2158	12.0216	13.0672
15-OxoEDE	15.1355	15.2733	14.8356	15.2005	15.4312	15.2046	14.2505	15.3618	15.363	15.6084	15.1329	15.6297	15.0496	15.287	15.0043	15.1509	15.4263	15.5158	15.0143	15.5672	14.6864	15.6156	15.4707	15.0426	15.2374	15.3148	14.7505	13.8336	15.8959	14.8581	15.5828	15.0057	15.0416	15.6955	14.011	15.0366	15.5605	13.7206	15.5812	15.3174	15.1372	14.4254	14.4644	15.438	15.327	15.18	14.1683	15.2478	15.4942
15(R)-15-Methylprostaglandin D2	14.0567	12.8301	12.417	14.6785	12.1117	14.5704	12.3527	12.1734	14.9262	13.6505	14.5855	14.6435	12.0038	13.6401	12.815	14.969	12.8141	14.5475	12.1871	14.6155	11.8968	14.2238	14.575	14.788	14.7668	12.6686	14.1436	14.2182	14.2506	12.3186	12.8021	14.6221	15.0134	15.1188	12.3685	12.9006	12.7338	13.6914	15.0631	12.6258	12.6734	13.4546	11.8349	13.429	12.0923	14.8675	14.0049	12.7153	15.1165
15(R)-15-Methylprostaglandin F2alpha	17.6533	16.3459	16.0648	17.2286	17.2069	17.3743	16.561	17.8006	16.2812	17.5401	17.1345	16.7602	16.8682	17.8391	17.1246	17.3908	17.6892	17.5226	17.2148	17.8679	16.8714	18.0128	17.5645	17.1844	17.2302	16.5043	16.2294	16.8153	17.7775	16.4913	16.6198	17.7595	16.7941	18.3021	16.6187	15.9299	18.0198	17.0443	16.9061	16.4973	16.5168	17.3067	17.3235	17.5324	18.1499	17.5647	17.1842	16.2557	17.8167
15(R)-15-Methylprostaglandin F2alpha methyl ester	8.33557	7.75054	7.75054	7.75054	7.75054	7.75054	7.75054	8.33557	7.75054	8.55785	8.07248	8.07248	8.33544	7.75054	7.75054	7.75054	7.75054	8.07237	7.75054	7.75054	7.75054	8.07248	8.33544	7.75054	8.07248	7.75054	7.75054	7.75054	7.75054	7.75054	7.75054	7.75054	7.75054	7.75054	7.75054	7.75054	8.55785	7.75054	8.07237	7.75054	7.75054	8.07237	7.75054	7.75054	7.75054	7.75054	7.75054	8.33985	7.75054
15(R)-Prostaglandin D2	11.7619	11.0333	10.7425	11.1105	11.8644	10.8673	10.9032	11.4113	11.2292	11.3445	10.2424	11.4604	11.3502	11.2446	11.5047	11.5526	11.6481	12.1894	11.2883	11.0153	10.9766	12.4408	10.3392	11.3853	11.4987	10.5153	10.1684	11.2454	11.6535	11.1385	10.5933	11.1498	11.6044	11.9829	11.5083	11.8503	12.4843	10.6583	12.052	11.3179	11.5169	9.3355	14.7256	11.6594	11.4913	11.9098	11.4105	10.954	11.6552
15(R),19(R)-Hydroxyprostaglandin F1alpha	13.5968	12.5533	11.4648	13.752	13.768	13.3061	13.2029	14.6717	13.0209	14.4376	13.8328	14.1022	13.3986	14.0025	13.5834	13.9659	14.1124	14.0341	13.6466	14.2874	13.5186	14.625	14.1376	14.3639	13.711	9.3355	12.9654	13.4601	13.9049	13.1965	12.5542	14.0684	13.5115	14.858	13.3882	13.0487	15.024	14.1104	14.2933	13.5462	14.1551	13.9246	14.4829	13.9668	15.2815	14.8574	13.713	13.5741	14.5334
15(S)-15-Methylprostaglandin F2alpha isopropyl ester	17.2849	16.661	17.5056	17.7898	16.2008	17.5082	17.0245	17.509	17.3181	16.6273	17.6244	17.5688	16.4915	17.3503	17.3437	17.2076	17.6123	17.7475	17.1721	17.5544	15.9083	15.8013	16.2059	17.4126	16.5358	17.3512	17.4779	16.724	18.4022	17.26	18.5204	17.7395	17.6368	18.0849	17.2952	17.2622	18.4299	16.8108	18.746	16.8413	17.3975	17.8747	16.6475	17.4843	17.6016	17.3882	17.2605	17.4759	18.6149
15(S)-HETE	12.9363	13.5574	12.7897	12.8027	12.3851	12.7803	14.9288	12.7337	14.0243	13.2864	12.4798	14.4078	13.6282	13.3269	12.8791	12.8742	12.3414	13.0172	12.7888	12.7281	12.161	13.7619	12.6963	12.9302	12.6062	13.1155	13.6893	14.6394	13.9587	13.0427	13.2629	13.3948	12.2427	13.2955	12.8006	13.4931	12.7423	12.3866	14.1436	12.3956	13.2118	13.9001	12.7347	12.5189	12.4791	12.6757	12.809	13.1815	13.7586
15(S)-HETrE	14.349	14.8258	14.7421	14.9214	14.6816	15.2543	15.1289	15.4106	14.9175	15.1951	14.972	15.349	15.347	15.5039	14.7367	14.6536	14.4568	15.1602	14.802	14.655	14.0071	15.4178	14.9817	14.8129	14.831	14.2622	14.9613	14.3462	15.5827	14.6077	15.2705	15.1507	14.5642	15.6448	14.5422	14.827	15.384	15.0084	15.7271	14.3292	15.096	15.1731	15.5015	14.7729	15.0177	15.101	14.5719	14.7919	15.4602
15(S)-HpEDE	11.5054	10.2741	9.45094	9.3355	9.92049	10.9002	9.3355	11.0904	10.8166	10.5319	11.545	11.02	11.6222	10.108	11.0724	10.21	9.3355	11.6698	11.0405	10.3355	9.3355	10.7278	10.21	10.9985	11.0359	10.5834	10.9995	11.1428	10.3355	10.1429	11.3052	10.6812	9.79495	11.5187	10.6332	10.7047	10.9404	11.1429	10.2099	10.1768	10.5834	10.3652	10.5834	10.451	11.2747	11.5063	11.1771	10.2741	10.6574
15d-Prostaglandin A1	14.0732	14.1621	13.8434	14.2943	13.8002	14.0029	12.9469	13.9188	14.0217	14.0941	14.0251	14.2422	14.078	14.3191	14.0277	14.0954	14.1896	14.1115	14.1513	14.347	13.4634	14.2377	14.0849	13.3094	14.0788	14.332	14.1628	12.9196	14.5251	13.8174	14.295	14.1656	14.3224	14.7072	13.9822	13.4127	14.428	13.7524	13.9819	14.1041	13.997	13.7874	16.3634	14.2414	14.1643	14.3755	14.111	14.0415	14.8066
16-Phenyl tetranor prostaglandin E1	12.2781	12.6932	12.1548	12.344	12.4009	12.8511	12.7592	12.2654	12.0817	12.1952	12.5161	12.6863	12.9369	12.2597	11.8772	12.2532	9.99838	12.228	9.9204	12.1814	11.7487	12.9179	11.8724	12.4206	12.5823	12.1926	10.3934	13.5603	12.1643	12.283	12.1897	9.3355	11.941	12.1694	12.4394	12.1606	13.0505	12.7441	12.5541	11.8457	12.4051	12.4191	12.9591	11.5562	12.6214	12.5677	12.4067	12.3237	12.2026
16,16-Dimethyl-6-ketoprostaglandin E1	13.1767	12.8678	12.2952	13.512	13.3412	13.0889	12.7657	13.4858	13.1353	13.3736	13.0583	13.44	13.0327	13.3893	12.9555	13.2542	13.5984	13.3943	13.1033	13.4315	13.0947	13.7873	13.3154	11.9458	13.1977	13.4373	12.76	12.8084	13.7973	12.4908	13.7577	13.3653	13.0901	13.5948	12.4213	13.0312	13.4938	12.3634	13.7681	12.979	13.0769	12.9461	13.8084	13.5051	13.5456	13.1599	12.2938	13.2773	13.7079
16,16-Dimethylprostaglandin A1	12.8642	13.3311	12.7669	11.5195	12.8579	13.0669	11.2365	12.5652	12.4162	12.9355	12.8675	12.7541	12.2298	11.4423	11.7522	11.1061	11.9565	12.3454	12.268	11.3129	12.1666	13.0805	12.2003	12.6377	12.7223	12.2427	13.1869	13.3243	10.9097	12.2225	12.5621	13.7964	12.7358	13.3717	12.8211	11.2542	13.2337	13.1391	12.8872	12.4479	12.4625	12.3059	12.789	12.4739	13.0409	12.6738	11.8002	12.2466	12.6045
16,16-Dimethylprostaglandin A2	15.0573	13.1826	13.0422	13.9587	15.3352	13.9576	13.894	14.6183	12.9959	15.1446	14.2521	13.6184	14.0735	14.7741	15.1125	15.5268	14.7513	14.3702	14.0776	15.6965	13.6389	15.9209	15.4738	14.07	14.2041	8.75054	13.2277	13.8796	12.8054	13.3737	13.1878	14.6788	13.942	15.2408	13.8483	12.927	15.0343	13.9147	13.9164	13.5442	13.6902	14.3947	14.2046	14.6966	15.1903	14.4615	14.2923	13.3032	14.6523
16,16-Dimethylprostaglandin E1	15.6261	14.8502	14.6731	14.9314	14.9441	15.2501	16.2718	14.7961	14.4421	14.662	15.1958	15.4046	15.559	14.9206	14.6505	15.7904	15.9758	16.0893	14.9452	15.6288	14.2482	15.3184	15.3033	16.3249	15.6385	13.583	15.0962	13.6174	15.6228	15.0259	14.9195	15.021	15.2922	15.6653	15.1384	14.4683	17.8805	15.6494	15.1902	14.654	15.7651	16.1878	16.2972	16.5704	15.3293	16.7749	15.4909	14.8987	15.9262
16,16-Dimethylprostaglandin E2	12.4542	9.3355	12.354	12.5481	12.6342	12.2566	8.75054	13.1084	9.75054	12.9887	12.6872	9.83801	12.834	12.9704	12.8151	12.6347	12.7038	12.8376	12.9679	12.9881	12.4535	13.2627	12.757	12.8836	13.0344	13.1185	12.7529	12.9557	12.7056	9.75054	12.669	13.7104	13.0518	9.3355	13.0679	9.83801	14.1995	12.8146	13.1501	9.92049	12.7047	12.9645	13.3761	12.7169	13.787	13.2871	12.4686	12.4045	9.75054
16,16-Dimethylprostaglandin F2alpha	14.2281	14.9029	13.3542	14.536	14.6396	12.8076	14.4886	15.0264	12.5495	14.6302	14.7275	14.9206	14.6207	15.2196	14.7453	15.3862	15.6125	15.6506	14.5839	14.7895	14.6805	14.841	15.0006	14.2626	14.2887	12.2566	14.2786	14.2075	14.5893	14.0829	12.5308	14.9873	15.5421	15.8015	14.5386	14.1957	15.6064	15.321	15.3729	14.2447	14.9917	13.6166	14.9391	15.9002	16.344	15.0422	14.9271	14.3374	14.9036
17-Keto-(7Z,10Z,13Z,15E,19Z)-docosapentaenoic acid	13.9494	13.8517	13.4589	14.0925	14.1013	13.7084	12.4146	13.5832	13.887	13.8127	13.6357	14.2281	13.7663	13.9104	13.9811	13.8221	13.8946	14.8006	13.5801	14.0297	13.1336	13.8923	13.9039	13.8277	13.6176	14.2781	13.8435	13.4572	14.1367	13.3506	14.215	13.5908	13.7725	14.3195	13.8216	15.5582	14.9404	13.8751	14.998	13.4356	13.659	13.8269	14.3045	13.9066	13.9914	13.8707	14.1938	13.8937	14.0917
17-Phenyl trinor prostaglandin F2alpha methyl ester	14.394	12.104	13.1793	14.0577	13.1751	14.4474	14.7785	16.3757	12.4921	14.0184	14.6702	10.1829	12.6381	13.8525	10.5897	15.1076	12.8698	14.5173	15.256	13.7528	14.3082	14.4636	13.3376	14.4869	14.9323	8.75054	13.7736	14.5562	13.6674	14.0245	14.0143	15.3471	17.1989	14.6303	15.4945	14.5105	15.9009	16.6625	17.0812	14.5889	10.8597	11.4204	10.4249	16.5897	13.166	15.0846	10.7558	10.9704	16.021
17-Trifluoromethylphenyl-13,14-dihydro trinor prostaglandin F1alpha	10.6565	10.5318	10.5044	10.2741	11.8717	11.7707	10.45	12.1214	10.5054	11.7957	11.7113	12.0922	12.2982	12.1861	11.7408	12.4098	12.3542	12.3853	12.0605	12.1579	11.8977	12.2602	12.1973	11.9858	12.0416	8.75054	11.205	11.6419	11.8467	11.8308	9.95996	12.8752	12.4836	12.7932	10.0725	10.5309	13.016	12.8489	12.199	10.4509	12.4766	12.2048	12.3622	12.1241	12.045	12.5943	12.2393	11.8849	12.3156
17,20-Dimethyl Prostaglandin F1alpha	17.7996	16.5903	17.4585	17.2399	17.5592	17.628	16.4391	18.1949	15.966	17.6591	17.6369	16.675	16.6207	18.4376	17.1634	17.7985	18.0778	17.8655	17.3931	17.8398	17.1374	17.8119	16.6736	17.094	17.232	18.0026	15.9926	16.6051	17.5576	16.5432	17.6853	18.4662	17.1762	18.7393	17.1841	16.1952	19.1299	17.897	18.2012	16.7743	17.5365	18.5528	17.59	18.3478	19.2643	17.0309	18.2557	16.8573	18.8483
17,20,21-Trihydroxypregn-1-ene-3,11-dione	14.4603	15.0245	15.0716	15.1748	14.8107	14.5569	15.3658	15.3324	15.2673	14.8934	15.4292	15.2985	14.9362	15.3126	15.1983	15.225	15.4469	15.0662	15.3059	14.879	14.1129	14.1884	14.9981	15.1464	15.4768	15.4238	14.9145	15.2361	15.1076	14.9468	14.269	15.2102	15.2783	14.9998	13.5516	14.0941	13.7953	14.3931	15.4832	14.6926	14.5043	13.4005	14.9017	14.4183	13.8105	14.7712	14.5545	14.4975	14.9098
17alpha-Hydroxyprogesterone	12.6094	12.7057	11.608	12.8029	12.6707	11.2897	11.3954	11.6323	11.6319	12.5711	12.6208	12.808	12.4929	12.6418	11.2418	11.2741	12.9743	11.728	12.6729	11.8162	12.7493	12.7562	11.2099	12.6962	11.583	11.8893	12.5456	11.1768	12.1701	12.5475	12.9392	12.8189	12.8062	12.9578	12.7997	12.7475	13.122	12.3196	13.1544	12.8902	12.9253	11.3204	13.7825	12.8941	12.9767	13.1826	12.7695	11.9017	12.999
18:0-20:4 PI(4,5)P2	10.7562	11.2578	9.83791	10.7933	10.4804	11.6825	9.75049	10.9226	10.3387	11.1056	9.07235	10.9997	10.7932	8.92034	11.0432	10.2088	10.9592	10.9054	11.2133	11.4005	10.6845	11.1266	8.92034	8.92034	10.6556	10.2923	10.3073	9.27193	10.794	10.7505	11.0406	10.9197	10.9718	11.5074	11.3771	11.407	11.6182	10.2424	8.92034	9.45086	11.0392	9.44907	11.6531	9.50355	10.3643	11.4052	11.4051	10.2492	11.1435
18:1 PI(3,4,5)P3	10.7303	11.0807	9.75052	11.0497	10.4784	9.9607	10.7987	11.0576	10.6331	11.6389	10.2735	11.1792	10.9833	10.8158	10.9835	11.9676	11.5607	10.9663	9.3355	11.5669	11.1816	11.4657	11.1484	10.8188	11.1452	11.7821	10.635	11.0737	10.6795	10.6324	10.9496	11.3451	9.75057	10.7969	9.7047	9.45098	12.0534	11.0345	7.59854	10.9403	11.0793	9.50536	8.65735	9.96003	11.1206	11.4929	9.33544	10.7737	10.2741
18alpha-Glycyrrhetinic acid	11.6452	12.8706	11.7068	13.0593	12.7623	12.885	11.2582	13.2316	11.5063	13.0902	12.8801	12.1268	12.1367	13.3501	13.0635	12.7047	12.994	13.059	12.9263	12.8484	11.2099	13.5249	11.7387	12.9052	12.9598	13.0359	11.2593	12.6392	12.6587	12.2583	13.5326	13.1638	13.0266	13.3324	12.7635	12.9535	13.5734	12.4318	13.8551	12.6146	13.068	12.9057	13.147	13.2423	12.6988	12.9302	12.8549	11.9014	13.5667
19-Hydroxyandrost-4-ene-3,17-dione	11.9093	12.9366	12.0617	13.6654	12.1068	12.1782	11.9947	12.1287	12.5751	12.1146	12.3022	12.4454	12.0167	12.4096	12.657	12.5597	11.6942	12.1494	12.6868	13.2318	12.4641	11.8457	12.1533	12.3579	12.2077	13.2286	12.7699	12.3213	13.0494	11.8165	12.5416	12.2505	12.184	13.2994	11.6633	11.879	14.0675	11.2344	12.7567	13.1792	12.019	10.3204	15.825	12.0231	12.5039	13.3455	12.5348	12.4572	12.7314
19,20-DiHDPA	12.9553	13.6977	12.9677	13.0288	11.8635	13.3976	13.7088	13.5	12.5983	12.7232	12.6818	13.5216	13.6001	13.2706	12.4411	12.5646	10.1429	13.1652	13.4764	12.8014	12.0604	13.6478	9.65741	13.476	13.4423	11.8967	13.6188	13.9133	12.1186	12.8594	12.9084	13.3062	12.4876	12.8428	12.7313	12.6761	13.2932	12.9698	12.8706	12.9305	12.2005	12.7594	13.7448	12.5876	13.0297	12.7321	12.3986	12.3303	12.2097
19(R)-Hydroxyprostaglandin B2	13.3886	13.0195	12.8272	15.1271	14.4796	13.8252	13.7157	14.0712	13.3378	14.0057	14.0869	13.4447	13.4701	13.9694	13.6101	13.893	14.0571	14.158	14.9847	14.2688	13.5981	14.1803	14.0431	14.009	14.0353	9.3355	13.4747	14.1376	13.818	11.7622	12.7446	14.4296	13.9613	15.0723	13.6481	13.4265	14.8343	14.3983	15.7679	12.9956	12.9852	14.0866	13.8413	15.3457	14.3687	14.3811	13.7228	13.6692	14.1071
19(R)-Hydroxyprostaglandin F2alpha	12.7756	12.0629	11.8682	12.8234	12.9859	12.7508	12.7164	13.561	12.2539	13.659	12.9868	13.136	12.6654	12.9488	12.6501	13.2883	12.866	13.1666	12.7396	13.4749	13.1028	14.4882	13.3042	13.3227	12.4955	12.0141	12.3083	12.6246	12.8284	12.433	12.1291	11.5577	13.0088	14.2488	12.7971	12.6793	14.3006	13.231	13.6746	13.1061	13.1882	13.0414	13.5096	13.4526	14.0587	13.7653	11.0845	12.6465	13.8607
1a,1b-dihomo-Prostaglandin E1	13.8863	13.8746	13.7131	15.1534	14.7341	13.4803	13.0587	14.8952	13.4638	15.0153	15.0928	15.1671	11.6595	13.9019	14.7514	14.2387	13.7	13.9649	13.419	14.9857	14.363	13.078	13.208	14.8255	13.3982	14.9805	13.6735	12.8494	14.2529	13.2871	15.8546	13.8702	14.1451	14.4572	13.3764	13.5681	15.0422	13.3329	15.1019	14.6788	14.502	14.575	14.9339	15.1361	14.334	13.3883	14.8339	13.4871	14.5188
1a,1b-dihomo-Prostaglandin F2alpha	13.6173	12.8657	13.1468	13.7634	13.3087	13.4186	12.9937	13.7353	13.1468	13.5857	13.5011	13.7569	13.5218	14.1047	13.3907	12.5698	13.3304	13.5505	13.3686	13.5733	12.8379	14.024	13.4946	12.8273	13.4608	13.496	12.9197	12.8746	14.1198	12.4643	14.1605	13.8353	13.6533	14.1014	13.3045	12.9343	14.1329	12.5638	14.0031	13.4405	13.4706	13.7478	13.4982	13.7661	12.9804	13.512	12.8538	13.0898	14.1479
1H-Indole-3-propanoic acid	16.5514	16.5168	17.2334	16.4739	18.6519	17.2396	13.9765	15.1741	21.4775	15.4849	16.9604	17.5907	18.4531	14.8229	17.5726	15.7505	17.6552	18.6589	17.0598	17.5369	16.9703	16.9823	17.1451	16.6183	16.6146	16.7809	17.1624	16.3667	15.9615	15.553	15.2228	16.2681	11.8485	16.1056	13.0166	16.4287	17.4853	13.2302	11.6084	16.1114	12.7389	8.75054	12.0358	13.2292	14.8589	14.8347	10.4784	18.1035	13.9542
1H-Indole-4-carboxaldehyde	13.2774	13.1209	13.6451	13.0168	12.8958	13.4399	13.196	13.013	13.3529	13.9598	13.7528	13.0279	13.8001	13.1233	13.2776	13.3198	13.348	12.8428	12.9425	13.2121	12.8014	12.9497	12.0048	13.5436	13.8256	13.9397	13.4096	13.5028	14.0385	13.0763	13.3482	13.4883	13.5079	13.7722	13.1363	13.5264	13.3919	12.7915	13.469	12.8755	13.1879	13.0543	13.6768	12.8265	13.2174	13.014	12.5315	13.1386	13.7204
2-(8-hydroxyoctyl)-6-methoxybenzoic acid	12.6231	11.7861	11.1455	12.52	13.1492	12.3015	12.2397	13.0642	11.8429	13.9055	12.7664	13.1487	12.7613	12.24	12.4428	13.6931	12.7357	12.2405	12.5271	13.6783	12.5638	14.0219	13.6338	13.4411	13.4738	9.75054	12.338	13.3681	13.5352	12.9556	12.1889	12.7258	13.0402	14.5727	13.4019	12.8161	14.7541	12.6382	14.2189	12.7039	14.1648	12.6887	14.1785	12.9525	14.7224	12.8769	13.0181	12.2353	12.9036
2-[(4-Aminobenzoyl)amino]acetic acid	11.0537	11.7018	11.2752	11.3355	12.673	12.6617	10.9402	12.0656	11.4138	12.8408	12.518	12.8115	11.2418	11.545	11.4219	11.3944	12.5794	13.0859	11.3637	11.2424	12.2718	11.9476	11.2257	11.7166	11.8278	12.7134	11.884	11.4295	11.9306	11.38	11.2093	11.2734	12.8677	11.4678	12.4476	11.304	11.2889	13.1726	11.5716	11.6482	11.0572	10.9404	11.1443	10.9003	12.1359	13.4372	11.2256	11.45	11.3348
2-Deoxy-D-glucose	15.8479	16.3052	16.5076	16.4953	16.2378	16.1444	16.4002	16.5555	16.324	16.2503	13.1119	13.2357	15.9688	12.951	16.0316	16.2662	12.9709	16.0066	13.31	16.1151	16.2211	15.8549	16.3578	12.7222	15.8147	13.2116	12.7089	12.982	12.8764	15.9732	12.5852	15.6482	16.7166	12.1556	14.0181	15.8873	14.4965	13.0819	14.6711	15.2628	12.6797	16.2921	13.6062	13.451	12.7697	14.8611	13.0828	13.3139	12.3489
2-Hydroxy-3-methoxychalcone	13.102	13.0604	12.8229	12.5184	12.9558	12.4655	12.394	12.5456	13.0066	11.7488	12.6348	12.9754	12.7482	12.4793	12.5094	13.4612	12.2064	12.963	13.4397	12.6839	12.6035	12.5266	11.9576	12.8216	12.998	12.5816	12.9595	12.366	12.6713	12.2099	12.6793	13.3491	11.8142	14.1005	13.1833	12.9606	12.9646	12.9723	12.7466	12.4261	13.2775	12.4514	12.5901	12.7092	12.9549	12.2755	12.3176	12.9555	12.7289
2-Isopropylthioxanthone	13.7808	14.2105	14.6711	13.7082	13.888	14.0758	14.7203	14.1901	13.4556	12.5983	14.2207	13.7909	13.9084	13.9503	13.8764	14.3408	13.9936	13.9207	13.2637	13.9316	13.6807	14.8045	14.9119	14.2842	14.481	13.298	14.6696	14.5708	14.4228	14.0398	14.263	14.4666	13.9285	14.4071	14.1463	13.7746	14.3378	13.6333	14.2389	13.7771	14.4979	14.7837	12.8364	13.9563	13.8437	13.735	14.4864	13.5697	13.841
2-Methoxycinnamic acid	13.1013	13.0012	12.9285	12.7447	12.9774	12.922	12.9075	12.9491	12.8964	12.9124	12.9021	12.8471	12.8034	12.8054	10.2741	12.8463	11.3244	13.0068	13.0759	13.1425	12.8747	13.1586	12.728	12.8461	12.9163	12.7201	12.6511	12.9052	12.8531	12.946	12.8728	12.5702	13.2649	13.0264	12.9481	12.9812	13.0391	12.5803	11.0046	12.9125	12.6987	12.2194	13.6298	12.9632	13.1557	11.1765	12.8504	12.9087	13.0213
2-Methylglutaric acid	20.343	12.3786	19.8213	20.0426	19.9184	20.1206	20.8346	20.4375	19.4059	20.1581	20.4972	20.0821	20.0426	19.702	20.0691	20.3101	20.1332	20.2764	20.0951	20.4476	19.4112	20.3857	20.4972	20.2764	20.343	19.9316	19.0886	20.3538	19.9742	19.6446	19.8109	20.3857	20.0951	20.3857	20.2877	19.7439	20.8576	20.9171	20.3538	20.417	20.0426	20.2184	20.6628	20.002	20.8423	20.417	20.0426	20.2302	20.7389
2-Naphthalenesulfonic acid	14.3783	14.4597	14.3495	14.2174	14.2762	14.2289	14.1475	14.0574	13.8945	14.0911	13.6818	13.9263	13.8645	13.842	13.842	13.8742	13.8129	13.8516	13.0396	12.9206	13.4277	13.028	13.2516	13.3314	12.8421	13.1514	13.1421	12.9575	13.0695	13.204	14.865	14.4214	14.7008	14.2428	14.1496	14.3416	13.8985	14.1955	14.1029	13.9237	13.9583	13.9218	13.7716	13.9401	14.2363	14.1441	14.0699	13.8519	13.5909
2-Naphthyl-D-alanine	13.496	13.2508	13.2956	13.5966	14.051	13.1345	13.769	12.4191	13.9065	12.7769	14.5424	13.0809	13.6035	13.546	13.3479	14.5977	14.2205	13.6784	13.7151	14.2373	14.4835	12.8985	13.3744	15.1349	14.8873	13.735	13.6198	13.6655	13.6258	12.5653	14.1338	14.9307	15.0931	15.7911	13.6078	14.3185	12.9369	15.0903	14.0453	14.5663	13.6511	14.7058	13.6001	13.7148	14.6905	14.2749	14.095	14.6474	13.7983
2-O-Methyl PAF C-18	19.8607	20.2989	19.0397	20.002	19.0019	18.7006	19.7142	18.4479	18.7751	20.2419	19.3648	20.4375	19.3745	19.2206	19.2366	18.1782	19.8647	19.2866	18.7039	20.0951	18.7766	19.3281	18.9994	18.3902	18.9047	19.4041	19.387	18.6768	20.1206	19.3294	19.9742	19.8936	19.7324	18.7258	20.1332	19.4896	18.3668	18.226	19.4831	19.2651	17.9769	21.6886	18.1481	18.8533	18.5448	19.6678	19.5491	18.5397	18.8708
2-Propyl-2-pentenoic acid	11.9686	12.1984	12.1556	12.0169	12.1386	12.0979	11.8658	11.7794	12.3459	12.2315	12.128	12.1305	12.6393	12.1872	12.0733	12.0864	11.8519	12.2535	11.9605	11.9052	12.1102	11.9738	11.9122	12.0725	12.0991	12.2513	11.8184	11.9889	12.4308	11.7529	12.3157	12.2267	12.5442	12.2442	11.8911	12.0901	11.9477	11.5485	12.268	12.7104	12.4427	12.9288	12.4573	12.1991	11.6487	12.414	12.718	12.7609	12.7551
2-Thio PAF	14.6777	11.2412	14.5153	14.6405	13.9503	14.8381	13.346	14.5277	15.4772	15.1065	14.7249	15.8608	14.4309	12.7996	13.993	14.6628	13.7454	14.108	13.9902	14.7176	14.1843	13.1625	15.271	15.5129	15.0061	13.722	15.2948	13.0781	15.8967	14.2041	15.0972	14.8389	14.7375	14.6734	15.3912	15.2894	14.9635	13.8234	15.4463	14.3516	14.8934	14.1926	13.0629	14.0608	13.9821	14.9271	14.0703	14.102	14.6207
2,2'-Methylene-bis(6-tert-butyl-4 methylphenol)	12.3037	12.0644	12.3557	12.0929	11.9908	12.4334	12.3216	13.0497	11.4645	12.5956	12.3297	13.877	12.7075	13.295	12.6533	11.9492	13.5124	12.2286	13.3987	11.6579	12.6235	11.2702	11.9227	12.0842	12.6961	12.9451	11.9312	12.8457	11.9015	12.0003	12.6577	12.4848	12.3776	11.8385	12.0985	12.126	12.9628	12.8172	12.6268	12.7569	12.9949	12.536	13.2972	12.2683	12.5556	11.2702	11.66	12.4489	13.0415
2,3-Dehydro-2-deoxy-N-Acetylneuraminic acid	15.8615	13.8788	13.7741	12.9835	13.4363	13.8686	15.5704	15.9729	16.0321	13.9251	13.1673	15.7075	13.8521	14.2196	14.589	14.8053	14.2158	14.0218	13.2215	15.9696	13.8005	13.4707	14.5686	13.1335	16.8012	16.7983	14.1758	16.4868	16.986	15.5439	15.9605	15.3851	15.5504	15.637	16.2819	16.6883	15.6931	16.1634	17.1939	15.7725	14.6733	13.9343	13.9854	17.1012	15.2965	16.6012	16.2942	16.2734	16.4614
2,3-Dehydro-2-deoxy-N-Acetylneuraminic Acid	14.1528	13.0281	13.0462	10.6846	12.0763	12.1212	13.9314	14.163	13.5183	11.5467	11.9282	13.9249	11.9037	12.7643	13.6946	14.0474	13.2519	12.8359	11.7739	14.5452	12.7972	11.7084	13.4689	11.2897	14.2921	13.4133	11.8093	14.2534	13.5625	14.1771	14.3159	14.0212	14.3401	14.0812	14.5355	14.4645	14.2818	14.1227	13.7868	14.3502	11.6518	9.87981	10.6837	13.4708	13.7722	14.7137	13.19	14.1804	14.4651
2,3-Dihydroxybenzoic acid	12.4725	12.6641	11.8474	12.1845	12.7543	12.5001	12.946	13.614	11.9896	12.4979	12.6653	12.6674	12.7436	12.5301	12.1067	12.0741	12.7683	11.5402	12.2398	12.5301	12.6396	12.8184	12.1664	12.2743	12.7193	11.2071	11.9896	13.1174	12.071	11.5163	11.6789	13.5437	12.8177	12.4326	13.4117	12.4072	13.0338	13.3177	12.7392	12.7132	13.0032	13.3008	13.0458	11.6889	12.39	12.4554	12.961	12.834	12.1359
2,3-Dinor prostaglandin E1	14.4947	13.9417	13.6548	14.8037	14.728	15.0632	15.1491	16.1589	14.2455	14.6199	14.5147	15.2882	14.5909	15.5639	15.1571	15.4266	15.8988	15.5708	15.4023	16.0422	14.4234	15.7363	16.022	15.1924	15.1554	13.7155	14.3332	15.2297	15.4631	14.4524	13.9616	15.6934	14.709	16.5169	15.2214	14.9665	14.6875	15.2923	15.8012	15.4816	14.8963	15.3192	15.5539	16.0368	14.8189	16.0203	15.451	14.9352	15.7787
2,3-Dinor-11beta prostaglandin F2alpha	14.0764	14.6872	13.6262	13.4681	14.4374	14.6245	13.245	14.1362	13.965	14.5559	14.4894	14.3054	14.8252	14.5494	13.4869	14.1733	13.177	14.5752	14.7669	13.7156	11.8608	14.646	13.6575	14.1711	14.1687	13.5631	15.4083	14.6858	13.729	13.5212	14.034	14.0422	12.9193	14.0211	13.2788	13.5864	14.0961	14.8264	13.7798	13.8978	14.3652	13.6349	14.4036	13.2839	14.2561	15.2347	13.8269	13.0994	13.8957
2,3-Dinor-11beta-Prostaglandin F2alpha	9.93185	11.1375	10.5834	10.4113	12.8921	11.5799	11.0283	11.8555	10.8429	12.0428	11.9315	11.7583	12.4662	10.5857	11.5856	11.0736	11.2161	12.518	10.8016	10.9103	11.0614	12.1893	10.1031	12.3042	11.5253	9.21001	10.8713	11.8091	10.3939	11.0744	10.2741	11.3846	13.3543	12.7191	11.1604	11.8094	12.0691	11.6708	12.3453	12.2559	11.6768	12.9869	11.052	11.4257	12.2544	12.6155	10.6146	11.4661	10.2412
2,3',4,5'-Tetramethoxystilbene	16.1984	16.3727	16.0148	16.1416	16.3611	16.3285	17.2085	16.8946	16.3258	16.3908	16.4142	16.5835	16.5939	17.2234	16.621	16.5588	16.5418	16.706	16.7863	16.8375	16.5738	16.8346	16.3278	16.3251	16.5126	15.9472	16.3682	16.3714	16.8134	16.3367	16.4504	17.0925	16.207	16.3346	16.2781	16.0579	16.013	16.0964	16.822	16.4407	16.3441	16.6063	16.4567	16.4751	16.4674	16.7433	16.6898	16.6219	17.0758
2,5-Dihydroxybenzoate	14.3763	14.1103	14.0159	15.2739	15.1456	14.3955	15.0469	15.7303	14.9334	16.5097	16.7097	14.8869	15.9021	15.3284	15.4005	15.2275	16.7173	15.9241	15.0612	15.6751	16.7588	16.1937	16.3333	14.8539	17.3997	9.07243	14.8543	14.5373	14.8718	15.6078	11.225	17.3632	16.4331	17.4776	17.3499	15.4987	16.9864	16.6161	17.3152	15.2493	14.2112	15.5081	15.4314	14.334	15.5959	17.7474	14.3971	15.0749	13.8717
2,5-Dihydroxycinnamic acid methyl ester	12.1174	12.3681	11.9039	11.7527	12.6844	12.7519	12.4033	11.4949	11.7988	12.7685	12.3013	12.1779	12.6919	12.1521	12.5241	12.3812	12.2918	12.7817	12.0081	12.2972	12.3953	12.7871	12.1024	11.2117	11.055	13.0061	11.5049	12.3013	11.9813	11.3209	11.9515	11.8805	12.3045	12.4901	11.4225	12.5459	12.7647	11.693	12.6587	12.2039	12.2222	12.1364	12.2833	12.3581	12.567	12.7468	12.6147	12.6259	11.8284
2,6-Di-tert-butyl-4-methoxyphenol	12.8576	13.2487	12.8604	12.4749	12.8676	12.8446	12.5169	13.1047	12.6675	12.8145	13.102	12.5918	13.0089	12.6647	12.2117	12.1086	12.6574	13.1087	13.1171	12.7942	12.4602	12.9187	12.62	12.6636	12.4478	10.6804	12.7174	12.328	12.3794	12.7542	13.159	13.1682	12.8339	12.9138	12.7574	12.7857	12.6731	13.0387	12.7915	12.4345	11.2429	12.4325	13.072	12.2834	12.9807	9.92049	12.5064	12.6256	12.6496
2,6-dihydroxy-benzoic acid	10.3944	10.6796	10.0358	10.3641	10.1768	10.1429	10.6084	10.3943	10.9191	10.7713	10.939	10.6085	9.07251	9.07363	7.75054	9.92044	11.1225	9.83805	8.75054	9.14272	11.1416	10.8776	10.5299	9.07243	11.4479	10.727	10.6804	10.2741	11.0718	10.8576	9.75044	10.924	10.7506	11.1994	8.75054	10.6332	10.8349	8.75054	11.5761	10.1068	9.3355	9.55775	9.39442	7.75054	9.33537	11.7407	9.60857	10.274	10.5318
2,6-Dihydroxyacetophenone	11.4087	11.4108	11.3204	11.5578	12.1183	14.4662	10.8166	11.1768	11.761	11.1255	12.1108	10.6574	10.8166	10.9599	11.1762	10.4785	12.1079	10.9205	11.3203	10.9978	11.1068	11.8995	11.304	11.0173	10.9403	10.8798	11.3893	11.3204	10.1428	10.859	11.1081	11.9283	11.2303	12.0685	11.5707	11.8181	11.2584	11.6791	12.3141	10.6812	11.1935	10.3354	11.3658	10.2099	10.7505	10.108	12.4476	10.6332	10.6812
2,8-Quinolinediol	10.1768	10.5579	10.7319	11.4992	9.7047	11.1953	9.83796	10.1768	10.0725	11.1935	10.7047	9.83793	11.4944	11.0621	11.0173	11.0724	10.5054	11.1081	10.7303	9.87981	10.3653	11.3008	11.4314	10.3354	11.2752	10.7044	11.5694	10.6557	11.278	10.8612	11.5617	10.9806	11.3214	9.75049	8.75054	11.7955	11.2424	10.7957	10.108	10.8004	11.6935	11.3964	10.5318	9.55787	11.2129	10.5318	11.0954	10.6812	10.0724
2'-Deoxyguanosine 5'-triphosphate	12.6851	13.2464	11.0438	10.2741	13.0655	13.2231	12.9315	12.9685	13.5971	13.5476	12.85	13.1879	12.0414	12.4788	13.0376	13.3043	12.7197	11.9176	12.5716	13.7337	13.0472	12.2659	12.1017	11.5372	12.2091	11.7968	13.5243	12.1514	12.1017	11.8102	13.9053	13.1499	12.2349	15.4664	13.3834	13.7456	13.4609	14.6012	13.3036	14.6155	13.8166	14.3215	13.2402	12.9467	13.2553	12.6183	12.9163	13.3121	13.0017
2'-O-Methyl-5-methyluridine	11.8787	12.0382	12.0378	11.5173	11.3972	11.7973	11.6978	12.1891	12.0975	12.4376	12.3554	12.0678	12.295	11.5839	11.4326	12.3192	12.0737	12.4996	11.9988	12.4709	11.8353	11.9154	11.9517	12.0235	12.0778	11.8167	11.8191	11.6886	11.743	11.9758	11.7871	12.2747	11.8737	12.1756	12.2894	12.0631	11.6116	11.5641	12.1723	12.0843	12.1134	11.6626	12.8695	11.9013	12.2186	11.8752	11.9572	12.0072	12.0915
2'-O-Methylinosine	11.6258	11.5009	11.7503	11.6063	11.7714	11.7359	11.3798	11.6298	12.5442	12.5449	11.8582	12.6714	11.4564	10.4229	10.5375	11.8954	10.8583	11.2296	10.3653	11.2897	10.8166	11.8405	11.9725	12.019	11.3461	11.879	12.5939	12.8472	12.0265	11.5296	11.4374	12.0593	11.7209	11.4415	11.7521	11.8099	11.1355	12.0731	11.605	11.6102	12.5995	10.9971	10.9032	12.9882	12.0398	11.3446	11.3359	11.3761	11.9957
2',3',4'-Trihydroxychalcone	7.75054	8.75054	9.3355	8.75054	10.21	7.75054	9.45098	9.3355	9.21001	8.75054	8.92047	9.3355	9.07243	8.75054	9.50541	10.9211	9.45094	8.75054	9.3355	9.3355	9.3355	9.3355	8.75054	8.75054	8.75054	9.3355	9.07251	9.83797	9.3355	8.75054	7.59854	8.75054	8.92041	9.60853	9.3355	7.75054	8.75054	10.1768	9.3355	8.75054	9.83796	7.75054	7.75054	9.45098	9.55787	9.3355	9.45094	8.75054	8.75054
2',4'-Dihydroxyacetophenone	12.8678	13.3053	13.2699	13.1926	13.2791	13.2077	13.2668	13.3077	13.2588	13.2752	13.2477	13.4554	13.5282	13.3098	13.1185	12.6222	13.3271	13.4842	13.33	13.4274	13.3162	13.3982	13.3909	13.0814	13.5131	13.2887	13.4485	13.3171	12.0267	13.2596	13.3021	13.1105	13.3195	13.2922	13.5725	13.4322	13.3997	13.1024	13.3796	13.4272	13.3443	12.8004	13.6304	13.3492	13.2617	13.4641	13.2689	13.562	12.7858
20-carboxy-Leukotriene B4	11.7581	11.7097	12.0912	11.8264	12.1495	11.9143	11.2667	11.526	12.4847	12.298	11.8436	12.1054	12.2116	12.2231	12.3842	12.2713	12.7889	12.799	12.0728	12.3908	12.6368	12.3668	11.7555	12.3171	12.203	11.9117	12.1609	12.0669	12.1604	11.8323	12.2767	9.3355	11.9344	13.4708	11.8808	9.3355	13.0165	11.1388	12.7077	12.3472	11.1768	9.75054	16.3098	11.7677	12.1723	12.8945	11.8628	12.4791	12.8902
20-ethyl Prostaglandin F2alpha	15.9799	14.8171	14.9454	15.7637	16.0643	15.5488	14.8378	16.9275	14.1439	15.9041	15.8671	15.6612	16.3015	16.712	16.3114	16.1986	16.4443	16.1311	15.8509	16.817	15.4048	16.999	16.428	16.386	16.5913	16.0554	14.8787	15.8662	16.5206	15.7877	14.1579	16.715	15.803	16.6751	15.4216	14.2708	16.7699	16.0785	16.2839	15.766	15.628	16.4867	16.0366	16.5182	17.2621	16.6574	16.0775	15.0559	16.8266
20-HETE	11.9978	12.0523	11.7832	13.9066	13.7012	13.6568	11.7494	12.9099	12.0342	13.5667	13.6144	13.5145	13.8426	13.7779	13.767	13.7328	13.8969	13.7723	13.7242	13.8869	14.4242	12.987	13.9143	13.4814	13.6718	12.3863	13.5282	11.7938	13.556	13.6387	14.1265	13.8581	12.3647	12.4687	12.8309	14.8105	13.0121	12.0977	12.7186	13.7935	13.5505	13.7831	13.1327	13.707	13.1803	12.2571	13.5862	14.0194	14.4957
20-hydroxy Leukotriene B4	11.4684	11.7898	11.5764	11.1096	11.8759	10.8998	10.3851	11.4833	11.4731	10.9807	11.3679	11.431	10.9265	11.4492	11.2509	11.6341	11.3544	12.2851	11.1774	11.3959	11.6706	11.7895	11.518	11.664	10.5698	11.5092	11.2358	11.4483	11.0289	11.3639	11.2262	11.4077	10.8016	12.2433	11.4367	11.7705	12.7247	10.9652	11.5169	11.8656	11.1599	9.75054	14.2418	10.7976	11.4706	12.6926	10.5116	11.0458	11.436
24S-Hydroxycholesterol	13.0232	13.3596	12.0634	13.3911	12.8003	12.8288	11.3651	12.6691	11.1768	13.4952	11.2741	13.5196	12.7015	11.8686	12.3728	12.6301	12.2424	13.4753	12.9217	12.0814	12.8085	14.0718	13.1929	11.5063	12.9342	11.5578	11.1768	11.3861	12.4692	12.7673	14.0045	13.5571	12.7965	13.6104	12.9075	11.784	13.3408	12.6638	12.071	12.4113	13.0133	13.5597	12.6027	13.0636	13.1118	12.2187	12.9788	13.3219	12.2567
3-(1-Pyrazolyl)-alanine	10.8523	14.7045	13.7139	13.8267	14.8009	10.8074	10.8786	16.0567	15.1716	14.7537	14.2691	14.2655	14.8249	14.2763	15.7637	11.343	14.5277	14.4938	14.5257	15.1479	10.8504	10.8843	15.1461	14.2448	14.4683	14.5689	14.7035	15.0479	14.9888	14.8765	14.4553	14.3385	14.7625	14.808	14.3052	16.0588	14.1107	14.8463	14.6571	14.0756	10.8008	11.0086	13.7638	11.4254	11.2195	14.8957	11.3816	15.2519	14.503
3-(2,5-Dimethoxyphenyl)propanoic acid	8.75054	8.75054	8.92047	8.75054	8.75054	9.65901	8.75054	8.75054	8.75054	8.75054	8.75054	8.75054	8.75054	8.75054	7.75054	8.75054	8.75054	8.75054	8.75054	8.75054	8.75054	8.75054	9.45483	7.75054	9.07243	8.75054	8.75054	8.75054	8.75054	8.75054	9.07248	8.92047	9.33548	8.75054	8.75054	7.75054	8.75054	8.75054	8.75054	8.75054	8.75054	9.33544	8.75054	8.75054	8.75054	9.14272	8.75054	8.92047	9.33758
3-Cyano-7-(diethylamino)coumarin	10.6331	12.0502	11.9862	11.4008	11.575	10.6331	12.5935	11.7214	12.0421	12.1461	12.2236	12.0661	12.4725	11.4484	11.9898	11.9498	12.4002	12.3444	12.4349	11.6397	11.7875	12.0382	11.3689	13.0748	12.2285	12.681	11.703	11.9686	12.4963	11.8735	12.2583	12.3535	12.6565	12.1069	12.0697	12.0351	11.8223	11.7167	12.7431	11.9017	11.893	11.3828	13.2643	12.0878	12.2892	10.6067	11.8866	11.9119	12.4179
3-Dehydroepiandrosterone sulfate	22.0983	21.3266	21.0426	22.3805	22.0459	21.8152	22.3538	21.7471	20.7955	23.1426	23.184	21.9423	21.6497	22.502	23.1395	22.867	22.8557	22.6074	21.3805	22.5069	22.0821	23.0509	22.8727	21.9601	22.1825	22.1206	20.9171	21.9024	22.2905	21.7634	17.4602	21.7265	14.898	22.6096	19.003	21.8073	22.7594	20.2989	19.33	21.5213	20.3211	20.654	21.9601	22.0325	21.8876	23.2679	21.3156	20.714	22.5615
3-Hydroxycapric acid	14.1892	14.8301	14.9844	15.3706	15.7672	15.5895	16.037	15.7632	15.6333	16.3724	16.1083	15.6883	15.3797	16.1719	15.9966	16.1382	15.7215	17.1022	15.5757	15.3464	15.0108	16.0057	15.3167	15.8198	15.6064	13.1626	15.0311	15.5748	15.5274	14.6802	14.7031	16.2129	16.4565	16.0348	17.0925	16.2135	18.4395	16.8749	16.4652	16.2562	15.7234	17.9422	16.791	15.7545	18.2531	16.8871	15.5666	16.3263	16.2557
3-Hydroxydodecanoic acid	15.7048	16.2287	16.0243	16.1042	15.7214	15.6942	16.3134	16.2415	16.0031	15.8535	15.7221	16.2584	15.4036	17.0615	16.0131	15.3791	15.871	16.4248	15.2498	14.9802	14.9652	16.2912	15.9403	15.7462	15.3103	14.9903	15.53	15.5368	17.4227	15.7127	16.1966	16.7377	15.838	16.5813	15.8826	15.8711	17.2666	15.8417	17.8235	15.4447	15.8439	16.6778	15.3248	15.7382	15.9819	15.7814	16.218	16.0932	17.7619
3-Hydroxymyristic acid	11.2584	10.9779	10.4785	12.709	13.6345	12.7729	12.8836	13.9016	10.5835	13.9464	13.7515	13.2518	13.0738	11.438	13.8757	13.7133	13.5061	13.7159	13.6871	12.9247	10.7949	11.2251	12.8515	14.1352	13.709	10.7737	14.3142	14.1187	13.1588	12.433	10.7505	14.1706	9.07251	14.055	13.0721	12.8831	11.9572	11.6027	14.1095	13.0556	13.8579	14.0434	14.2314	9.99849	11.2919	11.6972	13.3742	13.4479	14.1265
3-Hydroxyoctanoic acid	13.7716	13.6188	13.1938	13.6106	14.3151	13.8594	13.8216	14.2463	13.9614	13.913	14.0755	13.6045	13.7545	14.1691	14.1238	14.1909	13.5504	14.1373	13.6999	13.6147	13.0456	13.9223	13.9514	13.851	13.6577	9.45088	13.0174	13.8703	13.8917	12.7581	13.7236	14.5868	14.9006	14.1744	12.3654	13.9934	10.9773	14.7722	14.5103	15.0513	14.4621	12.4612	14.8882	14.6365	10.9382	14.8648	13.2544	14.7753	14.7351
3-Hydroxyphenylacetic acid	12.7047	12.9453	12.91	12.6386	12.7726	12.6206	12.9104	12.437	12.5319	12.2501	12.7103	12.7276	12.4297	12.3504	12.2816	12.4849	12.4437	12.5382	12.1852	12.5114	12.1428	12.2099	12.3575	12.451	12.1851	12.3647	12.3578	12.4716	12.3355	12.3934	12.8162	13.0445	12.7501	12.8272	12.7947	12.7726	12.596	12.258	12.7158	12.7674	12.4509	12.6988	12.6572	12.3352	12.4151	12.444	12.657	12.5956	12.4853
3-Hydroxysebacic acid	13.6695	13.5209	13.5954	13.4981	13.7313	13.5193	13.6576	13.7448	13.7045	13.5059	13.4954	13.7024	13.7229	13.3766	13.6455	13.6033	13.6114	13.6374	13.5345	13.6572	13.5336	13.6018	13.5965	13.6958	13.4726	13.6483	13.5666	13.5612	13.5704	13.482	13.7529	13.6522	13.7587	13.8404	13.9093	13.8222	14.4445	13.2895	13.6783	13.795	13.9301	11.889	13.537	13.536	12.6802	14.0615	13.4721	13.6734	11.7601
3-Indoleacetic acid	17.8423	18.8792	18.1695	17.5745	17.4604	17.087	18.2104	17.4854	17.855	17.4975	17.902	18.3103	18.0293	16.9901	18.2065	17.9041	18.3338	18.0409	17.9587	18.0997	18.1634	17.3547	19.1217	17.5629	18.3272	18.3745	16.9341	17.9086	17.7752	18.5715	20.2803	18.44	18.5657	17.4676	18.7592	16.9947	18.1762	16.231	17.1471	17.4081	18.9231	16.5774	18.6743	17.1864	20.3719	18.4983	17.5586	18.1104	18.9655
3-Indoleacrylic acid	13.7387	13.6102	13.8053	13.7534	13.1357	13.2294	13.4331	13.4583	13.4144	13.672	13.7729	14.2259	14.2131	13.4842	13.791	13.009	14.6176	13.1998	13.4098	14.2969	13.0764	13.2197	13.971	13.8101	13.7828	13.8847	14.0834	14.1285	13.8177	13.3252	13.4574	13.9493	14.0572	13.4296	14.0039	13.9714	13.8921	12.7216	13.7543	14.3196	13.5481	14.3445	13.8195	13.4676	13.6772	14.1672	13.3865	13.2855	13.8281
3-Indoxyl sulfate	17.7053	19.8865	16.4133	16.8317	17.3473	19.6763	21.1519	19.8122	13.9302	19.6013	20.1581	20.7715	20.265	20.0821	20.9672	21.1206	20.8191	20.4972	19.2186	20.714	20.8346	20.5165	22.0691	20.3101	19.7336	18.3991	18.9232	19.9742	19.3691	20.4874	15.4115	17.8509	17.8715	18.419	20.4273	20.8346	21.4626	20.7553	18.7503	20.3211	18.5318	20.4273	20.7389	19.0686	20.5915	20.4874	19.64	20.714	18.6174
3-Ketopetromyzonol	15.3431	14.102	14.0757	14.2296	14.1083	15.0603	13.8888	12.468	13.0226	13.5658	13.4478	13.9643	12.3445	13.8684	14.7457	14.4447	14.5899	12.7008	13.2278	14.0326	14.0302	13.5342	14.8665	14.9518	13.8846	14.2181	13.5987	13.4314	13.8912	13.7538	14.6715	16.367	14.0793	14.5657	15.8592	13.6226	13.8112	12.8329	14.1321	13.8696	13.8942	12.513	14.2562	14.722	13.3647	13.6345	12.549	15.865	14.2243
3-Methoxy-4-hydroxyphenylglycol sulfate	14.0282	14.0956	13.7081	13.3464	15.0774	13.5783	14.3422	14.1894	13.9919	14.0778	14.3788	13.862	14.2488	13.5981	13.8346	14.185	14.1968	14.1089	14.527	14.4547	14.1658	13.6687	14.4428	14.14	13.9776	13.639	14.1259	13.7339	13.9274	13.3547	13.7507	13.9363	14.2111	14.3461	14.2525	14.0978	14.0594	14.5192	14.3281	14.2608	12.4733	14.2445	13.9932	13.6687	14.2468	14.191	13.6489	14.2026	14.427
3-Methylcytidine	14.409	14.6994	15.0425	14.5652	14.5503	14.6365	14.7254	15.0508	14.7648	14.8916	15.1477	14.6698	13.9296	14.5037	14.5773	14.9895	14.9379	14.7913	14.6927	15.2276	14.9263	15.0071	14.6802	15.0933	14.629	14.5107	15.1669	14.8335	14.9608	11.8509	14.4129	13.8958	14.6956	14.5241	14.9884	14.9689	14.7393	14.0181	14.675	15.1035	14.8994	13.5652	15.1515	14.7604	14.7668	14.8526	14.99	14.4726	15.066
3-Methylglutaric acid	11.4138	11.5234	13.63	13.7766	12.8288	14.0312	11.8632	12.9972	13.9786	13.8794	13.5425	13.8557	13.9761	13.7525	13.9569	13.7894	13.8471	13.9886	13.8769	13.9962	13.8793	13.5367	13.6211	13.649	13.7866	13.8758	13.7225	13.6958	13.8024	13.3628	13.5057	13.5862	13.8595	12.5408	14.7885	13.8592	14.0388	13.684	13.9706	13.9102	13.887	13.7148	14.0451	13.969	13.6682	14.006	13.9379	14.0612	13.8705
3-Methylhistidine	15.4985	14.9407	15.3669	15.0811	14.7833	14.959	14.8525	14.6858	14.6497	15.0852	15.5105	15.3603	15.3959	14.6611	15.0399	15.5556	15.1409	15.1134	15.2964	15.3868	14.8313	15.5534	15.2301	15.2051	15.7475	15.3759	14.9174	15.0847	15.0253	14.8353	14.4997	15.1374	14.6942	13.98	15.2627	15.2783	15	14.5408	13.7324	15.0333	15.1644	14.8037	15.6501	14.3518	14.7675	14.0135	13.7043	14.3506	14.9759
3-Methylxanthine	15.4257	14.1428	15.8837	15.6254	15.9315	14.9267	15.5053	15.3416	15.6197	14.8633	15.8692	14.7999	14.582	15.4386	14.5039	15.4875	15.8715	16.8391	14.8159	14.113	15.9199	14.4194	14.3548	15.7883	14.4117	15.9959	14.3509	15.8752	15.7999	15.3994	15.3965	16.217	16.2286	16.1111	15.6871	15.8191	15.759	15.6013	14.7399	14.6402	16.0395	14.9914	14.1295	14.5548	15.8017	14.7545	15.4557	16.0915	14.5518
3-Oxo-1,8-octanedicarboxylic acid	14.4557	14.7499	13.8255	13.7358	13.8356	14.2385	13.0726	14.095	13.6446	14.3195	14.1897	14.1511	13.1334	14.0833	13.6948	14.1212	13.0694	14.6657	14.5561	13.995	13.2379	14.3836	13.9731	14.2522	14.0862	13.7582	14.8097	14.1871	13.9335	14.0568	13.4115	13.4696	13.4508	13.7611	14.307	13.1821	14.5477	14.1106	13.5594	13.6314	13.888	13.8581	15.0781	13.3068	13.7169	14.2207	13.2575	13.3055	13.2537
3-oxo-cholest-4-en-26-oic acid	14.7616	14.8865	14.9174	15.2076	14.7648	14.8157	14.9202	13.6331	15.2476	15.1315	14.8765	14.7627	15.0344	15.0771	15.7727	15.5891	15.4608	15.5624	15.6066	16.2923	14.2946	14.8244	15.9449	14.7026	14.6729	15.6224	14.6582	14.4127	15.2422	14.5745	14.9559	15.0774	14.0712	14.2231	13.9441	15.062	15.7022	13.5395	14.6092	14.9988	14.7179	11.7171	15.2613	15.9315	14.3937	15.5942	14.5207	14.4087	15.2839
3-oxo-cholest-4-en-26-oic acid	12.4847	12.2847	12.7325	12.7049	12.5255	12.7674	12.9502	12.8833	12.9452	13.4136	12.577	12.9106	13.6307	13.0218	12.8007	12.7665	12.8485	13.0932	12.7723	12.3214	12.7887	12.832	12.8764	12.7955	12.9975	12.9504	12.6056	12.8156	13.4865	13.0632	13.0731	12.6707	13.0443	12.6282	12.5656	12.9295	13.2773	11.859	13.5125	13.0852	12.9208	12.6808	13.3967	13.2275	12.4918	13.0232	12.5145	11.9194	13.152
3-Phenyllactic acid C9H10O3	14.6457	14.59	14.9515	14.4556	15.9939	15.8135	15.545	15.9774	15.3938	15.1796	15.2088	14.6583	15.2282	14.6032	15.5046	15.4747	14.8369	16.0027	14.7795	15.1285	15.448	15.5228	15.0857	15.3601	15.9057	14.6217	15.2908	16.1468	14.3331	14.1654	13.8708	15.7461	15.4256	15.08	15.0304	14.0648	15.5261	15.1726	15.2213	15.0252	15.0889	15.026	15.338	14.3102	16.6141	14.6406	14.3827	10.0724	15.504
3-Phosphoglyceric acid	13.7157	14.098	13.9054	13.8411	13.8585	14.0903	13.8997	13.7021	14.0908	14.0963	14.0703	13.8118	13.6939	13.785	13.8624	14.0735	13.7792	13.5491	7.75054	13.7848	14.2828	13.7166	13.8252	13.7298	13.355	13.695	14.6374	13.6521	13.5544	11.3252	14.3642	14.2599	14.2623	14.3027	14.1915	14.4403	14.1371	14.202	14.4772	14.1989	14.2108	14.1573	14.3146	14.2305	14.2072	13.9595	14.1626	14.3309	14.2973
3,4-Dihydroxy-L-phenylalanine	13.5645	12.9683	13.5517	11.1935	13.469	13.4918	13.5756	11.491	13.7247	13.7335	11.5445	15.1393	13.7514	13.6104	13.7648	13.6734	11.5817	13.8957	11.7044	13.5341	13.7808	13.5309	11.3794	11.8788	11.5574	13.5725	13.4255	13.3462	13.5388	13.7047	11.9676	12.5572	11.5698	13.5763	11.8679	11.7716	12.1142	11.6196	13.8608	11.8147	12.1579	13.6106	11.857	13.5922	12.3409	12.3349	11.7502	12.0884	14.0447
3,4-Dimethoxycinnamic acid	12.262	11.2747	11.7256	11.2612	12.3465	12.7862	11.9505	8.75054	12.6659	12.3915	11.991	8.75054	12.4748	11.3708	12.4488	11.5827	11.7849	8.75054	11.583	12.06	12.1285	12.5572	11.6795	11.1815	13.3055	10.2098	12.3293	13.0709	11.5281	11.446	10.7681	12.0099	12.6161	11.6383	11.5635	11.4516	12.0349	11.2859	12.1443	12.6443	11.7649	8.75054	12.2638	12.2431	12.2005	11.7257	11.4856	8.75054	11.4538
3,4,5-Trimethoxycinnamic acid	10.906	10.9565	10.5671	10.83	11.0598	11.288	11.3358	10.8572	10.8406	10.7898	10.969	10.9749	11.137	11.0955	10.7894	11.3886	11.6806	11.2543	10.6099	11.7322	10.8882	10.9662	10.6129	10.8116	11.9414	11.3788	11.0109	11.273	10.7472	10.6279	10.3799	10.9336	11.8479	11.3814	11.1237	11.0405	11.6314	10.6803	11.1171	10.8216	11.0536	11.0675	11.0698	11.6453	11.2481	11.5151	10.8805	11.5188	10.6749
3,5-Dimethoxycinnamic acid	11.7273	10.5054	12.0141	11.8722	12.0565	11.3822	12.1143	11.7679	11.9836	12.5651	12.6532	12.1551	12.7278	12.1923	12.2842	11.8908	13.0729	11.2589	11.5395	12.7112	12.0246	12.2165	10.7761	11.6502	12.3977	9.65741	11.8927	9.75054	12.4686	11.6439	11.0568	12.6208	12.175	12.5395	11.4128	12.4618	12.334	13.0908	10.7729	11.9603	11.591	11.5615	12.0495	11.7505	11.484	12.8156	11.6759	11.608	11.7472
3,6-Dimethyl-4-hydroxycoumarin	9.3355	10.5579	9.39438	11.4099	12.1244	11.3215	9.50537	11.7298	7.75054	12.0745	11.2864	12.2962	11.7448	11.408	11.4756	12.0782	10.1415	12.5876	11.0844	11.3	11.5904	12.0376	11.3867	12.3525	12.2481	8.75054	11.4605	11.1177	11.2638	10.9078	9.92049	11.9735	11.5089	12.3212	11.8751	11.7344	9.55775	11.765	12.7179	12.8072	9.07251	12.1613	11.3153	11.2844	8.451	10.3333	11.5619	11.2309	11.9576
3,7-Dihydroxy-3',4'-dimethoxyflavone	13.4764	13.5277	14.4898	13.239	13.3096	11.8502	13.7273	13.2834	11.8838	13.1949	12.7815	12.6441	11.477	12.9151	12.6434	12.9121	12.7754	13.3004	12.9581	13.4812	12.971	12.6055	12.6207	13.3958	13.572	13.1477	12.7794	13.2684	13.1927	12.8565	12.5304	12.3643	14.1738	13.005	12.3906	12.6618	12.5809	12.3648	12.267	11.9003	12.2837	12.3624	13.4711	12.696	13.039	12.6386	12.1396	10.3355	12.871
3',4'-Dihydroxyflavone	11.5197	10.9547	10.993	11.5419	11.7905	11.6005	11.5421	11.9389	12.7147	11.4357	12.8104	11.3258	11.2974	12.1364	11.5209	9.3355	12.5308	12.2811	11.3048	11.6669	12.2823	10.5579	12.3577	12.9488	11.9283	11.6691	11.024	11.3749	11.7648	11.3386	9.75054	11.3949	11.3029	11.7624	11.3182	11.6314	11.8383	11.3271	11.1249	11.9109	11.2187	11.3709	11.7889	12.3841	11.8267	13.5633	12.1978	11.3002	12.5323
3alpha,6alpha-Mannotriose	11.2947	11.8621	12.2527	11.7698	12.2314	11.4534	11.6362	11.8954	12.1828	12.264	11.6742	12.2473	12.0173	12.036	11.9385	11.5314	12.0913	12.3597	12.6299	13.0427	11.6774	11.2217	12.1723	11.7602	12.1	12.6814	11.9686	11.9899	12.3126	11.7191	12.092	12.4798	12.5337	12.6025	12.8867	12.3565	12.8811	12.8251	12.8372	12.7667	12.5161	13.8062	13.0526	12.2649	12.6626	12.5663	12.1857	10.9211	12.6459
3alpha,7alpha,12alpha-Trihydroxycholestanoic acid	14.6064	13.9522	13.9812	16.5963	16.4895	15.8965	15.8264	17.3053	13.8226	16.7518	16.9809	16.388	15.9251	17.3739	15.9851	16.5614	16.739	16.9869	16.3414	16.8345	15.5449	17.1496	16.0663	16.33	16.5207	16.7388	16.1433	16.3705	16.3285	15.9808	15.849	17.4608	16.2242	17.6143	15.7671	14.7724	16.923	17.3819	17.1669	15.4009	16.4954	16.3821	16.6224	16.7	17.7071	16.4331	16.7465	15.549	17.2446
3beta-hydroxy-Delta(5)-steroid	13.8646	15.4953	15.0244	15.0641	13.4774	14.8091	13.4599	11.622	15.3709	14.6272	15.0408	15.1363	15.0024	15.2077	14.9784	15.0481	14.7704	14.7836	14.7824	14.9759	13.1031	13.9289	15.0728	14.9812	14.4616	15.3675	14.6796	15.0551	15.3609	14.1346	14.8741	15.1636	15.7839	14.512	12.7432	10.036	15.2611	13.6991	15.5227	14.8887	14.5086	13.6378	14.7639	13.9679	13.2512	14.9172	14.5737	14.0592	10.6804
4-(2,6,6-trimethyl-2-cyclohexen-1-yl)-2-Butanone	13.5632	14.5798	13.7603	14.4724	13.6276	13.6072	14.1579	13.3597	14.1101	14.2505	14.238	14.4864	13.8846	17.264	14.0937	14.7047	15.0692	14.9674	13.6246	13.919	12.8712	15.9482	13.2319	13.7578	13.2477	12.6958	13.5878	13.4736	15.8851	13.9151	15.3576	15.125	14.198	17.1536	13.7139	14.0773	14.522	13.6346	16.9193	13.3927	14.0599	17.1811	13.6234	14.3156	13.7141	13.9403	14.2073	14.1192	16.0961
4-Acetamidobutyric acid	15.1711	15.4053	15.1812	15.0702	15.5094	15.1752	15.4481	15.6542	14.966	15.0814	15.1885	15.0166	15.2003	15.4339	15.2716	15.336	15.3476	14.9944	15.2334	15.4755	15.0593	14.7299	15.4113	13.9382	13.9307	13.4581	14.9719	15.2993	13.8172	15.7063	15.6874	15.5589	15.4034	15.2805	15.8408	15.2073	15.2962	15.5163	15.231	15.8623	15.341	15.4868	15.3457	15.769	12.868	16.0262	13.4786	16.105	15.4083
4-Androsten-17beta-ol-3-one glucosiduronate	12.583	11.7943	11.9354	13.0102	11.8967	12.5884	11.8616	11.5458	11.81	12.921	12.4349	11.8789	12.0429	12.2112	12.5095	12.7711	11.822	13.3343	11.3977	12.3868	11.8427	11.7484	13.1489	12.5402	11.7911	12.9173	11.4164	12.1092	12.6687	12.4761	12.3553	12.1923	11.0923	11.9969	11.5116	12.3518	13.1037	11.3861	11.9193	11.9952	10.7277	10.2099	13.1759	11.3605	12.1204	12.1719	11.1845	13.171	11.2617
4-Androsten-17beta-ol-3-one sulfate	12.6212	12.5514	11.9211	12.5326	12.533	12.6875	13.3353	12.7566	12.5401	12.6147	12.5201	12.8538	12.8164	12.6997	12.4811	12.9563	13.2503	12.7233	12.7819	12.9055	12.7731	12.3124	12.3429	12.144	12.1768	12.9163	12.1425	12.3657	12.6353	12.7108	12.844	12.6213	13.1096	13.4155	12.676	12.7953	13.4345	12.3949	13.0278	11.0359	12.7286	10.96	13.8929	12.4857	12.6633	14.0731	12.7044	12.9122	13.0236
4-Androsten-3,17-dione	12.2946	13.4378	12.9849	12.0352	13.19	13.1753	13.3732	13.007	13.8195	13.4879	13.2453	12.1688	12.9227	12.4969	13.4286	12.9671	13.2003	13.0549	10.773	12.5401	12.704	13.1837	12.8966	13.1903	13.7257	14.3064	12.8995	12.9024	11.1231	13.834	12.8752	13.0039	12.9109	13.1406	12.9331	11.0186	14.486	12.758	12.8273	13.3756	12.7293	11.5578	16.1627	13.6353	13.6828	13.8801	12.9438	11.924	12.915
4-Chloro-3,5-dimethylphenol	13.6843	13.7281	11.7161	13.6416	13.772	13.7416	13.4577	11.1248	13.902	13.7884	13.6295	13.805	13.7994	13.7418	13.6688	13.6233	13.7042	13.6816	13.7568	13.8115	13.6873	13.5893	13.5922	13.6508	13.4435	13.3694	13.447	11.3202	14.2929	13.5608	13.5247	13.43	13.6511	13.6776	13.2698	13.522	13.8709	13.4227	13.4849	13.6533	13.5018	12.3396	13.9905	13.6818	13.8753	13.7571	13.5904	13.5799	13.8374
4-Ethylbenzoic acid	11.1062	13.8218	10.3051	12.8754	13.5053	9.75049	14.098	13.3111	12.7558	9.79495	12.1006	11.4565	11.2802	12.6944	10.2424	12.8496	14.317	11.053	11.4665	10.978	12.6546	12.1218	9.45094	13.275	11.9451	11.6999	9.92047	12.3785	12.3658	12.8969	12.8568	12.2956	9.79497	10.7031	9.55976	10.9997	12.6757	11.841	10.8166	10.8158	11.8524	12.0751	12.2637	12.6888	12.1903	13.4569	10.3051	11.1237	12.3095
4-HDoHE	12.9558	13.1098	12.8271	12.5703	12.8942	13.2166	12.5267	13.0267	12.4506	12.9191	12.6784	12.9215	13.4609	12.391	12.7151	12.3149	12.3948	13.3105	13.3237	12.8205	12.2776	13.1605	11.7138	12.5954	12.9817	12.3199	13.7973	13.1571	12.4914	12.3831	12.9551	13.2311	12.3431	13.0935	12.3539	12.4875	12.7663	13.4367	12.296	12.3805	13.2206	12.9546	13.0825	12.4809	13.3098	13.4552	12.9864	12.2305	12.7946
4-Hydroxy-6-methyl-2-pyrone	13.104	13.1515	13.0451	12.8906	13.2167	12.9202	12.7271	12.9553	12.795	13.0769	12.9004	13.1551	12.9706	12.96	11.7276	13.151	13.2623	13.2389	13.1936	12.9647	13.1166	12.8221	12.7117	12.9972	12.9801	13.2055	12.7999	13.0446	13.0171	12.9896	12.9546	13.0495	13.0735	13.2141	13.3241	12.8117	13.5151	12.6085	13.3352	12.95	13.189	12.6729	13.2139	13.1353	12.7435	13.1976	13.1401	13.0816	13.1549
4-Hydroxyhippuric acid	13.4256	14.6429	13.8288	14.3399	14.6726	14.4872	14.6195	14.249	14.1238	14.5146	14.3946	14.872	14.7883	14.1797	14.3287	14.3135	14.5465	13.5625	13.7048	13.7697	13.4224	13.9573	14.4826	14.5184	14.9937	13.2478	13.2918	14.0869	14.4844	13.6184	12.9914	14.6574	14.8333	14.4971	14.6637	14.5876	14.5208	14.6969	13.5325	14.5505	14.0517	12.8602	14.7325	13.395	13.8982	13.4995	13.68	14.6238	13.3098
4-Hydroxyquinoline	15.0821	13.7953	14.7155	12.1663	14.6142	14.5669	12.1922	14.4797	14.329	14.5467	14.4852	12.3191	13.3011	12.6006	12.4723	13.3725	13.3789	12.72	14.6561	15.0457	14.8451	14.2066	12.7359	12.2568	14.2864	14.5455	12.9715	12.3513	12.3402	13.0139	14.9719	14.7723	11.5426	15.033	14.9743	15.095	12.2711	14.4247	14.5284	12.1227	14.5862	14.2153	14.7806	12.7486	12.5049	13.5747	14.6248	12.9442	13.3922
4-methoxy-Benzenemethanol	18.5823	18.9073	18.839	18.6255	18.5071	18.7986	18.7777	18.8099	18.6208	18.8105	18.932	18.875	18.9286	18.8829	19.0242	18.6366	18.9978	19.0199	18.9962	19.0425	17.7749	18.4966	18.7529	18.9076	18.8413	19.1559	18.9064	18.9589	19.0566	18.8403	18.8126	11.7767	18.9879	18.673	18.9491	18.8692	19.0472	17.6573	18.8338	18.8819	8.33544	18.7156	18.7139	18.5738	18.5063	18.6808	18.5645	8.55777	19.1446
4-Methoxycinnamic acid	11.238	11.347	10.1081	10.7957	10.4006	11.3105	10.9872	11.3578	11.6364	11.0149	11.0875	12.0092	12.4122	10.8643	11.7683	10.959	11.589	11.2155	11.2458	11.1851	11.1863	11.0805	11.3493	10.9315	11.7247	11.3351	10.9204	10.6566	10.6301	10.9927	10.7597	12.2669	11.4891	11.4333	10.969	10.9104	11.7732	11.5123	11.2294	11.0146	11.3804	11.2129	11.8484	10.6561	11.1878	12.2064	10.757	9.92049	11.2073
4-Methylcinnamic acid	13.8774	13.4952	13.68	13.8709	14.1095	13.9876	13.5195	13.7795	13.839	13.7927	14.0821	14.1895	12.0179	14.1304	14.1405	14.1074	13.9999	13.9799	14.0403	14.097	13.9104	14.0861	14.1851	14.1396	13.7191	13.6298	14.0614	13.7885	13.3855	13.9016	13.7339	13.8776	13.944	13.8665	13.609	13.5337	12.2873	13.4941	13.6383	14.0871	13.5017	12.9185	14.3827	11.6566	14.0809	12.9327	13.413	14.1251	13.9631
4-methylene-2-Oxetanone	12.9668	11.7937	12.151	11.693	12.5588	11.2741	11.3646	12.1929	11.6454	11.8801	11.5044	11.6085	13.2479	10.9417	13.9564	11.4235	11.6209	11.8493	11.6453	11.6569	11.0543	11.5054	12.0977	13.0346	11.8482	12.3584	13.8594	12.1889	11.5593	11.7729	11.6561	11.2583	11.8694	11.8591	14.5627	11.4365	11.4638	10.5054	11.8485	11.693	11.4648	11.6208	12.4564	10.5063	15.7432	11.6332	11.4087	11.3504	11.5834
4-Methylumbelliferyl sulfate	10.4	10.1684	10.0744	10.3542	10.2187	10.0628	10.4978	10.0332	10.1581	10.4919	9.88493	10.4871	10.6595	9.45094	10.3856	10.2452	10.31	10.5078	10.1893	10.1975	11.1831	10.5139	10.1447	10.3397	10.1708	11.3149	10.2623	9.9862	10.075	10.066	10.0891	10.1816	10.791	11.0412	10.2205	10.55	10.264	10.8515	10.6379	9.79487	10.2629	10.7068	10.3731	10.31	10.2824	9.3355	10.1732	10.2836	10.2724
4-Pregnen-20alpha-ol-3-one	13.3241	13.3164	13.0219	13.5611	13.2016	13.1255	13.1768	13.4192	10.6574	13.3012	13.1297	13.5382	13.2778	13.278	13.2342	13.2622	13.4121	13.3503	13.2016	13.278	12.8058	13.3089	13.3279	13.1384	13.2463	13.4512	13.1724	13.2702	13.5185	13.1385	13.5018	13.2738	13.3051	13.4372	13.095	13.1683	13.5575	12.8432	13.8132	13.2855	13.3353	12.9401	14.3108	13.3087	13.3541	13.4681	13.1471	13.3314	13.5086
4-Pyridoxic acid	15.4852	16.0311	15.7821	15.225	15.236	15.0363	16.0943	15.8822	15.3824	15.0722	14.7032	14.5786	15.4418	15.0835	15.3891	15.0535	14.9649	14.6433	15.2638	15.6093	15.5375	15.4725	15.1875	15.2611	15.0596	15.1402	14.3882	15.542	15.3901	14.8404	15.4005	15.8347	16.653	15.6299	16.0605	16.2555	17.3372	15.8397	15.0184	14.8774	16.1109	14.9743	15.2991	14.7616	14.4968	15.2189	16.1592	15.6624	15.1908
4,6-Androstadien-17beta-ol-3-one	12.7115	12.9853	12.7177	12.886	12.7507	13.0375	12.4422	12.512	12.8603	12.9597	12.9766	13.0125	12.4931	13.2799	11.1429	11.4919	13.1642	13.3141	13.3353	13.4064	13.1849	13.507	13.3291	11.3653	12.9006	13.0357	12.5465	12.7723	12.775	12.95	12.5199	12.7732	13.2897	12.6634	11.9794	12.5386	13.1531	12.3439	12.7731	12.8433	13.1362	12.0193	15.4486	13.1337	11.2741	13.6842	13.0269	13.2821	11.3051
4'-Hydroxydiclofenac	7.75054	7.75054	8.07248	7.75054	7.75054	7.75054	7.75054	7.75054	8.33557	8.07237	7.75054	8.07248	7.75054	7.75054	7.75054	7.75054	7.75054	7.75054	8.55796	7.75054	7.75054	8.07237	7.75054	7.75054	7.75054	7.75054	7.75054	7.75054	7.75054	8.07248	8.33557	7.75054	7.75054	7.75054	8.55785	7.75054	7.75054	7.75054	7.75054	7.75054	7.75054	7.75054	7.75054	7.75054	7.75054	7.75054	8.33544	7.75054	7.75054
4',5-Dihydroxy-7-methoxyflavanone	10.0588	10.8728	11.0069	10.902	11.2407	10.3468	10.5601	10.9866	10.8146	10.6441	10.7574	10.6921	11.2746	10.5574	10.8135	11.1391	11.3804	11.1743	10.8486	10.6702	10.7605	10.7343	9.85382	9.88853	10.5834	11.0015	10.5876	10.4274	10.9523	10.0385	10.1067	10.978	10.98	10.5446	10.4891	10.6642	10.9382	10.2819	11.4427	9.85685	10.7942	10.8598	11.9397	11.4347	11.0676	11.8851	10.5533	11.4005	11.6149
5-Androsten-3beta-ol-17-one	17.2017	16.6031	16.1502	17.8733	16.1884	16.77	16.3698	15.7175	17.1774	17.8337	17.3395	14.2549	13.5018	14.0458	14.4193	14.227	14.8312	14.8394	14.3023	14.8045	13.437	17.576	17.6268	17.0932	16.4873	17.6245	15.6414	16.2359	17.6889	17.0444	13.5658	16.2188	13.7174	16.3143	13.4271	16.1167	16.5508	14.2294	14.1207	16.2707	13.5967	11.9697	15.2833	12.9377	13.4233	15.5697	13.1876	14.0412	14.9791
5-Androsten-3beta,17beta-diol	15.2552	14.8409	14.5607	15.6984	12.2192	13.3015	14.8197	14.5452	13.628	15.4149	13.9206	11.8043	14.1863	14.6947	13.5627	14.6078	14.7233	14.7136	13.9904	14.5133	14.5293	16.5986	14.1054	13.8658	14.7405	16.3721	12.469	14.5024	16.1678	15.2257	13.7929	14.8745	13.2735	14.9888	12.3342	12.8018	15.2576	13.7045	14.3903	14.8998	14.0654	12.7665	15.6781	14.0932	14.6578	12.9267	13.7753	14.1138	12.8787
5-beta-Androstane-3-alpha,17-beta-diol	14.4483	14.726	15.0502	15.3735	14.2384	14.3148	14.1242	14.4729	14.9696	14.4999	14.9031	14.5875	13.7901	14.4842	15.2498	12.9418	15.6831	14.7053	13.3914	14.8538	14.5493	15.2113	15.3846	14.2453	14.7201	15.1332	13.6436	14.6175	15.1577	14.9361	13.6804	14.6265	12.657	14.6676	11.8679	14.5302	14.5092	12.9862	12.6781	14.4649	12.203	12.372	14.2811	11.8385	14.2668	14.5368	12.0519	14.0608	14.7267
5-HETE lactone	13.9327	11.658	14.268	15.0931	14.4895	14.9624	9.44894	14.804	11.6396	11.1631	15.1345	11.1562	15.222	14.4876	15.0777	14.9503	13.4391	12.8778	13.4742	13.7106	12.6941	14.2973	14.5283	15.372	13.8273	11.5309	12.2714	12.2022	14.8203	12.1681	14.7595	13.9312	14.0206	11.9469	14.5129	10.6305	14.6528	14.4317	14.5614	11.1762	12.7288	14.5147	14.4816	12.3775	15.0973	14.3118	15.1669	12.5995	15.2897
5-HETrE	14.3845	13.5429	12.2764	12.4732	13.8767	14.5655	12.3688	13.317	13.5837	12.831	15.2559	12.6085	13.5858	13.3775	12.798	12.7505	13.233	12.5966	13.7822	14.1753	12.7078	14.4538	13.4921	14.4961	13.4935	13.3893	14.7123	13.0597	14.0863	12.3574	14.1943	14.4938	9.83801	14.3733	13.1266	12.3217	13.3119	13.3747	14.764	12.5095	13.0957	13.4443	13.8777	12.1313	15.638	13.4716	13.268	12.3455	15.3411
5-hydroxy-1H-Indole-3-acetic acid	14.2452	14.2051	14.23	14.3347	14.2095	14.2179	14.3483	14.2242	14.2836	14.3421	14.372	12.7549	14.4425	14.3785	14.3342	14.3028	14.4	14.364	14.245	14.3234	14.3838	14.3669	14.3327	14.301	14.0273	14.2637	14.3486	14.2643	14.3498	14.2225	14.2091	14.3391	14.4078	14.2587	14.3179	14.2671	14.433	14.2212	14.2902	14.2909	14.3998	14.3399	14.4145	14.3532	14.3845	14.4824	14.4671	14.2912	14.3941
5-Hydroxy-3-indoleacetic acid	11.9058	12.1866	12.5537	12.1468	15.6183	14.5112	12.0078	12.6762	14.8485	12.4032	12.7088	15.4646	14.1506	12.678	14.6963	14.6855	14.4999	13.8969	13.7178	15.2261	13.915	11.716	12.6179	14.24	13.6421	14.0579	14.9183	14.3311	14.6711	12.2236	12.1603	14.2837	14.828	12.0293	15.3868	14.489	12.4846	14.0718	12.1287	14.4041	12.5699	15.28	13.5444	14.7187	14.1073	15.4558	12.2739	12.0496	12.8565
5-Hydroxy-L-tryptophan	16.0014	14.8954	15.5318	15.5612	15.5462	15.6742	15.8999	15.7132	14.6647	15.8671	16.1519	15.4725	15.5371	15.0304	15.4355	15.3744	15.4681	15.401	15.2888	15.6067	14.8452	15.3076	15.142	15.4433	15.5294	12.5948	14.9572	15.7145	14.8985	14.7103	14.7172	16.0313	15.7862	15.6642	15.8713	15.2124	15.7154	15.5024	15.5915	15.5187	15.1082	15.405	16.2013	15.2268	15.4238	15.1844	15.5803	15.1155	15.0322
5-Hydroxyindole-3-acetic acid	13.3866	13.611	13.6506	13.35	13.3722	13.4509	13.5605	13.4883	13.6569	13.7156	13.8583	13.7355	13.6716	13.6293	13.6298	13.6416	13.8428	13.5446	13.5638	13.8535	13.3124	13.5441	13.586	13.695	13.8474	13.9144	13.8837	13.8399	13.6803	13.5016	10.6068	11.1075	13.8075	13.8344	13.8612	13.5669	13.9202	12.9745	13.7552	13.7859	13.857	13.4049	11.7936	13.6599	11.6227	13.8706	13.551	13.6631	13.8473
5-Hydroxyisovanillic acid	11.2435	9.99845	10.6085	10.0359	10.1429	10.5054	10.451	10.1429	10.3944	10.0359	10.9204	10.3672	10.0725	10.5579	9.75054	10.5579	10.5054	10.6574	10.2742	10.3366	10.5579	10.5578	10.0724	10.3943	10.7513	9.83801	10.5054	11.0725	10.7729	10.0725	10.1429	9.99845	10.8166	11.3187	11.1262	10.3051	10.1428	10.8797	11.0173	10.5579	9.75054	10.2099	9.75054	9.75054	9.75054	9.75054	9.92049	10.0725	9.75054
5-Ketogluconic acid	12.4502	12.5035	12.1998	11.9448	12.4661	12.527	12.5255	12.1432	12.2466	12.4202	12.279	12.2435	12.3682	12.353	12.3777	12.4315	12.0558	12.2297	11.493	12.209	11.7477	12.4209	11.9758	12.3805	12.6901	12.2247	12.0273	12.3278	11.9629	12.3651	12.2285	12.9594	12.1417	12.8202	10.5694	12.3623	11.8351	12.193	12.0213	12.3045	11.8242	12.1209	12.6985	12.5051	12.1972	12.4402	12.2354	12.3357	12.3205
5-Methoxysalicylic acid	13.7884	13.8797	13.5098	13.3132	15.0233	13.7798	15.268	15.1217	13.228	15.3512	15.0531	15.0281	13.875	14.0803	13.9248	15.3076	15.254	13.9594	12.9972	13.7205	13.3737	15.1924	14.9397	14.0667	13.6983	13.3932	13.2638	14.1483	13.4021	13.243	12.9714	14.08	13.9879	15.182	13.9454	15.5839	15.2084	15.5607	13.9243	13.8824	15.0477	14.255	15.3615	13.5204	17.5266	15.3694	13.196	13.9216	13.4519
5-Methyl-3-deoxyuridine	11.2343	11.6215	11.2922	11.7377	12.2896	11.85	12.0862	12.1791	11.3626	12.1792	11.9476	11.7784	11.8608	11.648	11.8534	12.18	12.1093	12.0632	11.9248	11.7574	11.8083	11.9158	11.9148	11.2838	11.7333	11.4363	11.8703	11.0955	11.3158	11.3113	11.7855	11.8204	12.986	12.4127	11.9754	10.8015	12.5884	12.0576	12.58	11.5466	11.7571	12.3032	11.7681	11.9279	12.5286	11.9655	12.2097	11.2578	11.1964
5-Methyl-5-phenylhydantoin	13.6924	13.6895	13.5345	13.5698	13.5048	13.5218	13.4981	13.4471	13.518	13.7861	13.6113	13.7636	13.6962	13.5952	13.744	11.5956	13.6596	13.7524	13.5669	13.721	13.6657	13.6656	13.6233	13.8229	13.8507	13.557	13.7913	13.9078	13.7182	13.5609	13.4916	13.4331	13.6797	11.8043	13.6112	13.6048	13.6861	13.3201	13.5116	13.7007	13.7941	13.6916	14.0022	13.5476	13.7969	13.8449	13.369	13.6758	13.6452
5-Methyluridine	12.5674	14.3869	12.8107	13.5757	13.7983	13.5351	12.7376	12.5281	12.5278	13.4953	13.5744	12.5992	11.9876	12.2352	12.9186	12.1164	13.3757	12.7656	12.9265	13.3361	12.9334	12.4385	13.569	12.7403	12.4036	12.8579	14.2148	14.3389	12.7829	12.3973	13.5067	13.4948	13.6551	14.3777	12.5989	13.8241	13.7833	12.9848	13.9784	13.7543	13.17	13.6381	13.2519	12.9481	12.7757	13.7373	11.9904	12.3738	13.2062
5-Pregnen-3beta-ol-20-one	14.0032	13.9335	14.1032	14.1981	13.8301	13.8528	13.6878	14.0717	14.3253	14.2131	13.7934	14.0937	13.9631	13.6407	14.0691	13.9118	14.0749	13.9504	13.7432	14.0995	13.7262	14.0417	14.1602	13.8985	14.0601	14.5167	13.9425	13.9172	14.5946	13.8127	14.1985	13.9924	14.1741	14.4478	14.4745	13.8557	14.5015	13.2624	14.5246	14.4035	14.1974	13.6104	15.6828	14.1632	13.9302	14.4009	13.7027	14.2025	14.4058
5,16-Pregnadien-3beta-ol-20-one	11.7265	12.7903	11.9065	12.8634	12.5686	12.7136	12.2867	11.5655	12.3569	11.7049	11.9325	12.4533	12.0756	12.1348	12.2171	12.7579	12.6701	12.2802	11.7043	12.647	11.814	11.8427	11.9472	12.1485	12.2804	12.2867	12.1571	9.75054	11.9019	12.9449	12.1641	12.0737	12.1357	11.875	12.1078	12.1547	12.0377	11.9615	12.9702	12.1294	12.4875	12.1265	12.6267	11.425	12.1249	12.1341	11.444	12.3232	12.3364
5,6-DHET	16.7121	16.8315	16.4359	16.8551	16.3225	16.4922	16.9165	17.1304	16.0854	17.0511	17.0919	16.0418	16.434	17.4941	16.6924	16.8343	17.0641	16.3647	16.3177	17.0622	16.4068	17.648	17.0229	16.7435	16.798	14.4999	16.2284	16.5694	17.5451	16.5304	17.0473	17.4161	16.4889	17.7909	16.4966	15.6451	17.2159	16.7969	17.5001	16.2927	16.454	17.6854	16.4837	17.147	17.4242	16.9419	16.9246	16.5458	17.8688
5,6-Dihydro-5-methyluracil	17.0926	11.7611	17.003	16.9299	15.9666	15.3048	15.048	14.8517	16.7702	17.0796	16.0723	17.0664	16.1431	16.0456	16.2158	16.1348	16.1076	16.0599	16.075	16.2611	15.4624	15.936	16.0266	13.6659	14.9373	15.1867	16.7663	13.1669	13.6752	16.7538	16.8807	16.9562	16.9845	16.173	16.3882	16.6908	16.5143	16.5756	12.7402	16.9998	16.1358	13.299	16.0387	16.6192	16.1037	16.2935	17.0584	16.1137	16.3857
5,8,11-Eicosatriynoic acid	12.1632	10.7327	10.7594	11.8709	10.7368	12.0776	10.8327	11.9541	12.0657	10.868	10.7965	12.1928	11.1106	10.8409	11.3944	10.9425	11.8221	10.7972	10.7504	10.9017	11.9988	10.7047	10.9233	11.9133	10.8845	10.2274	10.9753	10.7327	11.6956	11.0026	13.1168	11.7409	10.7048	11.0749	10.9599	12.0671	11.3819	10.8372	11.0227	12.4186	12.2182	10.3944	12.3667	11.7976	12.0618	11.1324	11.3763	10.9003	10.993
5'-Methylthioadenosine	13.7421	14.2312	8.83788	13.5121	13.9494	14.1118	13.6959	14.1347	14.3935	14.3161	13.9701	14.2731	14.078	14.1089	14.0757	13.9103	13.9183	14.2329	14.2918	14.2175	13.6759	14.0361	14.0598	14.3164	14.5894	14.0189	13.3405	14.0258	14.1743	13.9937	13.6284	12.3648	13.5934	14.0687	13.9228	13.8891	13.9439	10.036	14.0785	14.0563	14.0601	13.9916	12.1205	13.5053	14.1542	13.939	13.4498	14.305	14.0606
5(S)-HETE	13.0122	12.7342	12.4323	12.8594	12.4217	13.7192	12.4386	13.5081	12.8668	13.2468	13.1559	13.1941	13.4918	13.3068	12.9909	12.4523	12.3503	13.5193	13.7661	13.3723	12.3555	13.4845	12.5808	13.0881	13.2657	12.7657	13.7695	13.4712	12.9083	12.8481	12.411	12.7505	11.9071	13.1937	12.0231	10.0725	13.5085	13.7343	12.9945	12.4406	12.9244	13.095	14.3597	12.6659	13.2717	13.9012	12.4553	12.8186	13.5226
5(S)-HpETE	11.1025	11.0392	9.92044	11.658	12.1739	12.3622	11.2105	13.0705	9.55787	12.8505	12.6434	12.0025	11.7223	12.989	12.2392	12.3263	12.0198	9.3355	12.8612	12.1004	11.5664	13.027	11.5068	12.3018	12.3292	13.0485	12.2078	11.8667	12.1031	11.6759	10.1081	11.8536	10.9205	12.6899	11.6475	9.75049	13.3842	12.797	12.7702	9.70465	11.6431	11.7021	11.8628	12.3926	13.0045	10.2731	12.5691	11.3846	10.2424
5(S),6(R)-11-trans DiHETE	13.4085	13.2381	13.0722	12.0631	13.1853	12.9841	13.0079	12.3939	13.4814	12.7722	12.1515	13.6241	13.2181	13.0724	13.0904	13.2342	13.2459	11.7035	13.1035	13.164	12.8327	11.9978	13.2503	13.1299	13.1124	12.8188	12.9549	13.2615	14.4888	13.246	13.3541	13.1081	13.5221	13.7525	13.7137	13.2348	12.1839	13.6408	13.8867	13.5022	13.797	13.1039	13.6705	13.222	12.7163	13.5894	13.0171	13.042	13.6929
5(Z),8(Z),11(Z)-Eicosatrienoic acid methyl ester	13.1803	11.4241	13.0582	12.8434	12.1338	13.1988	12.4378	12.8323	12.9024	12.5431	11.8749	13.272	13.1569	14.1119	12.7992	12.7732	12.595	12.6732	13.067	12.68	12.7799	12.8366	12.9372	12.8433	12.1598	12.4154	12.8465	13.4176	13.4377	13.2525	13.8894	12.7599	11.9906	13.8098	12.4791	13.2615	13.2505	12.5303	14.2048	12.4714	12.6572	14.8972	12.6875	12.8128	12.1123	13.2134	12.7881	13.1145	13.9214
5alpha-Androstan-17beta-ol-3-one	13.4254	13.9267	13.6768	14.2088	13.5859	13.7088	14.9699	13.9242	14.2985	14.4718	15.2871	14.4389	15.2282	15.4295	14.0634	13.6201	14.3382	15.167	13.5918	14.7501	13.5084	15.4773	13.5149	13.2339	13.036	12.7915	14.0842	13.5356	15.2203	13.3693	15.1488	14.5779	15.212	15.6954	13.3523	13.715	16.1821	15.534	15.8051	13.3938	14.7238	17.7591	12.6441	15.6446	14.8182	14.4075	14.3421	14.4468	16.9449
5alpha-Androstane-3,17-dione	11.305	11.1082	10.9002	11.1594	11.1599	11.259	10.7278	10.8605	11.178	11.1429	11.0725	11.1779	11.7505	12.5454	10.7949	12.8747	12.6576	12.186	11.4648	10.6086	11.5834	10.999	11.4253	10.9205	11.7408	11.0724	11.0004	10.9003	11.0725	11.3051	10.838	10.859	10.5579	11.108	10.7278	11.3366	11.3505	10.7504	10.9204	11.0358	11.0359	11.5187	14.2415	11.9502	12.2102	12.7053	11.1429	12.267	13.0042
5alpha-Pregnan-3,20-dione	11.5782	11.3711	11.7583	11.3941	11.5246	11.6673	11.6768	11.2628	11.9304	11.708	11.4	11.5402	11.4176	11.5353	11.4692	11.7474	12.0008	11.2538	11.153	11.8877	11.3616	9.75054	11.7786	11.2406	11.4497	11.4956	11.4026	11.4106	12.0978	11.3605	11.7247	11.7679	10.9512	11.6065	11.385	11.339	11.3092	10.9326	11.7547	11.8199	11.2685	10.9442	12.3637	11.1224	10.7371	11.0948	11.1887	11.2002	12.143
5alpha-Pregnan-3alpha-ol-11,20-dione	14.1595	15.5332	15.5099	14.9233	15.275	14.8512	14.4358	13.8428	15.752	15.4409	15.1415	14.4156	14.8365	15.6391	16.0177	15.2294	15.3485	15.1605	14.365	15.2301	14.4301	15.2833	15.3349	13.1407	10.7469	15.3457	14.6752	14.3524	15	14.245	13.4801	15.339	12.6255	14.869	13.7604	13.7839	15.9295	13.0998	15.0192	14.755	13.1581	11.1428	15.0547	13.379	14.2477	14.3271	13.8123	15.2672	15.8227
5beta-Androsterone	12.6336	12.6237	11.9022	12.7171	12.208	12.1422	12.2788	12.4156	12.5686	12.3387	11.8075	12.4646	12.288	12.3993	12.0857	11.9617	12.0574	12.0559	12.0608	12.2332	11.8003	12.7597	12.0778	12.7691	12.7336	12.2646	11.9156	12.3998	13.0369	12.1366	12.1555	12.4078	12.3455	12.741	12.0785	12.366	12.5466	11.9066	12.3254	12.4597	11.6813	10.5834	12.6886	12.0466	12.0314	12.5355	11.921	11.9316	12.2911
5beta-Dihydrocortisol	13.6604	14.1383	13.3438	13.7542	13.4163	13.6611	11.2742	11.4645	13.2161	13.2339	13.4753	13.2764	14.8691	13.5787	14.7509	14.9319	14.5855	14.5319	13.1414	13.3317	12.765	12.5501	13.5878	13.6549	13.0716	13.7197	12.8066	13.4837	13.837	14.0349	13.7804	13.3724	14.1038	14.4756	13.1437	13.5915	13.7722	12.1749	13.5194	13.9219	11.779	13.4065	14.2466	13.8576	13.0052	14.6796	14.2556	14.0209	13.8042
5beta-Dihydrocortisone	15.2331	16.3585	15.7919	15.7139	15.2534	15.8348	14.9729	12.3111	15.3908	15.4883	15.6117	15.2073	15.3894	15.6804	15.7256	15.2367	14.516	14.9933	15.385	15.7993	15.1519	15.5313	15.7449	15.4786	15.2868	16.025	14.9086	15.8056	16.4789	14.6874	15.8537	15.5628	16.3581	15.4477	15.8623	15.1925	15.491	13.9149	15.1385	15.5811	13.3529	8.75054	14.258	14.3254	15.1133	16.3001	15.1816	14.5875	16.0361
5beta-Pregnan-17,21-diol-3,11,20-trione	12.9362	13.1394	12.5457	13.2793	13.3192	12.8242	13.4031	12.7725	12.7366	8.75054	13.9925	13.4371	8.75054	14.6385	12.6756	13.2688	13.0825	13.4468	13.4342	13.2263	13.4002	13.4245	13.2955	12.9736	13.408	14.5628	13.0303	13.1682	12.9999	12.7884	13.451	13.848	14.1592	13.4663	12.8298	14.0835	15.794	15.0422	15.1354	14.5236	13.3746	13.5717	15.0234	13.5603	13.7888	13.7115	12.8769	12.9009	13.458
6-Aminocaproic acid	15.5438	15.5827	15.5742	15.5999	15.7021	15.6428	15.5217	15.5499	15.5261	15.6865	15.6812	15.6353	15.4645	15.5217	15.3912	15.4557	15.4716	15.5113	15.5079	15.3888	15.5382	15.6708	15.592	15.7016	15.4629	15.4313	15.6439	15.5576	15.2106	15.4087	15.5231	15.6835	15.5798	15.6032	15.6092	15.451	15.5999	15.6181	15.3787	15.6663	15.4555	13.6182	15.4412	15.2175	15.3075	15.4528	15.3771	15.4522	15.4201
6-Ketoprostaglandin E1	12.0814	11.7791	12.2494	12.7674	12.3806	12.0243	11.6978	12.1564	12.4104	12.6883	8.75054	12.4636	12.1142	12.3878	12.3987	12.4544	12.4631	12.3015	12.515	12.3736	12.0106	12.2319	12.4232	12.632	11.7713	12.5985	11.8105	12.1157	12.322	12.0965	12.3915	12.6299	13.1248	12.8469	12.4242	12.2346	13.132	11.3832	12.6238	12.5499	12.227	10.2741	16.4499	12.0947	12.5355	13.0844	11.7204	12.1727	12.6632
6-Ketoprostaglandin F1alpha	13.679	14.2255	13.7784	13.9072	13.9701	14.1224	13.4677	13.9991	14.2938	14.6068	14.2845	14.0767	13.6974	14.1196	13.9608	13.9517	14.4359	14.1793	13.9416	14.11	13.1033	14.1569	13.7945	14.0912	14.2555	14.3819	13.6188	14.0184	14.3366	13.4845	14.4837	13.7718	14.214	14.3827	14.7534	14.4179	14.6371	12.8287	14.7549	14.4606	14.2441	11.5319	14.6665	14.0773	14.0402	14.5347	13.8108	14.1726	14.5801
6-Methoxychromanone	12.1328	13.0927	13.0542	12.8887	12.4514	12.8	11.659	13.0349	13.1018	13.1029	13.0824	13.2393	12.2052	11.8403	15.1134	13.0588	13.6358	13.3852	13.1426	13.2893	12.7947	12.7307	12.9332	12.6623	12.9238	13.7181	12.8909	12.9629	13.6535	12.7436	13.0928	12.922	12.2554	12.9734	13.5421	12.8032	13.3321	13.0778	12.3488	13.2446	12.9951	13.5862	13.2694	13.1561	13.2392	13.4296	13.1458	13.2196	12.646
6-Methyladenosine	13.2497	13.4561	14.7199	14.6672	14.4691	14.7391	14.7072	14.6739	10.8533	15.11	14.9914	15.2669	14.8735	14.3329	14.5324	15.0751	15.1004	14.8334	14.9995	15.1142	14.3485	13.573	14.778	14.9731	14.8237	14.9011	15.0769	15.1152	14.8771	13.7141	14.258	14.8509	15.0212	14.6766	15.3097	15.0184	15.2648	15.4596	15.556	15.4549	15.2564	14.7908	14.7463	13.6694	14.9399	15.1891	14.7451	15.165	15.1441
6-Methylchromanone	13.858	15.4865	13.7997	13.5577	13.9246	13.9042	13.7557	13.9018	14.0044	14.0554	13.9832	14.0278	14.0436	13.9152	11.8382	14.0185	14.0805	14.071	13.9861	14.1025	14.0506	13.9269	13.6949	13.8397	14.0022	13.922	13.9071	13.9295	13.9344	13.8023	13.902	11.8041	14.1172	13.9704	14.1623	14.0348	14.2192	13.6358	14.1542	13.5789	14.2008	13.9776	13.5866	13.8644	12.9573	14.1991	13.8566	14.0604	14.2372
6-tert-Butyl-3-methylsulfanyl-2H-1,2,4-triazin-5-one	11.8748	11.1663	11.8114	10.9655	11.8272	11.6375	11.5935	11.7341	12.162	11.9336	11.7978	12.5292	11.4809	11.1514	11.8587	11.4402	12.0256	11.9768	12.6964	11.938	11.9747	11.3299	11.5163	11.3602	11.4948	12.3128	11.5139	11.194	11.6982	11.8571	11.9662	11.2897	11.9824	11.2924	11.7389	11.6136	12.002	11.7132	11.9802	12.0316	11.3884	11.0945	12.1319	11.2707	11.6924	11.9642	11.9299	11.707	11.4105
6,7-Dimethoxy-4-methylcoumarin	11.7489	12.601	11.596	12.3056	11.6805	12.8539	11.968	12.4852	11.8574	12.9047	12.5823	12.9096	12.4105	11.8143	13.4645	11.4653	12.8155	12.491	12.017	11.6587	12.2337	12.1845	12.5512	12.0449	12.09	12.2811	12.9594	13.1836	12.5756	12.0157	11.6951	11.6923	11.6203	11.9677	13.7864	11.9292	11.8782	11.5183	11.6923	11.5312	12.6379	12.5053	13.0901	14.201	13.7182	11.8064	12.4157	11.8044	13.1338
6alpha-Mannobiose	11.4977	12.5291	12.4466	12.1599	11.2352	11.3366	12.4178	12.2094	10.9477	10.993	10.8922	10.9978	11.2044	11.5528	10.5803	11.9304	10.7225	11.2883	11.256	10.74	10.9817	10.8493	10.9265	10.8657	10.7629	10.688	9.75054	10.6779	9.75054	9.75054	13.4229	9.75054	12.9717	11.2463	9.50541	8.75054	11.2827	11.1952	11.4403	9.3355	11.8739	11.1639	10.8937	11.0233	11.3247	11.015	10.994	11.3306	10.8376
6alpha-Prostaglandin I1	13.1942	13.3622	13.0631	13.1688	13.1184	13.1722	12.8964	13.1344	11.322	10.8799	12.9606	13.7332	13.3049	13.3176	13.2854	11.4707	11.8383	13.6091	13.4123	11.4514	12.9646	13.0123	13.0545	12.5459	13.0235	13.4049	13.0639	12.9697	13.6939	13.108	13.3125	13.2973	13.564	13.5235	13.0732	13.251	13.819	10.7283	13.6864	11.3792	13.2972	12.87	14.7964	13.2657	11.4647	13.6046	13.0991	13.0451	13.6937
7alpha-hydroxy-3-oxo-cholest-4-en-26-oic acid	17.4308	16.919	17.3918	17.4577	16.7929	17.8073	17.2852	17.2634	17.0461	17.604	17.8486	17.8583	17.4494	17.574	17.9419	17.0872	17.5328	17.6824	15.3123	17.2527	16.9058	17.5026	16.9146	17.7399	17.7415	17.2807	17.4506	17.7215	17.5356	16.9618	17.3227	17.7798	17.6827	17.0985	17.6603	17.1132	17.4499	16.2302	18.3543	17.0523	16.5521	17.7309	15.7812	17.3919	16.0527	16.9138	15.5908	17.5883	18.0268
7alpha-hydroxy-3-oxo-Cholest-4-en-26-oic acid	17.385	16.394	16.6709	16.4672	16.6499	17.7296	16.9621	17.3153	15.7951	17.3594	17.8168	16.7146	16.8334	17.1658	17.6766	17.0547	17.4225	17.4992	17.1344	16.7907	17.0015	17.3605	16.8511	17.5501	17.782	16.7085	16.6763	17.8727	16.4439	16.1455	14.2743	18.1917	16.9619	17.0048	17.3127	15.7071	17.4832	16.9846	17.0763	16.107	16.0069	17.6196	18.0232	17.366	16.433	17.0325	15.8873	16.7786	17.1014
7alpha,24(S)-Dihydroxy-4-cholesten-3-one	13.9937	12.7342	12.948	13.2341	12.7483	14.54	12.0481	13.7521	13.4392	13.5831	13.1572	12.8481	13.6487	13.2653	14.4164	12.1332	13.1515	12.3135	14.2555	13.2118	13.3701	13.1116	12.6981	12.9301	13.8666	14.298	13.4592	13.8216	13.8661	13.2853	13.9372	13.5567	14.1448	15.5322	14.187	12.791	15.148	13.264	14.7059	13.3784	12.3067	12.0359	14.2699	13.8321	11.7079	13.8519	14.9339	13.7499	14.9244
7alpha,27-Dihydroxycholesterol	14.0558	13.897	13.5353	14.3534	14.0411	14.0728	13.8597	14.1132	13.6611	14.7481	14.9939	13.721	14.0343	15.3985	14.1617	13.3337	14.1575	14.598	13.6021	13.6571	10.8582	14.3696	15.1286	14.4195	13.8608	11.9857	12.8705	14.0906	14.5506	14.2133	14.4592	14.4282	14.3078	14.6928	14.6804	13.8886	14.309	15.2179	15.5329	15.0049	13.9607	16.6362	14.2102	14.1811	14.1519	13.592	15.1041	14.6529	15.3
8-iso-15-Ketoprostaglandin F2alpha	12.1428	10.5579	11.2583	11.4924	11.0543	10.9985	11.7278	11.2099	10.7729	11.9697	11.0724	10.9003	11.7612	10.5054	11.8273	11.8166	11.4499	11.0543	12.2946	11.7617	10.5054	10.451	10.7505	11.7505	11.6331	12.0814	11.9599	10.6332	11.3504	11.1422	11.9892	11.3793	11.8587	11.9906	11.125	11.1935	12.1265	11.492	12.3736	11.4229	12.0173	10.5319	14.4141	11.7392	10.1768	10.8798	12.1084	12.2905	12.3354
8-Iso-16-cyclohexyl-tetranor prostaglandin E2	13.4648	13.3772	13.2175	13.4676	13.6805	13.2766	12.8219	13.551	13.4789	13.7715	13.214	13.6673	13.1508	13.3589	13.3013	13.2961	13.5761	14.2878	13.4203	13.6531	12.6716	13.4686	13.4935	13.5423	13.5546	13.9384	13.1749	13.1157	13.9681	13.2818	13.6738	13.5055	13.8095	13.5362	13.1316	13.8306	13.8339	12.9129	13.0037	13.4485	12.5414	12.6412	14.3771	13.6386	13.8631	13.9986	13.5148	12.941	14.205
8(9)-EET	14.6212	14.6343	14.4929	14.8865	14.2361	14.577	14.173	13.6499	14.8187	14.8732	14.6174	14.9186	16.0003	16.3925	14.7182	14.6578	14.8249	14.602	14.3629	14.8919	14.0478	14.8876	14.5504	14.811	14.4714	14.8634	14.5458	14.5002	15.2434	14.3827	14.9366	13.633	14.228	15.2285	14.3853	14.6271	14.9441	13.8698	15.0336	14.4654	14.5668	15.2273	15.246	14.6907	14.7124	14.6208	14.373	14.5931	15.1798
8(9)-EpETE	13.7879	11.7493	14.0056	14.1872	11.4283	11.5209	15.9881	15.0388	13.8955	14.7416	14.1474	14.7347	13.9938	15.0747	13.2461	13.5623	15.1085	14.71	14.0472	13.8775	12.7166	15.257	12.487	11.6587	12.5945	13.9433	12.0385	16.2049	15.297	14.7523	15.1056	15.1171	11.7733	14.9721	11.4936	15.6455	15.1931	11.2903	15.1907	13.1465	14.2524	14.6012	13.305	11.6694	11.6103	11.8368	14.6413	14.065	15.1049
9-cis-Retinal	15.1268	15.8203	14.7613	14.0327	15.138	13.999	16.1634	15.7306	14.5668	14.2678	14.2937	14.8966	14.227	16.0953	15.6605	13.2917	15.2131	15.5892	13.9551	15.3505	13.7912	16.9589	14.8678	13.8731	14.8058	14.7793	13.991	13.2047	17.2072	14.9345	16.8531	15.5595	14.92	16.6335	14.9833	14.6332	15.75	14.5252	17.7412	13.7762	14.9906	16.4061	13.194	15.2899	13.6854	14.0785	14.7554	14.4131	16.4612
9-Deoxy-9-methylene Prostaglandin E2	15.7028	14.2559	14.399	14.9135	14.2752	14.5043	13.6641	14.2662	14.3818	14.5493	14.3196	14.6177	14.1869	14.6763	14.304	14.3242	14.6633	14.4047	14.1934	14.6475	13.6972	14.7851	14.4237	14.3234	14.2196	15.6352	14.2613	13.9819	14.81	14.1951	14.8107	14.2188	14.2341	14.7572	13.9503	15.7798	14.6229	13.3981	14.7011	14.1883	14.07	13.9998	14.4335	14.3532	14.5029	14.3546	14.1335	14.2276	14.8871
9-Deoxy-9-methylene-16,16-dimethyl Prostaglandin E2	15.1519	15.3769	15.3778	15.2711	15.5759	15.1647	15.5643	15.2627	14.6347	15.4612	15.3731	15.8093	15.6273	16.6183	15.9945	15.6473	16.4212	15.2224	15.2515	16.2753	15.7222	16.6104	15.3712	15.3589	15.5255	15.978	15.3069	15.2052	15.3568	15.3487	15.5871	15.463	15.5101	15.7665	15.1686	15.2744	15.2813	15.5156	16.4489	15.4083	15.336	16.9399	14.9327	15.4733	16.5888	16.0703	16.1122	15.636	16.6065
9-HODE	11.9763	12.7381	12.1202	12.1381	12.3862	13.2989	10.7733	12.9621	12.0455	11.9274	13.6429	12.0587	11.4277	11.8922	11.0979	11.8289	11.87	11.8882	12.059	12.7108	11.5624	12.0053	12.1625	12.031	12.5822	11.0641	11.763	11.879	11.821	11.6836	13.1108	11.4259	12.4526	11.8112	11.4256	13.6425	12.9627	9.99841	11.7521	11.9467	11.6464	8.75054	12.8564	12.1836	11.9565	12.494	11.4148	11.7109	11.8751
9-OxoOTrE	14.9546	14.7901	14.5284	15.9148	17.0933	15.417	13.7811	15.2032	15.8231	17.3283	15.5946	15.7589	17.0948	15.6742	14.5248	15.211	15.4693	14.6667	15.7252	16.0221	14.875	15.7096	17.4714	15.6593	17.0276	17.3888	15.5401	14.4071	15.9115	15.1353	15.7264	15.329	15.365	17.6675	14.9965	15.432	16.1432	13.6475	15.7818	15.6782	16.9011	14.8069	17.5187	17.5144	17.2219	16.0052	16.6725	15.3245	15.7368
9,10-DHOME	12.08	12.3183	12.3945	14.6018	12.0163	14.3011	12.4834	12.7377	12.5958	12.2881	12.2641	14.805	12.098	13.7237	12.1156	11.9879	13.7684	12.6378	12.1425	12.6801	13.3351	13.8254	12.4363	12.4998	12.7508	12.1344	12.0353	12.0156	13.7369	13.1702	12.8417	12.227	13.278	14.7531	12.6996	12.0632	12.552	13.7546	14.0553	12.3554	14.3118	14.781	12.6621	12.3117	13.7998	12.945	14.1176	12.2164	12.7272
9,10-DiHOME	17.7204	18.2363	17.631	18.1644	17.6332	17.3302	18.1205	17.9631	18.1216	18.1433	17.7704	18.2148	17.6044	19.3128	17.7315	16.7034	17.3957	18.4203	17.2643	17.7131	16.714	19.4154	17.6707	17.7317	16.8521	17.2945	18.0385	17.0789	19.6284	17.2771	18.6529	18.8422	17.0463	18.7994	17.2329	17.5973	18.3753	17.8514	19.8476	16.9609	17.2061	19.4249	15.6245	17.8518	17.5145	17.7439	17.6801	17.9518	19.818
9,10-Dihydroxy-12Z-octadecenoic acid	15.8774	16.0365	15.0241	15.3128	15.8407	15.7082	15.3683	15.9579	15.2568	16.0566	16.2835	15.7481	16.3028	16.2359	14.9531	15.782	15.1247	16.4706	15.8306	15.6247	14.7564	16.374	14.854	15.9135	15.4272	15.1851	16.2585	16.0682	15.4984	15.6545	15.3533	16.3612	14.865	16.2879	15.0076	14.9988	16.2082	15.7778	15.2436	15.3722	15.5742	16.0936	15.4823	15.4194	16.6237	15.7394	15.5434	14.6164	16.042
9,11-Methane-epoxyprostaglandin F1alpha	15.0204	14.7479	14.4782	15.1675	14.6504	14.9187	13.307	15.126	14.8175	15.0193	14.896	15.0958	14.419	15.1117	14.7652	14.5393	14.7896	15.1711	14.6817	15.2693	14.3682	15.2456	16.3626	14.9119	14.606	14.7704	14.4625	14.2912	15.4053	14.1894	15.1741	14.6721	14.7108	15.3171	14.6733	14.6543	15.2257	13.5036	15.346	14.6882	14.3826	14.1941	13.4207	14.9147	14.956	15.9866	14.6831	14.719	15.0742
9,12-Octadecadiynoic acid	15.7929	16.6246	16.0694	16.4029	15.9868	15.8414	16.4842	16.2209	16.5366	16.6755	16.369	16.806	16.1293	17.4667	16.2447	15.5031	15.7787	16.9392	15.4571	15.8346	14.8249	17.4326	16.132	16.1178	15.4798	15.4732	16.3888	15.9595	17.6913	15.9666	17.3525	16.7929	15.3692	17.0578	16.5831	16.3476	16.3118	15.9367	17.8918	16.5787	16.0939	17.7506	14.9139	16.2371	15.9629	16.2451	16.1992	16.4242	17.9792
9(10)-EpOME	19.1174	18.9251	17.4149	18.8709	19.3232	19.0341	17.9083	19.8559	17.929	19.5501	18.6732	19.1064	19.104	19.3924	18.1729	18.66	18.1107	19.0226	18.9344	18.9716	17.6071	19.3718	18.4191	18.7452	18.7301	18.6382	19.2411	18.8444	18.922	17.8815	20.8833	20.0956	18.0953	19.9067	18.1475	17.3442	19.8803	19.6187	19.2572	18.5127	18.8205	19.0356	18.6499	18.1901	19.9671	20.319	18.6748	18.1485	19.4092
9(11),(5alpha)-Androsten-3beta-ol-17-one	12.8004	13.1964	11.6922	12.8852	11.8475	12.1014	12.4082	11.2099	13.0469	12.1061	12.0563	13.4501	13.0062	11.8695	12.6431	12.9224	13.471	11.6825	11.7494	11.9388	11.492	11.774	13.7267	12.508	11.9383	12.3824	11.608	11.8475	12.2183	12.911	12.2657	12.1462	10.9404	12.3405	11.4364	13.6013	12.3297	11.3647	12.3132	11.849	11.5703	8.75054	12.3894	12.7341	12.9408	11.962	11.1074	11.9491	12.4343
9(11),16,(5alpha)-Pregnadien-3beta-ol-20-one	13.3526	14.2276	13.788	13.8518	13.3247	13.6811	12.8835	11.408	12.0976	13.9467	13.9464	13.5939	14.0934	14.1047	13.3021	12.2673	13.9468	13.854	12.9721	14.1443	13.3984	14.074	14.4533	13.4847	13.7644	11.8757	13.226	14.2744	14.2707	13.7821	13.175	13.3838	10.9614	13.7139	12.8833	13.3826	14.0488	12.633	13.3999	13.6011	11.16	9.3355	13.2682	11.1093	12.5395	13.336	12.8744	13.2644	14.439
9(S)-HpODE	14.5403	12.7352	12.6689	14.0066	13.92	15.1037	12.8454	15.2944	13.9026	14.2925	13.7512	13.6737	13.7728	14.5907	13.6066	13.3331	13.6855	14.8157	14.0039	13.8053	13.4706	15.3409	13.5892	14.1705	13.4614	14.4735	13.8011	13.9213	13.9022	13.2562	12.7393	14.2	13.162	14.3914	13.2213	12.5405	14.7738	14.3541	14.3653	13.3656	14.2169	14.0036	13.8425	13.6456	14.4101	15.5082	13.7718	13.108	14.2473
9(S)-HpOTrE	15.4362	15.2168	14.9501	15.0111	16.5342	13.7135	13.538	14.6462	13.8751	17.0896	15.0322	14.2317	16.781	14.2993	15.3272	15.3733	14.13	15.0871	15.3836	14.6183	15.3063	15.3039	16.9293	13.9613	16.5999	16.9279	15.3927	15.143	14.2526	15.1144	13.9596	14.2058	15.4098	17.2705	15.5971	15.1387	15.7805	14.9162	14.3286	13.7849	16.5897	15.3068	16.9639	16.8976	16.968	15.8523	16.2576	15.2148	14.5343
9S-Hydroxy-10E,12Z,15Z-octadecatrienoic acid	11.4118	11.3862	12.9694	13.525	14.3622	14.7039	13.9488	14.5697	13.6591	14.4697	14.1621	14.0962	14.7117	14.6349	13.6976	14.1239	13.1772	14.2569	14.674	14.0742	12.4841	11.9271	13.8492	14.1961	14.2263	13.6672	14.8524	14.6445	13.9151	13.8056	13.2351	14.4487	13.261	14.611	13.6224	13.5152	14.6226	14.8679	14.1453	12.0062	14.2112	13.9481	12.8387	13.8347	14.2244	14.5265	13.6029	12.865	14.1504
9S,11R-Dihydroxy-15-oxoprostanoic acid	12.6566	11.437	12.1354	13.7813	12.8576	13.1268	12.3411	14.597	12.6168	14.222	13.3401	13.9355	13.2121	13.4005	13.0321	13.9761	13.843	13.983	13.2863	13.8207	13.2739	14.1961	13.6392	13.4196	13.4616	9.3355	12.49	12.7771	13.7086	12.5844	12.4688	13.5951	13.2941	14.9764	13.0745	12.4811	14.7029	13.916	14.3057	13.4882	14.1108	13.6164	13.7534	14.0001	15.3991	14.3887	13.5498	12.8321	13.8581
9S,15S-Dihydroxy-11-oxo-5Z,13E,17Z-prostatrienoic acid	11.6209	11.4509	11.9204	11.5462	11.8561	12.1062	11.178	11.2423	12.4233	12.2622	11.6445	12.1705	11.9991	11.6427	11.7246	10.8798	11.9526	11.7513	11.6204	12.0964	11.693	11.8764	11.2424	12.1068	11.787	12.4539	11.4648	11.9304	11.9205	11.5579	12.1206	12.0699	12.4036	12.3366	11.817	12.1329	12.7185	11.1767	12.0438	12.3943	11.9403	10.21	15.3317	11.9216	11.8694	12.3299	11.451	10.0802	12.3423
9S,15S-Dihydroxy-11-oxothromboxa-5Z,13E,17Z-trienoic acid	8.75054	8.75054	8.75054	9.07243	8.75054	8.75054	8.75054	8.75054	8.75054	8.75054	8.75054	8.75054	8.92047	8.92047	8.75054	8.75054	7.75054	8.75054	8.75054	8.75054	9.83796	8.75054	8.75054	7.75054	7.75054	8.92047	7.75054	8.92047	8.75054	9.07235	7.75054	8.75054	7.75054	9.07251	8.99845	8.07248	8.99845	8.75054	8.75054	8.75054	9.5579	8.75054	8.33544	8.75054	8.75054	8.75054	8.99845	8.75054	7.59854
9S,15S-Dihydroxy-5Z,13E-prostadienoic acid	14.1506	13.7567	12.8646	14.156	13.9504	14.0285	14.2157	14.1668	13.7474	14.1559	14.2027	14.1776	13.9023	14.3053	14.0596	14.0846	14.116	14.2787	14.0881	13.0752	13.875	14.3431	14.2372	13.9161	13.1207	14.5173	14.1064	14.2048	14.2703	13.6271	14.1245	14.1557	13.7101	14.6916	13.7189	13.8164	14.6034	13.8755	14.3388	14.2021	13.5256	14.1358	14.3566	14.1919	14.208	14.3072	13.9538	14.1243	14.6509
Abietic acid	13.446	14.0157	13.675	14.1849	13.9482	13.946	13.7925	13.8301	13.9905	14.2344	13.7195	14.0199	15.9525	14.1074	13.8875	13.9932	14.0363	14.1156	13.9811	14.2067	13.6604	14.1743	14.0952	13.9333	13.9326	16.0955	13.8535	13.8005	13.8305	13.8031	14.2906	14.0654	13.8716	14.3117	13.0669	13.9722	16.5793	13.0822	13.8571	14.2489	13.5003	13.6845	14.5026	14.1078	14.2528	14.2128	13.7895	14.0449	14.4682
Acesulfame	12.3241	11.9332	11.3218	11.2807	11.371	10.6973	11.0019	11.8928	10.8051	11.5717	9.65909	10.9488	11.1789	10.2447	11.0973	10.8865	11.3006	9.87989	12.9086	9.65735	11.6271	11.0822	13.7547	10.8603	12.1929	11.2656	11.4058	12.0343	11.1274	11.3001	11.0846	10.201	11.4638	11.018	11.9718	11.2424	10.451	11.6801	11.2559	12.3028	10.4329	11.2826	11.2567	11.9278	13.0388	11.4833	11.6341	13.4071	11.0764
Acetyl-DL-carnitine	19.7645	20.28	19.1686	19.5842	20.3539	19.6524	20.3806	19.7979	20.756	19.5508	19.7775	20.2135	20.3673	20.153	19.967	20.0475	19.8719	20.6497	20.1588	19.6799	19.344	19.9469	19.7941	19.8479	20.0109	19.8754	20.0586	19.7789	20.3115	19.7788	20.4329	20.0513	19.967	19.7818	20.0778	20.3775	20.2748	19.4122	20.219	19.9976	19.4859	20.0756	19.9946	19.7407	19.7975	19.894	20.1051	20.2482	20.5947
Acetylcholine cation	13.9971	13.8156	13.8448	13.561	14.0209	14.3433	14.8538	13.8979	13.5339	13.3524	13.5479	14.4065	13.4817	15.1407	14.9315	14.4246	14.7629	15.233	15.51	15.2082	13.8497	14.3733	15.2327	14.1692	14.1415	14.5384	13.6162	13.7777	13.8246	14.3497	14.7184	14.0531	13.9129	13.678	12.9855	13.8198	13.7164	13.9799	14.5335	14.7649	13.725	15.3869	14.4228	14.4654	13.6139	15.2257	13.7616	13.8257	13.6697
AcetylPhenylalanine	13.9222	12.1653	13.2935	13.2774	11.8972	14.4926	13.9194	16.3749	12.9657	13.6812	13.8668	13.3618	13.1264	16.0458	13.3036	13.7583	13.6607	13.6832	14.197	12.5951	13.7353	14.4896	14.2445	12.5422	13.9302	14.2389	13.5022	16.0829	12.1316	13.6818	11.2532	15.2575	12.4899	15.7077	13.6289	15.1541	13.7818	13.667	15.7198	14.9419	13.1028	12.2549	15.7682	13.1702	13.8933	13.5266	13.123	13.0043	15.9331
Adenosine 5'-diphosphate	13.6465	13.7127	13.4361	13.4393	14.1585	14.0592	14.0543	13.7424	14.3558	14.133	15.335	14.1717	13.6182	13.6811	14.1402	14.5056	13.862	13.5828	13.8208	14.8515	14.6478	12.0632	13.3653	13.1168	13.0122	13.2732	14.4201	13.6325	13.466	13.43	14.0174	13.4614	13.3614	16.7837	14.4278	14.299	14.0283	15.5524	13.5712	14.8816	14.8606	14.329	14.1986	14.1129	15.0297	14.111	13.9796	14.4014	13.5892
Adenosine 5'-monophosphate	13.6376	13.5513	13.2734	13.049	13.5943	14.1965	13.7589	13.0457	14.0242	14.0175	13.9862	13.8706	13.6235	14.0369	13.7243	14.454	13.7289	13.6275	13.6945	14.5828	14.7665	13.8846	13.5181	13.71	13.1556	13.1639	15.4774	14.43	13.6049	12.936	14.6853	14.8454	14.1281	15.4081	14.9926	14.6438	14.989	13.9849	14.5459	15.0628	15.4308	15.2813	14.79	15.0255	15.5463	15.1256	14.7584	14.8392	14.4656
Adenosine_Diphosphate	12.9383	13.0603	12.5657	12.7647	13.4185	13.2193	13.0111	13.0208	13.5299	13.7433	13.3062	13.3501	13.554	13.433	13.7583	14.0162	13.3632	12.976	13.141	13.9152	13.7115	13.1889	13.2072	13.0326	13.0637	12.8068	13.6713	12.6459	13.3129	12.4936	13.4032	12.7863	12.8628	14.7117	13.5273	13.5724	13.2558	13.1874	13.1406	14.0923	13.914	14.2605	13.7558	13.7877	14.0968	13.3625	13.4886	13.8174	13.0703
Adrenosterone	8.75054	8.75054	8.75054	9.07243	9.07251	8.75054	8.75054	8.75054	8.75054	8.75054	8.75054	8.75054	8.92047	8.75054	8.75054	9.07243	8.92047	7.75054	8.75054	8.92041	8.75054	8.92047	8.75054	8.75054	8.75054	7.75054	9.07243	8.75054	8.75054	8.92047	8.75054	8.75054	8.75054	9.07235	8.75054	8.75054	8.75054	9.33751	8.75054	8.75054	8.75054	8.75054	8.75054	8.75054	8.75054	7.75054	8.75054	9.07243	8.75054
Ala-Ala	13.3367	13.2503	13.4089	13.1937	13.2617	13.1795	13.1037	13.132	13.2921	13.0706	13.153	13.0001	13.1209	13.0773	13.016	13.1145	13.0346	13.1	13.0081	12.9043	13.028	12.7298	12.9176	12.7613	12.8446	13.0474	12.9008	13.0093	12.9433	12.9151	13.2646	13.4573	13.4626	13.3702	13.2152	13.1664	13.22	12.8751	13.12	13.0434	13.0575	13.0877	13.0633	13.0703	13.0685	13.1121	12.9324	12.7378	13.0582
alpha-Androst-16-en-3-one	14.0506	13.9511	13.6662	14.0557	13.8596	13.7877	13.6654	13.9456	14.2764	14.3634	13.954	14.2283	14.4154	14.2298	14.574	14.2556	14.432	14.7349	13.6232	14.4852	13.818	14.0996	13.8627	13.6147	14.22	14.6794	13.7897	13.8275	14.6545	13.7281	14.0414	13.661	14.4517	14.8143	14.5231	13.8035	14.77	11.6693	14.9398	14.1847	14.4181	13.0458	14.6251	14.6357	14.6766	13.7655	13.614	13.358	14.7714
alpha-Bisabolol	13.053	12.8075	14.1883	13.1112	13.4525	14.2911	12.9469	13.026	13.4459	14.3368	12.9143	13.9192	13.1208	13.0029	13.1988	13.1435	13.1614	15.5266	13.348	14.0253	14.793	13.3636	14.2984	13.2105	13.3322	14.9957	13.7538	12.8369	13.1886	14.8776	13.0334	14.8426	13.2743	13.5734	12.8899	14.3177	16.5639	12.393	14.3399	14.3425	13.469	14.3183	13.642	14.9687	14.3847	15.6393	13.166	14.5236	13.3908
alpha-CMBHC	13.279	13.5657	13.2426	13.3529	13.5981	13.3265	13.0923	13.2507	13.6892	13.4401	13.1244	13.5056	11.7621	11.6358	13.2293	13.3456	13.6239	13.251	13.3541	13.5485	13.0275	13.5027	11.9886	14.8398	13.4056	13.7408	13.3859	13.395	12.644	12.3432	13.2584	13.3572	12.2578	13.93	13.3019	13.4405	12.2904	12.6208	13.9402	11.9977	13.5673	11.6703	15.7536	12.7689	13.437	12.2729	13.0041	12.0089	13.8657
alpha-ESA methyl ester	16.8164	17.5484	17.1775	17.5507	16.9929	16.7015	17.5296	17.296	17.4991	17.6806	17.3519	17.8066	15.9975	18.6821	16.6847	16.223	16.7985	18.0328	16.205	16.7855	15.0907	18.6055	17.1201	16.9694	16.3382	15.7994	17.001	16.3398	19.0336	16.8906	18.5963	17.8946	15.3203	18.3509	16.8062	17.2032	17.6324	17.0347	19.1321	16.6158	17.0131	19.0959	15.6557	15.9379	17.0625	17.2651	17.2389	17.4813	19.2611
alpha-L-Glu-L-Tyr	14.7924	14.7374	14.3676	14.2075	14.7419	15.3954	14.8555	14.6378	14.6036	15.0417	14.6841	15.2666	14.9409	14.5094	15.0332	14.8392	15.0129	14.5827	14.9211	14.8847	14.7382	14.6368	14.6551	14.7371	14.8809	14.4419	15.392	15.3343	15.0874	15.1509	14.6744	15.0508	14.8208	14.8036	15.2585	15.0044	16.1233	14.3744	15.1586	15.4216	15.1791	15.3716	15.4478	15.0621	15.033	15.3347	14.7573	15.2085	14.549
alpha-Methyl cinnamic acid	11.9115	12.108	11.4784	11.5834	11.4911	11.1429	11.6574	12.8704	13.4325	13.4254	14.1188	11.6444	13.4905	11.817	11.6334	11.6486	12.0636	12.5069	11.5691	11.7402	13.6312	11.1255	11.7835	13.3351	11.5045	11.4398	11.7147	11.9107	13.6655	11.5443	11.45	13.7837	13.3422	12.0544	13.3862	12.9935	11.6566	13.1474	11.3345	11.8576	13.3387	11.9988	12.1669	13.423	13.6836	12.2985	15.0193	13.926	13.2855
alpha-Methyl-L-tyrosine	11.5726	10.066	10.1193	11.0878	11.2129	10.9096	10.6821	11.018	10.8165	11.3823	9.6965	11.6934	11.4525	11.6332	13.1824	10.0738	12.3892	11.4222	10.6452	10.9855	11.5712	11.3644	11.4463	11.083	10.7855	10.4529	10.2536	10.8376	11.8983	10.9882	10.6987	11.2489	11.0897	11.4918	11.4588	11.0926	11.6618	11.4299	11.8371	11.73	10.9702	11.7039	11.0092	11.1828	12.1372	12.0584	10.8684	10.5114	11.8245
alpha-Muricholic acid	13.4732	13.827	13.5781	13.5116	13.1931	13.8091	12.6991	13.0208	14.0393	14.6081	13.9598	13.6561	13.2873	13.7348	13.4565	13.699	13.758	14.037	13.4894	14.1954	13.8127	13.756	13.0845	13.9122	13.3777	13.7121	13.9945	12.8633	15.1788	13.8131	14.4192	13.7897	13.4459	14.0931	14.3933	15.7334	14.0927	13.0199	14.7453	14.0407	13.8758	15.8327	14.1145	14.8024	14.3486	14.52	15.4504	15.6888	14.2708
alpha-Tocopherol	17.0707	17.5567	14.1966	17.8625	17.2819	17.585	13.1842	18.2505	14.0172	18.3979	14.3524	17.7742	15.1822	13.9284	17.7169	17.0591	18.2006	17.6635	15.8042	17.5581	17.5502	12.3659	17.4943	17.5209	17.769	19.2771	15.7564	17.5389	13.8835	17.7587	14.4208	13.6094	17.6974	14.3777	17.959	14.2525	17.573	16.4424	13.896	18.0025	17.6784	13.7483	14.0473	14.2366	18.1692	17.7181	13.8844	17.7433	13.9867
Anacardic Acid	12.0152	11.4716	11.3263	11.4204	11.7752	11.8731	11.448	11.2487	11.4992	11.9767	11.7043	11.4075	11.5242	11.4543	11.4131	11.1833	11.4268	13.1039	11.6219	11.6834	11.2339	12.1118	11.1896	11.3903	11.6672	11.0958	11.6414	11.1608	11.4763	11.9165	11.5873	11.7679	11.5157	11.502	11.595	11.3416	11.6539	13.032	11.8432	11.7266	11.7086	11.4372	11.9223	11.0925	11.7623	9.3355	11.4667	11.0106	11.4329
Anandamide	12.4045	13.8735	14.1699	13.528	12.3156	14.0715	12.0625	14.1105	12.244	12.2567	12.6967	13.7748	12.7403	14.245	14.1583	12.6707	14.3348	14.6337	12.1642	14.4797	12.8931	13.2464	12.3022	12.0267	12.9261	12.1076	12.2021	14.4255	14.5348	12.1472	14.874	14.0658	14.0956	14.6078	12.0166	12.4673	12.4598	13.8408	14.7785	14.3118	12.9042	14.2318	14.1025	12.0989	13.5833	14.2898	14.2653	13.8235	14.5454
Androsterone sulfate	20.4111	20.3379	19.8103	21.6194	19.9684	20.3814	20.2554	21.1413	20.3404	21.9217	22.5326	20.606	20.7118	20.3066	21.7462	21.6954	20.7302	22.2006	19.9772	21.3428	20.9756	22.3555	21.9513	20.6725	21.6703	22.2327	20.0749	20.3063	21.0783	20.6368	13.9271	21.1818	11.5634	21.6143	19.0229	20.77	21.1726	19.1444	17.4035	19.9935	18.2107	21.0321	21.1718	21.2147	21.4095	21.0713	19.9578	19.0916	21.2689
Arachidonic acid methyl ester	11.1929	13.5302	13.876	13.2779	12.413	11.1074	14.0247	11.8598	11.193	13.6491	12.954	14.0424	13.0947	13.9314	13.4396	13.7024	13.706	13.0766	10.772	13.624	13.0311	14.171	13.6428	13.4039	13.2914	12.9239	12.8258	13.4085	14.0296	12.5826	13.8737	13.9115	13.0526	12.8618	13.7605	13.778	13.1475	13.0097	13.914	13.6059	13.9006	15.3928	13.1059	13.6771	11.3799	12.984	14.6189	13.1759	14.9065
Arginine	15.5478	15.5471	15.3712	15.8686	15.4523	15.498	15.0754	15.4984	15.4617	16.0032	15.2652	15.5383	14.8814	15.2812	15.8607	15.6792	15.129	15.4266	15.8491	15.5884	15.1864	15.3877	15.5263	16.2537	15.9051	15.665	16.2427	15.8543	15.9486	15.5073	14.8918	15.3997	15.1283	15.7079	15.9908	15.5564	15.8926	15.3833	15.0241	15.7903	15.3562	15.1032	15.4736	15.6077	15.3599	15.5774	15.6184	15.8688	16.3824
Asp-Asp-Lys	16.3565	16.468	16.4761	16.59	16.4399	16.4278	16.3362	16.5396	16.4278	16.4854	16.5531	16.5553	15.8167	15.5864	16.9376	15.5413	16.8542	15.6416	16.8497	15.485	16.8898	16.4212	15.1585	15.2809	15.3332	15.3663	16.3789	16.574	16.4809	16.3986	16.2564	16.3487	16.5684	16.3502	16.4709	16.2831	16.385	15.9946	16.3043	16.3986	16.4361	14.2065	16.8026	16.7786	16.824	16.833	16.7765	16.791	16.7944
Asp-Leu	13.8509	14.3161	14.2672	14.4505	13.3267	13.749	13.9095	14.1303	14.1763	13.9652	13.131	14.2179	14.8722	15.4655	14.2087	14.8457	13.5827	13.8807	13.7075	13.6563	13.1652	15.1224	14.3081	13.1768	13.0806	14.2934	13.6584	14.2209	14.2777	13.7856	12.5169	14.5822	14.0974	13.5706	14.8626	14.6509	14.9802	12.9928	14.3146	14.8717	14.4671	15.4413	15.324	12.7294	14.1487	14.9562	13.8592	15.9208	13.8467
Asp-Phe	14.452	14.7745	14.8219	14.5037	14.2516	11.6572	14.5049	14.7907	14.4837	12.1329	14.8717	14.7989	14.9817	14.3964	14.7075	14.5714	14.6209	15.2109	12.0436	11.9402	14.0992	14.8667	14.9033	15.0178	15.2198	15.2369	15.0081	14.7569	15.1138	14.3676	14.4023	13.9602	14.7784	15.1947	14.6684	14.5881	11.6333	13.739	14.6342	11.7836	14.3247	12.2233	14.5879	14.1911	14.2379	14.6062	14.2294	14.0602	14.3684
Asp-Tyr	15.0399	15.1423	14.9813	14.7221	15.0615	14.3251	15.2431	15.0166	14.8683	15.1143	15.0312	15.2292	15.7619	15.5301	15.4615	15.4281	15.4761	15.517	15.3841	15.5002	15.4424	15.0153	14.8338	14.0088	14.439	15.0644	15.3062	15.3599	15.1834	15.1816	14.8323	15.2173	15.4998	15.1548	15.3712	15.0351	15.4575	14.8855	15.175	15.4208	15.2659	13.7442	14.7628	15.4509	15.5206	15.5976	15.3122	15.8967	15.2741
Aspartate	16.6561	16.6882	16.6838	16.679	16.7091	16.6018	16.5883	16.5556	16.5476	16.5694	16.5793	16.3494	16.0091	16.3924	16.4633	16.5159	16.4293	16.3688	16.3998	16.3214	16.3718	16.3303	16.2959	16.3184	16.2133	16.3489	16.2417	16.2484	16.2164	16.2843	16.6896	16.6772	16.7013	16.6868	16.6185	16.6938	16.5957	16.4838	16.4401	16.5211	16.5365	16.4892	16.4652	16.4581	16.4297	16.5037	16.4101	16.3311	16.3369
Aspartic acid	15.305	15.2052	15.3171	15.2923	15.0828	15.1416	14.9421	15.0514	15.2075	15.1077	14.9855	14.3614	15.1151	15.0064	15.1215	15.0112	14.9869	14.9755	14.8102	14.7378	15.2571	14.7047	14.7691	14.9001	14.7277	15.0654	14.8645	14.7371	14.7978	14.7325	15.2018	15.1812	15.2821	15.1185	14.5438	15.0667	15.1565	15.1105	14.9576	14.3503	15.1137	15.1006	14.9668	14.9649	14.991	15.1123	14.8747	15.0287	14.8641
Asymmetric dimethylarginine	11.2847	11.6621	13.1105	11.6714	13.0094	11.62	13.0114	11.492	10.934	11.7038	11.8426	11.6005	12.813	12.8135	13.023	12.8197	12.8588	13.5779	10.7278	13.0485	12.7314	12.523	13.2271	12.4701	12.9685	12.4158	13.1882	13.0041	12.4399	12.9653	13.3858	13.5159	12.0858	13.4241	11.6213	13.1974	13.4222	12.2094	12.8713	12.8167	13.0563	12.972	12.9899	12.4301	13.4822	11.9553	13.1027	12.962	10.2424
Azelaic acid	10.5318	11.0359	10.3354	11.1599	10.7278	11.0173	9.75054	11.2262	10.1429	10.8798	11.3652	11.2424	11.1429	10.9003	10.5579	10.9003	11.21	9.75054	10.3355	10.7729	10.8798	11.7163	10.9204	11.2263	10.5578	11.2099	10.9984	10.9984	10.3355	11.2424	10.9985	11.4647	11.1428	11.5187	11.1428	11.596	10.3355	10.9403	11.2741	10.6085	11.1081	11.2741	10.96	11.1428	11.2099	10.9793	11.0359	11.1255	11.0725
beta-Hydroxyethyltheophylline	11.6829	13.1771	11.1112	11.37	12.4918	11.8471	11.3835	12.1863	12.2401	11.8733	12.8568	12.459	12.8402	11.3198	11.9726	11.3699	13.3784	12.8289	11.2265	12.8713	11.4963	11.6537	11.996	12.9863	12.4409	13.0121	12.2631	11.917	11.6692	11.8006	12.1405	12.1058	11.8421	13.1092	13.3747	13.4946	12.5454	12.215	11.962	13.3911	12.0272	11.9716	12.2038	12.1298	13.5364	12.9235	12.1726	11.866	11.7992
beta-Methylphenethylamine	14.2637	14.1029	14.1989	13.7615	14.5817	13.7817	13.496	13.3167	13.7559	13.8293	14.0088	14.1443	13.7859	13.0757	12.7262	13.233	13.7049	13.7021	13.802	12.5241	13.6585	14.3118	13.2544	13.8187	13.0615	13.1151	13.8719	13.7279	14.1021	13.6362	14.0781	13.9738	13.8282	13.8573	13.9009	13.7353	13.0602	14.0855	14.3327	12.4659	13.875	13.9685	13.1953	13.8885	13.7878	13.7141	13.9545	13.3528	14.1397
Betaine	15.6114	15.6603	15.6822	15.0221	15.5748	15.8052	15.6171	15.6739	15.5894	15.665	15.6711	15.5867	14.1434	15.6176	15.7044	15.6754	14.2083	15.8019	15.6566	15.6007	15.7648	14.1069	15.6101	15.7079	15.5827	15.6426	13.9646	15.5705	14.1336	15.4657	15.5967	14.8152	15.669	14.1372	15.6171	15.591	15.5892	15.7555	15.0239	15.6779	15.6239	15.7066	14.7548	15.6841	15.719	15.5061	15.6244	15.6309	15.5866
Bicyclo-prostaglandin E2	13.8924	13.613	13.6434	13.7764	13.7163	13.791	14.9877	13.8195	13.9888	13.8958	15.2413	14.0127	13.7802	13.9075	13.8884	13.2752	13.2313	13.503	13.5818	14.0555	13.0599	13.9378	13.3299	13.5434	13.9696	14.0136	13.8344	13.7034	14.1603	13.538	14.3128	12.8981	15.0393	14.2072	13.0403	14.1552	13.2898	12.4306	13.9894	13.6816	13.5176	13.0036	11.2922	13.8494	12.8865	13.7656	13.2889	14.1198	14.1635
Bicyclo[2.2.1]heptane-2-methanol	12.7708	13.1039	12.5972	12.8107	12.7426	12.6044	12.5969	12.6542	12.8625	12.6952	12.7483	13.2849	12.8914	12.7734	14.1751	14.5135	15.1338	14.9894	12.7785	13.9689	14.0326	13.0407	12.8316	13.104	13.1626	13.1075	13.8427	13.221	13.0263	12.8099	12.8058	12.8151	12.7691	12.9007	12.8192	12.8468	12.8821	12.2841	13.7914	12.8301	12.8439	14.6599	12.786	13.9426	14.4753	14.8814	15.3122	13.5536	14.2992
Biliverdin	17.7046	18.7501	19.3754	18.9353	18.5822	18.6707	16.6972	18.1605	19.1556	19.7188	19.0559	19.037	18.4656	19.4234	18.8172	18.897	18.366	18.6724	18.444	19.1523	16.1813	18.2716	18.2278	19.308	19.4339	19.0883	19.6475	18.7479	19.0953	17.1251	18.5188	18.7176	18.4085	18.5113	17.0963	19.0834	18.624	17.565	19.1997	18.7975	16.3304	16.0423	18.5385	17.9058	18.6924	18.3771	17.8114	18.5907	19.6129
Bimatoprost isopropyl ester	12.9681	12.571	13.0672	11.0536	12.817	13.2174	13.1327	13.051	12.9062	12.8176	12.8957	13.4649	13.9506	13.3309	13.1917	13.0415	13.0632	12.2544	13.1629	13.1902	12.8276	13.1806	12.8437	12.8799	12.2882	13.4068	13.1974	12.7923	13.4091	13.1831	13.349	12.5661	12.7016	12.942	12.8594	12.8016	12.8016	12.6746	13.2347	12.3113	13.3054	12.9616	13.7279	12.8008	13.0417	12.486	12.9662	12.2154	12.8263
Bisphenol A bis(2,3-dihydroxypropyl) ether	11.7864	12.0445	11.6732	12.0386	11.968	11.8002	11.6912	11.613	11.5279	12.1951	11.5761	11.7912	11.9583	13.5368	11.7329	11.6292	11.9686	12.0081	11.6138	12.0144	12.4147	12.2495	12.1569	12.0026	10.9677	11.6887	11.2294	11.2555	11.224	11.5366	14.2645	11.5563	9.79495	12.1576	13.3933	9.33544	13.9155	11.5558	11.6294	12.7068	12.602	10.1756	14.8219	11.2786	13.169	13.8564	11.0234	14.6549	12.0543
Bufalin	12.277	11.8921	12.0087	11.9695	11.7998	11.2412	12.0827	11.6725	11.9865	11.9484	11.8457	12.1647	11.9717	11.28	11.523	12.0676	11.5939	12.1655	12.3029	12.1702	11.0035	12.1933	11.9647	11.8055	12.3374	11.3333	11.2886	11.7351	12.363	12.1679	12.0198	11.7284	12.533	12.3918	12.2833	12.0665	13.2464	11.6823	12.9139	12.1124	12.6537	9.75054	11.9995	11.4701	11.5141	11.8396	12.1868	12.4736	11.9463
Butyryl carnitine	19.0785	19.7808	18.7466	19.0679	18.6012	19.1622	19.1503	19.2618	18.2426	18.7251	18.786	19.343	19.6664	19.3391	19.3392	19.5867	19.4241	19.0333	19.4358	19.3431	18.1309	19.2239	19.0898	19.3799	19.2288	19.7481	19.0331	19.2884	19.2781	19.0077	18.155	19.0895	19.3637	19.1447	18.8913	20.0156	19.4007	16.777	18.1905	19.692	19.0005	18.6105	19.4279	17.7524	19.1124	18.7697	18.8482	19.7063	19.5094
Caffeic acid	12.9771	12.7457	12.5382	12.2614	13.0962	13.234	12.9628	13.0919	13.1058	13.5579	13.3728	13.3609	13.0995	12.5543	13.1218	12.8826	12.8512	13.6697	12.7441	13.1248	13.1337	13.207	13.0309	13.5163	13.2853	13.1261	12.9989	12.9779	12.7914	12.757	12.6295	13.129	13.2464	13.5228	13.0343	13.4726	13.1561	12.8562	13.1294	13.7984	13.1453	13.2655	12.8581	13.0127	12.7326	13.6884	12.9032	13.1276	13.0374
Caffeic acid methylester	12.1891	12.4872	12.002	11.5516	12.2931	12.822	11.7521	12.192	12.3735	12.5121	12.3146	12.0792	12.5615	11.286	12.6928	11.4325	12.4593	13.0836	12.287	12.2155	12.0509	12.1886	11.4616	12.7636	12.6971	12.9871	12.0894	12.1561	12.4093	11.5641	12.5658	11.7229	12.5189	12.7812	12.6061	12.3815	12.7071	11.4115	13.1531	12.443	12.9876	11.8635	12.5368	11.8231	12.0787	12.7373	11.4087	12.2713	12.3789
Caffeine	15.7549	19.2849	14.4676	16.903	18.1066	17.505	18.7955	16.2757	17.8794	18.3264	18.7603	17.8267	18.9375	17.2437	17.9102	15.9773	18.8573	18.6911	15.7646	18.1949	17.3337	18.4706	13.3825	17.9788	18.7089	18.7796	17.8212	17.4656	18.84	13.008	18.7488	15.1972	19.5045	18.4617	18.4024	17.7593	17.7045	17.7067	19.1954	17.8429	15.7688	17.4315	13.993	17.2241	17.9236	18.3454	16.1614	18.4084	12.9644
Cannabidiol dimethyl ether	11.889	12.0059	11.9287	12.0623	13.7375	11.5951	12.4215	12.1247	11.8883	13.5893	12.5688	12.026	12.1161	12.9182	11.6072	11.8158	11.7039	12.4487	11.4087	11.9394	11.7038	12.9602	12.2951	12.1412	11.6448	13.3937	11.5055	12.1675	13.0471	12.1411	12.3117	12.8732	11.9088	12.2881	11.919	12.2407	13.9708	12.1414	13.3751	11.9984	11.8369	14.3168	11.7499	12.6676	11.783	11.5698	12.4633	12.1584	12.7672
Carbocyclic thromboxane A2	19.185	19.7155	18.9461	18.6946	18.9702	19.2559	19.6767	19.0154	18.9515	19.1753	19.013	19.2023	19.9033	19.2716	18.6763	18.9934	18.1804	18.8406	19.5558	18.3121	17.3998	19.1622	18.2487	18.9563	18.798	18.1029	19.9797	20.1589	18.2789	18.7187	19.0815	19.3115	18.9043	19.2338	18.5116	19.0961	19.0219	20.0551	19.5715	18.892	19.4791	18.6793	20.0455	18.3468	18.8309	19.2951	18.9548	18.581	18.6626
Carnitine	17.8517	17.6541	17.0952	17.2355	17.77	17.9686	18.3266	17.9848	17.7149	17.3689	17.9543	17.8363	18.0715	18.0503	17.9182	18.4876	18.2467	17.733	18.1696	17.8062	18.2339	17.593	17.453	17.3562	17.2878	17.3034	17.7893	17.6755	17.1933	18.1353	17.5253	18.0674	18.1676	17.5815	17.4167	18.2194	17.8366	17.7864	17.3911	18.0548	17.5341	18.3005	18.5693	18.3562	18.053	18.2667	18.2864	18.4578	17.6739
Carnosol	13.4346	11.9308	12.0263	13.4389	13.4834	13.3442	13.0657	11.8065	13.4264	13.3829	13.9982	13.3693	13.857	13.8361	13.7658	14.2678	13.8036	14.1587	13.6386	13.3913	13.2437	13.2964	13.3044	13.5696	14.0872	13.3305	13.7344	14.0892	12.5401	13.4908	12.5145	13.6096	13.9489	13.4873	13.076	13.5171	14.4753	13.3732	13.7904	13.3716	13.1953	12.9951	14.0943	12.3721	13.7568	13.9389	12.9819	13.0954	13.4755
Cer-NDS d18:0/16:0	14.8146	12.6471	12.1492	14.351	12.5368	12.0539	11.6087	12.3591	13.6139	11.8213	12.3228	12.1339	11.5094	11.6557	11.765	11.8818	11.957	12.0494	10.0725	12.0959	12.6683	12.5518	12.9852	10.0725	12.3638	12.4845	11.5533	12.5116	12.7003	12.6435	13.7458	13.199	10.2099	12.5704	12.9972	9.3355	12.1554	11.6246	9.3355	11.3765	10.21	11.8661	11.7619	12.0378	9.3355	11.9345	13.2627	12.6497	12.754
Cer-NS d16:1/16:0	12.1684	10.3944	11.7163	11.305	10.21	10.0724	10.838	10.0725	10.0725	10.0725	11.7949	10.0725	11.6694	10.7949	9.99849	10.0725	10.0725	10.2741	10.0725	10.0725	11.8798	10.0725	10.3355	10.0725	10.0725	11.7278	10.0725	10.0725	10.21	10.0725	11.3355	10.6086	11.7948	11.4784	12.6987	10.2741	10.21	10.5054	10.3944	10.6086	10.5579	9.75054	10.7949	10.21	10.3355	10.0725	10.0725	10.0725	10.2741
Cer-NS d17:1/16:0	12.6438	12.0865	12.7151	11.4457	11.7258	11.1735	12.0491	9.45098	9.3355	12.4302	12.5988	11.7699	12.6054	12.0822	12.1621	9.3355	12.0121	9.3355	12.0022	9.3355	13.0471	9.3355	12.2712	11.9233	13.5483	13.6088	9.3355	9.3355	9.3355	9.3355	13.6919	11.6501	12.7104	12.6876	13.2238	11.9865	11.1175	12.0485	11.692	12.3475	12.4042	12.1819	11.9453	12.3699	11.9766	11.2441	12.1827	12.2371	12.6479
Cer-NS d18:1/16:0	16.4963	13.999	15.6542	13.7821	13.7178	12.8705	14.5505	15.4834	12.0359	13.4916	14.3258	15.3422	13.6259	12.8442	13.3372	12.5061	13.8966	12.6694	12.3944	12.2968	15.0699	12.351	15.0709	11.3943	12.0451	14.9895	12.5247	11.9984	11.8694	10.9985	15.0184	14.5538	11.96	15.4765	15.9646	11.3204	14.1668	13.5398	12.779	14.8964	12.1428	13.617	13.239	13.5059	11.7047	13.0221	13.612	13.9605	15.212
Cer-NS d18:1/16:1	12.9442	14.2125	13.0074	13.5859	12.8382	12.4017	13.6511	13.6273	12.2902	13.8264	13.5652	13.3724	13.1179	14.0791	13.3937	12.5266	12.7472	13.2083	13.8318	12.8215	11.9269	13.5141	13.6943	12.5854	13.1997	10.8554	12.0321	13.2407	13.1616	13.1355	13.092	13.6042	12.1163	13.4999	12.4712	12.6483	12.481	12.9553	13.8357	12.5496	13.3755	14.6462	12.776	12.6683	13.1419	12.8043	13.6644	13.2326	13.8668
Cer-NS d18:1/18:0	11.8166	10.21	10.6332	9.92044	10.6574	9.75054	9.75054	12.2963	12.1081	10.3355	9.75054	10.0724	11.4647	10.3355	11.6693	11.7613	11.62	9.99845	10.3355	9.75054	10.0725	9.75054	10.5834	9.75054	10.3944	10.6086	10.6812	10.6813	10.21	9.75054	10.9793	11.8384	9.75054	10.96	10.5054	9.75054	9.75054	10.3355	9.83801	11.7832	10.3944	9.75054	11.3944	9.75054	9.75054	10.7047	11.4915	10.21	10.7047
Cer-NS d18:1/24:0	10.3944	10.7506	10.4784	10.3653	10.21	10.2741	10.0725	10.0725	10.0725	10.1429	10.1429	10.0725	10.1428	10.3052	10.0725	10.21	10.0725	10.0725	10.5578	10.0725	10.0725	10.8798	10.0725	10.21	10.21	10.21	10.0725	10.21	10.0725	10.0725	10.0725	10.0725	12.2421	10.1429	12.4509	10.838	10.0725	10.5834	10.5588	10.1429	10.6331	10.2424	10.1429	11.5318	10.0725	10.0725	10.0725	10.2741	10.0725
Cer-NS d18:2/16:0	14.1722	12.6537	14.4025	12.6144	12.9489	13.4661	13.6934	12.4558	10.7505	13.7834	13.7292	13.2038	14.5979	12.1255	13.9141	12.3875	9.3355	9.3355	11.5964	9.3355	14.6377	12.1173	13.661	10.6331	12.5842	14.9941	9.70465	9.83805	9.3355	9.3355	15.3652	13.0274	14.2094	14.077	14.6102	13.4325	13.3358	13.8243	13.601	14.1839	14.208	13.8329	13.0532	14.0211	13.682	12.8965	9.3355	11.16	14.2779
CerP(d14:0/18:0)	15.0826	12.8058	14.1988	13.5725	14.8719	13.1293	14.7877	12.7364	10.108	12.7727	13.4402	13.269	13.4983	13.0687	12.3125	13.6995	11.3224	13.9901	13.1902	13.186	13.0346	11.4331	13.4	13.7948	13.3899	13.3629	12.6052	13.7246	13.0359	13.3659	13.0539	13.926	14.244	13.2424	13.4582	14.3759	14.8873	13.202	15.2803	15.1911	12.6761	13.6171	13.3384	11.5323	14.6941	14.4119	11.5238	10.3084	11.0352
CerP(d14:0/18:1)	11.2418	16.8924	15.6055	16.6054	17.3335	17.1274	15.2046	15.795	10.6813	16.094	15.6583	15.9043	16.264	15.5012	10.9793	15.9861	15.612	11.4524	12.1941	15.9181	9.45098	10.9841	15.4533	11.44	15.998	10.21	16.7161	15.8489	15.1153	15.6647	15.7144	16.417	16.0717	15.9101	15.4496	16.0986	16.3279	11.9776	17.4449	14.6371	16.9338	15.5351	16.511	10.5054	11.93	11.8364	14.8229	10.3944	10.451
CerP(d14:1/12:0)	10.7704	10.3225	10.2718	10.7964	10.4579	9.28903	10.0286	11.0903	10.1465	10.8724	10.6909	10.1074	10.9318	9.28903	9.89154	10.7842	10.4646	10.9594	10.5393	10.634	10.8664	10.6413	10.6582	10.3949	9.28903	11.1581	9.28903	10.0973	10.9311	10.3684	10.2995	10.6553	10.0737	10.3034	10.2412	9.77683	10.2957	11.0041	10.1982	9.99224	10.4972	10.7614	10.7983	9.28903	11.0062	11.3956	10.1762	9.44104	11.2056
CerP(d14:1/14:0)	11.6231	12.2804	12.4477	13.0747	13.4667	12.9869	12.2186	12.6228	12.0595	12.3286	12.1901	12.4381	12.8661	12.8882	12.0431	12.4241	12.2305	12.5936	12.4884	12.3404	11.9197	10.1428	11.92	12.9019	13.0044	11.8315	12.9895	12.708	12.2489	12.3105	12.6901	13.1101	13.297	11.6518	12.5115	13.0422	12.5086	12.6865	12.5582	10.1429	13.1404	12.6998	12.7129	12.1399	12.7552	12.4654	12.7867	8.92047	11.5783
CerP(d14:1/20:0)	19.0324	20.0821	17.7896	18.4962	18.9084	19.8557	18.3394	17.5193	18.3574	19.7651	17.2588	17.5542	17.2778	18.2279	17.8258	18.46	17.7108	19.182	18.0968	17.8208	16.924	8.75064	16.6504	18.4727	16.9635	16.4157	18.7878	18.0819	17.8931	18.2603	19.5681	18.1169	18.7525	16.8886	17.2562	18.8935	18.5888	19.5391	19.2807	18.7478	19.0753	18.0521	18.1114	18.1197	17.9092	9.60842	8.55785	16.5549	16.8947
CerP(d14:1/22:0)	15.835	15.3146	16.5653	15.2492	15.6807	15.1247	15.2629	16.2814	16.4545	16.4214	16.8322	13.9126	16.6366	14.9907	16.5752	14.8823	16.1564	9.55792	17.1272	14.8106	16.2494	9.87986	14.6746	16.176	16.4693	15.9392	10.6332	14.8379	16.3175	15.3799	16.0921	16.1312	18.5013	16.2383	16.6018	17.9341	14.5757	15.2658	16.5443	15.1182	15.872	15.7906	14.7691	15.0576	13.9899	15.712	10.5578	15.8517	15.4323
CerP(d15:0/18:1)	17.3069	17.6432	15.568	15.5965	16.0754	13.1542	15.9909	16.1998	12.7276	12.4637	15.1235	15.3438	14.5047	15.9224	14.9172	15.8941	15.2768	17.0896	15.1413	15.6675	14.9555	11.2255	15.3346	16.3283	15.3942	15.0401	17.0965	16.8053	16.2392	11.7055	17.3475	15.781	14.8792	14.8168	15.0873	15.0616	16.1732	13.1244	16.382	16.5731	16.2485	15.6389	15.3625	16.0006	16.9884	11.8798	12.7446	14.6283	15.0477
CerP(d15:1/16:0)	13.5701	13.8849	13.1845	12.1458	12.6459	8.75054	12.89	10.5579	12.921	12.5538	13.1083	13.0321	13.4314	12.632	11.4934	12.5136	11.7906	13.1354	8.75054	12.6136	11.5856	11.7239	13.0394	10.3355	12.0798	11.9709	11.1428	12.6208	11.8233	12.0904	13.0127	13.4733	11.8359	12.1844	12.2089	11.9451	12.1468	13.0515	12.1715	11.5811	13.122	12.5515	13.2851	11.7657	13.2079	10.5054	11.7847	8.75054	11.8349
CerP(d16:0/2:0)	14.1155	14.0724	13.6727	13.8551	14.1729	14.3956	14.1023	14.7333	13.2329	14.7179	14.6881	13.8971	14.4087	10.7404	14.244	14.3288	13.4337	14.4699	14.1153	14.4601	13.5121	14.4432	13.823	14.1088	14.3622	13.2786	14.9336	11.2612	13.4683	13.3577	14.2392	14.5987	13.87	11.6142	14.4085	13.7252	15.191	14.5641	13.8239	14.0019	14.2905	14.5045	14.3236	13.2732	14.26	15.521	13.0242	12.7483	13.827
CerP(d16:1/14:0)	11.6281	12.5193	9.50547	11.8106	12.2051	13.3802	11.255	12.179	11.6224	12.4938	11.9208	12.362	12.2711	11.8922	11.4219	12.1046	12.0196	12.8899	9.39431	12.5225	11.4477	12.4422	11.3646	8.07248	11.7922	11.3633	13.0838	12.2326	11.7685	11.9787	11.9977	12.3657	11.7255	12.1792	11.7894	11.7534	12.3227	9.07243	12.7522	9.55781	12.6792	12.125	12.6725	11.149	13.0974	12.403	12.9564	11.2369	11.489
CerP(d16:1/18:1)	11.277	17.4453	15.9525	16.6539	17.4642	17.8006	11.2886	16.5027	11.4785	17.5653	17.1381	16.5345	12.2401	17.5884	15.8615	16.948	17.1407	12.7483	12.7074	17.5983	10.8379	10.531	15.9716	17.8775	17.2825	9.45105	12.1243	17.2717	16.6202	16.6344	16.1567	16.6966	15.9496	16.2824	11.683	16.1521	16.7667	17.825	10.9821	11.0724	17.719	16.9126	17.7733	10.96	12.1348	17.3756	16.6688	15.7845	10.7949
CerP(d18:0/16:0)	15.4113	17.3669	14.7821	15.6488	15.8407	17.1426	15.3485	14.129	14.8462	16.4051	14.0773	14.3367	13.9002	14.4988	13.6962	14.922	13.0704	16.0391	14.5422	14.0365	14.264	14.7554	14.2255	15.363	13.122	12.5446	15.1522	14.8939	14.5449	14.8435	16.6179	14.5983	14.8194	13.4777	14.028	15.0197	15.7913	17.0189	16.1939	15.5581	15.8573	13.7117	14.6121	15.152	15.3969	11.7488	12.6739	13.0607	13.5268
CerP(d18:1/18:1)	18.3735	19.1054	16.9855	17.3089	17.9318	11.9201	17.0077	16.9749	17.3789	18.7213	16.3606	16.6067	16.277	17.0734	16.6004	17.2238	16.3937	18.1698	16.8716	16.6359	15.9801	10.6086	16.179	17.5567	16.1546	15.9565	18.304	17.316	16.6418	17.3415	18.8779	17.0452	17.312	16.1932	16.091	17.4729	17.5731	18.7192	18.0858	17.798	17.9773	16.6562	17.08	17.1826	17.7934	7.75054	10.274	10.4229	15.8799
Chalcone	16.0876	15.7688	15.697	15.9755	16.1848	15.9422	16.0081	16.121	15.8263	16.0967	16.1484	15.8301	15.7667	15.8539	15.8925	15.9482	16.0923	15.7749	15.8202	15.5442	15.7262	16.1536	16.1511	16.0593	16.3481	15.8897	16.0121	16.1809	15.8911	16.0071	15.9943	16.0989	16.1586	15.5872	15.8278	15.8496	16.0462	16.1577	15.9894	15.5388	15.7915	14.5456	15.6433	15.8089	15.744	15.6989	15.8182	15.6536	15.5947
Cholenic acid	15.9543	15.222	15.2359	14.4173	14.4873	16.1167	14.8794	13.2454	12.1716	13.7624	14.4442	15.2231	15.633	14.5518	15.4702	15.1563	15.5237	13.6476	14.3138	14.1322	14.1682	14.3634	15.4642	15.2862	14.498	15.0427	15.2514	13.8857	14.7071	15.027	15.9086	16.6394	16.8315	15.8701	16.9234	13.5568	14.6204	13.3446	14.5693	13.8235	15.2816	14.8225	15.3609	15.8508	14.7686	14.7575	13.4444	16.5735	17.4749
Cholesta-4,6-dien-3-one	14.3966	13.9644	13.9041	14.0106	13.8748	13.1333	13.0308	12.8681	13.2991	12.8892	14.2355	13.4187	13.9089	14.606	14.3132	13.7367	13.0189	13.322	13.402	14.2049	13.8804	14.9081	13.1294	14.2467	12.9785	13.088	12.9521	12.9029	14.2758	12.895	14.3834	14.7308	12.7255	13.1517	12.7242	13.8055	14.5103	13.7973	14.6365	12.7538	12.5008	14.6427	13.259	14.168	13.477	13.7502	13.5266	14.1414	14.8737
Cholesta-5,8(9)-dien-3beta-ol	13.4675	13.4331	13.2775	13.576	13.2019	13.4295	13.2463	13.6439	13.5544	13.5504	13.1764	13.6797	13.7255	13.5045	13.5185	13.6185	13.4926	13.6057	13.4903	13.632	13.3016	13.8445	13.5981	13.7931	13.7038	13.8492	13.7807	13.5615	13.7518	13.5924	13.7059	13.4876	13.5733	13.6436	13.2852	13.4293	13.7468	13.0073	13.8808	13.666	13.5605	13.0627	14.4757	13.4918	13.6127	13.6317	13.2735	13.4515	13.7798
Cholesterol	20.9098	20.6364	20.9459	20.7553	21.0426	21.0625	16.3796	20.0156	21.2989	20.9672	20.9742	21.1519	21.1395	12.9402	21.1825	21.3211	21.1581	21.002	20.9316	21.1457	20.953	13.4005	21.0359	21.6186	21.0426	21.6186	21.0224	21.2184	12.8574	21.0224	20.5451	16.2845	21.2419	20.8034	20.9951	21.0088	21.1332	21.4015	14.2593	21.265	20.9024	12.9681	20.85	21.0756	21.1269	21.1015	20.8876	20.85	13.4679
Cholesterol 3-sulfate	20.4972	20.5823	19.8186	19.1473	19.9315	21.1332	18.6727	20.8346	17.3776	20.5356	20.3211	19.2887	20.9459	19.6464	18.7332	19.9076	18.5616	20.2419	21.0292	19.8468	12.0946	10.6209	19.1324	19.7118	21.1946	18.6057	20.7056	19.8239	19.6725	18.7931	19.6375	18.2617	18.6071	12.4022	19.1022	18.0044	20.1704	20.5069	18.9795	19.9601	21.0359	19.0486	20.9243	19.858	19.345	21.6843	19.3627	17.7195	19.2182
Choline	16.7952	17.2729	17.5224	17.3815	16.7483	17.6387	17.166	17.5626	17.4048	17.3622	17.2304	17.4732	17.8465	17.5244	17.7015	17.3978	17.8185	17.5307	17.4019	17.5215	16.4254	17.7781	17.5803	17.5827	17.4851	16.2567	17.4239	17.6284	15.8895	17.2845	17.5289	17.1203	16.7338	16.7606	17.4212	17.293	17.2397	16.7025	17.2451	17.293	17.1225	17.5247	17.3011	17.0357	17.3032	17.622	17.2709	17.2738	17.7982
Chrysoeriol	10.8139	10.7009	9.07251	11.4823	11.7571	11.2589	11.0682	11.2549	10.9879	11.7986	11.0464	11.1964	11.5924	11.8051	11.5582	12.1172	11.431	11.4575	11.5584	11.3799	11.8118	11.2991	11.018	13.2701	11.2399	9.92044	10.8583	11.1006	9.3355	10.8772	9.3355	11.7664	11.1196	11.9173	10.9407	11.1879	9.75057	11.3666	11.7319	11.6037	11.3411	11.362	11.2515	11.2563	11.9511	11.7361	11.6315	10.9107	11.9659
cis-4,7,10,13,16,19-Docosahexaenoic acid	17.2198	18.8036	17.6924	17.2891	16.2653	17.0677	15.8358	13.4151	19.0599	17.7661	17.2642	19.1047	18.5477	18.9427	17.9847	17.1859	16.7139	17.9316	17.2853	17.2613	12.6996	15.1892	17.2021	18.2476	17.4715	17.4846	18.9416	19.1489	15.6325	17.8258	18.1878	18.4948	13.0755	18.0827	17.1825	18.7727	17.5723	16.727	15.7318	16.6182	18.0577	19.287	16.4684	16.9918	16.4226	17.0097	17.5862	18.3028	18.4807
cis-5,8,11-Eicosatrienoic acid	14.0309	13.8946	13.7809	11.715	13.9048	11.9404	13.9472	14.131	13.981	14.2159	13.9426	14.2881	14.1425	14.0003	14.0265	13.8613	12.0068	14.083	13.9204	12.698	13.7425	14.0851	11.9586	13.9572	13.8463	14.1882	14.0119	13.8614	14.4316	13.5864	14.3812	14.0809	14.1163	14.4956	13.982	14.0047	14.5401	13.465	14.5862	14.237	14.0334	13.8539	15.0551	14.0349	14.0827	14.2846	13.7337	14.0148	14.3729
cis-7-Hexadecenoic acid	21.3156	23.4425	21.1886	20.4775	22.7876	22.4349	21.0821	22.019	21.9352	22.9916	22.4601	22.3403	22.8404	22.5685	20.3645	22.3211	20.4576	22.538	22.9061	21.2933	13.8669	22.7975	20.8269	22.1395	22.1332	20.2989	23.8288	22.7675	21.7876	22.4476	21.4825	21.7675	19.4469	20.9388	19.8921	21.1332	20.9672	23.2492	21.1704	21.0951	22.6119	21.9423	21.502	19.6573	21.1825	22.2764	21.4526	20.1206	21.1765
cis-7-Hexadecenoic acid methyl ester	12.5703	12.6611	12.7174	12.9053	12.5617	12.9644	13.2117	12.9254	13.3878	13.5088	12.8731	13.5207	14.1479	13.2693	13.7684	12.5691	12.7837	13.1442	12.7654	13.2826	12.4895	13.6423	13.8092	12.8262	12.9425	12.6624	13.1535	12.9397	13.5674	12.7884	14.8048	14.1768	12.7942	14.3991	12.6422	12.5042	13.0794	12.6183	13.5823	13.0575	13.114	14.1373	14.1819	14.3545	14.3714	12.962	12.9227	12.8805	13.2146
cis,cis-9,12-Octadecadien-1-ol	15.6173	15.7602	15.2375	15.8645	15.863	15.337	14.8441	15.3116	15.6201	16.322	15.2186	15.4624	14.7308	16.4806	16.0777	15.5735	15.6301	15.6175	15.2944	15.5652	15.114	15.3856	15.4456	16.2236	15.4543	14.5463	15.6653	15.5187	15.761	15.7944	15.6329	15.1585	15.6357	16.3469	15.622	15.0545	15.467	15.9983	16.2965	15.2517	15.5042	16.7594	14.2399	15.7308	15.9857	14.3259	15.2189	15.3944	16.2385
Citric acid	14.7457	14.84	14.7951	14.6746	13.0592	14.3149	14.48	14.1615	14.5771	14.3976	14.3079	14.3817	13.0551	13.3347	13.032	14.6853	13.3056	13.3519	14.3747	12.8312	14.3732	14.5803	12.7558	13.2965	14.079	14.8903	14.3947	14.0457	14.6117	13.3547	14.429	14.8194	14.7732	14.8262	14.688	14.6624	14.4369	14.2394	13.4454	14.6539	14.8065	13.1909	13.3473	14.3086	14.3055	14.9764	14.3173	13.6081	14.2787
CMPF	18.7958	18.6751	18.9772	19.4901	17.2673	17.2028	20.85	17.5172	18.7906	18.039	16.8481	19.9742	18.6295	18.4856	18.9071	18.5906	18.0164	19.2217	19.1722	18.9102	17.6582	18.9285	19.0504	18.0783	19.6695	19.3782	19.3931	20.5915	18.5415	18.9442	18.7258	19.8531	18.8642	19.5207	19.3427	19.5237	19.6202	18.608	19.3809	17.0702	19.0081	19.5242	16.4965	16.5557	19.0112	18.7786	18.1175	18.6095	19.1469
Cohumulone	8.75054	8.75054	8.75054	10.4179	10.8813	8.75054	10.5941	10.9658	8.75054	10.8354	10.7532	8.75054	10.4905	11.0263	10.887	10.788	10.624	10.4385	11.1568	10.7716	11.453	11.0281	11.2944	11.0196	11.2611	8.75054	11.1612	11.1066	11.1062	10.7526	10.407	11.5318	10.6905	10.7537	10.5422	10.451	13.4443	10.4365	10.9408	10.3752	10.4295	10.4524	8.75054	10.7363	8.75054	11.7391	10.6217	10.6927	11.1292
Conjugated linoleic Acid (10E,12Z)	24.8667	25.0178	23.275	23.5672	24.4934	24.8462	23.3401	24.3998	23.8939	24.5625	24.6803	24.4477	25.2714	24.6127	23.5699	24.1223	23.2519	24.6112	24.9358	23.9613	21.5888	24.7923	23.733	24.0752	24.2548	23.0984	25.1111	24.7254	23.8264	23.9776	23.8552	23.9802	22.7222	24.1845	23.2298	23.3032	24.0131	24.8999	24.0947	24.0983	24.5165	23.6334	24.3155	23.457	24.0396	24.4191	23.9995	23.4492	23.7331
Conjugated linoleic acid (9E,11E)	15.4339	16.1441	15.7041	15.8277	16.1503	15.3583	16.1379	15.7201	15.9054	16.315	16.0029	16.3697	15.3265	17.1823	16.6006	15.1478	15.5646	17.1111	15.1859	15.4872	12.3104	17.0321	15.6335	15.7477	15.2069	14.8041	15.4415	15.3052	17.2087	16.1566	17.1097	16.458	14.9079	16.7431	15.5144	16.3658	15.9903	15.7497	17.6163	15.4483	15.685	17.5694	14.4991	15.9622	15.7491	15.8434	16.562	16.0197	17.6991
Corosolic acid	15.6678	15.8309	15.5975	16.336	15.5445	15.746	15.4032	15.9597	15.9918	15.8634	15.8549	16.1972	15.9018	16.4691	15.7375	15.3958	15.7751	17.7785	15.2939	15.9313	14.7579	16.6242	15.4928	15.6091	15.437	15.3158	15.8554	15.042	16.9508	15.4454	16.7703	16.1799	15.8577	16.5468	15.6522	15.5203	16.9683	15.1716	16.9802	15.0857	15.8487	16.5787	15.2372	16.0242	15.7907	15.7174	15.546	15.9637	17.1939
Corticosterone	11.9204	12.9911	12.365	11.8069	11.3504	12.843	11.1762	11.3799	11.3499	11.8947	11.7858	11.3799	12.4148	11.9311	12.577	11.9897	11.5447	11.6089	12.3081	12.027	11.715	11.6694	11.6089	11.5445	11.5192	11.7721	11.5454	11.9779	12.6496	11.1422	11.7509	11.7949	11.7617	12.2827	11.8267	12.3586	12.0904	11.4648	12.2683	11.5175	11.3799	10.3652	13.7996	12.4857	12.3728	11.868	11.351	12.5902	11.8046
Cortisol	12.6752	12.8502	12.5888	12.8483	12.5301	12.9565	12.525	11.9092	12.0708	12.3567	13.7719	12.8607	12.5964	12.6955	13.1809	12.5135	12.2463	12.8089	12.7821	9.3355	11.4841	12.958	12.8546	9.3355	12.5206	9.65746	12.0208	12.7054	12.9932	11.8238	11.8832	13.0107	13.5458	12.8459	12.6461	12.3616	11.5531	13.0417	12.4833	12.8084	11.8224	12.2402	13.1766	12.8437	13.2936	12.0223	12.7411	12.0221	12.7769
Cotinine	12.4129	14.3269	14.3258	14.5345	14.3352	14.6771	14.3471	14.6457	14.116	14.4965	14.387	14.4349	14.1503	14.1393	14.1604	14.3681	14.2896	14.1704	14.2242	14.4345	14.6052	14.5636	14.4463	16.6716	14.6293	14.3342	14.2812	14.3202	14.3559	14.5951	13.1706	15.292	14.5798	14.5108	14.4485	14.3857	13.9271	14.3664	14.4233	16.7605	14.2713	13.7711	14.4491	14.2725	14.4273	17.0481	14.1948	14.1223	16.8175
Coumaric acid	17.1882	17.5902	17.6035	17.0689	17.4262	17.4378	16.9658	17.1614	17.3202	17.5407	17.4401	17.6185	17.446	17.3198	17.7471	17.131	17.2033	16.9737	17.6121	17.1701	17.0677	16.402	16.1324	16.7542	16.9183	16.881	17.5284	17.0117	17.4071	17.6627	17.3874	17.5544	17.6511	17.4655	17.8444	17.4605	17.6731	16.39	17.3579	17.454	17.3075	17.5819	17.3524	17.4481	16.7013	17.375	16.8788	17.2655	17.2194
Creatine	15.593	15.9971	14.9104	15.3169	15.434	15.4756	15.6293	15.718	15.7219	15.8937	15.5688	15.9744	15.0292	16.1638	16.6168	15.821	15.4704	16.1195	16.2073	15.6071	15.6908	15.2671	15.6998	15.4248	15.0054	15.8147	15.4607	15.3947	15.1963	16.0078	15.6227	15.6759	15.5719	15.6092	15.5127	15.28	15.3417	16.0101	15.5371	16.0136	15.7027	15.1213	15.5747	15.8741	15.6432	15.9959	15.9598	16.3794	15.5697
Cyclo(Leu-Pro)	14.984	15.8959	15.5476	14.6228	16.8307	17.0104	15.8161	16.305	17.2592	16.9964	15.8812	16.9515	17.2768	14.3189	17.0115	16.9537	15.4027	17.6779	14.9312	15.6304	18.3366	17.7102	14.8749	17.4918	16.8169	17.8733	17.0786	16.5589	15.064	14.8933	17.3636	15.4809	17.2522	18.1905	17.2515	17.1874	17.3534	15.2184	17.32	17.1294	16.759	15.5412	15.9719	15.295	17.4029	18.8612	15.8561	16.8192	14.8755
Cystine	14.4118	13.4368	12.898	13.106	14.7688	14.3063	14.2236	14.3494	15.0786	14.3144	14.4751	14.4192	14.2937	14.3052	14.2657	14.1697	14.4342	14.2999	13.9958	13.8769	13.4667	14.399	14.5284	14.651	14.0485	14.3859	14.7055	14.2446	14.332	14.3292	14.6963	14.3712	14.6959	15.0695	14.6117	15.4551	14.3757	14.4443	15.176	14.5265	14.3949	14.3085	14.5277	14.6574	14.4539	14.3416	14.5926	14.4924	14.348
D-erythro-C18-Sphingosine	12.3884	12.823	12.0323	11.7014	11.9678	12.0924	12.6556	12.1957	13.0882	13.2479	12.0023	13.019	12.4303	13.3009	12.773	12.2029	12.0942	12.0327	12.4002	12.8652	12.1535	12.0487	11.9645	12.6097	12.1518	12.8243	13.1073	12.5848	13.3293	12.1919	12.4689	12.3096	12.0714	13.9228	12.6861	12.8898	13.1113	11.9318	13.526	13.7139	12.9496	12.761	12.3743	12.4866	12.3165	12.6833	13.002	12.8345	13.18
D-erythro-Sphinganine	16.4875	16.7043	15.8271	17.1471	16.4242	16.9581	16.2282	16.6357	17.5321	16.8128	17.3021	16.9007	16.4852	16.5602	17.2006	17.0505	17.4405	17.6797	17.0354	16.8758	16.7993	16.8864	16.4269	16.7948	16.4862	16.3778	17.1428	16.4606	17.2283	16.7644	16.0815	14.5978	15.539	16.1775	15.8496	16.7655	15.8684	16.4026	17.4882	16.0747	16.9761	19.7046	15.867	17.3117	17.1855	17.0921	16.8751	18.3639	16.4703
D-erythro-Sphinganine-1-phosphate	15.2399	16.0935	15.0895	14.9258	15.8676	16.0457	15.5842	16.2807	16.1859	16.7161	16.0793	16.5579	16.509	16.0149	16.0556	15.8627	15.4519	16.4973	15.7685	16.5288	15.5735	16.1655	15.555	15.9517	16.0679	15.9291	16.8573	16.0572	16.7246	15.452	16.2155	15.149	14.5329	16.4172	16.0261	15.9644	17.0967	15.963	15.7096	16.4952	16.1247	16.2724	16.3112	14.9044	15.6699	17.1872	15.0156	15.5048	15.6611
D-erythro-Sphingosine-1-phosphate	18.3976	19.2373	18.3824	18.3763	18.759	18.9602	18.6678	19.1954	19.1513	19.0996	19.1731	19.589	19.405	18.7958	19.2601	18.975	18.7151	19.3652	18.0819	19.4952	18.1857	19.1648	18.8954	19.2909	18.8288	18.9207	19.674	18.9531	18.8019	18.5848	18.5994	18.4116	18.2546	19.5169	19.3466	19.2802	19.8396	18.5062	18.9394	19.2332	18.7882	18.8721	18.6092	17.6723	18.2818	20.0731	17.7251	18.268	19.0452
D-Fructose	17.2234	18.4175	15.8939	13.8257	17.6513	17.72	17.3492	16.4917	17.2746	17.9906	18.2304	17.3982	18.5399	16.9539	17.5622	16.8765	18.2295	18.8485	15.2633	17.3154	17.3808	18.3464	16.1629	17.6793	18.3125	17.6911	16.8247	16.0969	17.475	15.7674	17.5819	16.4775	18.1439	18.3171	18.8366	17.1807	16.721	18.2663	18.5517	17.6715	17.139	16.9362	16.4602	16.8234	18.2008	18.0592	17.2673	17.8771	15.3414
D-Glucosaminic acid	10.3933	11.1212	10.1792	11.1671	11.0366	11.0563	11.2099	9.95999	11.4657	11.0679	11.2891	10.43	11.328	11.1605	10.7489	10.7031	10.5158	10.9205	10.7816	10.1815	11.3902	10.2527	10.9411	11.531	11.3668	11.3259	11.0546	10.9944	10.5045	10.9218	8.20994	10.2123	10.5589	10.4489	10.6711	11.1767	11.3171	10.1318	12.1093	11.0187	11.1336	10.9234	10.7996	10.5606	8.55785	10.3705	11.1434	10.6367	11.2058
D-Glucose 6-phosphate	11.8199	11.799	11.5298	11.2701	11.5845	11.4544	11.4656	11.2788	11.3873	11.4716	11.1935	10.5263	11.0226	10.9157	10.9425	10.8284	10.3203	11.0079	11.0926	10.3557	10.8915	11.2938	11.1243	10.6458	10.6006	10.9854	10.3652	10.7685	10.9432	11.0082	10.2741	11.5366	11.6332	11.4838	11.681	10.6727	11.5945	11.9274	11.3611	11.4044	11.2312	10.669	11.3861	11.5003	11.2755	11.2915	11.0938	10.9361	11.1507
D-Pyroglutamic acid	15.9706	15.7465	15.1576	15.766	16.6635	16.2441	16.6508	15.651	16.0292	15.9386	16.2749	15.5665	16.1624	16.5452	16.6424	17.1743	17.205	16.0205	16.7564	15.6072	16.928	14.7155	15.3195	14.7361	16.2402	13.2151	15.6696	16.3509	14.755	16.3889	16.061	17.2352	16.4777	16.8094	16.5957	16.9355	16.9245	16.2862	15.7782	17.1229	17.0294	17.6043	17.288	16.8732	17.1815	17.8503	17.1826	17.1578	15.7575
Dehydroepiandrosterone sulfate	16.1552	15.7875	15.4602	16.7461	15.2726	15.794	15.6767	15.0431	16.7949	17.46	16.4461	16.1289	14.5515	15.7201	15.0573	15.2389	15.1145	15.9284	15.1224	16.7291	16.2398	16.2029	16.2892	15.7675	15.4311	16.5974	14.7491	15.2507	16.6092	15.8947	13.8595	15.5388	13.6986	15.7003	13.8872	16.0716	15.8581	13.7803	14.6903	15.9756	14.7208	11.859	15.7232	15.403	14.862	15.3783	14.8378	14.505	15.8076
delta-CEHC	13.7461	13.2653	12.956	13.4024	14.7428	13.5969	13.5851	14.0431	13.9206	13.9205	14.0141	13.9361	13.7565	13.5029	13.5564	14.2552	13.9655	14.0218	13.8676	13.7613	14.0367	13.62	14.319	14.254	13.2326	12.8674	13.152	14.1108	13.7779	13.7072	13.316	13.8921	14.3353	14.0995	13.8228	13.2845	14.1775	13.6943	13.2789	13.913	13.2889	12.7448	14.0928	13.4124	13.6361	13.869	13.6155	13.6622	13.2448
delta-Undecalactone	14.5202	14.3639	13.9457	12.0797	14.3389	13.989	14.5045	13.1577	12.0942	14.2164	13.7268	14.4934	14.4305	14.5303	14.1981	13.6942	14.2525	13.9207	13.9321	14.0835	12.1768	13.8377	13.5032	13.8476	14.6829	11.9786	14.0121	14.2546	14.1569	13.3291	14.3174	13.6904	13.2421	13.5263	13.7797	13.9348	12.2746	11.4235	14.9821	13.8128	13.1463	11.6583	14.2821	13.3174	13.5159	13.1085	13.1634	14.0389	13.9175
delta12-Prostaglandin D2	10.96	12.7222	12.4369	12.89	10.9595	12.3429	11.979	12.7036	10.9404	12.7343	12.0451	13.1345	12.9795	12.7156	12.5511	12.439	11.559	13.058	10.1428	12.7169	12.0186	12.9845	12.6694	12.4847	12.564	13.2582	12.5314	12.1683	12.4566	12.1765	13.0807	12.7045	10.2424	13.2505	11.941	10.7501	11.1765	12.3054	13.7503	10.9597	12.8641	12.8837	15.4254	11.16	12.9246	12.8429	11.4808	12.8652	13.4651
Deoxycholic acid	18.2649	17.5391	17.4142	17.9978	18.6542	19.0369	16.1162	18.3812	17.516	19.2134	17.5502	16.511	16.6166	19.5518	17.0424	19.0864	17.0584	17.2912	17.5546	18.6591	17.5071	19.3455	17.991	19.5298	19.2943	18.0898	17.947	18.6814	17.5103	18.4437	17.7701	18.546	17.1804	19.5116	17.0212	15.8679	20.4794	17.7034	17.3439	14.9557	18.2594	17.1192	16.45	16.9092	19.4645	18.6764	17.9543	18.7402	17.7344
Desmosterol	15.2961	15.3432	15.9721	15.2351	16.165	15.5747	15.4105	14.5631	15.1153	14.9763	15.2848	13.6048	14.2461	15.513	15.7064	14.4265	14.9824	16.2556	15.6438	15.839	15.4393	16.9367	15.2881	15.2628	16.0616	14.7117	15.165	14.5598	17.0241	14.7282	15.4951	16.4974	15.8714	15.4631	14.9366	15.9176	15.2241	16.0996	16.0439	14.5233	15.8885	15.8053	14.3297	15.026	15.7893	15.8916	14.9232	14.9439	16.6122
Dexpanthenol	10.21	9.99842	9.9204	9.8798	10.1081	10.036	9.96003	10.8158	10.3642	10.1429	9.83791	10.108	12.9522	12.6687	9.99976	8.92047	8.83797	10.1081	10.305	10.0353	8.99836	8.65735	11.437	11.437	10.3354	11.5192	9.99838	11.4782	10.3039	11.5743	11.5879	9.99762	7.75054	11.2461	12.2352	13.2579	10.1076	10.8375	10.0725	12.0217	10.0005	7.75054	12.0789	10.5055	9.99836	12.6145	10.108	12.8231	11.3943
DG(16:0/18:1)	13.9494	14.403	13.6573	14.4472	14.0048	14.048	14.144	14.3635	14.0084	14.1028	13.85	14.1021	13.7917	15.2278	13.7301	13.4815	13.5281	14.5118	13.5086	13.783	13.3762	15.1751	14.1002	14.0618	13.3759	14.2139	13.3202	13.6142	15.4734	13.9738	14.5211	14.8346	14.0234	14.3471	13.9143	13.9562	14.5168	14.3034	15.1709	13.6111	14.0141	13.6866	13.564	14.1541	14.0045	13.8186	14.1068	13.9639	15.6619
DG(18:0/18:2)	15.3582	14.1403	13.9062	14.7846	15.1001	15.6168	14.0244	13.0585	11.96	15.2997	13.6084	15.8359	16.1871	12.0631	15.2523	15.0236	15.1456	15.1992	14.9811	15.8386	14.8596	13.9394	15.5735	13.3198	15.5004	15.7924	13.7478	15.0092	13.5982	15.9914	13.834	14.0283	15.0399	13.3197	13.031	13.7451	15.0747	13.031	13.9989	15.1867	14.953	13.5469	13.4328	11.0725	13.4049	15.4086	13.1166	14.8581	11.8372
Diadenosine triphosphate	10.8425	10.7554	11.0045	9.92049	11.5799	11.641	10.7531	9.75054	11.5662	11.402	11.9089	11.7812	9.75054	11.0782	11.3583	12.3501	11.1437	10.9154	10.816	11.9846	11.3731	11.1934	10.914	9.75054	9.75054	10.7554	11.7855	11.3118	11.217	11.3096	11.4864	10.9468	10.7551	13.4985	11.1821	11.044	11.8472	10.8381	11.3118	12.3969	12.4541	11.4349	11.3472	11.6952	11.8043	10.6651	9.3355	11.3451	11.045
Didecanoyllecithin	12.3057	12.5989	13.2995	12.9191	12.4277	13.0748	12.3461	12.1927	13.0069	13.0807	12.7338	12.2797	13.5789	12.5161	13.0843	12.9614	13.3888	12.3165	12.9572	12.8449	12.6715	12.3737	13.0061	12.5803	13.3736	13.285	12.6876	12.1582	13.0056	13.7108	15.3264	13.0894	14.0064	12.8582	13.2756	15.2202	13.372	12.0216	14.1988	13.344	12.3066	11.2702	12.8152	12.2292	12.3046	12.4842	12.2931	12.5765	12.1044
Dihomo-gamma-linolenic acid ethyl ester	14.8202	15.314	14.7784	15.0218	14.7413	14.0299	15.716	14.9174	15.003	14.8828	15.0235	15.0881	14.9811	15.8035	14.8056	14.2546	14.6046	14.8926	14.7335	14.59	15.162	15.8402	14.954	14.8713	14.8282	14.5118	15.2229	14.7644	15.8685	14.6963	15.4954	15.4952	14.749	15.319	14.7315	15.1637	14.778	14.8451	16.1692	14.378	14.6743	16.0773	13.9389	14.7996	14.5715	14.5861	14.8948	14.9787	15.9708
Dihydrotachysterol	14.5056	14.9569	14.3615	15.0742	14.5983	14.5392	14.0414	14.5602	14.1822	14.9702	14.1318	14.8914	14.8472	14.9969	14.4273	15.5589	14.4597	14.7631	14.1627	14.6942	14.2368	15.226	14.7015	14.3108	15.0823	14.4934	14.2495	14.4938	14.5875	15.1334	15.0493	14.4377	14.1984	15.3759	14.2946	14.1308	14.6481	14.1901	14.9933	14.2756	14.3804	15.2496	14.7174	14.1847	14.6383	14.4119	14.3094	15.1623	15.9808
DL-beta-Hydroxypalmitic acid	18.0584	17.6265	17.5118	16.6933	17.3212	18.4431	16.8752	18.1387	16.8714	17.6896	17.8672	17.1925	18.4585	17.5992	16.8137	16.8966	16.9369	17.9751	17.8275	17.5802	15.9103	17.8101	16.8418	17.034	18.2912	16.4527	18.704	17.6541	16.8538	16.5244	15.7785	17.2267	16.7061	17.5053	16.3748	16.0662	17.4217	18.482	17.2906	17.111	18.2949	17.0316	18.3484	15.9984	17.913	18.4186	16.9553	16.0674	17.1947
dl-beta-Phenyllactic acid	14.3302	14.1738	13.8376	13.7803	14.0447	13.9118	13.73	13.9441	14.0692	14.5538	13.7696	13.9856	13.3786	13.9023	14.0761	13.9345	14.0715	14.3817	13.8503	14.0721	13.9026	13.8323	13.7612	13.8682	14.0736	14.1243	14.2257	13.9617	14.0069	12.4427	13.9997	13.7237	14.0315	13.9546	13.9994	13.9042	14.1024	13.6542	14.0618	13.9882	12.8314	13.8493	14.4712	13.9689	14.1246	14.3049	13.6326	14.0491	14.2895
DL-Phenylalanine	14.7626	15.4164	14.2622	14.9073	14.7858	15.0704	15.0235	14.7271	14.9876	15.3147	14.9038	15.0512	14.2985	14.9294	15.0084	14.7235	15.0965	14.8291	14.3807	15.3094	12.7969	14.8585	15.0561	15.3774	15.3209	15.2969	15.0877	15.2966	15.4719	15.1023	15.1585	14.9619	15.3124	15.09	15.0935	14.7836	15.5356	13.0449	15.3197	15.203	14.8985	14.8851	14.5048	14.5188	14.2098	14.9645	14.5753	14.5587	15.409
Docosahexaenoic acid ethyl ester	13.77	13.5508	13.9097	14.2647	13.6252	14.9164	14.2153	13.315	14.0357	13.3835	13.5621	13.9533	12.7447	14.7618	13.6162	13.7661	14.7459	13.716	15.5594	13.9084	14.7505	13.5243	13.4278	13.9817	13.3692	15.1866	14.2143	14.5696	13.9343	12.7445	13.602	15.4277	11.2752	14.8954	14.6308	13.9193	15.1379	12.2273	13.3773	13.4223	13.2541	12.3593	14.9518	13.688	12.9244	13.5566	14.7553	14.3769	15.4259
Docosahexaenoyl ethanolamide	12.681	11.1428	12.4647	12.646	12.444	12.5514	11.1429	12.8805	11.2255	12.5707	12.538	11.2436	12.6273	11.8903	12.3723	12.2509	12.6989	12.7394	12.2424	12.4659	12.9747	12.9642	12.43	10.5579	10.7956	12.437	11.036	10.8167	11.113	11.0903	11.5208	11.6942	12.7951	13.3088	11.2903	11.2735	11.6868	12.0359	11.3339	11.5063	13.139	12.577	12.8	12.778	12.5712	12.2583	12.5451	13.455	11.8931
Docosahexanoic acid	20.4972	21.4775	20.4375	19.4858	19.4895	20.6971	21.714	19.9882	20.4972	20.5356	20.5638	21.3101	21.5869	21.3645	20.0821	20.714	19.112	20.6186	21.4476	19.7178	17.4746	21.2877	19.3692	20.6006	21.0756	19.2124	22.2877	22.5213	19.7163	20.4375	20.2989	21.1395	18.4776	20.8651	19.0072	20.265	20.654	21.5309	21.0156	19.4788	21.1642	20.4476	21.9171	18.7571	19.9742	20.7389	20.002	19.7262	19.7294
Docosatetraenoic acid	18.1749	18.3997	17.182	16.8049	17.2005	18.5143	17.0689	18.4255	17.116	18.1468	18.2005	17.5156	19.3623	18.1723	17.3762	17.8651	16.4522	17.6303	18.2913	17.1559	15.2761	18.7138	17.3031	18.3442	18.0685	16.5753	19.4254	18.4692	17.08	17.3887	18.131	17.792	16.0252	17.9905	16.6827	17.4431	18.3305	19.473	18.2758	17.972	19.0383	16.5106	19.1474	16.9509	17.6675	19.2203	17.9262	17.3557	17.8411
Dodecamethyl-cyclohexasiloxane	16.8558	15.688	16.014	16.4113	16.3355	15.8325	16.2199	17.2461	15.7396	15.5612	16.3373	15.5674	15.2259	18.0874	16.3078	15.9319	16.5758	16.633	16.2026	16.0204	16.1202	17.7032	17.0202	16.9078	17.0271	14.843	15.2558	15.6694	14.8628	15.2987	16.0635	15.8696	16.191	17.6237	16.0684	17.3448	15.5898	16.3901	16.1808	15.9035	16.149	17.6917	14.6956	17.0774	16.4968	16.4179	17.4993	16.5749	17.7986
Dodecanedioic acid	14.295	13.1445	14.0302	14.2678	13.3471	14.1258	13.0598	14.3381	14.408	13.4761	13.1166	14.9131	14.2781	14.349	14.1711	14.289	14.437	13.2919	13.4469	14.2804	13.1927	14.337	14.3214	12.8289	14.1417	14.011	14.1419	13.978	13.0258	13.8953	14.2129	13.2077	14.4377	14.5883	13.1088	13.1336	13.4718	14.2161	14.7756	14.444	12.6954	13.6051	14.6705	13.5227	14.6872	13.8654	13.2865	14.1816	14.166
DOPC	21.6757	21.6929	22.4451	23.0325	22.8519	23.6431	19.4114	22.867	22.5754	24.3645	20.6186	24.141	23.391	19.0865	23.9134	23.7492	23.391	23.1015	23.7995	22.6929	23.4923	20.2302	22.3619	22.0658	23.7286	24.4676	22.5592	23.9316	21.6231	24.1946	22.1332	20.0559	22.0054	20.8269	23.4923	21.2361	23.1395	21.502	19.4848	24.3778	24.0359	20.1079	22.1332	21.1825	23.8191	23.3778	21.1395	23.2036	19.4792
DOPG-Na	17.7588	15.7134	16.8046	15.7612	15.3005	16.0753	16.5988	16.6698	12.8991	15.2833	17.0481	15.2252	16.3734	15.1751	15.884	14.4247	14.544	15.1182	15.894	15.2128	15.2229	15.6016	15.3254	15.1596	16.4243	15.9807	17.4919	15.1029	15.737	14.4431	18.5199	15.2763	16.819	16.9338	16.1964	15.1416	16.2622	16.1849	15.0289	16.6334	16.0898	15.3881	16.6059	17.0109	15.9619	12.726	15.0651	14.9742	16.0141
Ecgonine	11.7278	12.4287	10.7048	11.5834	11.6693	11.7729	10.0725	11.89	11.7506	11.6453	11.3944	12.2394	10.5579	11.0726	10.0725	10.0725	10.0725	11.3418	11.6573	12.5801	11.8798	12.3565	10.0725	10.0725	10.0725	10.0725	10.0725	10.6085	11.2423	11.8702	11.96	11.3354	11.6332	11.7026	11.2425	11.8901	11.95	11.3505	12.5937	11.451	15.2794	12.4088	11.5319	12.0342	10.0725	12.4287	10.0725	11.3651	11.3653
Eicosatrienoic acid	18.9019	18.8415	17.7525	17.2566	17.9677	16.2427	18.3284	18.7593	17.6825	18.6259	18.7074	18.3989	19.9232	18.6844	17.9488	18.3557	16.9818	18.1937	19.3878	17.8721	13.5658	19.2816	17.6522	18.7353	18.6231	16.9526	19.8672	19.2986	17.5747	18.0504	18.2365	18.5015	17.2835	18.6012	17.6397	18.047	18.5733	19.7184	18.8362	18.2438	19.2254	17.3322	19.5669	17.399	18.3067	19.2127	18.175	17.8159	17.9591
Enterolactone	13.8881	14.0005	13.2822	13.622	13.5936	13.7667	13.2385	13.7534	13.6633	13.0907	13.3354	13.9708	14.258	13.3491	13.5233	13.9599	13.7461	14.6872	13.2266	13.9244	13.1873	13.1422	13.8954	13.6907	13.5874	13.2045	13.6203	13.8391	13.7848	13.9661	13.7127	13.3389	13.6078	15.7032	13.4678	14.1868	14.0514	12.9524	13.6128	14.636	14.0963	13.1273	14.6423	13.132	13.3417	14.2001	12.6673	14.5698	13.3218
Epitestosterone	12.6349	11.9091	13.1479	11.4244	10.5309	12.6768	13.1299	12.7803	12.3625	13.1774	13.3415	12.1718	11.9499	11.9633	12.693	13.1382	13.6568	10.727	13.3188	13.5299	13.0253	11.6747	12.0366	13.2119	13.3544	10.5833	12.2798	11.8666	14.142	11.9183	12.014	12.2134	10.6804	10.8158	12.1071	11.8741	10.9002	11.9507	12.0322	13.1576	11.9465	11.0052	13.7243	12.8432	12.6143	13.0016	11.9338	10.7278	13.3454
Ergothioneine	14.5365	14.4296	14.0541	14.1574	14.1369	13.8726	12.7657	13.9484	14.7076	13.7306	13.9918	14.6762	14.3296	13.3689	13.5447	13.6568	13.7146	13.4672	13.9486	13.5876	13.9377	13.6835	13.8746	14.171	13.7812	14.3763	14.7332	14.918	13.0712	14.4579	13.7514	13.7705	14.3303	14.0235	14.4214	14.1216	13.6518	12.9163	13.2906	14.3592	12.9104	13.6645	14.5985	13.6298	13.5646	14.0191	13.9751	13.849	14.8846
Erucamide	17.983	17.9514	17.7593	17.8236	17.9051	17.7135	18.3524	17.8603	17.8112	17.5632	17.9075	17.6995	17.487	17.6737	17.4083	17.2321	17.6424	17.5201	17.4226	17.5282	17.545	18.1713	17.9971	18.0948	18.0937	17.0665	17.9993	18.0773	18.0418	17.6522	17.8541	18.294	17.7757	18.0608	17.7529	17.8988	17.714	17.9757	18.0038	17.4137	17.6459	17.6429	16.7103	17.38	17.3913	17.5747	17.8888	17.3987	17.7737
Estrone glucuronide	13.7031	13.0873	12.3875	15.3708	14.437	13.6392	13.8385	12.1848	15.036	13.9414	14.0844	14.752	14.4635	13.6498	14.1256	15.2451	14.4506	14.498	14.1188	14.9037	13.7657	14.0078	14.2121	13.9548	14.6632	10.0359	14.1632	13.9578	14.0776	15.2291	13.4636	15.4914	15.3676	15.5903	13.9784	15.3385	16.5204	15.5359	15.9928	15.3998	14.5296	14.9904	16.499	13.912	15.2022	15.0109	14.1938	15.2739	14.0491
Ethyl vanillate	12.3129	12.2419	11.7237	12.098	12.6402	12.5503	12.3314	12.4069	12.6884	12.6156	12.4696	12.5061	12.6357	12.2848	12.418	11.9393	12.077	12.6768	12.4645	12.6551	12.4645	12.2931	12.7709	12.7413	13.0561	12.7427	12.305	12.133	12.17	12.2626	12.689	12.542	12.3342	12.5083	12.7082	12.6525	12.705	12.2195	13.0241	12.544	12.7639	12.1106	12.7486	12.3059	12.6434	12.7378	12.6077	12.2226	12.5771
FAHFA 18:1	13.6696	12.4462	13.083	13.4482	14.3613	13.0893	13.4356	14.0178	10.7713	13.2157	14.7912	13.2705	13.4136	14.1402	13.0062	13.7604	13.7551	15.1325	14.9806	13.7925	13.2592	13.9203	14.6525	14.3123	13.1436	7.59854	13.0133	13.7305	13.8412	13.2389	13.1735	14.4196	14.6055	13.8412	14.2311	12.9278	15.8994	14.0013	14.3254	13.8466	13.4507	14.5219	13.2117	15.2607	14.5358	14.5621	13.8617	13.1496	13.954
FAHFA 19:0	16.7201	17.0922	15.8335	15.2825	16.4468	16.7644	15.0561	16.1873	15.9416	16.6787	16.3386	16.4874	17.3491	16.2351	15.6171	16.0169	15.1393	16.59	16.8522	15.5872	10.3397	16.8328	15.8285	16.1746	16.6303	15.0854	17.3049	16.8997	15.81	16.2753	16.3197	16.1245	10.8659	16.1525	16.1958	15.2375	15.7344	17.0183	15.9358	15.9831	16.5241	15.3198	16.5198	14.974	16.3251	16.3087	15.6532	15.0523	15.7211
FAHFA 20:0	15.6464	15.6264	15.5636	15.4851	15.5275	15.4164	15.2206	15.3604	15.1469	15.2209	15.2398	15.005	15.2869	15.0837	14.9555	15.4726	14.8613	15.0914	14.9082	14.9394	14.9211	14.9708	14.8827	14.9501	15.25	14.9404	15.7132	15.0143	14.7471	14.9806	15.7058	15.5347	15.3829	15.389	15.3329	15.2457	15.3194	15.4208	15.3736	15.2122	15.2036	15.0306	15.0779	15.0167	15.1141	13.3107	14.9573	14.7905	14.7965
FAHFA 21:0	14.674	13.4876	12.6435	13.3472	13.3877	14.1857	14.1656	13.8124	12.955	13.6189	13.7704	14.0881	16.6431	14.2284	13.3629	13.7368	14.0557	14.1815	14.1599	13.4651	15.2933	15.724	13.7168	14.3717	14.5603	13.5863	14.8727	14.5838	14.6995	13.9212	14.738	13.2816	16.6214	13.3812	17.7631	12.9636	13.3553	13.9897	13.2173	12.8516	14.9623	14.3085	13.7997	13.6108	13.6271	8.75054	13.4447	12.9435	13.3207
FAHFA 22:0	14.8575	14.1521	14.3595	14.2705	14.4729	13.8936	14.036	14.6757	13.9911	14.5987	14.7095	13.7467	14.6215	14.1871	13.9723	13.9024	14.3302	14.1592	13.8313	13.641	13.5175	14.273	13.3457	13.2077	13.8379	13.9324	14.7603	13.8446	13.3067	13.0507	14.317	14.4344	14.3097	14.4993	13.5812	13.7588	14.382	11.4229	14.4264	14.1607	14.408	14.4532	12.8988	14.2287	14.0772	15.0439	14.0988	13.414	13.9357
FAHFA 28:0	14.9229	14.173	14.4736	13.788	13.9185	15.1865	12.7001	15.4541	13.3741	14.752	15.2654	13.4389	14.9057	14.0349	13.6069	13.0228	13.3371	14.389	15.2028	14.276	14.5861	9.55982	14.2928	14.1702	15.8345	15.122	15.0218	14.4914	13.7227	14.2156	14.0121	13.5228	12.9981	14.1944	13.2185	12.816	13.7063	15.4645	13.1128	13.8597	14.4066	13.11	9.83801	13.1233	14.7519	14.4653	13.1398	12.9226	14.5163
Feruloyl quinic acid	10.634	11.1681	10.7898	10.9998	11.0605	11.5168	11.1902	11.4084	11.4335	11.8446	11.4229	10.8813	11.6367	11.2554	11.4958	10.8768	11.0055	11.3822	11.3166	11.3962	11.5846	10.7538	10.7812	10.8128	11.6147	11.7292	11.02	11.1726	11.309	10.7605	12.0937	11.2729	12.8456	11.6738	12.2764	11.7175	12.2468	10.6436	11.9107	11.5668	11.517	11.765	12.2517	11.59	12.0144	12.1956	10.9485	11.721	11.7628
Flavin adenine dinucleotide	12.89	13.1746	13.4106	12.9785	13.3006	12.8842	12.9123	12.8112	13.1626	13.124	12.9103	13.229	10.0725	10.3944	10.0725	10.0725	10.0725	10.0725	10.0725	10.0725	10.0725	13.3713	13.632	13.316	13.4171	13.4415	13.812	13.0392	13.5735	12.9687	13.4247	13.0211	13.4688	13.697	13.4159	13.5862	13.6882	10.0725	13.4103	13.4806	13.2726	10.0725	10.0725	10.0725	10.0725	10.0725	10.0725	10.0725	10.2741
Galacturonic acid	12.1734	11.8848	11.2565	11.6626	11.9408	12.0379	11.6784	12.052	11.5312	11.4582	11.9168	11.4457	12.2287	11.855	11.2061	11.5328	10.6754	12.159	11.5234	10.8728	11.3687	11.708	11.2663	11.8816	10.9298	11.0692	11.7804	11.8733	11.6542	11.592	12.2811	12.1754	11.9614	11.7723	11.6555	11.6653	12.5922	12.3597	12.3868	11.6094	11.9317	11.743	12.2052	11.4539	12.2298	12.0196	11.7771	11.5906	11.6561
Gallic acid	11.0543	9.3355	11.0659	11.0392	11.1475	11.2828	10.9035	11.0843	11.0802	11.6368	11.6481	9.3355	11.2111	11.0621	10.9766	10.6375	11.8558	9.3355	11.0365	11.0139	11.6938	11.4239	11.3988	10.8433	12.1555	10.8403	10.9025	10.6892	10.7113	10.955	10.4305	12.1665	11.8659	12.0231	11.9548	11.9738	11.8117	11.6997	12.2564	10.935	10.9886	10.8311	10.9418	10.7364	9.3355	10.7721	10.8406	11.0747	10.9233
gamma-CEHC	15.085	14.9195	13.8362	14.9895	15.4305	14.7728	14.4367	14.816	14.162	14.3816	14.9702	14.7859	14.7407	14.5874	15.0081	15.1668	14.6252	14.6558	15.5124	14.7176	14.127	14.0924	15.8332	15.0227	14.0155	14.9398	14.1887	15.151	14.9425	14.6569	15.2054	15.1871	15.0114	15.3974	15.3864	14.9993	15.5438	13.46	13.9476	15.0837	12.767	8.75054	16.0087	14.2821	14.9951	14.5946	14.2328	14.939	14.4434
gamma-Glutamylmethionine	14.7984	15.2263	15.0776	15.0177	14.4491	15.1419	14.9365	16.3772	14.309	16.592	16.3867	15.1224	15.0302	14.0809	14.772	15.0298	14.7005	16.4139	15.2202	14.9223	15.4514	16.4631	16.3615	14.7255	16.3142	14.7851	15.2096	15.4004	16.319	15.0431	14.7579	14.8024	14.135	14.8133	14.996	14.1607	15.681	14.4853	14.3223	14.8683	14.8965	15.1003	14.6047	14.8255	14.5605	15.0063	14.5079	14.5165	14.4052
gamma-Linolenic acid ethyl ester	14.2304	15.3933	13.9556	12.6339	11.9889	11.9406	14.0258	11.8583	12.7055	12.6884	12.0066	12.0096	11.8999	14.4629	11.9597	13.4443	12.1558	11.9593	11.8582	12.3145	11.8266	11.838	13.6967	13.5027	12.0193	12.4198	12.2473	14.1441	14.91	14.001	12.8945	12.0083	12.3256	14.9388	11.8996	14.2076	12.9949	11.6085	12.8408	12.1753	14.2013	12.9798	13.6024	11.9501	14.1915	12.2328	13.9305	12.0445	14.9942
Glu-Gln	13.1632	13.2816	13.0936	13.2868	13.0198	13.1006	12.1424	12.7836	13.3219	12.6324	13.0596	13.368	12.6658	11.7616	12.8138	12.6896	12.6742	12.9872	12.0904	12.4903	12.6976	11.9269	12.0349	12.3531	12.3078	12.6821	12.1923	12.4033	12.338	12.613	12.2441	12.0738	13.0105	11.7433	13.2404	13.4159	13.3335	12.7903	13.2161	11.9684	12.9353	13.3994	12.1699	13.5834	12.7553	12.9364	12.7862	13.0294	12.7792
Glu-Phe	15.912	16.3679	16.554	15.9881	16.028	16.549	16.01	16.1253	16.0817	16.4317	16.2227	16.4195	16.2545	16.0233	16.4385	16.2298	16.438	16.1476	16.1522	16.5034	15.1044	16.4199	16.4441	16.7943	16.9178	16.6244	16.5446	16.5257	16.6933	16.1102	16.2699	15.7898	16.3788	16.0198	16.76	16.1203	17.2636	14.6885	16.5238	16.5755	15.9495	15.6186	16.2069	15.4839	15.8493	16.1952	15.5606	15.9772	16.5862
Glu-Val	14.9885	15.1905	14.5401	14.8802	15.2955	15.1625	14.924	15.0321	15.0654	15.5262	15.3521	15.5473	15.0567	14.9581	15.3334	15.5974	15.3617	15.4436	15.3397	15.5495	14.4928	15.46	15.6313	14.4952	14.3978	14.7952	15.6729	14.9553	14.2927	14.868	16.3798	15.7365	16.199	16.2052	16.6325	15.6747	16.9875	15.0238	15.5916	16.8079	15.7546	15.1855	14.9106	15.5802	15.3112	15.7566	14.1118	15.8207	15.8193
Glu-Val-Phe	12.1904	12.4275	12.1479	11.9457	11.9916	11.9369	13.4027	12.1882	13.5244	12.184	12.0716	13.6719	13.503	12.2897	13.6602	13.6691	12.2553	12.8164	11.9066	12.6862	12.6225	12.1172	12.0032	12.1119	12.0507	14.2651	9.60851	13.2902	12.3273	12.2629	13.3831	12.162	13.5943	13.3954	13.2304	13.0017	12.9896	11.9093	12.4613	12.5772	12.8699	13.4718	14.4137	11.6289	13.1455	14.0459	11.823	13.3708	12.6849
Glucuronic acid	12.465	12.463	11.9298	12.6767	12.6395	12.6861	10.284	12.9533	12.4102	12.8558	12.8261	11.8197	12.5353	13.2728	12.7551	12.9612	10.284	12.794	10.674	12.2805	12.0599	12.8214	12.5703	12.9254	12.2223	10.436	12.2683	12.6344	10.6177	11.608	12.1504	12.3573	13.369	13.3461	13.978	12.9839	14.8864	13.6121	13.4864	13.1713	13.0689	14.0385	13.164	10.284	12.1689	13.4453	12.7743	12.8386	13.2196
Glutamic acid	13.7694	14.0241	14.0038	13.8985	13.8144	13.9098	13.7228	13.8423	14.1226	14.1602	13.3743	13.5033	13.5584	13.5987	13.5772	13.4928	13.4065	13.4485	13.5019	13.452	13.7183	13.3145	13.4405	13.4284	13.8408	13.3204	13.8451	13.5281	13.3883	13.5933	13.3219	14.2273	14.1769	14.1909	12.9764	13.9937	12.3987	12.6962	13.7697	13.1095	13.4639	14.094	13.673	12.9394	13.5737	13.4648	13.7379	13.8188	13.7416
Glutamine	15.5962	15.3513	15.3832	14.9277	15.8324	15.2282	15.5394	15.3457	15.5006	15.1202	15.3304	15.9455	15.2412	15.3975	15.6275	16.1436	15.2079	15.0842	14.8568	15.1621	15.187	15.4617	16.4818	15.1925	15.4108	15.4961	15.6652	15.1805	15.1651	15.809	15.4298	15.4156	15.8455	16.3327	15.8929	15.6115	15.5308	14.3814	14.6752	15.7217	15.8022	15.4826	15.4369	14.7487	16.1333	15.0755	15.2038	16.0084	15.2294
Glutamyl-S-allylcysteine	12.9518	13.0261	12.8291	12.8882	12.1092	13.0694	12.2422	13.7637	13.804	13.2099	13.5067	13.1062	13.4722	12.8095	13.3242	12.3165	12.9849	13.3214	12.7269	13.2166	12.1181	13.1058	12.694	12.8228	13.736	14.1787	12.6501	13.4695	13.3713	11.6963	13.8657	12.5504	13.2367	13.042	13.1641	12.8654	13.6135	11.838	12.8741	13.7618	11.8133	12.7648	12.2604	12.2939	13.3814	13.1895	12.6763	13.3584	12.6817
Gly-Phe	14.3742	14.3289	14.4171	14.406	14.5026	14.4302	14.3701	14.4073	14.3273	14.4278	14.4536	14.5427	14.629	14.5233	14.5832	14.5794	14.0444	14.7305	14.5961	14.6101	14.5529	14.2417	14.2976	14.3715	14.3178	14.3583	14.3336	14.426	14.3425	14.3801	14.3928	14.2573	11.8035	14.3677	13.6706	14.3836	14.538	14.1867	14.4316	14.3132	14.5067	14.5588	14.6158	14.572	14.5569	14.6145	14.5587	14.6243	14.6331
Glycan 3'-Sialyl Lewis X	14.6899	12.5149	12.3578	12.1354	12.3521	12.8011	13.9024	14.4491	13.9692	12.627	12.1168	14.1541	13.1374	13.0032	13.2467	13.2616	13.2191	12.8168	11.9014	14.1374	12.9357	12.4784	13.3173	12.0542	14.5433	14.5995	13.2226	15.2501	15.3976	13.8417	14.1912	13.2098	13.5002	13.9653	14.4885	15.2233	13.5516	13.6919	14.6125	13.9348	13.1596	13.0031	13.0639	15.4612	13.8091	14.744	13.538	14.4459	14.7425
Glycan 3'-Sialyl-N-acetyllactosamine	15.6557	15.3441	15.2375	15.0303	15.165	15.1384	15.8375	15.7593	16.0784	15.411	15.0579	16.2635	15.9134	15.3584	15.4776	15.3216	15.5662	15.343	14.9953	15.8059	14.9993	15.127	15.3975	15.1925	16.0338	16.2216	15.4656	15.8195	16.5369	15.5194	15.6573	15.3948	15.1457	15.342	15.6136	15.8484	15.6188	15.7856	16.2614	15.7158	16.2481	15.42	16.0068	16.3083	15.6095	15.4776	15.7801	15.483	15.7537
Glycan 6-Sialylgalactose	13.0075	11.6518	11.1935	11.4028	11.6135	11.9391	13.0782	13.6687	12.6991	11.9371	11.3926	13.1334	12.187	12.6251	12.433	12.3245	12.4006	12.0715	11.3457	13.2058	11.8909	11.7092	12.3395	11.6574	14.5969	13.134	11.759	13.6871	13.9548	13.1106	13.4032	13.2188	12.9216	13.0702	13.4288	14.8421	13.2975	12.6713	14.0053	12.9779	12.1169	11.424	12.2448	13.6177	12.7421	13.9566	13.1273	12.3725	13.6551
Glycan 6'-Sialyl-N-acetyllactosamine	17.8176	15.8292	15.5608	14.6242	15.1077	15.7022	17.5289	17.9032	18.4923	15.5816	14.6208	17.5327	15.9223	15.921	16.2733	16.5318	16.0655	15.7468	14.9523	17.3851	15.5269	15.1875	16.4297	15.0234	18.669	18.8846	16.1822	18.7171	19.144	17.6386	17.9769	17.8255	18.072	17.506	18.1775	18.7485	18.1206	18.2392	19.075	17.9402	16.5765	15.9059	15.9102	19.0591	18.1559	18.5232	18.3118	18.0758	18.269
Glycan A-Trisaccharide	10.9404	10.7047	11.5579	10.9984	10.96	10.838	12.4579	10.9984	11.036	10.8591	10.6332	12.1768	11.451	10.5835	11.0543	10.9599	12.1168	10.8162	10.6813	12.6087	11.5054	10.5319	11.3051	10.5579	12.8794	13.1552	12.2263	13.4971	13.3833	12.2343	10.9205	10.7047	11.2418	11.1599	13.0724	12.8479	10.8797	12.0814	12.492	10.7277	12.7784	10.9403	11.7505	13.4977	10.96	13.2087	10.9205	12.2099	11.1599
Glycan Lacto-N-triaose	14.4247	13.8127	13.5536	12.7031	13.262	13.3659	14.5178	15.4205	15.7796	13.2932	11.5992	14.4867	13.9619	13.769	13.7925	13.9163	13.8053	13.2655	12.7863	14.6741	13.1058	13.2195	15.4845	14.0488	16.1893	15.3099	13.6859	15.7378	16.511	15.2849	15.6574	14.2986	14.2749	14.4479	15.8818	16.1889	14.4923	14.0349	15.3324	14.3543	12.7659	12.5711	13.1002	15.1314	13.948	15.798	13.9757	14.3338	16.0479
Glycan Le-X Trisaccharide	11.1256	12.9046	13.0583	12.704	12.7673	12.7561	12.8739	12.9003	13.2339	10.9985	12.5056	12.3578	13.1249	12.5384	12.8694	11.0172	12.6085	11.1595	12.2181	12.8849	12.5449	10.5054	11.5318	10.451	11.1441	14.632	10.9626	12.8898	13.4714	12.0079	12.9354	10.9003	13.0218	11.3204	13.0405	12.9254	10.8379	12.5253	12.8798	12.5514	13.1384	11.6694	12.0173	13.2541	12.7784	12.9452	12.7784	12.3127	12.9106
Glycan Le-Y Tetra	17.3562	15.4021	15.0466	14.1011	14.5033	15.3339	17.3676	17.0527	17.0712	15.1733	14.4511	17.3	15.5933	15.6723	15.9653	16.1649	15.7174	15.4149	14.4637	17.1732	15.2107	14.6619	16.0191	14.2824	18.3131	17.6697	15.8106	18.6981	18.5091	17.2263	17.6696	16.9265	16.7701	16.6991	17.8112	18.3	17.1407	17.0219	18.4656	17.955	16.1798	15.6728	15.6467	16.4867	16.0663	18.0363	17.8069	16.4861	17.6945
Glycan Man1	13.1033	13.0856	13.57	12.8481	13.2737	12.9646	13.7247	12.1514	14.3502	13.0854	12.8588	13.4331	13.0763	13.2891	13.0402	13.8927	14.1009	13.3303	13.1468	14.5162	12.7212	13.151	14.1867	13.7977	13.6626	14.1495	13.2421	13.3119	14.9407	13.5989	14.2073	13.2499	13.1035	13.2297	13.3007	14.2669	13.338	12.9051	13.6719	13.0126	13.1296	11.9002	12.5516	14.365	12.722	14.254	13.1892	14.1361	13.5793
Glycan Man1F	11.9078	10.0725	12.8337	11.0266	12.5944	11.6244	11.1453	12.2995	13.3885	12.608	11.4702	13.5182	9.65737	11.0359	10.3355	12.1864	10.8812	9.70465	11.352	11.4949	11.5814	12.1454	10.6855	13.1176	10.9814	11.2757	12.3595	12.5405	13.4414	10.4249	12.441	12.4252	12.506	11.9505	11.0731	12.2037	12.8871	11.0236	11.9017	11.8021	11.3876	11.4502	11.508	12.2628	9.7538	12.2746	11.4802	11.3134	12.8526
Glycan Man2a	14.5974	15.6783	15.0441	14.2731	15.7059	14.4285	15.401	14.4773	15.4035	15.4585	14.1267	14.9669	14.4093	15.6349	14.5121	15.6091	14.9708	15.5134	15.1913	15.8852	15.1023	14.3523	15.754	14.8364	16.2285	15.7609	14.6169	14.8442	16.5146	14.6418	15.9851	15.6584	14.5894	15.8212	15.9333	15.402	15.7031	15.1699	15.3972	15.1446	14.0663	11.596	13.6182	14.68	13.5654	15.8556	14.3706	15.6154	15.9209
Glycan Man5-2AA	11.5706	14.3623	14.0344	9.5054	14.1374	14.3134	14.2569	9.75052	15.2259	13.9592	9.65741	14.6154	9.75029	14.8819	14.1127	14.6292	14.4573	11.634	13.9613	14.4884	14.1355	14.068	13.8903	14.0089	9.5054	14.1762	14.6885	14.1891	14.4756	14.255	14.8465	14.8596	14.724	14.4726	14.79	15.0956	14.4748	15.1059	15.2577	15.2752	15.0572	15.2929	14.8373	14.9203	14.2283	14.8848	14.6763	15.5051	14.3147
Glycan NA2G1F	10.1031	10.3355	10.432	10.3237	10.0866	10.1268	9.3355	10.3715	10.4037	10.3204	9.82431	9.3355	10.1538	10.0634	10.3302	10.2041	10.3155	10.2053	10.2617	10.0246	10.2111	10.1181	10.1887	10.8508	10.2193	10.1169	9.58336	10.5168	9.93046	10.2808	10.2864	10.1744	10.2685	10.2515	10.0993	10.3366	9.48814	10.1243	10.217	10.2204	10.0725	9.85003	10.0531	9.3355	10.3995	10.0993	10.1043	10.2239	10.1379
Glycochenodeoxycholic acid	13.8681	14.1742	11.4355	13.0844	12.6056	14.3014	14.1027	14.3023	11.4319	14.0198	16.6054	15.0071	14.8008	13.6838	14.1286	15.1406	14.1517	15.1895	14.2433	13.4011	12.7201	16.2868	13.7017	14.7743	15.3682	13.6725	14.6161	14.7019	14.8574	14.9103	15.2983	13.4046	14.587	13.5668	14.8076	14.5428	14.7489	13.214	11.5715	15.4493	14.5815	12.7135	14.9401	12.1594	13.7798	14.7059	11.6144	14.03	13.3948
Glycocholate	18.1917	16.9519	14.611	16.1998	17.5175	20.7876	17.5921	18.6545	14.8585	19.0753	21.2361	17.0191	17.6685	16.7623	17.2867	16.7468	16.6977	17.8864	19.2765	17.9447	17.2044	20.2989	16.8765	18.2027	19.0103	17.0007	16.5621	19.7291	18.067	16.1906	16.7572	16.3998	18.9518	16.4457	19.0853	18.9059	19.5669	19.5239	16.942	20.68	17.5619	16.7144	20.8727	18.0783	16.5517	18.0753	18.0783	17.6953	16.4093
Glycocholic acid	16.1069	15.973	14.2637	15.1511	16.0572	17.9933	15.9104	16.3862	14.5959	17.36	18.1607	15.629	15.4282	15.5523	16.3361	15.4659	15.4726	16.631	16.7322	16.693	15.4109	17.706	15.6992	16.5472	17.2022	15.038	15.0602	17.0685	17.4472	15.4569	16.1633	15.1007	17.0098	15.1259	17.1035	16.5131	16.9979	15.7343	15.5937	17.8905	14.6763	10.0725	16.1659	16.2254	14.571	16.5098	16.8029	16.4794	15.273
Glycoursodeoxycholic acid	19.0903	18.4542	14.3916	17.6699	19.5219	20.9459	19.7526	20.6453	16.785	21.4273	18.6005	20.0821	20.5545	19.4424	19.3384	19.9202	20.5638	20.6971	21.2877	20.1581	18.963	22.4601	20.0292	20.7715	21.9171	19.1741	19.8343	21.8839	19.7679	20.0821	18.6249	18.6736	10.0347	18.9585	21.0625	18.9445	21.7307	20.7634	17.9908	21.0292	19.7405	20.7876	23.0509	19.3415	18.856	20.895	18.8174	18.1043	19.0404
Harman	10.2389	11.1881	10.6804	10.7505	10.924	11.2583	11.6668	10.5579	10.878	10.6959	10.9025	11.02	11.4105	11.1958	9.99845	10.7745	11.1654	10.9168	11.1623	11.2642	10.5224	11.0075	11.0396	10.5634	10.9603	10.6244	11.1144	10.7999	11.4959	10.9834	11.3551	11.0903	11.3829	10.9484	11.2222	11.2444	11.129	11.4057	10.9561	10.6125	10.6574	10.8262	11.0402	10.5924	11.1218	10.8594	10.7449	11.0811	10.822
Harmine	13.4663	14.1098	13.6322	13.9372	13.2947	13.7306	13.9742	11.6283	13.0345	13.4854	13.4091	13.1885	14.4497	12.52	13.5886	14.3452	14.2289	13.717	14.2719	13.4537	13.4683	13.3922	11.5234	13.2168	13.9367	13.3727	12.795	14.0543	13.1012	13.0927	14.1876	14.0781	14.2416	14.2395	12.9006	13.9978	15.2054	13.1866	15.3849	13.1777	14.2297	13.913	12.0084	13.9687	14.2923	14.4375	14.0048	14.6344	12.2505
Heneicosanoic acid	15.1011	15.0136	14.9577	14.8911	15.0149	15.7571	14.6802	15.6321	14.4859	16.4059	15.5063	14.4822	16.4001	15.8179	14.5739	14.5289	14.3999	14.4693	15.455	14.0817	14.0187	12.9111	14.0024	15.5742	13.5339	13.9148	14.1588	13.3847	14.0268	14.0348	16.0912	15.1913	15.3333	15.0794	14.9179	15.0555	14.9266	15.676	14.6195	14.8031	14.8845	14.6646	15.5541	14.6531	14.8559	14.4673	14.5224	14.5484	16.0906
Hexamethyl-cyclotrisiloxane	13.8951	13.7554	13.2604	13.5638	13.4477	13.1054	12.9173	13.189	13.5797	13.7967	14.0491	13.6864	13.9631	13.8599	13.8841	13.9491	13.7054	14.0053	13.1629	13.3465	13.2805	13.3315	13.263	13.0197	13.0699	13.6285	13.0877	13.6189	13.6916	13.3906	13.4219	13.6611	13.5508	13.7582	14.063	13.0662	13.1455	13.1177	13.4619	13.3727	13.7777	12.7553	13.651	14.0567	13.6643	14.155	13.9293	13.881	13.5178
HexCer-NDS d14:0/20:1	15.3747	15.3435	14.068	14.088	13.6465	15.0037	14.1717	14.2981	17.6118	17.0763	14.5187	15.5114	14.735	16.8257	15.296	14.8195	16.2381	15.5339	16.3374	16.3603	15.7044	13.2801	16.1789	16.653	11.897	14.9708	13.3709	15.2589	16.7808	16.7774	14.9252	13.7472	10.9467	13.3594	13.8347	11.3515	14.2584	14.9375	16.0944	16.6969	16.3609	15.3653	15.3642	15.4208	16.5927	12.0032	13.2606	15.2074	16.6279
HexCer-NS d18:1/16:1	11.0904	11.7618	11.1767	12.3042	11.5836	11.2577	12.0079	11.9889	10.5579	11.5829	11.9304	10.7278	11.3504	12.2418	10.6811	11.1265	11.5829	10.7949	12.1168	11.2584	11.336	11.5319	11.8389	10.2741	11.669	10.7941	11.3653	11.693	11.3668	11.6926	11.2741	11.4795	9.3355	11.6574	11.2902	11.3051	11.0359	11.8166	12.1361	10.7938	11.305	12.9165	11.0724	11.3652	11.3354	11.0359	11.7949	11.838	12.2424
Hexosyl LPE 16:0	15.3875	14.6487	14.2268	13.5778	13.7415	15.1821	14.3073	14.3797	13.7911	14.4432	15.0166	14.3552	15.2856	14.5427	13.4199	14.6685	14.0857	14.6167	14.6725	15.371	14.0728	13.8175	12.6381	15.6564	14.1785	16.1228	15.8634	16.7406	15.9446	14.9108	14.8141	14.3441	14.3892	15.2417	14.5711	13.3052	14.2874	13.9636	14.3726	12.9563	14.5999	15.1177	13.9702	14.7275	15.0203	16.2781	16.1175	13.0668	14.2648
Hexosyl LPE 18:2	12.835	11.9943	11.8334	12.8136	12.506	12.3256	12.6263	13.6429	11.5807	13.3685	13.2407	12.3167	12.6328	13.5509	12.069	9.83801	12.3769	11.3484	13.2419	13.4791	13.0903	14.5224	13.7255	12.9767	13.6922	12.5482	13.2745	13.5075	13.4164	12.956	14.4612	11.1192	11.1525	12.8504	12.7418	10.21	13.5957	12.675	10.8158	12.1391	11.9757	12.0929	13.127	10.5449	14.4265	13.7918	13.4972	11.4	12.3445
Hexosyl LPE 18:3	13.0174	10.423	9.55787	11.3029	9.3355	12.1658	11.152	12.0532	9.45098	11.3907	12.2317	10.3355	11.6694	12.1423	11.0834	11.7868	12.0641	11.5771	9.65737	10.9403	11.6143	11.5866	12.9865	12.7132	12.8753	12.0978	12.3529	12.799	12.1799	12.834	11.805	11.9386	12.3021	12.36	11.8461	9.3355	12.1444	11.4041	11.7315	9.83796	12.096	11.4017	12.713	12.2724	12.2291	11.778	12.8408	9.3355	11.5949
Hippurate	20.7056	18.356	15.4056	16.3467	18.5722	17.4847	18.3974	17.4989	15.9538	18.8301	16.9232	19.0354	20.2764	16.6436	17.9211	16.8578	18.4298	18.5467	15.5758	18.4391	16.8292	17.2252	18.7146	18.3352	18.8244	15.3879	18.7842	18.305	18.4392	16.5124	16.1927	15.6407	17.5901	18.4202	11.0756	18.982	17.3431	16.7028	12.1407	18.549	18.6226	17.0501	10.6805	11.0957	20.5356	17.6143	11.7952	18.4301	11.8066
Hippuric acid	19.7036	18.0663	15.0692	15.6082	17.5665	16.6722	17.7041	16.3884	15.7708	18.1507	15.9684	18.4622	19.4362	15.931	17.5533	15.8447	17.7768	17.9967	14.7263	17.91	15.3468	16.3102	17.934	17.7179	18.5525	15.4155	18.618	17.6005	18.3456	15.8455	16.2302	14.4865	16.905	17.385	14.9053	18.5344	16.7769	15.126	15.2455	17.9843	18.0422	15.5778	14.1427	14.5084	19.1563	16.9698	14.4943	17.9531	14.9766
Hippuric acid, methyl ester	13.2167	12.9988	13.0522	11.2625	13.0428	13.1622	12.5227	13.0464	13.2411	13.2949	13.2087	13.3812	13.4782	13.0956	13.2533	13.1126	13.2153	13.1647	13.1363	13.0721	13.2839	13.0489	13.0504	12.2953	13.2804	12.9047	13.3965	13.2649	13.2627	13.1128	13.1258	13.153	13.4415	13.3164	11.1105	13.2406	13.4188	12.7682	13.156	13.1907	12.646	13.3498	13.5669	13.1173	12.4704	13.4934	12.9937	11.8942	13.1665
His-Phe	12.0781	11.8703	12.38	12.3279	11.8743	12.183	11.6972	12.0678	12.2698	12.1885	12.2683	12.3002	12.6432	12.4479	12.5732	12.2685	12.4237	11.9901	12.2634	12.2395	11.7545	11.5208	12.1884	11.9439	11.8577	11.98	11.8847	12.0256	12.3156	11.9906	11.7992	12.0662	12.3395	12.3457	12.382	12.2392	12.543	10.9838	12.5252	12.2788	12.3407	12.2935	12.4979	12.017	12.361	12.1547	12.0041	12.6549	12.6168
Histidine	15.4014	15.156	15.4177	14.7618	14.8323	15.3951	15.023	15.2424	14.8405	15.0805	15.1581	14.8308	14.9331	14.4496	15.4781	15.0237	14.5982	15.9151	14.9733	14.959	13.9258	14.3756	14.8151	14.2624	14.3364	14.3514	14.985	14.747	14.3511	14.4051	15.2194	15.2777	15.0926	15.1751	14.9752	15.3698	15.1265	15.3989	14.8798	14.6967	14.585	15.4798	14.6455	14.6083	14.479	15	14.2002	14.6733	16.1574
Hyodeoxycholic acid	13.3555	13.5275	13.823	14.3722	13.4085	13.3337	13.607	13.351	12.9372	13.2129	13.1439	13.7306	13.3353	13.5586	13.3064	13.3629	13.5692	13.8356	13.9037	13.5542	13.2679	13.9224	13.2922	13.5921	13.2896	13.6349	14.039	14.1047	13.3984	13.2392	14.0035	13.8439	12.5725	14.5723	14.2436	12.6936	13.9356	12.9084	13.7013	13.5615	13.2306	12.8214	13.8755	13.7263	13.2408	13.3909	13.4675	13.9149	14.0172
Hypoxanthine	15.7217	16.4775	14.9573	15.359	15.6554	15.8907	16.3688	15.1133	15.8592	15.6819	15.6527	15.1537	15.8808	15.1088	15.4224	15.608	15.7031	15.8522	15.446	15.2675	14.7087	12.5532	15.6686	15.8411	15.7641	15.4507	16.1237	15.4672	14.9249	16.3557	16.1639	14.5757	15.3346	15.3656	15.9059	11.5706	15.3172	14.4634	15.5218	15.6078	15.3663	15.4394	16.0493	14.9153	16.4368	16.0469	14.7624	15.6219	16.1958
Ile-Asn-Arg	10.7278	10.6574	10.6575	10.4785	10.7729	11.9892	10.3653	10.7278	10.9002	10.7948	10.7048	10.3945	10.5579	10.6812	10.7729	10.451	10.7047	12.4015	10.4785	10.9404	11.4519	10.532	10.838	10.6332	10.9983	11.9998	11.3496	13.2184	10.9205	10.5054	12.3056	10.3051	9.75054	11.6574	10.6085	10.7278	10.859	11.2423	11.0172	11.9895	10.6812	10.7505	12.6881	11.1953	10.7729	10.5054	10.8166	10.4785	10.8799
Ile-Glu	16.7684	16.6637	16.9568	16.6274	16.6926	17.1005	16.4807	16.6734	16.5444	17.3739	16.8169	17.1034	17.1081	16.7514	17.4095	16.924	17.1324	17.0576	16.8964	17.4103	15.9112	17.1594	17.3036	17.1627	16.9622	17.1893	16.9702	16.968	16.9934	16.3508	17.1169	16.7477	16.844	16.7481	17.4055	16.8146	18.3594	15.5474	17.2091	17.6505	17.0637	16.5502	16.936	16.4401	17.2432	17.1584	16.516	17.087	16.328
Ile-Leu	12.3358	12.6851	12.8587	12.3126	13.1453	12.68	12.9965	12.4865	13.4005	12.6604	12.3212	13.1842	14.9757	12.0708	12.7373	12.7904	12.4484	13.8264	12.6944	12.708	13.6764	13.7899	12.2972	13.6767	13.6409	13.7389	13.9335	13.7081	12.5694	11.9961	13.7022	12.5283	14.9977	14.8063	13.9118	13.8905	14.441	12.1951	13.8352	14.1283	13.2558	12.1607	13.5225	13.1856	14.8844	15.6469	12.7991	14.0372	12.9508
Ile-Trp	12.6483	12.6165	12.3204	12.1078	13.7439	11.8045	12.5113	12.4219	12.3341	12.6214	13.7137	12.5635	13.7245	12.0673	13.8368	12.7905	13.7353	12.9975	11.9992	12.3849	13.5182	12.8923	12.3951	13.8443	12.3484	13.3242	12.6934	12.2712	12.2735	13.1344	11.8612	12.0503	12.2172	13.0007	13.7546	12.4174	12.7335	12.1719	12.2417	12.4379	13.0749	12.9311	13.8015	11.9789	12.0428	12.3295	12.0802	12.3399	12.1586
Ile-Val	12.4125	12.1405	12.6135	12.9816	13.5064	12.9926	13.7881	13.2559	12.7922	12.4122	12.3725	13.1412	12.7925	14.1698	12.9951	13.473	12.2662	12.2502	13.1111	12.5106	12.9312	14.1684	13.0224	12.2987	12.1666	11.2902	12.7278	13.4813	12.6332	12.7089	12.2766	13.3259	12.3791	12.6563	12.8819	13.1968	12.3335	12.2924	13.5407	13.6453	12.9568	13.9956	14.1449	12.7791	13.2468	13.9055	12.3056	10.4793	13.3879
Indole-3-acetic acid	15.2591	15.2423	14.7781	14.5394	14.6975	14.5259	15.612	15.0006	14.2266	14.9271	15.5766	15.4275	15.3074	14.1479	15.1149	15.5067	15.4965	15.2557	15.2418	15.3872	15.9764	14.8442	16.2598	14.7088	15.3371	14.8437	13.6845	15.1261	14.3202	15.5639	17.3035	15.8975	15.7943	14.9175	15.7179	13.8348	15.5142	15.1527	14.6091	14.6757	16.1009	14.9893	12.1958	14.503	13.6685	15.8098	15.0478	14.9929	16.1309
Indole-3-acetyl-L-leucine	12.3728	12.3654	12.9758	12.3208	12.6279	12.7582	12.7087	12.8303	12.4664	12.9455	12.9011	12.9624	12.6973	12.6299	12.8722	13.3961	14.0406	12.6757	12.6744	14.3664	12.6982	12.9087	12.7951	13.4002	13.1039	14.5256	13.243	13.9039	13.1246	12.3451	12.4622	12.8868	13.301	12.7746	13.961	13.1087	14.751	11.9547	13.0169	11.9969	12.9263	12.7415	13.3383	12.7538	12.8886	12.336	12.3917	12.5625	13.1441
Indole-3-butyric acid	13.3904	12.6329	13.4151	13.0647	12.8015	13.431	12.9135	12.702	13.5931	13.4223	13.5111	13.6104	13.2709	13.6622	13.6089	13.4799	13.5322	12.6863	13.365	12.8522	13.3309	13.2897	12.5991	13.4204	12.8536	12.4797	13.232	13.018	13.6845	12.7556	13.7618	13.3368	13.4315	13.6917	13.5748	13.4255	13.7749	13.0409	13.6357	13.5419	13.3735	10.8591	13.1012	13.4459	13.1066	13.6693	13.3257	13.5193	13.4225
Indole-3-carboxaldehyde	12.9672	12.1952	12.4818	12.8699	13.9201	13.1771	13.9638	14.0778	12.2667	14.5704	12.8733	12.8136	13.3079	12.8352	12.9631	14.4013	13.7442	14.1552	13.4281	13.7952	12.8902	13.6762	12.8369	12.9957	14.1995	10.8166	13.5033	13.8008	12.6252	9.92044	11.2306	14.3744	13.9044	15.176	13.3179	12.8424	10.7277	13.9567	13.6537	13.271	13.3763	13.6225	12.7421	12.9128	14.0409	13.3818	12.7376	13.1959	13.1047
Indole-3-propionic acid	12.9784	13.8085	13.2604	12.8608	12.2845	13.204	13.3472	13.7262	15.1441	13.5321	13.1667	13.8	12.6039	13.3019	13.5657	13.5423	13.2024	13.6474	13.2757	13.3562	14.0191	12.5875	13.4814	13.0772	13.306	13.2506	13.3412	13.5878	13.5211	13.7242	14.8776	13.3846	14.0772	14.0082	14.1569	13.2292	14.1106	12.9186	13.4524	13.7025	14.4132	10.0725	13.2998	12.9727	16.2367	14.0771	13.3171	13.5284	14.7933
Indole-3-pyruvic acid	12.0306	13.0622	11.0731	11.6363	12.8378	11.2811	10.7046	12.3902	11.0213	11.5784	11.5375	12.8938	11.6384	11.504	11.8154	12.0701	12.3599	11.5435	11.3474	12.2808	11.455	11.8576	11.6182	12.2104	11.3358	11.2679	10.9068	11.3521	11.5341	11.9748	11.888	11.4108	12.2089	12.5884	11.2409	11.3504	11.9591	11.7176	12.4497	13.6866	10.9046	11.3954	11.3347	11.3964	11.892	12.5284	11.5201	12.9317	11.491
Indolelactic acid	11.7971	11.2056	11.6177	9.75054	11.5027	14.573	14.4537	12.0316	11.4583	11.9649	14.0023	11.9687	11.4448	12.4058	13.4469	14.4208	12.3273	12.3189	12.3273	12.1278	13.7893	14.4809	14.0448	15.217	14.6212	13.7079	11.6064	14.3794	11.9688	11.8296	11.4616	14.1885	14.1541	14.51	11.8801	11.6182	14.646	14.1038	12.1278	11.9767	11.0696	11.6036	14.4978	14.6416	16.9152	12.3125	14.1631	11.4574	15.1261
Indoxyl sulfate	15.6378	15.2948	12.9773	15.1805	15.6407	14.9606	16.39	15.4046	11.9445	15.0594	15.2954	16.0045	15.8343	15.5141	16.4395	16.7366	16.3143	16.0288	14.8747	16.2463	16.3922	16.0918	14.7175	15.7181	15.2915	14.6854	12.9626	15.3957	14.8982	16.0122	12.0392	16.0303	15.6143	16.8207	15.7016	16.3637	17.0525	16.2255	14.3141	15.8331	12.6337	15.6863	16.0885	14.6574	16.0314	16.1282	15.1361	16.2407	14.33
Inosine	14.4256	14.6209	13.79	14.3231	10.3652	14.927	14.4614	14.3643	14.226	13.9963	13.9007	14.343	14.1465	13.638	14.0415	14.2951	14.3799	14.2036	14.6389	14.0651	13.7995	14.0071	14.2882	13.6694	13.7752	9.20994	13.9984	14.2788	14.1961	13.9249	14.0625	14.3989	14.6193	14.7392	15.0025	14.168	14.7299	14.7809	13.7545	14.1933	14.0902	14.2482	14.5444	14.288	14.9093	14.2766	14.7884	13.8395	13.5883
Isodityrosine	12.2442	10.6872	10.6804	10.7489	12.5265	10.8173	10.5871	12.8898	12.1023	12.7465	13.1186	12.4937	12.6402	12.8572	12.574	13.1017	12.4363	13.3101	13.0351	12.9029	12.6336	13.2804	12.9805	12.7746	12.7714	12.1314	12.4919	12.1987	12.4072	12.3012	10.422	12.7049	12.3841	13.6403	9.55787	9.45092	12.9581	12.7987	13.0635	12.3633	12.3942	12.6588	13.6361	12.8176	13.0816	13.4766	10.588	10.6332	11.343
Isoleucylisoleucine	13.3258	13.1317	13.1518	13.0365	13.1104	13.5212	13.5564	13.7332	12.9003	13.9511	13.8513	14.1308	13.2732	13.0761	13.3645	13.3042	13.5071	13.6132	13.5617	13.7006	13.1869	13.4161	13.5516	13.4655	13.6235	10.3944	12.9922	13.706	13.2446	13.0248	12.9254	13.7601	13.2293	13.9904	13.3232	13.4528	13.7046	14.5562	14.1312	13.9864	13.237	13.7368	14.2668	13.2639	13.6777	13.9609	13.2518	13.319	13.4514
Isoliquiritigenin	11.5318	10.8798	11.0173	11.5834	11.8166	10.96	11.3799	11.1599	11.7393	11.4229	11.0359	11.7621	11.2741	11.1935	10.6086	10.9807	10.7949	10.9793	11.4785	11.8901	11.7047	11.437	11.2584	11.5187	11.0543	11.5187	11.1429	11.4518	11.1428	10.9599	11.3799	11.1768	11.545	11.3192	11.6821	11.2741	11.5319	10.7048	11.7839	11.8489	11.5318	11.3203	12.3804	11.7183	11.2897	11.3949	10.6812	11.6085	11.5834
Isomyristic acid	11.7836	12.4566	14.157	14.4304	12.0383	11.9099	12.0649	14.2748	12.2801	12.3035	11.8475	12.2406	12.4216	12.3959	12.4008	14.2455	12.026	12.1243	11.8888	12.0064	13.8353	12.4851	12.2338	11.9777	14.1645	11.545	12.1669	12.4147	12.7516	11.8159	13.9897	13.7597	15.3699	13.208	12.484	12.0891	14.7153	14.3585	12.9231	11.9582	11.9301	12.9951	13.1849	12.1419	11.9196	14.4695	11.9095	12.0979	12.6742
Isopimaric acid	13.2681	13.4716	12.9194	13.5769	13.5368	13.4554	13.1964	13.4289	13.6684	13.5283	13.3574	13.6468	13.5078	13.5224	13.4824	13.5392	13.6283	13.4332	13.3778	13.4726	13.2333	13.3039	13.4516	13.3746	13.3422	13.7411	13.4701	13.3091	13.749	13.2739	13.5172	13.2375	13.3717	13.4272	13.271	13.4065	13.7816	13.0112	13.8732	13.3827	13.5444	13.1735	15.1861	13.5196	13.5412	13.7302	13.2759	13.5046	13.7958
Jasmine lactone	14.2391	14.1824	13.1596	14.0306	14.0349	11.545	14.2831	13.9424	14.028	13.8945	14.1637	14.1676	14.7794	14.0722	13.9474	13.0398	14.0562	14.1716	13.2883	13.8689	13.6147	14.0964	13.6863	14.0831	14.0645	14.4451	13.7442	14.4835	14.219	13.6509	13.481	14.4778	13.39	13.1933	11.6803	13.797	14.3366	13.3085	14.0098	12.6564	13.7384	12.891	13.88	14.4948	13.8636	13.3571	13.1029	13.1121	13.4328
Jasmonic acid	14.2524	12.0725	11.9794	13.0724	11.8273	12.2017	12.1614	12.2819	10.0725	10.0725	12.0725	12.1599	10.0725	13.4812	12.3592	10.0725	11.6575	12.3944	10.0725	13.0949	11.9793	11.6724	12.627	12.4647	10.0725	10.8799	10.0725	12.2567	12.2861	11.9794	11.9793	12.8538	12.3944	12.6584	10.0725	12.3579	12.8797	13.2222	12.8274	10.0725	12.6269	10.0725	12.6872	10.0725	12.2017	10.0725	11.7729	11.5317	12.3202
Kaempferol-3-O-glucuronoside	9.8981	10.9827	10.5662	10.9734	10.4658	10.6829	10.4628	10.5856	10.5375	10.7421	10.0699	11.3757	10.1094	10.3658	10.7574	11.2389	10.7538	10.4765	10.6471	11.3098	11.171	11.1262	10.4169	10.6401	9.81356	10.8089	10.6935	10.7011	10.8155	11.031	11.1792	10.4164	10.6112	10.5225	10.2684	10.5366	11.4174	10.7665	11.6582	10.948	10.8598	9.92043	9.3355	10.0718	10.677	11.2685	10.9403	10.9298	10.9744
Kynurenic acid	13.3039	13.3153	13.7957	13.0669	12.74	13.4993	13.1977	13.2654	13.0235	13.355	12.9785	13.9092	12.9475	13.2286	14.1627	13.3644	13.7218	13.3788	13.5724	13.2964	12.5904	13.3431	13.3664	13.5586	13.713	13.6881	13.2814	13.2751	13.1119	13.3175	13.2869	13.5653	13.0523	13.742	12.3473	13.0918	14.0955	11.7387	13.0637	13.7272	13.2248	10.7949	13.5381	12.3713	13.4818	12.6653	13.0566	13.3919	13.6537
Kynurenine	18.3419	17.9291	18.3659	18.0292	17.8129	18.2288	18.3371	17.8484	17.6627	18.1445	18.013	18.3196	18.0677	17.6841	18.5536	18.0637	18.2978	18.5089	18.2835	18.2025	17.3632	18.0558	18.119	18.2742	18.6275	18.5612	18.5323	18.0772	18.2837	17.9008	18.4645	17.995	18.2448	17.9121	18.0846	18.146	18.3234	16.8138	18.3569	18.1647	18.2471	17.9068	17.862	17.1943	17.6046	17.5103	17.8906	17.8574	18.1914
L-3-Methylhistidine	13.024	12.6363	13.8151	13.5717	12.8532	12.8327	14.0919	14.1568	13.3424	14.4176	12.896	13.3006	12.5446	12.1903	12.6906	14.3621	14.2364	14.325	14.2967	14.5497	11.9407	13.4423	13.4251	13.916	14.4039	14.3526	12.7171	13.7982	13.9053	14.1987	13.4834	14.0507	14.1145	13.5245	13.6768	15.3511	14.7069	13.0134	14.5539	13.3317	14.2418	13.1199	14.3592	13.9463	12.9824	13.2644	12.9582	13.5909	12.9011
L-alpha-PE	17.5651	14.772	15.0828	15.2982	15.0593	14.554	16.1784	14.6273	14.8339	14.2307	15.3101	14.1751	16.7418	14.5479	15.2206	13.8051	14.4744	13.4582	14.335	13.9374	17.642	13.7486	14.8516	14.1024	14.0208	17.605	12.3652	13.8575	13.9652	13.8733	19.2187	15.0655	15.9925	16.4994	16.4761	14.8828	14.741	14.2525	14.0449	15.4416	15.0544	14.5473	13.9738	16.4228	14.2656	14.6597	15.78	14.3093	14.4478
L-N5-(1-Imino-3-pentenyl) ornithine	15.6202	15.7865	15.6944	15.993	16.2107	16.7863	15.1616	16.3592	16.8484	16.5791	15.1772	16.3529	16.2075	14.9857	16.1271	16.1591	15.7184	17.6862	15.9464	14.6434	16.9318	16.4612	15.903	16.3738	15.9815	15.2346	15.8199	16.6022	16.0634	15.4392	16.8082	15.7202	17.0931	17.4084	16.6999	16.0745	16.501	14.4311	16.9932	16.0473	15.7917	12.9367	15.7669	14.9447	15.5199	17.7216	16.0432	15.8859	15.11
Lactic acid	17.564	16.9471	17.2248	17.3216	16.8406	17.4396	17.4549	17.2923	16.6279	17.3282	17.2685	16.7737	16.0987	17.1331	10.9145	16.8369	16.6277	16.7859	16.6332	16.8337	17.0524	17.1629	17.1709	17.1548	16.7279	16.7244	16.1608	16.6044	16.7555	16.6275	16.3112	16.8058	16.8369	16.8589	16.303	16.2376	15.7582	16.4786	16.4339	15.5171	16.1168	16.5909	16.147	14.6065	16.5412	10.2582	16.4596	14.6876	15.2511
Lauroyl L-carnitine	15.2287	17.155	15.2177	15.9709	16.2997	16.2346	16.4537	15.9354	18.0468	17.3805	16.7349	16.9211	16.4236	17.0825	17.5039	16.3223	16.3382	17.1252	15.5807	16.2907	15.2608	17.0507	15.4752	17.3538	16.4752	16.4663	16.4245	16.4899	18.4929	15.1827	16.9352	16.3547	15.2525	15.9718	15.8724	16.8235	17.2871	14.7699	17.5894	16.1665	15.7157	16.2581	16.2375	15.2553	15.6816	16.4993	15.3626	16.1139	17.7005
Lavandulol	13.9603	14.7152	14.3316	14.5187	15.1497	14.5611	14.3528	14.5928	14.7386	14.9103	14.5717	14.6898	14.8499	13.6931	14.9514	14.2277	15.255	15.2668	14.6791	14.8969	14.7222	14.4659	13.7939	13.708	14.6418	14.5965	14.7395	13.78	14.1378	13.6338	14.1055	14.447	13.8915	14.6078	14.1322	14.5157	13.8069	14.3661	14.7461	14.7175	13.8906	14.6752	14.7808	13.8676	14.9595	15.183	14.969	14.8636	14.8676
Leu-Ile	13.6147	14.9667	15.1851	14.6648	14.4764	14.7973	13.719	14.8678	14.9119	15.1733	15.0122	14.9913	14.6071	14.6992	15.3062	14.8086	15.3722	15.1654	14.9773	15.3088	14.2381	14.9963	15.1228	14.931	15.2569	14.8976	14.4689	15.1833	15.2265	14.8235	14.4121	14.6734	14.4571	15.3697	15.0561	14.93	14.8563	11.1255	13.871	15.0628	14.6775	14.6837	14.5137	14.2877	14.4128	13.6459	14.5359	14.6582	15.3711
Leu-Pro	14.25	14.2716	14.85	14.7962	14.1248	14.8189	15.0111	15.0202	14.7929	15.0844	14.8929	14.8994	14.1494	14.8482	15.4298	14.3643	14.3934	14.3545	14.2074	15.1851	14.1924	14.7968	15.0606	14.8803	14.8283	14.9291	14.3146	14.4836	14.8765	14.0826	14.7181	14.1628	14.0222	14.8825	14.7329	14.7385	15.1057	13.0995	14.1402	15.2288	14.7736	14.9571	14.8657	13.9007	13.8971	14.163	14.8745	14.1196	15.3812
Leucine	21.3115	21.7162	21.953	21.0658	21.632	21.8152	20.7378	21.9024	21.5823	22.1047	22.2273	22.0625	22.0559	21.9207	21.6892	21.9812	21.9672	22.0625	21.1658	21.6615	21.3962	21.8576	21.9601	21.3957	21.2435	21.7654	21.6628	22.0625	22.0088	21.7995	22.0258	21.6971	21.9985	21.9207	22.2006	21.8839	22.3101	21.5592	22.2214	22.1856	21.9812	22.0122	22.1976	21.9601	22.1426	22.3156	21.7675	22.0723	22.44
Levulinic acid	16.5594	16.3139	16.5966	16.2131	15.7634	16.7231	16.8703	16.0251	11.1611	16.1117	16.5487	16.1234	16.2044	16.6267	16.6658	16.6215	15.9903	16.9679	16.6368	16.2971	16.1383	17.1069	17.2015	17.123	16.2939	16.1417	15.9649	16.5191	16.7265	15.5288	16.2425	16.2455	16.4879	16.5175	15.9419	15.9852	17.4748	17.2681	16.6421	16.0282	16.5645	16.574	10.8638	16.0731	17.1429	16.7538	17.0092	16.2819	10.8638
Linoleic acid ethyl ester	13.7013	13.7544	13.7609	14.5919	15.8688	14.2545	14.727	14.6089	14.0649	16.5722	13.8673	14.6164	14.4404	15.1635	14.4227	13.9781	14.2309	14.7668	13.7929	14.084	13.9003	15.2599	13.2867	13.2041	12.6972	14.0504	13.2698	14.535	13.6502	14.4841	12.8795	14.8744	13.5812	13.8375	12.1025	13.6038	14.3049	14.2174	15.3785	14.2985	12.6983	14.6079	13.5982	13.5522	12.2437	14.3532	13.5302	14.4392	14.9412
Linolenic acid ethyl ester	14.7317	15.1373	14.6615	14.9885	14.4272	13.7319	15.4931	14.84	15.2635	15.2202	14.5625	15.6168	14.9581	15.4923	14.8617	14.5742	14.5015	15.0975	14.5631	14.8807	14.3043	15.7139	14.6594	14.929	14.4392	13.8481	15.0692	15.1313	15.9874	14.6469	15.3022	15.3542	14.4195	15.3457	14.6605	14.8521	15.1935	14.5432	16.1024	14.4017	14.7528	15.8988	14.4617	14.6955	14.6993	14.8756	14.5666	14.9663	15.9787
Linoleoyl ethanolamide	13.7717	12.1931	11.7626	12.3494	14.7138	11.9797	13.8595	14.2107	12.2725	12.166	14.2473	12.8796	12.175	13.5316	12.4693	14.0074	15.7257	12.4133	12.7097	15.9722	15.0186	13.0762	16.0445	12.1656	12.7672	14.3094	13.1486	12.6334	12.822	11.9586	13.8334	12.8528	14.1448	12.8407	14.2794	12.5245	12.5027	13.1181	13.9956	13.017	12.772	13.017	13.5054	14.2361	12.2165	13.5133	14.1507	12.8875	13.4447
Liquiritigenin	10.2424	11.3244	11.1762	11.7762	12.2005	11.8216	10.1081	12.8712	11.6608	11.9998	11.7247	11.5702	11.254	11.9596	11.7259	12.3437	12.2511	11.908	11.8553	12.1899	11.9503	11.8052	11.4295	12.1412	11.658	11.4825	11.2746	11.572	11.9415	11.8492	9.75054	11.6259	9.99842	12.8473	11.3325	11.3253	12.3488	12.066	11.3851	12.8741	11.2369	11.7116	11.9564	12.0485	9.75054	9.75054	11.3882	11.6608	12.0897
Lithocholic acid	12.2074	12.071	13.6627	14.0462	13.7037	14.0342	13.9097	14.1345	14.0948	14.1083	13.6599	12.385	12.6318	13.8658	13.8783	13.9916	14.0665	14.0294	13.7381	14.0615	13.8834	14.2482	14.1875	14.1666	14.1063	14.374	12.8726	13.9113	14.2599	11.9285	12.1142	12.477	13.9802	14.1278	13.8122	12.0883	14.2264	12.6925	14.3293	14.1346	12.1316	13.6168	14.6125	13.8154	14.4557	14.1776	13.531	12.3912	14.027
LPA 12:0	12.6104	12.141	11.5025	11.2412	12.1873	12.4822	12.4259	12.407	12.1021	12.465	13.0103	12.178	13.0231	11.5388	12.5324	12.0939	12.0661	12.3652	12.3747	12.1635	12.9359	12.5788	11.1942	12.2807	13.201	12.8547	12.2995	12.8285	12.7781	11.5985	12.4566	12.411	11.5309	12.8076	13.7282	11.4671	12.9374	12.7776	11.4596	11.8955	12.6999	12.9783	12.2907	12.1453	11.9215	13.2341	12.842	12.2982	11.5257
LPA 14:0	17.1631	16.2021	15.2146	15.2628	16.5567	17.7421	17.0593	17.6655	15.1958	17.128	17.89	16.2148	18.0269	17.3262	16.0132	16.7471	16.2908	16.5876	17.0834	16.8014	16.5969	17.1027	15.503	16.9362	18.0632	16.797	17.5588	17.312	16.5009	16.0714	16.438	17.7749	16.4393	16.7604	17.5259	16.1353	18.0162	17.9312	17.0307	15.1034	17.381	17.2356	18.0042	15.9494	16.9364	15.5207	17.7288	15.5228	15.8832
LPA 15:0	16.2225	15.8403	15.1142	15.2833	16.0441	16.6846	15.9633	16.6816	14.8037	16.4991	17.0404	15.6808	17.4035	16.5494	15.7269	15.1047	15.34	16.1958	16.0863	16.5575	15.1426	15.9764	15.3383	15.7877	17.2172	15.9156	16.7971	16.6568	15.8284	15.7589	15.3713	16.6712	15.1556	15.8194	15.2498	14.9451	16.6015	16.9396	15.8164	14.8051	16.0557	16.4382	16.8053	14.7607	16.189	10.532	16.2416	14.5198	15.3571
LPA 16:0	22.1111	22.1206	21.5915	21.7512	21.9916	22.44	21.9061	22.3778	21.1825	22.3321	22.3511	21.9777	22.4576	21.9637	21.654	13.4337	21.4923	22.2419	20.0821	20.3321	18.7715	20.1079	19.4735	19.8611	20.5823	19.4135	20.343	20.2184	19.739	19.0123	21.7056	22.1238	21.4015	22.0592	21.7013	21.3805	22.1581	22.3101	21.6843	21.7471	22.0918	22.0426	22.3988	21.343	21.9777	14.5712	21.8987	20.9024	19.4295
LPA 16:1	17.9493	17.9833	16.9156	17.1277	18.0699	18.2526	17.6085	18.9905	16.6503	18.1357	18.8662	17.4333	18.5987	18.3264	16.9477	19.005	17.7461	18.206	18.0721	18.2003	16.7674	18.3321	17.4911	18.0201	18.6299	17.3035	18.7271	18.4649	17.0246	17.8253	17.1992	18.8138	17.2015	18.0299	17.6863	17.0053	18.0979	19.0956	17.4345	17.0948	18.26	18.3903	19.0466	17.1719	18.5061	12.4502	17.9848	16.8355	17.4638
LPA 16:3	12.9665	12.6107	11.7689	12.4406	12.595	13.2041	12.7203	13.2816	11.5527	12.8041	13.2612	12.1368	13.492	12.8983	12.2376	12.5804	12.1703	12.685	12.88	12.7281	12.3225	12.8563	11.9053	11.4282	13.237	12.4165	12.9041	12.7192	12.4298	12.0588	12.4421	13.2467	12.3946	12.6789	13.246	12.306	13.4269	13.421	12.8626	10.9233	12.954	13.0714	13.6469	12.1925	12.7285	12.4358	13.2401	11.8805	12.1763
LPA 17:0	17.6719	16.966	16.3078	16.4092	16.8384	17.5923	16.7567	17.5921	15.232	17.378	17.8829	16.98	18.2001	16.9534	17.0165	12.5094	16.4587	17.9217	17.0433	17.7093	16.5703	14.9984	16.4889	17.1975	17.9329	16.53	17.7839	17.7687	17.5306	16.9151	16.245	16.7344	16.132	17.266	16.1267	15.9726	17.0807	17.6768	16.3342	16.6272	17.0366	17.4295	17.7427	15.9695	17.3346	12.5094	16.6768	15.8364	16.3145
LPA 17:1	14.5577	17.4884	13.4453	16.784	14.2403	15.0293	16.8936	14.8764	13.0135	17.4679	15.146	16.6507	15.6751	14.9737	17.5476	13.3364	16.2149	18.0839	16.7417	14.7054	15.7114	17.1309	16.2397	15.2491	15.4398	14.0875	15.1525	17.0534	16.4403	13.9549	13.7904	16.9708	14.7603	17.3628	13.6181	16.0172	14.9214	17.4331	14.0152	16.2077	15.553	17.1563	18.7136	14.3068	15.5424	14.9974	15.2219	15.2953	14.9402
LPA 18:0	21.3156	21.3538	20.8113	20.9098	21.343	21.9024	20.9951	21.3045	19.3435	21.632	21.8651	21.1395	21.8802	21.1332	20.7876	21.1395	20.3645	21.6364	21.2477	21.4425	20.1457	13.7689	20.7223	21.2821	21.5213	20.5165	21.7512	21.2593	20.6714	20.5165	20.9024	21.1642	20.68	20.9098	20.7223	20.6886	21.2821	21.714	20.9243	20.7553	21.3266	21.3266	21.9812	20.4972	21.3211	21.6364	20.9316	19.7815	20.68
LPA 18:1	18.8436	18.632	18.3637	18.3309	18.5876	18.8559	18.313	19.0578	17.1044	18.8126	18.9758	17.7667	18.5016	18.1788	17.5142	16.1202	17.8327	18.5028	18.0685	18.4438	17.6846	17.0683	17.9006	17.9101	18.0784	17.4587	18.0958	18.1425	17.6402	16.9934	18.6017	16.8989	17.9631	18.631	18.4746	17.7126	18.6062	16.1913	17.8937	17.7211	18.613	18.7843	18.3902	17.7213	18.3381	19.2544	18.1659	16.7646	17.8618
LPA 18:2	16.5953	16.4686	15.2607	15.731	16.5116	16.8036	16.4554	17.5761	15.6078	17.0886	17.2988	15.7408	17.122	17.086	15.8886	15.1991	16.057	16.8515	16.3395	16.174	14.9999	15.037	15.3774	15.6595	16.3123	15.1445	16.3105	14.8607	15.6398	15.1944	16.1852	17.3134	16.1384	16.3274	16.5683	15.7932	17.0728	17.2709	16.3362	15.5216	17.1558	16.9599	17.3193	16.1807	16.7241	12.5537	16.9194	15.325	15.3827
LPA 18:3	17.1701	14.5161	14.14	15.7877	14.9496	16.9493	15.6831	18.204	13.862	16.6539	17.5051	16.0184	17.3148	17.0569	15.6579	15.9263	14.7429	16.5557	16.6275	16.0862	16.2868	17.5666	15.3809	16.3699	16.5318	15.1809	15.3827	16.815	16.5992	15.6822	14.6179	17.2181	15.4469	16.5597	16.9294	15.5465	16.5157	16.9219	16.3682	15.379	16.3105	16.5766	16.4448	16.361	16.7024	11.5445	17.0273	14.4595	16.1991
LPA 18:4	17.4707	16.2902	14.202	16.214	15.8984	16.7813	16.2177	19.0681	12.3971	16.7009	17.4402	16.3998	16.6548	15.9188	15.2497	14.3942	15.8639	16.5353	16.5656	18.6592	16.1813	18.8067	18.1256	16.0255	16.5735	14.7708	18.2443	16.5121	17.6777	14.8283	15.3039	15.4606	15.9217	16.6477	16.1379	13.4175	16.514	16.5175	13.9353	15.873	16.3549	15.3422	16.7974	12.573	16.0032	11.4686	16.6364	14.6164	15.9955
LPA 19:0	13.7496	14.1925	13.4144	13.6567	14.2636	14.6352	13.532	14.0133	12.5384	14.1127	13.8333	13.5114	13.5717	13.3073	12.5981	12.7951	12.3718	14.0907	12.9976	13.6113	13.307	11.727	12.9689	12.9268	13.7005	13.5071	14.382	13.323	13.7989	12.4585	13.3168	13.811	12.4262	13.1718	12.8466	12.8621	13.1615	13.603	13.0045	13.1378	13.0822	13.3694	13.9778	12.684	13.3823	13.7559	12.9734	12.296	12.5889
LPA 19:1	15.2636	15.4983	14.7738	14.6963	15.1142	15.8626	15.2957	15.4614	11.5855	15.4483	16.0969	13.6104	16.2728	15.4047	14.7891	17.0543	14.1911	15.7342	15.74	15.9011	13.3635	18.8655	14.7981	15.8863	17.0632	13.4155	16.3152	16.8708	15.1296	14.6727	14.9286	14.9301	14.0385	15.3838	13.7662	14.1667	15.209	13.9809	13.2294	14.518	15.2126	14.1794	15.9191	13.7788	15.5584	18.2708	14.8639	13.5622	14.5701
LPA 20:0	13.699	13.4832	14.3544	13.0869	13.4838	14.0868	13.6029	14.4051	13.7334	14.8698	14.07	13.9731	14.3161	14.4164	13.1807	13.4993	13.3904	15.8865	14.4468	15.0608	12.5961	12.0216	13.5477	14.3846	14.3165	12.4751	14.2656	14.4356	14.3352	13.7469	13.6562	13.0809	13.3691	13.668	14.1899	13.137	13.3044	13.877	13.0736	13.3626	13.4513	14.0989	14.2413	12.8395	14.2325	13.6229	13.331	12.9575	13.3564
LPA 20:1	19.224	19.3214	18.7616	18.8367	19.3259	19.9742	19.0076	19.4816	17.5336	19.7475	19.9459	19.1946	20.0292	19.2592	18.7624	19.1457	18.5337	19.775	19.3287	19.6044	18.206	16.9781	18.8443	19.4368	19.7499	18.5674	19.9742	19.4105	18.7987	18.5878	18.7544	19.0751	18.6193	18.9735	18.6308	18.6001	19.2985	19.7937	18.9436	18.7453	19.274	19.3137	20.0821	18.4212	19.3912	19.6188	19.0017	17.8239	18.7621
LPA 20:2	19.1371	15.9412	15.2317	15.7548	19.3489	19.6111	15.9171	16.9417	18.0575	16.5648	17.3341	18.9827	16.9388	16.4227	15.3428	19.0003	15.763	16.4384	16.2228	19.5807	18.8317	17.6705	15.9123	16.345	19.2479	18.6498	16.3836	16.3044	15.404	15.2402	14.6125	16.0473	14.9093	16.2393	15.3591	15.2051	19.2702	19.4653	18.8772	15.6411	15.5749	19.5404	16.4065	15.4603	16.2136	20.0559	16.1956	14.4013	15.8046
LPA 20:3	18.8595	13.3075	12.9856	11.3011	11.2115	18.8244	18.0361	19.754	16.2547	18.9483	19.4544	17.8644	19.0654	13.0188	17.9783	19.3203	12.9469	18.5463	18.6055	18.7417	17.6453	19.6367	18.039	18.8014	18.8939	17.7884	18.3571	18.7669	18.4992	12.8059	18.0905	19.2774	18.494	18.5539	19.1355	18.4345	18.9567	19.0986	19.0014	12.9706	18.9515	18.4477	19.0954	18.6703	11.4536	19.7826	19.0247	17.8225	18.8348
LPA 22:0	12.7876	12.4404	12.71	12.5281	12.3479	12.5389	12.4468	12.1637	11.7347	12.0816	12.439	11.8613	12.316	12.0308	12.1494	11.8012	11.6768	12.3679	12.052	12.1848	11.7572	10.2101	11.7661	12.1628	12.033	11.911	11.9298	11.7232	12.077	11.6178	12.9109	12.3974	12.6375	12.4893	12.1958	12.2654	12.2023	12.327	12.2229	11.8794	12.1226	11.987	11.7904	12.1369	10.3355	12.2353	12.2789	11.778	12.0032
LPA 22:3	15.1617	15.3306	14.7832	14.9165	15.0743	15.6028	14.78	14.9394	13.4951	13.3618	15.3639	14.492	15.3474	14.4995	14.2064	10.3782	14.0575	12.6432	14.6418	14.9692	13.8283	15.195	14.3285	14.629	14.8087	14.0517	15.1029	14.5238	14.1361	13.8249	14.7935	15.0187	14.5728	14.9204	14.512	14.4266	14.9052	13.2838	14.4091	14.4155	10.5302	14.6124	15.4932	11.102	14.4428	10.3782	14.4715	13.3184	14.0889
LPA 22:4	16.0968	16.079	15.4624	15.6776	15.6818	16.3729	15.7476	17.0344	14.5245	16.5377	17.0264	15.3945	16.3587	16.0061	15.4845	13.6802	15.6506	16.1196	15.9247	16.344	15.6052	11.7408	15.8155	16.4262	15.0622	15.2693	15.9301	15.8609	15.8995	15.1232	15.8799	16.4796	15.4846	16.0317	14.6128	15.7734	16.4738	15.6761	15.6803	15.557	16.5353	16.2535	16.6246	15.372	16.0313	11.7408	16.4042	14.8926	16.0891
LPA 22:5	17.8717	17.7328	17.0703	16.4899	15.6435	17.6093	18.7127	18.234	16.8858	17.6212	18.2322	17.0646	17.9558	17.0535	16.9103	17.295	17.0936	17.4773	17.1462	17.495	17.1122	17.855	17.1066	17.3887	17.4313	17.0886	17.361	17.9074	17.0769	16.5818	17.5725	17.1409	16.5874	17.0386	17.2378	17.468	17.8873	17.8302	17.2646	17.0939	18.0206	16.9485	17.7211	16.9439	16.9053	13.5951	17.6807	16.598	17.642
LPC 10:0	11.8273	12.2114	11.9502	11.9104	11.7839	12.0451	11.8694	11.8798	12.0724	12.2896	10.3409	12.108	12.437	11.8273	11.8273	12.7461	12.1857	11.8694	12.2504	12.2899	14.2007	10.6332	11.5711	11.3944	12.0549	13.1595	12.1342	12.2076	12.3796	12.1599	11.9512	11.96	12.3941	12.1854	12.0521	11.9403	12.3793	11.7617	11.1928	10.9646	11.6574	11.4229	12.9837	12.0724	12.4581	11.7039	12.2973	12.4086	12.0903
LPC 12:0	14.6968	13.3372	13.0686	12.9406	13.2423	15.1535	15.7681	14.0216	15.0908	14.323	15.0542	13.9109	15.0883	13.5467	13.6327	13.7078	13.7362	14.0618	13.2978	13.8415	15.6733	15.0452	13.0773	14.6412	14.4682	16.5432	13.621	13.7767	16.6746	13.2348	14.9756	14.9148	14.9045	14.1881	17.7669	15.1746	15.6732	13.1163	14.8618	12.566	14.3508	11.4289	13.7728	13.5959	13.4176	15.0769	15.5388	14.1381	13.2989
LPC 13:0	13.91	13.2463	13.1379	13.2173	13.2662	13.4929	13.5178	13.461	13.7608	16.5872	13.468	13.7538	13.3395	13.1863	13.2234	12.9818	13.1654	13.1671	12.7132	13.3741	13.3962	13.1078	12.593	13.4178	13.3832	13.4512	13.9363	13.139	14.9402	13.3412	13.4588	11.9981	13.7603	12.6677	13.9245	13.6685	16.3883	13.1111	14.3532	15.3371	13.0547	12.6215	13.8186	12.7712	12.82	13.2428	12.914	13.1628	13.1403
LPC 14:0	18.8549	19.0394	18.1544	17.9503	17.8473	19.1354	19.357	18.2477	19.5379	19.2006	18.8478	18.9781	19.5321	19.2886	18.7085	18.2106	18.5709	18.5393	17.804	18.7329	18.7142	19.1812	18.14	19.0938	18.6937	19.5056	18.8186	18.3832	19.8208	18.4223	19.4995	19.151	19.0525	18.7366	19.9396	19.5093	19.6152	17.8005	19.7356	17.7267	18.7141	18.8473	18.4516	18.3701	17.7787	19.486	19.331	19.0952	19.2106
LPC 14:1	12.3629	13.8613	13.7977	13.2584	13.2942	13.7265	12.2187	13.5438	14.8219	14.7805	13.4753	12.6335	13.7272	13.0699	13.8921	13.5449	14.6084	13.4464	12.8437	13.8063	13.7043	14.0105	13.4549	12.8835	14.0801	15.2385	13.8537	13.4055	15.291	13.4329	12.7525	13.6074	14.76	13.7651	15.4564	13.3389	15.9834	14.2602	15.5444	12.2589	12.7161	13.2611	14.1317	14.1295	13.7328	14.3315	14.2366	13.0288	14.0613
LPC 15:0	18.4754	19.2053	18.5442	18.6046	17.9322	18.6584	19.1418	18.0381	19.5522	19.1276	18.5135	19.0566	19.6096	19.1909	18.9253	17.9669	18.5585	18.7928	17.3674	18.6715	18.0224	18.9584	18.2297	18.614	18.1803	19.8856	18.625	18.4858	20.0721	18.7211	19.1802	18.8519	18.5537	18.4083	18.9712	19.3314	19.1059	17.4086	18.6778	17.9425	18.2553	19.8623	18.0922	18.1156	17.8324	18.4022	18.9104	19.1495	19.0237
LPC 15:1	15.1282	16.3556	18.106	17.8114	14.7862	15.113	18.868	18.4029	16.8253	16.4467	18.5074	18.4866	15.9429	17.7232	16.8585	16.4827	15.1994	17.0051	16.1001	15.5126	17.1292	16.1534	18.5916	16.0725	18.1875	16.6892	19.0181	18.6293	17.0747	18.5361	19.1796	19.0006	18.6731	15.7682	19.2618	16.805	18.9572	17.2662	19.2935	17.6928	18.6561	18.2611	16.2468	16.624	15.9738	18.0481	17.2231	16.4536	18.1749
LPC 16:0	23.8492	24.0192	23.6998	20.534	23.501	23.9488	23.921	23.6028	24.0279	24.3081	23.9024	24.0952	24.266	24.0248	24.0226	23.4129	23.8365	24.1961	23.4118	24.0829	20.0644	24.1271	23.8677	20.6931	23.6412	24.2748	23.877	23.7962	24.5645	23.6067	24.0133	23.7536	23.6963	23.7979	24.0387	24.1604	23.945	20.6303	24.2066	23.6472	23.6019	24.9005	23.7157	23.6971	23.5194	24.0201	23.9305	23.968	24.2423
LPC 16:1	18.7601	19.5119	18.6748	19.1306	18.5361	18.7934	19.3277	19.0356	19.7075	19.6592	19.1138	18.963	19.8399	19.6939	19.5871	18.9878	18.7749	19.143	18.386	19.2033	18.4755	19.3428	18.8975	19.1327	18.6355	19.4743	19.3548	19.0496	19.9618	19.1038	19.5863	19.5837	19.2086	19.0349	19.6576	19.5531	19.5037	18.1286	19.656	18.998	19.1879	20.6767	19.1347	18.9834	18.4333	19.6754	19.2126	19.679	19.7014
LPC 16:2	18.7375	14.5165	14.2144	14.2686	15.7543	14.0955	14.938	13.987	16.5341	14.8884	14.213	14.4712	14.5262	16.0506	14.4838	14.292	14.2099	14.226	13.7598	14.7393	14.1731	14.6852	14.3025	14.4535	14.936	16.7019	15.1924	14.2505	15.6029	15.5575	15.7152	17.2067	14.6386	14.7506	16.1969	16.1978	16.0823	14.2231	16.5932	17.9399	14.4363	15.2854	15.0808	14.3014	13.6334	15.6133	15.1004	15.3856	14.8031
LPC 16:3	13.4944	13.1662	13.2451	13.452	12.8173	13.5376	13.7805	13.525	13.9618	14.7112	13.6458	13.7819	14.0153	13.4982	13.5254	13.559	13.3731	13.6463	12.9818	13.6024	13.1536	14.0184	13.2265	13.6986	13.3682	14.4254	13.5273	13.1867	14.4451	13.3836	13.7658	13.4488	13.8175	13.1135	13.8036	13.8677	14.1959	12.8006	14.3921	13.5323	13.4966	13.1661	13.8338	13.4578	13.0818	13.877	13.2523	13.5708	13.6915
LPC 17:0	19.6443	20.3022	19.6439	19.7709	19.2338	19.429	19.4265	18.9477	20.5686	20.2019	19.4955	20.6193	20.4149	20.024	19.8974	18.1621	19.3244	19.8405	18.4153	20.2037	19.7823	19.5723	19.6643	19.5828	19.4517	20.6743	19.5257	19.5208	20.7281	19.4293	20.1227	19.2636	19.1526	20.0378	19.538	20.3844	19.5832	17.8968	20.4929	19.3615	18.9481	21.7618	18.9087	18.9361	18.4593	19.5749	19.4364	19.9214	19.4993
LPC 17:1	17.8641	18.3765	17.1975	18.3357	17.4824	17.6278	18.4529	17.4124	19.0273	18.572	17.8355	18.6257	18.4118	18.4961	17.8957	17.4941	17.961	18.0431	17.289	18.413	17.5177	18.7753	18.0065	18.1784	17.3074	19.0655	17.7524	17.7942	19.2011	17.127	18.231	18.0252	16.9527	18.0002	18.0773	18.1025	18.2195	16.1465	18.7253	17.4656	17.0443	19.7352	17.1781	17.3216	16.7767	18.281	17.7375	17.914	18.8326
LPC 17:2	16.9923	16.3071	11.5515	16.5797	15.0669	17.6388	11.6612	17.0634	17.3322	17.3697	16.8185	17.074	17.75	18.0539	16.8996	15.8922	15.5879	17.1702	15.7272	17.0794	16.4006	17.7509	16.7928	17.8619	11.6791	17.9713	16.8846	16.4641	19.0159	16.2921	11.7601	16.6445	16.8178	16.6792	18.1612	17.3957	17.2465	16.3276	18.7742	16.1722	17.2968	18.8776	17.4106	17.0622	16.2609	17.5491	17.6556	17.2911	18.1369
LPC 18:0	22.8178	23.5163	23.0267	23.2437	22.78	23.1964	23.5127	22.7668	23.6345	23.5589	23.0933	20.845	23.6413	23.5191	23.2476	20.5059	23.0042	23.597	22.4965	23.5589	20.2486	20.5789	22.9798	23.4003	22.8644	19.9287	23.3245	22.9487	20.8267	22.9657	23.3474	23.0136	22.7468	22.9027	23.4127	23.5938	23.1786	19.776	20.9057	22.9371	22.6614	24.4654	20.8241	22.5958	20.4794	23.306	23.022	23.2897	23.6769
LPC 18:1	20.9505	21.1907	20.8856	21.0354	20.8589	20.9941	21.3029	21.2365	21.2432	21.3719	21.3268	21.0827	21.341	21.4671	20.9508	20.5762	21.0276	21.3883	20.6527	21.3458	20.8893	21.652	21.1503	20.9943	20.7933	21.407	20.9144	21.0118	21.8761	20.7504	21.1114	21.1923	20.6198	21.0172	21.2028	21.0744	21.1247	20.1303	21.2463	20.6342	20.8744	22.1723	20.7866	20.8444	20.8287	20.8892	21.2478	20.9043	21.6452
LPC 18:2	23.6069	23.5393	23.241	23.6642	23.2639	23.4244	23.3412	23.6807	23.514	21.5496	23.6986	23.53	23.7221	23.5114	23.5529	23.0465	23.6287	23.9076	23.1138	23.834	23.3704	21.6207	23.5606	23.3274	22.9206	23.9196	23.0339	23.4045	24.0832	22.9422	23.1053	23.2114	22.6713	23.3988	23.8081	23.2911	23.4323	20.2742	23.521	23.334	22.8606	24.1784	21.1079	23.5419	22.9083	23.4271	23.4414	23.2954	23.7976
LPC 18:3	18.6385	16.9712	17.5593	17.8992	16.205	18.1491	17.8463	17.8959	17.7473	18.6094	18.4165	17.3448	18.9633	17.7265	17.9711	17.7377	16.8002	17.4797	16.7339	17.7009	18.07	18.3149	17.2918	18.355	16.3211	17.872	16.7192	17.8739	18.6603	17.5568	17.6934	18.5541	18.3216	17.2146	19.4679	17.5926	17.8592	16.3467	18.0964	16.462	17.458	17.979	16.9785	18.3012	17.6185	19.0156	18.0871	17.0515	19.0044
LPC 18:4	11.2082	14.6254	11.8933	12.9563	14.243	14.8364	13.0544	11.3211	13.8824	15.0532	12.027	13.807	13.2113	13.5279	13.8945	12.7318	13.7386	13.1794	12.4427	13.913	12.2196	12.5354	13.2979	11.1581	9.55976	14.8909	14.7452	12.197	14.3426	14.4653	12.0567	13.5601	12.781	12.3228	13.0384	12.8728	13.8937	13.8124	13.4626	12.7273	12.7575	14.3539	14.5297	12.4138	13.9337	13.5916	12.9216	14.2937	13.9354
LPC 19:0	15.8833	16.8198	16.4964	16.4539	15.7524	16.0381	16.932	15.2471	17.0974	16.8677	15.9896	16.9415	16.5498	16.9142	16.0695	15.1096	15.945	16.589	15.2038	16.905	15.3679	17.1575	16.2978	16.0879	15.8029	16.7204	15.9201	15.7983	18.3955	15.9486	15.8951	15.8004	15.2189	15.9639	16.097	16.6575	15.5756	14.0088	16.6007	15.4535	15.0929	17.7102	15.1424	15.2538	14.8416	15.4525	15.5584	16.138	16.6472
LPC 19:1	17.9127	18.4728	18.005	18.2635	17.7223	17.9183	18.4936	17.4746	18.7182	18.546	17.9368	18.6352	18.691	18.3748	18.1285	17.3391	17.9461	18.3963	17.1175	18.6266	17.4094	18.5808	18.0678	18.2048	17.6569	18.8838	18.1227	17.8991	19.4211	17.8951	18.4025	17.738	17.6095	17.9257	18.4576	18.6056	18.0961	16.144	18.6783	17.801	17.4735	19.5823	17.3354	17.3835	16.7507	18.1286	17.7764	18.2102	18.6437
LPC 19:2	17.4528	17.3871	17.447	17.1274	16.3035	17.3132	17.4347	17.6657	17.2947	13.468	17.4655	17.4255	17.8701	17.3432	17.2488	17.1566	17.9573	17.3727	17.1519	14.0586	16.237	17.0916	17.301	17.7152	17.1889	10.1744	17.4741	17.2372	18.4014	17.0913	17.9998	18.6419	17.6422	18.0698	16.8157	18.2917	17.8606	16.5954	17.9553	13.5787	17.823	17.8079	17.5488	17.4921	16.5873	18.0607	18.0943	17.5669	18.0829
LPC 20:0	17.8765	18.7539	17.9301	18.3992	18.122	17.9391	19.0286	17.6664	18.8382	18.6125	18.0109	18.8128	18.4526	19.4432	18.1213	17.0503	17.8239	19.2578	17.2412	18.8103	17.141	19.4058	18.2439	18.1996	17.6581	18.186	17.9971	17.5542	20.3685	17.7724	18.3482	18.0785	17.3856	18.837	18.311	18.5747	17.8609	16.0076	18.4444	17.4053	17.1383	20.1685	17.0034	17.4157	17.1479	17.4979	17.9628	18.2168	19.5481
LPC 20:1	17.6322	18.8114	18.3537	18.4087	17.7415	17.9324	19.2392	17.7082	19.026	19.0106	18.1822	19.0795	18.6933	18.7175	18.0791	17.8087	18.0613	19.1532	17.1683	19.0796	17.5665	19.337	18.4328	18.1631	17.6507	18.8737	18.0389	17.9355	18.0502	17.7832	18.4265	17.6947	17.0036	18.5533	18.55	18.6358	17.7448	16.0239	18.4632	18.0738	17.3808	20.1804	16.9014	17.5329	17.0825	17.8576	17.9744	18.0075	19.122
LPC 20:2	17.6282	18.5338	17.8743	17.9928	17.1034	17.1948	18.6167	17.8669	18.4913	18.4998	18.2002	18.4544	18.594	18.5522	17.7008	17.0729	17.8751	18.0485	16.9638	18.5658	17.2778	19.1198	18.1186	17.9132	17.0613	18.4952	17.8691	17.6176	19.958	17.3842	17.6348	17.7901	17.0233	18.1793	18.2577	18.273	17.3892	15.8308	18.0611	17.7626	16.9388	19.2075	16.6522	17.4238	16.7425	17.6853	17.9539	17.6157	18.8546
LPC 20:3	19.3051	19.0025	19.0264	18.7315	17.9133	19.1697	19.1812	19.645	18.6988	19.3604	19.3934	19.0894	19.4632	19.0147	19.0169	18.8985	18.6407	19.0201	18.7887	19.3376	18.6759	19.5834	18.9984	19.4828	18.8387	19.2329	18.9426	19.12	19.8809	18.7864	19.4695	19.6014	19.3049	19.1511	19.9483	19.5902	19.4847	18.2198	19.7702	18.7237	19.3036	19.4975	18.8335	19.5947	18.3577	19.7002	19.4392	19.1769	19.8933
LPC 20:4	19.6281	19.574	19.6289	19.5362	18.2988	19.3145	19.5023	19.7484	19.5107	19.5672	19.7319	19.4691	19.8325	19.2098	19.5352	19.3029	19.1772	19.4623	18.8139	19.5755	19.3131	19.8023	19.5154	19.5239	19.2051	19.7891	19.3007	19.6005	19.8391	19.0159	19.8455	19.3079	19.1032	19.3832	19.7895	19.8481	19.7453	18.715	19.6677	19.2197	19.8105	19.6546	19.3976	19.4257	18.7518	19.5025	19.7164	19.4411	19.9638
LPC 20:5	19.2125	19.9535	19.4526	19.6246	15.5891	18.3739	18.8888	19.2124	19.9838	19.5953	18.9536	18.3309	19.231	18.8932	18.2939	19.6992	16.47	19.7639	18.7463	18.9493	18.5238	20.025	18.8629	19.0112	18.8512	20.5384	19.1283	18.9396	20.4571	18.2156	20.1432	19.5871	18.9889	19.1581	20.248	20.0971	18.9473	15.8461	20.1375	16.3002	19.5073	20.0191	18.7592	18.8055	17.481	19.9254	19.5132	18.9681	20.7607
LPC 22:0	14.2994	14.9204	14.3592	14.6384	14.385	13.9736	15.2962	14.1887	14.1843	14.6808	14.113	14.8032	14.5681	15.4812	14.4809	13.7444	13.4743	15.2637	14.4436	14.879	14.0788	14.9789	14.8708	14.4684	14.6526	14.4472	13.5142	14.4742	15.8206	14.1653	14.4749	14.3054	13.8104	14.5153	14.8344	14.0987	14.0946	13.4213	15.036	13.6952	13.5669	15.8883	12.4512	14.0503	14.1525	15.1228	15.0229	14.7064	15.6603
LPC 22:1	14.423	15.3766	15.1082	15.1963	14.3173	14.1393	16.6977	14.5626	15.1429	14.9319	14.6622	16.0749	14.9803	15.7681	14.5959	14.5996	14.4371	15.5992	14.2497	14.9501	14.331	15.7873	14.8089	14.5575	14.569	14.7101	14.8374	15.0155	16.8025	14.1017	15.6267	15.4442	14.1017	15.4069	14.5561	15.0784	14.6394	13.9951	16.3304	13.4618	14.747	16.518	13.9196	14.7699	13.5544	14.0358	14.7739	14.5294	16.3035
LPC 22:2	12.9787	15.0249	13.0967	14.8511	16.0857	16.1193	14.7238	14.6812	15.4043	15.5327	14.9832	14.8951	15.8176	15.5012	14.5838	13.6303	13.9147	13.1564	14.3372	15.5441	14.371	15.4827	14.9616	15.1399	14.6273	14.6853	14.7438	14.8159	16.3268	14.4371	15.0883	14.5267	14.1455	14.9446	15.306	15.1222	14.7769	14.0622	15.7586	12.9237	12.8491	15.9114	14.7989	12.828	13.8781	14.8947	14.8918	16.1614	15.6745
LPC 22:3	13.4162	14.0395	13.6634	15.003	13.6917	14.7615	15.1785	14.7902	13.8951	14.1994	14.8752	15.2024	13.9419	14.1427	14.8623	14.0305	14.8686	13.7028	13.2603	13.4831	15.2025	15.4584	14.9648	13.708	14.6003	13.5849	13.5344	13.799	15.0146	14.8361	13.9918	14.8583	13.5363	13.4097	13.9285	13.8764	13.8779	13.9501	15.3804	14.0001	15.4163	15.3036	13.8194	13.5594	14.3377	13.8482	14.8519	14.8156	15.6407
LPC 22:4	16.4564	17.0676	16.6869	16.5271	15.6083	16.3074	16.9101	17.1589	16.647	17.5822	17.1876	16.7254	17.1641	17.1018	16.7802	16.613	16.482	16.6987	15.8419	17.1647	16.286	18.0747	16.8932	17.4125	16.4039	17.0861	16.4831	15.904	18.4824	15.8457	17.4348	17.0837	16.3529	16.6762	17.5307	17.6434	17.2701	15.5159	17.3026	16.6464	17.1691	17.9452	16.2553	17.4202	15.8417	17.7682	17.3717	16.5441	18.0874
LPC 22:5	18.0646	18.8203	18.0087	18.0879	16.9327	17.5186	17.7915	18.1893	19.0356	18.7335	18.7541	18.8047	18.3097	18.2319	17.8488	17.9958	17.5366	18.271	17.3155	18.644	17.1361	19.16	18.2114	18.4507	17.5285	18.8556	18.0735	18.7436	19.6015	17.2228	18.6527	18.8014	17.6681	17.5987	18.6666	18.9311	17.6933	15.276	18.798	17.4664	18.1673	19.2238	17.6813	18.5097	15.5919	18.7462	18.6905	17.9785	19.5929
LPC 22:6	19.4447	20.2578	19.6069	19.5855	18.4299	18.9292	18.6403	19.304	20.0242	19.8809	19.8912	20.3119	19.8997	19.6204	19.4476	19.6495	18.9559	19.7096	19.1778	19.7734	17.2622	20.1698	19.2804	19.8596	19.5081	20.1098	19.9416	20.5028	20.0228	19.3656	19.9243	20.1967	18.9668	19.2656	19.3654	20.1112	19.3707	18.663	20.1726	18.9455	19.6251	20.8047	18.975	19.3555	19.0524	19.7401	20.0142	19.6538	20.2501
LPC 23:0	13.7849	13.656	13.214	13.9253	13.6371	13.9176	13.962	13.3885	14.13	13.252	13.7801	12.9892	13.9405	14.5474	14.0141	13.8936	13.7944	14.3931	13.7333	14.116	13.8281	14.7018	13.0798	13.9619	13.4348	11.7989	13.8267	13.6623	14.6377	13.6652	13.3171	14.6819	13.5307	14.6508	13.8059	14.1426	13.8558	13.513	14.8952	14.0572	13.6829	14.98	13.6975	13.7058	13.9655	13.1326	13.6974	14.1284	14.5163
LPC 24:0	15.9558	16.8718	15.9159	16.3104	16.3624	15.5385	16.8961	16.221	16.6773	15.9239	16.4958	16.0312	14.689	17.0331	16.0169	14.4601	16.027	16.8013	16.6363	16.583	14.2694	16.9478	15.9441	16.1461	15.9302	14.3009	16.3166	15.6622	17.4728	15.7221	16.444	16.6719	15.4517	16.6121	15.9903	16.8181	15.5161	16.0539	17.1808	14.197	15.988	18.2542	14.5006	15.8321	15.6308	14.9728	15.9199	16.6751	17.3585
LPC 24:1	15.2183	15.7048	15.0941	15.479	15.1167	14.5366	15.1552	14.4529	15.2599	14.8803	14.9545	15.3996	14.8516	15.2313	14.5956	14.8463	15.7439	15.0139	14.0249	15.5558	15.062	15.3497	14.3153	15.2803	14.265	15.5234	14.7883	15.4459	16.047	14.9217	14.796	14.5333	14.1896	14.1186	14.2669	16.5381	14.562	14.3569	15.6741	15.1631	14.5614	16.2459	15.0806	14.4787	14.4528	14.6234	14.3222	15.9731	15.4542
LPC 24:4	13.2067	12.8224	13.3633	13.1987	13.4416	13.4853	13.5204	13.2687	14.1886	14.1987	13.3885	13.6588	13.5496	14.3191	14.114	13.1878	12.6971	14.3444	12.6608	14.0012	13.2196	13.9968	12.9362	13.6981	12.9628	13.5077	14.1115	12.6555	14.9394	12.9677	13.514	13.5387	12.7469	13.9794	13.946	14.4597	13.2598	11.8675	14.9787	13.5311	13.5328	15.3757	12.4508	13.3139	13.6835	13.8291	13.366	13.8493	13.7977
LPC 26:1	15.1555	16.2697	15.4784	15.5244	15.4617	15.6322	15.637	15.0464	16.7152	15.3781	15.5863	16.3546	16.0273	16.2239	15.2286	14.7327	15.2966	15.7451	15.5827	16.1181	16.5456	16.2426	15.0535	15.5223	15.0959	16.4191	16.1819	15.4328	17.2937	15.3823	16.5154	15.9118	15.3617	15.413	13.8721	16.8944	15.421	15.6386	16.9078	14.6321	16.0438	17.7007	14.6778	14.9537	13.6974	14.941	15.5272	15.887	15.071
LPC 8:0	11.7796	12.2759	11.7576	12.2014	12.0035	12.0862	11.3725	11.8275	10.7839	12.6849	11.9041	12.6101	12.7869	11.26	12.0291	12.5151	11.995	11.938	11.8068	11.9599	12.3565	11.4325	12.1972	12.3321	12.4579	11.2756	11.9819	12.33	11.9648	10.7105	11.6985	11.712	12.5159	10.8494	12.5563	11.74	12.2146	11.9185	11.2283	12.4161	12.109	11.5739	12.704	11.8353	12.5263	12.4125	11.4814	12.5775	10.7791
LPC O-16:0	18.9638	19.7958	19.24	19.6659	18.0739	19.2456	19.2859	18.721	19.9882	19.9882	19.2068	19.7346	19.6858	19.6057	19.4881	18.5579	19.2148	19.454	18.5591	19.6663	18.3604	19.8008	19.3006	19.2572	18.7049	20.0821	19.3797	18.888	20.953	18.8941	19.2918	18.7477	18.1266	19.22	19.0007	19.322	18.5171	17.0836	19.6807	19.1223	18.5492	20.1079	18.5823	18.1318	17.7314	18.6705	18.2641	19.1521	19.6972
LPC P-16:0	20.8213	20.5935	20.5854	20.5084	20.4732	20.3882	21.1408	20.7256	21.5895	21.3684	20.8483	21.3537	21.1611	21.1169	20.9627	20.5797	20.8396	21.0078	19.6475	21.1241	20.2969	20.6811	20.8745	21.0258	20.5024	21.4011	20.4965	20.8541	21.6247	20.8218	21.0982	20.8844	20.6301	20.9314	21.2293	20.9531	20.6054	19.5402	21.285	20.5398	20.6246	22.1097	20.4539	20.5803	20.1882	21.1534	20.8875	20.9875	21.1786
LPC P-18:0	17.5202	18.3856	17.4913	18.2809	16.9677	17.5374	18.2151	17.2891	18.3587	18.3943	17.85	18.5429	17.9232	18.1892	17.635	16.8862	17.6962	18.1977	16.6806	18.3098	17.056	18.7901	17.1877	17.8465	17.089	18.3605	17.5321	17.2699	18.938	17.1044	17.7191	17.4229	16.5814	17.4279	17.1668	18.0604	17.1586	15.5284	18.2642	17.3351	16.5932	19.5224	16.392	16.736	16.8301	17.261	17.453	17.6322	18.6221
LPE 12:0	11.1057	11.1971	11.1792	10.9666	11.5278	11.7335	11.6818	11.6704	11.6147	12.1618	12.3583	11.3907	10.274	11.6108	11.3841	11.6023	9.75054	11.4932	11.8113	10.9258	11.9158	12.2676	11.4401	11.384	12.1572	11.9773	12.0103	11.8955	12.4019	10.2424	11.6903	11.6997	11.6762	11.9233	12.65	10.9397	11.8469	11.9998	11.4511	11.045	11.6156	12.2216	11.5212	10.1081	11.4568	11.8627	12.2345	9.83801	9.75054
LPE 14:0	13.5793	13.4887	12.5063	12.699	13.4055	13.7237	13.4774	13.6048	13.2617	13.6325	13.9736	12.9977	13.963	13.8013	11.4361	13.2151	13.2457	13.4994	13.7838	13.6261	13.7955	13.8996	12.5142	13.1695	13.8515	13.8116	14.4368	10.9793	13.9458	12.6923	13.6402	13.2734	13.4979	13.2269	14.3364	12.8336	14.8608	14.0134	13.7612	12.9105	13.7078	13.5323	14.2269	13.116	13.423	14.7986	13.7732	12.4962	13.2598
LPE 15:0	13.4509	13.1704	13.4784	13.2234	13.2605	13.5391	12.9577	13.2965	12.9232	13.2254	13.5365	13.1598	13.5759	13.4646	12.6088	13.2187	13.484	13.463	13.4263	13.6192	13.4077	13.4819	13.2012	12.9709	13.0173	13.5867	14.0592	13.042	13.7949	13.3483	12.6197	12.8866	13.5566	13.4067	13.354	12.5681	14.1039	13.4742	13.8918	12.4718	13.4982	13.8155	13.1617	12.9395	13.3353	12.3914	13.2271	12.8528	13.3979
LPE 16:0	19.5477	20.009	19.3085	19.4527	19.355	19.7058	20.1195	19.5513	20.0358	20.5227	19.8544	20.3126	20.0819	20.0781	19.2964	17.482	19.2121	20.0431	18.5945	19.9091	18.5758	20.4279	19.9332	19.6792	19.435	20.2736	19.3645	19.6262	21.1179	18.9402	19.9195	19.8934	19.76	20.01	20.2822	19.912	20.0487	18.838	20.7342	19.24	19.6322	20.7547	19.5097	19.1494	19.3679	19.7257	20.2389	19.7575	19.9897
LPE 16:1	15.3076	15.8262	14.1564	12.8655	15.5797	15.691	15.8085	16.9322	14.9502	17.0043	16.7181	15.1583	16.4378	17.2385	15.1091	16.0849	15.5276	15.8095	15.8237	15.6802	15.3003	16.7795	15.39	16.1663	16.5878	15.4967	16.2675	15.9269	16.412	15.7141	16.3783	17.4109	16.3817	15.9482	15.9781	16.0164	16.9495	16.9241	16.9994	15.1851	17.1544	17.1899	17.3841	15.8078	16.7846	13.8165	16.9841	15.1475	16.056
LPE 17:0	16.4858	16.1353	15.731	17.6398	15.8303	16.7267	15.8194	16.4423	15.5816	16.4723	16.7583	17.093	17.2552	16.2777	16.0546	14.7893	14.2122	16.3805	16.0264	16.7748	15.6011	16.3479	16.1408	16.2001	17.0475	16.1587	16.6237	15.0667	16.5293	15.7354	15.7433	16.0575	15.2506	16.0579	13.8473	15.4036	16.3432	18.868	16.0983	15.588	15.4357	16.8816	17.1034	15.4555	16.2505	14.4111	16.8281	14.381	16.5011
LPE 17:1	15.2834	15.0433	14.3017	14.825	15.2975	15.5865	15.0597	15.6929	14.3327	14.2902	15.8415	15.1183	16.08	15.3532	14.0144	15.0974	14.7875	15.6037	15.1449	15.0908	14.0265	14.3291	14.1809	14.8377	15.3931	14.0378	15.311	12.6491	14.7999	14.2876	14.7681	14.5232	15.2818	15.6099	14.9191	14.3592	16.1252	16.085	15.194	15.0043	15.4724	15.8079	15.9524	15.1009	14.3713	14.5125	15.3233	14.2005	14.5972
LPE 18:0	19.351	19.9261	19.3278	19.468	19.0973	19.5677	20.2025	19.2779	19.8689	20.1658	19.3178	20.2989	19.8266	20.0611	19.3249	18.7992	19.2777	19.8539	18.4986	19.9086	18.8297	20.3049	19.6545	19.6866	19.2978	19.8699	19.2667	19.3842	21.2664	18.8066	19.7564	19.5231	19.4464	19.8909	20.2574	20.0909	19.5989	18.4852	20.5822	19.3449	19.3621	20.9759	19.1393	19.2522	18.8525	19.547	19.9244	19.7191	20.0606
LPE 18:1	19.6607	19.6001	18.7454	19.317	19.1729	19.3169	19.4519	20.1135	19.1512	20.1755	19.9236	19.7247	19.9174	19.6064	18.9518	18.6333	19.0945	20.2964	18.7471	19.9192	19.4905	20.9306	19.7978	19.2163	18.9584	19.6905	18.7509	19.1864	20.8378	18.7149	19.8009	19.7964	20.0019	20.0605	21.0902	19.4199	20.7679	18.5896	20.2946	19.6989	19.7261	20.9464	18.9945	19.8667	19.5535	20.5927	20.0198	19.6247	19.8842
LPE 18:2	20.2642	20.3353	19.1522	20.1184	20.2854	19.8703	19.9093	20.5239	19.9829	21.0014	20.6112	20.3592	20.4312	20.9483	19.5358	19.3544	20.2023	20.7169	19.5182	20.8343	19.4902	21.2766	20.4323	19.8784	19.7207	20.309	19.3744	19.5309	21.4524	19.4647	19.5512	20.6899	20.6515	20.5778	21.2698	19.9256	20.6186	18.7825	20.8718	20.2974	19.5284	21.0973	19.4083	20.274	19.7567	20.385	20.5172	19.8434	20.1359
LPE 18:3	16.2394	15.2426	14.9115	14.9681	14.9499	16.2643	15.5601	17.0804	14.9466	15.6005	16.5173	15.6957	16.6691	16.8735	14.8743	15.5619	15.044	15.3162	15.2113	16.173	14.9049	16.6271	15.3864	15.9287	15.1062	15.6696	14.9904	15.2943	16.4041	15.3713	14.4123	16.6613	16.6766	15.7553	16.0511	15.8734	16.9922	16.1259	16.7054	15.0364	16.7289	15.703	16.0935	16.3281	16.2991	17.0288	15.922	15.4373	15.6714
LPE 20:0	13.2451	13.1183	12.4764	12.9894	12.9633	13.8846	12.6104	14.4986	11.8435	13.3422	13.57	12.2672	13.4129	12.6151	11.9334	12.0366	12.7443	12.6558	12.7901	12.3979	12.2498	8.75054	12.5007	12.4282	13.6018	12.5842	13.3172	12.2313	13.0893	11.6191	13.1449	12.4586	11.9045	13.5051	11.8436	11.8487	12.1565	12.7025	11.7745	12.6102	12.8739	12.6384	12.9481	11.6481	12.912	9.3355	13.3257	11.6552	13.0385
LPE 20:1	15.2148	14.7743	13.9501	14.6857	14.3259	14.9764	14.9252	15.8138	14.1371	15.3668	15.2901	14.8271	15.8776	15.4483	14.3376	15.0595	14.6601	15.4796	15.0637	15.5812	14.105	14.6233	14.954	14.8104	14.9582	14.2451	14.5717	15.1218	15.5407	14.7061	15.1142	14.4814	14.0075	15.7538	15.0731	14.4673	15.0666	14.7351	14.7065	14.7926	15.0097	16.2071	14.735	14.7969	15.0595	13.9101	14.7816	14.3295	14.8141
LPE 20:2	14.4034	14.8717	13.8499	14.6822	14.6575	15.0376	14.8167	15.4803	14.4133	15.1575	15.8928	14.5075	15.638	14.9082	14.5888	13.5697	14.7611	14.9289	14.5665	15.543	14.1558	16.1283	14.8472	14.4182	14.6628	14.6271	14.6064	14.92	15.7439	14.2081	14.9092	14.4566	14.4185	15.5176	14.6081	14.5064	14.9816	15.6622	14.9489	14.7889	15.7287	15.6658	14.9877	14.5697	15.5184	18.4499	14.8724	14.9079	14.7112
LPE 20:3	17.7043	16.8202	16.2661	16.5013	16.6109	18.1351	17.1359	18.8147	15.8187	17.9392	18.3642	16.9681	18.4934	17.9012	16.5937	16.883	17.1689	17.8109	17.7642	17.9852	16.5173	18.7904	17.0636	18.0814	18.1456	16.7881	17.7743	17.8697	17.7066	17.0892	17.3864	18.6031	18.1912	17.9916	18.452	16.6586	18.2959	18.3193	18.2468	17.098	18.2275	17.946	18.5518	17.6552	17.8626	16.0818	17.9945	16.7537	17.7711
LPE 20:4	18.2502	18.471	18.0302	17.021	17.5301	18.2647	18.003	18.6114	17.831	18.4742	18.5353	18.2404	18.7362	18.028	17.7321	18.2801	17.9946	18.0952	17.4241	18.0208	17.4791	18.6151	17.8296	18.2233	18.2327	18.1159	17.7926	18.1756	18.6274	17.423	18.8761	18.4415	18.6155	18.4327	18.805	18.638	18.7728	17.7203	19.0066	18.1967	18.9565	18.7939	18.5245	18.1642	18.0667	18.0278	18.7387	18.2434	18.2833
LPE 20:5	16.8325	17.1824	16.0779	16.4091	14.9081	16.4982	18.5112	17.2173	16.6631	16.9791	16.7996	17.5607	16.7836	16.6339	13.6403	16.6475	15.0656	17.2535	16.872	16.3526	15.5724	17.6116	15.9155	16.3675	17.2352	17.0756	16.6239	15.7879	17.1453	15.9247	16.6767	17.4688	17.6668	16.7485	17.5851	16.8737	16.714	16.3063	17.7582	15.1207	16.9374	17.4519	17.6666	16.1101	16.1284	16.6941	16.9395	16.0082	16.9556
LPE 22:0	12.9552	12.8364	9.9204	12.5919	12.8234	8.75054	12.1077	12.8512	12.3959	12.8079	12.7809	12.5417	13.1574	12.6893	11.9531	12.3358	12.2158	10.4775	13.2342	10.1768	11.755	12.9706	11.9382	12.7241	10.451	11.7966	8.75054	12.6459	12.3979	11.9653	13.9729	12.4046	12.8306	12.2724	13.2524	10.1429	12.4852	12.7062	12.1754	11.7776	12.7299	12.1581	12.847	11.4336	13.3012	11.6465	13.047	9.83801	11.779
LPE 22:1	12.0108	11.992	11.8035	11.9018	11.8099	12.366	12.0691	13.0762	11.582	11.6067	12.394	11.9004	12.2964	11.742	11.2811	13.0789	11.6855	11.8813	12.9353	11.8673	12.9333	9.3355	11.7814	11.3642	13.5266	12.7761	12.1633	12.744	12.455	11.4616	12.025	11.6126	11.2749	11.39	11.2478	10.5131	12.7474	11.8199	11.6021	11.3789	11.4361	11.6169	11.7397	12.067	12.0968	10.7753	11.641	10.5725	12.4958
LPE 22:4	16.0325	16.4668	15.6188	15.1981	14.9308	16.0858	15.5804	17.1423	15.2728	16.6008	16.8865	16.0316	16.9212	16.2604	15.419	15.6903	15.6289	15.7595	15.7695	16.3298	15.3263	17.4978	15.9061	16.7038	16.1497	15.537	15.9487	15.7868	16.5534	15.4397	16.4207	16.4397	16.0613	15.9691	16.5628	16.1496	17.1045	16.7746	16.5592	15.9537	17.1985	16.1074	17.262	16.7561	16.1622	16.3433	16.6733	15.7422	16.5751
LPE 22:5	16.0678	16.5155	15.5373	15.4258	15.4509	16.2436	17.172	16.4871	16.2997	17.0887	16.7497	16.3206	17.2204	16.521	15.9401	16.0139	16.3824	16.5844	15.3727	16.248	15.9573	17.6003	15.8603	16.3958	16.2597	16.2492	16.064	16.3041	17.2299	15.2805	16.8833	16.7222	16.4486	16.3645	16.8139	16.7025	16.5172	15.7556	17.2571	15.8812	16.4824	16.9475	16.7383	16.7458	16.0458	16.3718	16.608	16.4301	16.7457
LPE 22:6	18.0657	19.3576	18.322	18.2427	17.737	18.1311	19.0015	18.4468	18.7405	18.8199	18.6829	19.312	19.0182	18.9053	17.9804	18.3495	18.0555	18.6743	18.0855	18.4421	16.9486	19.1167	18.0503	18.6509	18.7405	18.7532	18.7922	19.2355	18.9253	18.0995	19.4945	19.0338	18.7161	18.9812	18.7877	19.0519	18.5902	18.1967	19.8769	18.0211	19.1643	19.3875	18.493	18.3173	18.3642	18.395	19.1855	18.7785	18.9086
LPE 24:0	13.6217	13.9165	12.8378	12.7437	13.3678	14.1127	12.68	14.1259	12.6084	13.5891	13.6523	13.0842	14.5737	13.6799	12.8954	12.8535	12.3624	13.9644	14.3128	10.5579	12.5526	13.2034	12.94	13.1535	14.2968	12.2014	14.9696	13.9244	13.4378	12.8365	13.1946	13.2525	12.8472	13.1416	12.4143	10.1428	13.4743	13.6641	12.5474	13.5126	13.8537	12.6169	13.8754	12.3388	13.4526	8.75054	13.0904	12.209	13.3887
LPE 24:1	12.0996	9.3355	9.3355	11.484	12.4823	13.7789	9.3355	12.3387	12.4151	11.9582	11.9932	11.9993	12.1112	12.1206	10.423	11.8326	11.4855	9.75054	12.7468	12.5898	12.0226	9.3355	11.7509	12.0676	12.5294	11.8715	12.9979	12.388	11.8685	11.553	12.9276	9.3355	10.21	9.3355	11.5464	12.3621	11.9339	11.9989	11.6572	11.6544	12.1306	11.719	11.9113	11.5241	13.1694	11.8631	12.6698	10.1768	11.6479
LPE P-18:0	12.2498	13.725	13.1618	13.6669	12.7197	12.5012	13.5404	12.6628	12.8567	13.0666	13.1611	13.0792	12.7851	13.3281	13.6658	12.5956	13.201	13.2017	12.529	13.116	12.2771	13.5408	13.3905	13.4418	12.5845	12.6361	12.7536	12.9983	14.431	12.2635	13.9432	11.0543	12.3504	13.5377	13.0914	13.7228	13.1202	12.2191	13.9566	12.1549	12.9088	14.2593	13.6042	13.0991	12.8999	13.1747	13.1962	12.9854	13.724
LPG 16:0	14.5509	14.2613	13.5036	14.0029	14.1757	14.8438	14.2036	15.9088	13.1786	15.5489	15.5624	14.4823	15.8345	14.8973	14.0214	14.6216	13.7933	14.9635	14.9201	14.755	13.6255	14.778	13.9638	14.5153	15.5965	13.7696	15.7066	15.0497	14.0902	13.6499	14.3723	14.8935	14.1767	15.2634	14.5251	13.1928	15.752	15.71	15.0247	14.2312	15.2877	14.9707	16.1438	14.1692	15.3516	14.9181	14.4961	11.3615	14.4755
LPG 16:1	12.8107	13.2701	12.6662	12.8716	13.1393	13.2091	12.682	13.6507	12.677	13.3563	13.6849	13.0949	13.6123	13.0624	12.675	13.3791	12.9897	12.8828	13.7699	13.1023	10.6331	12.7125	13.3332	12.9961	13.5936	12.7513	13.6011	13.0938	12.8144	12.6582	13.5457	13.5543	13.5217	14.1395	12.2866	13.099	13.8237	13.6569	12.9669	12.6102	13.5872	13.4407	13.8596	12.1157	13.5443	12.4607	13.3284	12.2693	13.7008
LPG 18:0	14.6079	14.0003	13.2216	13.7845	13.8556	14.7643	13.6231	14.9621	11.5698	14.6753	14.809	14.2385	15.4118	14.0821	13.3833	13.7763	13.231	14.7751	14.6733	14.1458	12.8783	14.4513	13.5814	14.2934	13.2063	13.2797	15.0555	14.564	13.6312	13.0389	13.941	13.9254	13.5845	14.3319	12.0254	11.4868	14.818	15.1308	14.002	13.7535	14.5129	13.7928	15.6281	13.6648	14.5857	8.75054	13.5744	12.4165	13.8141
LPG 18:1	16.2145	16.3419	15.0732	15.6595	16.2251	16.572	16.005	17.4667	15.4251	17.2442	17.2905	16.6285	17.6574	16.5504	15.9081	16.4798	15.8486	16.8338	16.704	16.4013	15.0792	16.6562	15.9152	16.2919	16.8471	15.5793	16.6729	16.5163	15.7514	15.2256	16.1306	16.7548	15.8153	17.2347	16.238	15.4291	17.3145	17.5506	16.7332	16.1194	17.1703	16.4379	17.6876	16.0192	17.0966	18.5908	16.1721	15.1293	16.8018
LPG 18:2	15.3112	15.0475	14.0088	14.7584	15.2093	15.5606	14.5327	16.4288	14.1558	16.0023	16.1544	15.3045	16.2808	15.5697	14.9869	15.2663	15.0032	15.7833	16.0156	15.6263	13.9274	15.9048	15.0709	15.0734	15.7802	14.4844	16.0689	15.5014	14.6598	14.5843	14.4719	15.6634	14.9319	16.3811	15.0134	13.8554	16.0211	15.9863	15.6557	14.8426	15.7802	15.0438	16.38	14.8627	15.7682	16.6416	14.7989	13.9406	15.3528
LPG 20:2	12.0824	12.197	10.4509	11.8801	12.1253	12.3394	12.2089	13.0292	12.3918	12.5885	12.9648	12.7107	13.4498	12.645	11.836	12.0848	11.8045	12.4974	13.1815	12.2462	11.8761	12.896	11.8937	12.3579	12.7886	12.8532	13.221	12.6252	11.8556	11.4657	12.0517	12.3425	11.824	13.2335	12.0592	9.99841	12.8574	13.116	12.7136	12.1803	12.871	11.8415	11.5083	11.9148	12.9151	12.9743	12.0398	11.5211	12.6378
LPG 20:3	11.9985	12.4097	13.0968	12.5857	11.9617	12.9819	12.168	13.0347	12.5233	12.7676	12.7731	12.4561	13.1903	12.3181	13.4683	13.9321	11.8513	12.2713	12.8938	12.5313	11.5213	12.6129	11.8935	12.3032	14.0595	11.6627	12.9856	12.2415	11.7226	11.6507	13.6281	13.5185	12.0559	12.891	13.4838	13.0476	13.301	13.333	12.5789	13.3404	12.4658	13.436	13.1883	11.8392	12.9163	13.8933	12.6978	12.007	12.2479
LPG 20:4	13.0533	13.0491	12.5049	13.8558	12.2019	13.3741	12.6071	14.2154	12.0759	13.4585	13.5883	13.0404	13.7879	12.945	13.1353	13.5636	12.7863	12.8613	13.0298	13.0259	12.1557	13.4707	12.6978	13.1162	13.5801	12.3983	13.5832	13.019	12.8991	12.408	12.9922	13.3061	12.6916	13.7273	12.4468	12.4747	12.0904	13.6178	13.2556	12.8831	13.8246	13.0188	11.82	12.9542	13.0121	12.1792	12.6306	12.1542	13.2012
LPG 20:5	11.5314	12.6517	11.9231	12.6034	12.2171	12.1087	11.7331	11.7323	11.0955	12.2771	11.5723	11.8052	12.498	11.9299	10.9683	11.7201	11.694	11.4569	11.925	11.6913	11.7256	12.0463	10.5169	11.9222	12.2926	12.1971	12.2186	12.1892	11.5527	11.1394	11.5354	11.8491	11.3142	12.5058	11.6722	11.9936	12.608	7.75054	11.5397	10.8219	11.5861	11.7262	12.4481	11.75	11.445	12.1899	11.0974	11.1606	11.5402
LPI 12:0	9.3355	9.3355	9.3355	11.0936	11.4977	10.1768	11.8748	11.4335	10.0724	11.7756	11.7774	10.53	10.2436	11.3242	11.3382	11.6947	11.1734	11.917	11.1731	11.6588	11.5239	11.6272	11.1391	11.4627	12.0325	11.438	11.5149	11.4604	11.5545	11.1952	10.4628	11.6114	11.2105	9.3355	12.3725	11.1806	9.3355	10.6804	11.6959	10.4891	10.7897	11.4469	10.5706	11.3468	12.7001	12.0839	11.9127	10.5425	11.3509
LPI 14:0	12.4491	12.0019	11.8056	11.7849	11.7902	12.6394	12.3643	13.1017	11.0912	12.1301	12.8481	11.6343	12.728	12.5914	11.8945	12.0032	12.01	12.2095	12.9654	12.1998	12.353	12.5107	12.1441	12.5145	13.0507	12.1327	12.8765	11.8987	12.0104	11.5135	9.3355	12.91	10.8174	12.4124	12.876	11.7431	13.0302	12.6027	12.4858	11.1541	12.2107	12.0209	12.6873	11.5322	12.3284	13.5471	12.4363	11.7921	12.1584
LPI 16:0	16.4406	15.878	15.371	14.6263	15.4753	16.7255	15.8809	16.8847	14.9053	16.4071	16.4602	15.5556	16.643	16.3214	14.8479	15.7939	14.8567	16.259	17.0269	15.8718	15.1076	16.0364	15.2997	15.7052	16.5812	14.8121	16.8271	15.6596	15.1617	14.7322	15.7471	16.0594	15.3515	15.4774	16.1379	15.1842	16.4375	16.9065	16.2426	15.3312	16.5406	15.3163	14.8124	15.814	15.6461	11.8444	16.3318	14.4801	15.4626
LPI 16:1	14.596	14.2943	11.8858	11.6309	14.7784	14.2933	14.8642	16.0017	13.0758	15.8345	15.0827	13.8592	15.0699	15.361	14.1068	15.3128	13.6941	14.5566	16.1953	14.1457	13.8058	14.9171	14.6547	14.9833	15.0566	13.7233	15.7703	14.2456	14.0066	13.9788	14.0863	16.475	14.8044	14.2722	15.9613	13.9716	15.6876	16.2382	15.7357	13.7878	16.1479	14.4901	16.0535	15.0418	15.1526	12.1364	15.3116	11.7394	14.9846
LPI 17:0	12.6851	12.2506	12.2758	11.91	12.4005	12.4396	12.578	12.5187	11.9928	12.4031	12.6668	12.6108	12.8257	12.4627	12.4929	12.2505	12.1447	12.1854	13.0957	12.4457	12.9549	12.6304	11.7739	12.1579	12.4062	12.9971	13.5158	12.4597	11.959	10.557	12.5601	12.1084	12.1487	12.0053	12.1896	12.1342	12.0944	12.9553	12.1304	12.3593	12.7519	12.9833	13.0676	11.8417	12.5369	13.6877	12.5401	10.1767	11.9427
LPI 18:0	18.7115	18.305	17.9112	17.2337	17.659	19.2418	17.9233	18.7861	17.2768	18.3787	18.8205	18.1354	18.9795	17.7784	17.3734	18.1516	17.5584	18.4383	19.1928	18.224	16.5381	17.6977	17.3003	17.9414	18.6126	17.2483	19.2266	18.4552	16.9133	17.007	18.7607	17.5282	17.0976	18.5023	17.6222	17.4091	18.1544	19.12	17.8787	17.6789	18.8201	17.5211	19.2835	17.7491	17.776	16.1928	18.1854	16.7294	17.8118
LPI 18:1	18.7302	18.3902	17.0779	17.3881	18.1063	18.4656	18.2045	19.6255	17.0577	18.7217	19.0836	17.9294	19.0729	17.5257	17.3714	17.8866	17.3278	19.0203	18.7894	18.0513	17.8334	18.8532	18.5031	17.9595	18.3598	17.2857	18.1635	18.0378	17.6543	16.6637	17.2761	18.2298	16.9399	17.991	18.3022	16.8144	19.4541	18.8073	17.7581	17.727	18.3404	17.7592	18.8845	17.9894	18.504	20.3962	17.8828	16.2908	17.9328
LPI 18:2	19.0601	18.2961	16.9121	17.769	18.6789	18.4495	18.301	19.4695	17.3151	18.9904	19.2717	17.8051	19.1677	18.2433	17.7732	18.0894	17.6255	18.6867	19.5453	18.5291	17.3943	18.5032	18.5299	18.2766	18.6281	17.2384	18.9354	18.0942	17.977	17.2215	17.3539	18.4172	17.7806	18.8197	18.658	16.8	18.9476	18.7708	18.5599	18.0283	18.4588	17.5116	19.0144	18.2321	18.7359	19.579	18.1357	16.4278	18.4792
LPI 20:1	12.7	12.542	10.5615	11.6701	12.439	12.495	12.6736	13.6311	12.1658	12.6674	12.7733	12.5576	13.2502	12.5405	11.1995	12.3331	11.903	13.313	13.2102	12.3431	11.9621	12.8034	12.356	12.2266	13.042	12.0083	12.8542	12.6244	12.1714	9.45098	12.518	12.0892	11.686	12.6147	12.2222	10.4785	13.5739	13.1391	12.129	12.5826	13.6927	12.1249	12.6575	12.3709	12.7745	11.711	12.0075	10.7039	11.9642
LPI 20:2	14.486	14.5675	13.2961	13.6914	14.1289	14.191	14.2874	14.9725	13.3476	14.2015	14.3344	13.2833	14.8254	13.9052	13.6206	13.4655	13.9847	14.1217	14.5202	14.1881	13.0526	14.2158	14.3104	13.9838	14.5712	13.0777	14.471	13.9643	13.8209	13.2107	13.2327	14.2138	13.2519	14.1034	13.7672	12.668	14.1343	14.7459	13.2873	13.9462	13.7059	13.2747	14.5472	14.0577	14.2529	14.8483	13.8334	12.6796	13.8029
LPI 20:3	17.4216	16.3821	15.343	13.2782	15.9331	17.0474	16.6907	17.9669	15.3714	16.8511	17.1107	15.9573	17.8042	16.244	16.2485	16.4482	16.0202	16.9898	17.2841	16.732	15.1545	17.0415	16.4879	16.9028	17.1163	15.3993	17.2238	16.7242	16.0733	15.547	16.6625	17.5966	16.8673	17.1007	16.875	15.9422	17.6797	17.6682	16.7817	16.3376	16.8297	16.0916	17.136	17.1485	17.3874	18.5775	16.3569	15.4795	17.1101
LPI 20:4	19.9601	19.4358	18.6044	18.9145	18.4635	19.2566	19.2378	20.5069	18.645	19.1674	19.872	18.678	20.2419	18.7867	18.9649	19.3047	18.8865	19.3169	19.6159	19.3714	18.4921	19.6417	19.1785	19.3505	19.4949	18.3824	19.803	19.2947	18.6563	17.941	19.5117	19.3591	18.8584	19.7476	19.181	19.0597	20.2877	20.4375	19.3276	19.1891	19.9163	18.751	19.8886	19.5688	19.575	20.6628	19.2413	17.9845	19.8252
LPI 20:5	12.3303	9.3355	9.45098	12.5141	12.4616	12.9593	14.2255	13.3151	12.4626	12.1511	12.6209	12.226	12.272	11.8258	11.4702	12.9025	12.0303	13.0231	13.5241	12.1986	11.6544	12.9032	11.935	12.7392	12.6112	12.0093	13.0601	13.5201	12.1963	11.6563	12.8855	13.0597	12.5226	12.9356	13.0577	11.6007	13.5506	13.1434	9.3355	9.3355	13.2855	11.9261	12.5877	12.7059	12.4609	14.2426	12.878	11.2052	12.6592
LPI 22:4	13.7628	13.6216	13.1057	13.129	13.3494	13.7651	13.5129	12.9512	13.0615	14.268	14.4768	12.9373	14.602	13.8483	13.4311	13.3621	13.2923	14.1181	14.4915	13.7101	12.7911	14.2148	13.9676	14.0694	14.0897	12.8665	14.3354	13.6984	13.3291	9.45098	13.8819	14.2171	13.2042	13.917	13.9687	13.2502	14.5544	14.6258	13.7015	13.567	14.3845	13.2952	14.7284	14.5558	14.2627	12.9641	13.7714	9.65744	14.1726
LPI 22:5	15.1207	14.624	13.7186	12.3051	14.2575	14.5073	15.6017	15.5067	14.1911	15.0969	15.294	14.3304	15.6277	14.7351	13.7328	14.6027	13.6318	14.5265	15.5564	14.5511	13.3092	14.7591	14.7981	14.9456	14.9391	14.0656	15.6802	14.8345	14.4636	13.8131	14.527	15.0262	14.2516	14.5895	15.3436	15.1841	14.5857	15.6638	15.3969	13.7122	15.1996	14.0508	16.1831	15.4872	14.9707	16.3677	14.5444	13.3986	15.2444
LPI 22:6	15.9564	15.9992	15.1881	15.0699	15.3477	15.6134	16.3483	16.1532	15.339	16.3588	16.0032	15.5159	16.0644	15.6947	15.0426	15.6263	14.5766	15.9198	16.2865	15.5966	14.1147	16.2631	15.8119	15.598	16.0868	14.9154	16.413	16.1091	15.4615	14.6039	15.0425	16.418	15.0458	15.5391	15.5987	15.0364	15.9962	16.0057	15.9528	14.9522	15.8353	15.6093	16.4016	15.5615	15.7956	10.304	15.0875	14.2632	15.1968
LPS 12:0	15.9517	15.7117	15.1914	15.4302	15.7296	13.8292	15.1407	16.3053	14.0716	16.0108	13.8006	15.0149	15.6793	15.2393	14.7549	7.75054	14.9972	15.8699	15.201	15.5007	14.9005	16.1768	14.9432	15.0655	15.297	14.6969	15.1275	15.241	14.864	14.4742	15.5407	16.4356	15.1024	15.7522	15.5176	14.6275	15.7723	15.552	15.0215	14.9261	15.5323	15.7055	15.7528	14.8671	15.5973	14.5483	15.0396	14.1997	14.9175
LPS 14:0	20.6714	20.3645	19.8726	19.9601	20.2184	20.7634	20.2184	20.7634	19.4563	20.7553	20.7471	20.3321	20.7389	20.2989	19.9742	13.3767	19.7887	20.5451	20.5638	20.3962	19.5468	20.9812	19.9742	20.3211	20.5731	19.7452	20.8346	20.4067	20.2764	19.6139	20.0951	20.265	19.5699	20.343	20.1079	19.6227	20.4576	20.6453	20.1457	20.002	20.4476	20.3321	20.6453	19.6719	20.4676	14.1635	20.1825	19.1896	20.0292
LPS 14:1	17.474	16.4568	16.5206	16.1594	15.3103	16.2074	16.5241	17.3881	15.2663	16.3973	17.1463	15.9329	16.8876	15.8352	15.8636	12.5213	16.0913	15.7598	12.1001	11.9589	9.85008	14.359	11.7281	16.2634	14.0425	11.4365	12.5944	12.4588	15.9012	11.5821	17.5605	16.9978	16.0966	16.3704	16.3962	16.3077	17.1296	16.9661	16.2465	15.7169	16.9406	16.1723	17.0429	15.5961	15.8445	11.8289	16.3634	15.2449	10.7966
LPS 16:0	15.9026	15.8596	15.2907	15.5085	15.8883	16.4	15.495	16.5703	14.5281	16.2747	16.5471	15.4316	16.0584	15.556	15.015	14.9123	15.34	16.2368	16.0181	16.1193	15.3115	14.69	15.6535	15.5742	15.985	15.2203	15.7664	15.8586	15.6943	14.9884	15.5582	16.1751	15.0141	15.7614	15.5996	14.9368	15.7815	15.9147	15.3231	15.2126	15.7155	16.0849	16.0327	15.264	15.9877	14.6465	15.792	14.9891	15.5457
LPS 16:2	19.4574	19.1544	18.2718	19.2052	19.214	19.4057	18.8181	20.0426	18.4108	19.5577	20.002	18.8987	19.4141	19.1016	18.7952	16.453	19.1568	19.5451	19.0827	19.6398	19.2234	19.5817	19.3283	19.0408	19.1038	18.7673	18.815	19.1852	19.1078	18.5326	18.0093	19.3482	18.1618	19.235	18.9839	18.0623	19.324	18.8892	18.6248	18.9012	18.9098	19.2862	19.0241	19.0577	19.1998	10.9403	19.0765	18.0243	18.9575
LPS 16:3	15.2478	14.4733	12.7929	14.3203	14.4728	14.9197	14.9028	14.944	13.6413	14.8732	15.3519	14.3964	15.2898	15.1249	12.8752	13.9685	14.2612	14.498	14.7468	15.0137	14.3309	16.1052	14.5334	14.5703	14.6704	14.29	14.781	15.0497	14.6388	12.9516	14.0645	15.3412	13.1145	14.6969	15.1453	12.933	14.1537	13.7178	13.5587	14.0569	14.2526	13.6379	14.0486	14.4472	14.8363	10.2424	14.7286	12.7631	13.2165
LPS 18:0	13.6476	13.9197	12.5929	13.108	14.2043	14.6124	13.4212	15.0356	14.1165	14.7601	14.8387	14.3335	14.3181	14.3783	14.2768	14.3613	12.951	13.6161	14.6589	15.4583	13.7701	14.001	13.189	13.0581	14.1815	12.8742	15.4612	14.219	12.8944	12.6493	14.3262	11.6488	10.7048	16.9916	13.4424	13.5478	14.4338	16.407	13.8827	15.3333	15.104	15.5459	14.6079	13.1326	14.2826	14.5905	14.1353	13.2638	13.5254
LPS 18:1	12.5468	12.6072	12.0092	11.8248	12.6188	13.1676	12.4057	13.5287	12.6772	13.0451	13.6198	12.8729	12.8859	12.817	12.47	12.9478	12.226	13.3254	13.167	13.5438	12.7408	13.0088	12.2704	12.5285	12.3948	12.162	13.8729	12.8566	12.046	12.3212	12.942	12.354	10.641	14.6387	12.4456	12.6021	12.828	14.4916	12.3662	13.4258	13.4479	13.4803	13.4242	12.5159	13.0544	13.4441	12.8125	12.0708	12.5219
LPS 18:2	13.686	14.0888	13.2662	13.5656	13.7952	13.9912	13.8164	14.7835	12.6287	14.359	15.1433	13.5358	14.7883	14.3627	13.2872	11.28	13.6572	14.3171	14.2452	14.7064	13.4473	11.513	13.6967	14.0419	14.1809	13.4212	14.3459	14.1817	14.0075	12.3626	12.7459	13.9489	12.9102	14.207	13.476	13.3211	13.5944	13.7407	13.3891	13.4826	13.514	14.1966	14.2065	13.4614	14.1474	13.3677	14.026	12.458	13.645
LPS 18:3	13.2199	14.7546	14.6213	14.525	12.9831	15.9113	14.9803	13.1012	13.4776	15.7623	13.1939	14.7886	16.0261	15.2431	14.909	13.9795	12.6414	15.4268	15.5033	15.516	14.6478	16.5435	12.6758	12.477	15.6196	14.8689	15.3467	15.8201	15.3269	14.5128	15.0421	13.0301	15.4508	13.0681	11.8997	15.415	15.8975	11.9651	12.4859	14.6505	15.8895	15.4302	13.3068	15.6517	15.5199	13.7349	15.8073	14.7134	15.7875
LPS 18:4	16.3164	16.0747	15.8828	15.7274	13.7994	16.0302	15.7258	16.6503	15.316	15.98	16.429	15.5342	16.1957	15.4923	15.2459	13.512	15.6019	15.6659	15.5805	15.6477	15.6067	16.0244	15.6817	15.7221	15.7589	15.7014	15.8048	16.0576	15.5964	15.1365	16.3606	15.8853	15.4518	15.6357	15.8197	16.1577	16.264	16.2506	15.7379	15.5799	16.6388	15.6992	16.2666	15.5643	15.4192	10.0359	16.1329	15.2026	16.2855
LPS 18:5	13.9315	13.5458	12.9562	13.4313	13.3578	13.362	12.2436	14.3254	12.7122	13.66	13.9318	13.9654	13.4171	13.1349	12.7632	14.4123	12.8523	13.9089	13.8075	13.3336	12.9123	13.968	13.1034	13.1986	13.7053	13.5333	13.8938	12.0868	13.2537	12.2805	13.1872	13.9089	13.2462	13.3247	13.6097	13.4137	13.3344	13.5732	13.848	10.8372	13.7083	13.7581	14.2603	12.8372	12.9701	8.75054	13.6553	12.6173	14.0029
LPS 20:3	10.568	11.9344	11.3034	11.2233	11.9704	11.6638	11.4173	12.0521	11.3335	11.1434	12.0769	11.3825	12.3141	12.0842	11.9676	11.6672	11.4539	11.8967	11.8775	12.0877	11.4661	12.1176	11.7452	11.2565	12.2195	11.4125	12.8618	11.5388	11.1323	11.3809	11.5416	11.4214	11.12	12.8895	11.1749	11.5664	10.6762	12.0318	11.8448	11.6595	11.812	12.1252	11.7212	11.3609	11.6925	12.4459	11.5426	11.3277	11.9485
LPS 20:4	12.6982	13.3755	11.7369	12.5153	12.6417	13.5078	12.2932	13.5872	12.5875	13.2577	13.9763	13.1203	12.97	12.8334	12.9787	13.1326	12.9786	13.7809	13.091	13.688	12.9996	13.2286	12.6089	13.1682	12.8455	12.1308	12.6943	12.6055	12.0537	12.1781	12.8192	12.1489	12.0087	14.9483	12.2923	12.6082	13.456	13.7818	12.5443	13.4844	12.8926	13.5056	13.1155	12.2812	12.6335	13.2926	12.926	12.3901	12.5968
LPS 22:4	14.5625	13.8473	13.7804	12.8583	13.9327	14.9777	14.224	13.7271	13.3843	14.5848	12.4852	10.3726	12.219	9.84105	11.5523	9.33544	11.5554	12.2793	15.1728	14.3881	12.5724	14.2549	13.9014	9.83796	12.6048	13.1658	12.8124	14.1746	13.5173	10.9577	14.1822	13.3785	13.8036	14.6526	13.8278	13.4942	13.5604	14.694	14.5549	11.9837	12.8527	8.75054	12.6814	11.9334	12.2244	13.0923	11.7653	9.94025	13.9113
LPS 22:5	11.6084	11.6453	13.8193	10.6331	11.2577	11.6085	13.5282	15.6528	11.3051	16.0001	14.8601	15.4303	14.7392	15.963	15.9587	13.4003	14.6328	15.4964	15.1391	14.6801	14.8644	11.0173	14.5976	16.0597	16.5846	14.3604	11.8154	14.8187	15.4596	15.5498	11.3795	11.31	13.0854	13.5871	12.5103	12.5131	12.4961	15.7943	15.9847	16.0938	14.8414	16.1045	15.3339	14.6771	11.0543	12.118	10.6333	15.9062	15.1253
LPS 22:6	12.3368	12.5935	12.7546	11.9836	12.0786	12.8986	12.0288	12.6723	11.8583	12.2365	11.7023	12.7274	12.5637	12.3965	12.5089	12.2103	11.9807	13.362	12.4461	12.8173	11.8812	12.3845	12.0933	12.6324	12.4787	11.4984	12.2426	12.6779	11.9963	11.8771	12.2241	11.7359	11.6972	13.3805	12.0614	11.8831	12.7413	12.3097	12.188	11.9898	12.0643	12.4789	12.7576	11.7479	12.4698	11.7156	11.7025	11.7591	12.0681
Lysine	17.3403	17.8873	17.8743	17.8238	17.0143	17.4905	17.5687	17.1588	17.5335	17.9783	17.724	17.7173	17.2913	17.3618	17.7735	17.5393	17.6989	17.5812	17.6811	17.564	16.3947	17.1024	17.3418	17.513	17.8211	18.0704	17.5501	17.8649	17.6876	17.8594	17.5789	17.6625	17.515	17.4021	17.581	17.7812	17.9338	17.4513	17.8058	17.3114	17.5359	17.5152	17.2569	17.023	17.2219	17.5268	17.6068	17.5677	17.7115
Lyso-PAF C-18	17.6779	18.5185	17.6946	18.4834	17.1492	17.9471	18.2375	17.6082	18.4875	18.7305	17.8673	18.7276	18.2724	18.2276	18.0358	17.3634	17.9913	18.582	17.0257	18.4858	17.3979	18.8417	18.2915	18.009	17.3863	18.8852	17.9431	17.6944	19.2123	17.5733	18.2105	17.5704	16.9926	18.2975	17.6544	18.3785	17.3895	14.4436	18.5488	17.6754	17.1821	19.592	16.9834	17.1275	16.0684	17.2402	17.2251	17.9609	18.6636
Lyso-Sphingomyelin	12.8677	13.2067	12.9161	12.8831	12.4388	13.0478	13.2204	12.8844	13.6105	12.4282	13.0011	13.4475	13.473	13.0864	13.0056	12.5691	13.1441	13.2014	12.6677	13.3771	12.5581	12.6383	12.8746	13.024	13.2431	13.7926	13.0323	12.9785	14.3181	12.853	13.4661	12.7326	13.1798	13.474	13.1061	13.3338	13.4637	12.2337	13.9956	13.2825	12.5994	12.9624	13.1422	12.3617	12.8329	13.0476	12.6884	13.048	13.4218
Malonyltryptophan	12.1366	12.3109	12.239	12.2426	12.1605	11.9705	12.2157	11.8581	11.9867	12.2806	12.4685	12.7093	12.5798	11.6006	12.5817	12.0606	12.3285	12.1884	10.4725	11.9867	11.0382	12.0544	11.3813	12.099	12.2474	12.5311	12.7748	12.4742	12.2246	11.5647	11.7086	11.981	12.3254	12.5962	12.5327	12.4546	12.6239	11.7008	11.8143	12.3853	12.2681	11.6989	12.9135	12.1126	12.309	12.3151	11.9543	12.4179	12.6665
Maltol	14.0094	13.9484	13.9883	14.0102	14.0707	14.0575	13.9518	14.0752	14.0582	14.1324	13.8337	14.1522	14.2735	13.9528	14.2556	14.2831	14.1222	14.2193	14.1796	14.2685	14.1816	13.7619	13.859	13.9875	13.8458	14.3208	14.0089	14.0171	14.0595	14.0339	14.0666	13.8991	14.139	14.002	14.4584	14.1429	14.4461	13.8813	14.5704	14.2382	14.4397	13.6078	14.3118	14.2349	14.3585	14.3805	14.3034	14.3534	14.2992
Methionine	18.0729	18.3841	18.8193	18.7674	18.6146	19.0291	19.2831	18.109	18.3662	19.0254	19.2192	18.5928	19.0458	18.2062	18.7615	18.125	18.1856	18.4974	18.6082	19.0159	17.4176	19.1408	18.4559	18.9562	19.2551	19.2073	18.2924	19.2307	18.6524	18.8474	17.8541	18.2968	17.6814	18.2272	18.3452	17.5786	19.8968	18.2349	17.9048	18.8055	18.6195	19.0258	18.8316	17.8155	18.5717	18.3938	17.7093	18.5199	18.6266
Methyl 3-acetoxy-16-hydroxy-4,4,8,12,16-pentamethyl-15,17,19-trioxoandrost-11-ene-14-carboxylate	20.7056	21.0224	20.7553	20.9243	20.5731	20.7471	20.6006	20.4375	21.2302	21.1581	20.9098	21.1765	21.0886	21.0156	20.8191	20.5165	20.3321	21.1143	20.265	21.1704	20.7307	21.2184	20.9459	20.8034	20.3962	21.4067	20.6276	20.2877	22.0156	20.5915	20.9672	20.8113	20.3645	20.7796	21.0625	21.0088	19.1241	19.6165	21.1206	20.1581	20.5915	21.8034	20.417	20.654	20.4273	20.7223	20.9601	20.85	21.2184
Methyl hexadecanoate	16.6505	17.1305	16.3159	16.3981	16.2973	16.0662	16.7304	16.2203	16.8892	16.635	16.5694	17.0628	17.2996	17.5395	16.4939	15.7718	15.9601	17.34	16.5713	16.24	13.3362	17.6804	16.4164	16.5852	15.9656	16.1103	17.2516	16.4677	18.2511	16.3329	16.9917	16.9139	15.9757	17.167	16.1582	16.8764	16.6032	15.9183	18.0226	15.9984	16.3466	18.6485	13.5171	16.3111	16.2137	16.4592	16.8286	16.8578	18.3693
Methyl jasmonate	15.0939	14.9123	16.081	16.1369	14.9863	15.0674	14.5731	14.9547	16.174	16.124	15.0798	15.0884	14.9309	15.9684	15.056	16.106	14.9395	15.1472	15.0908	15.0475	14.8967	16.1129	15.0846	16.0812	16.2637	14.269	14.9988	16.0099	15.0663	14.5072	16.3353	14.9901	15.1279	15.1927	15.0478	14.3102	15.3055	14.8861	16.1513	15.0145	14.5613	14.2972	15.4817	14.5657	15.0895	15.2146	14.9292	15.0033	16.3166
Methyl perillate	13.1931	12.5897	13.415	13.365	12.644	13.3009	12.8796	13.3646	13.659	13.2857	13.193	13.4153	12.1505	12.9151	13.3235	13.5154	13.2009	13.6332	13.592	13.0586	13.3429	13.2179	13.5475	13.372	13.1727	12.9202	13.1471	13.1339	13.0496	13.1036	13.4394	13.3541	12.7375	12.9838	13.5664	13.4341	13.6352	12.935	13.3538	13.4781	13.2498	12.0543	13.5305	13.2457	13.6816	14.0168	13.0721	13.254	13.5078
Methyl vanillate	13.1117	13.431	13.0862	13.2316	13.184	13.1936	13.1575	13.4727	13.3923	13.4936	13.1733	13.3906	13.5253	13.375	13.6497	13.4116	13.5446	13.6444	13.4985	13.6282	13.5424	13.2594	13.2073	13.2939	13.3806	13.2595	13.2202	13.2232	13.4058	13.1283	13.5142	13.0619	13.4427	13.4025	11.3901	13.3564	13.5078	12.9653	13.1499	13.3926	13.4552	13.2714	11.6332	13.2641	12.8024	13.8896	13.2762	13.7706	13.6819
MGDG 34:2	17.1997	16.1043	17.4392	16.2463	16.319	15.3923	16.6863	17.2183	14.899	16.3921	16.9288	16.8307	17.6161	17.6165	17.0577	16.7838	16.8754	15.8073	17.6875	16.7297	18.3153	14.2306	16.89	17.5488	18.9166	19.0876	12.3125	17.0294	17.8422	17.0496	18.7745	16.5205	17.5442	16.9278	17.567	16.7623	15.6077	15.9348	16.492	17.1972	16.8584	17.0228	16.6666	17.8411	16.8859	16.3035	16.6897	16.8716	17.8774
MGDG 36:4	14.7763	14.5773	10.9984	15.0351	14.9886	15.3566	15.0862	13.3814	13.2673	13.5578	14.5245	14.9334	15.5988	13.2995	13.8034	14.1246	12.7356	9.79487	12.8545	14.2265	13.6452	10.8161	13.2341	15.3707	14.0583	14.3552	10.1756	15.5891	12.0889	15.6499	15.7558	14.9458	14.7475	14.9685	15.5752	14.4355	14.4655	13.45	14.3809	13.4337	13.5826	12.9156	13.7647	13.5053	13.5791	15.4805	14.8473	11.399	12.8766
Myristic acid alkyne	16.3504	17.1267	16.9474	16.0361	15.5784	16.5709	16.1001	16.9689	16.2209	16.5182	15.8395	17.2483	16.5445	17.5494	16.1934	16.2851	16.8497	16.7584	16.1956	16.6057	16.0196	16.8753	16.7049	15.6175	16.4316	14.1174	15.6002	16.2638	17.6448	16.2776	18.8501	17.51	16.4336	16.6501	16.4764	16.8796	17.0157	16.3471	17.651	16.226	16.8547	18.0031	15.9346	17.0665	16.7336	16.9667	17.1117	15.9509	17.7984
Myristoleic acid	13.8951	15.6535	13.3543	13.6241	14.252	13.9876	13.8368	13.9917	15.4993	14.5117	13.4439	14.5725	14.1597	15.5917	16.0838	14.021	13.7685	13.9993	13.9575	14.0082	14.72	14.2523	13.4475	14.0397	13.5403	13.8562	14.8329	13.7076	14.973	14.8054	14.4653	14.0822	13.7921	15.1651	13.4116	14.1223	13.85	13.7876	14.6659	13.5674	13.8315	14.4387	15.5725	14.168	16.6261	13.9137	15.1501	15.996	14.3556
N-(2-Furoyl)glycine	13.5304	13.411	13.3301	12.7711	13.3521	13.4386	13.3427	13.4192	13.2491	13.5755	13.4236	13.5479	13.3837	13.2981	13.6008	13.2877	13.4858	13.4455	13.3112	13.738	13.052	13.5324	13.1994	13.2297	13.2192	12.9098	13.3168	13.3002	13.0054	13.2679	13.2804	13.3721	13.8339	13.5491	13.4836	13.2095	13.7953	12.6177	13.5585	13.7111	13.5513	13.4597	13.8694	13.2761	13.825	13.2861	13.1771	13.2973	13.3091
N-(2-hydroxybenzoyl)-Glycine	11.9928	13.2472	12.9302	11.6863	13.4571	14.5923	13.4002	13.5979	12.8323	13.3039	12.4907	12.7599	13.5527	12.8323	13.6645	12.9809	13.4216	13.6099	12.0458	12.3305	13.0758	13.9094	11.24	13.5352	13.3268	12.6052	14.9382	14.1699	13.4025	13.2833	11.9541	13.3149	12.7944	14.7591	12.8827	13.3273	14.4173	14.4598	13.7348	12.905	15.5436	12.7273	12.3982	12.5729	16.2056	12.9947	13.3884	13.6931	12.3635
N-(Dodecanoyl)-sphing-4-enine	12.2498	13.1316	13.1095	13.0127	12.7979	12.5667	12.7328	13.13	13.3658	13.5261	12.999	12.1908	12.3805	13.7443	12.9647	12.4544	12.8376	13.5215	12.0199	12.6038	12.1538	13.8404	11.7525	11.9343	12.5078	12.1623	12.6668	12.6237	14.2567	12.8409	12.3287	13.5881	12.7387	12.1881	12.3671	13.0543	12.9522	12.5131	13.8724	12.3527	12.9154	7.75054	12.6606	13.0155	12.8911	12.3745	13.0745	13.4836	12.9061
N-Acetyl-D-glucosamine	14.35	12.9942	13.0728	12.4857	12.97	12.9702	13.9128	14.2736	14.0804	12.9651	12.4234	14.1359	13.1471	13.2908	13.4083	13.4744	13.2301	13.2582	12.4987	14.0297	12.8277	12.6815	14.8662	12.8218	15.201	14.3714	13.3205	15.505	15.6723	14.1072	15.3642	14.8331	13.9903	14.113	15.4931	15.4676	13.9219	13.7531	15.3244	14.7044	12.4359	12.811	12.9001	14.9744	13.4846	14.92	13.9277	13.5828	15.3721
N-Acetyl-D-lactosamine	17.0444	15.4172	16.4513	14.7953	16.6318	15.1073	17.3508	17.0985	17.4338	15.1743	14.6661	17.3757	15.3177	16.9731	16.8369	16.8515	16.8275	15.2359	16.2986	16.5898	16.2388	14.853	16.9982	15.7183	17.8465	17.6785	15.3388	17.4237	18.0937	16.848	17.2508	16.8351	16.0457	17.151	17.5667	17.8615	17.0492	15.9551	18.0924	16.7152	15.8519	14.7435	15.0278	17.8821	15.993	17.4805	16.188	16.9951	17.5787
N-Acetyl-L-aspartic acid	15.3572	14.9303	15.3546	14.8638	15.1266	14.9847	14.7688	15.1412	14.797	15.7799	14.7106	14.9468	15.9515	14.6185	14.6524	15.1013	14.9001	14.9661	15.2515	14.9508	14.6821	14.589	14.2085	12.779	14.607	15.1879	15.2338	15.5903	14.3123	14.3417	15.2079	15.1372	14.928	14.725	14.6701	14.5567	15.9388	15.1144	15.6418	14.7671	14.9047	14.779	14.8488	14.9758	14.4539	14.6285	15.5266	14.309	14.5386
N-Acetyl-L-glutamic acid	15.8747	16.2626	16.3393	15.5505	15.6171	17.2323	15.1326	16.4006	16.2817	15.4524	16.8821	15.4721	16.5491	15.6906	15.6524	16.0795	14.7689	16.4847	17.4465	16.4192	16.7167	16.179	16.1523	16.7082	16.2225	16.3812	16.5648	16.7124	16.1686	15.6005	16.3856	16.1543	16.2605	14.7293	16.2682	16.1444	15.6836	16.2652	16.0999	16.1419	16.3345	14.8695	16.3296	16.3432	15.3421	16.1006	16.3931	15.754	16.2326
N-Acetyl-L-tyrosine	12.8214	14.2563	13.9711	13.5394	13.7416	14.258	11.8212	13.511	13.4766	14.248	14.3015	14.187	14.0588	13.8461	14.196	12.7106	14.2856	14.0018	13.2303	13.9527	13.4889	14.0762	13.4051	14.4232	14.4536	13.742	12.2687	14.0794	12.776	13.131	14.1577	13.9759	13.7082	12.1348	14.1293	13.7471	13.5768	13.094	14.1186	12.7038	14.3558	13.6116	13.7309	13.4076	13.5649	13.8133	13.9401	14.1421	14.0988
N-Acetyl-leucine	12.7366	12.7042	12.5247	11.391	12.8096	12.6293	11.5505	12.0293	12.6153	12.2925	12.3634	11.4575	11.5325	12.6548	12.8712	12.8087	12.812	12.8539	12.7595	11.9263	12.7517	11.5503	11.6468	11.7052	11.5298	11.6204	12.0372	12.7737	12.695	11.791	12.4845	12.5044	11.6544	11.7815	13.1108	12.8097	12.0165	12.0415	12.6152	11.8372	11.97	13.1791	11.6962	12.5489	13.0127	12.0291	12.724	11.812	11.7695
N-acetyl-Methionine	11.6994	12.1481	12.2477	11.8522	11.8286	11.7979	11.9259	11.998	13.0756	11.9604	11.8066	12.1802	12.2486	12.0406	13.1537	12.1828	12.0698	12.1341	12.2099	12.2269	13.7137	12.416	12.1901	12.6973	13.2969	13.5371	12.0604	13.1562	12.2627	11.6978	11.7078	11.908	12.9674	12.0513	12.2742	12.2167	12.2563	11.1887	12.0709	12.1761	11.8794	12.4062	12.1916	11.6358	11.9197	12.6455	12.8924	12.185	12.4828
N-Acetylcytidine	14.3696	13.7714	13.3354	13.5768	13.9324	13.9756	13.4951	13.9824	13.2515	13.4568	13.3289	13.2588	14.2788	13.8502	14.0334	13.5799	13.4619	13.8014	13.0246	13.804	12.8681	14.0023	13.1393	13.3017	13.0403	13.9442	13.5693	13.1129	14.288	13.2864	14.1426	13.043	14.2392	14.3131	13.7474	13.0096	14.0206	12.7057	13.6841	13.0349	13.362	13.1346	13.5292	13.7476	13.6146	14.2879	13.221	13.7733	13.8007
N-Acetylhistamine	15.0148	15.072	15.542	15.1792	12.2437	15.0265	15.0605	15.1838	15.1344	15.2435	15.1329	15.114	15.2399	15.1341	13.3903	14.5845	15.3711	15.2612	15.1116	15.4622	14.5752	15.1576	15.075	15.587	12.5664	14.5038	15.1865	15.2053	15.434	13.6463	12.9926	15.3757	15.0534	15.1073	15.1861	15.2893	15.5257	14.9205	15.2537	15.1689	15.1487	15.1997	15.3533	14.9253	15.0289	15.3225	15.0147	14.8751	15.1781
N-Acetylphenylalanine	15.2647	13.1102	11.6937	11.635	11.1942	11.7725	12.5405	11.8072	12.254	11.7169	11.5851	12.0995	12.5732	11.6836	12.4124	12.4467	11.4804	11.7741	12.6401	11.7963	12.3372	11.9976	13.1688	11.5192	11.6708	12.3435	11.5835	12.1703	12.513	12.4749	11.8608	12.395	12.7303	12.275	12.6541	11.8721	13.0147	13.6717	12.9419	11.7632	12.1429	12.1181	13.8618	12.0926	12.813	12.1864	13.5745	12.3652	11.763
N-Acetyltryptophan	12.8861	12.972	13.2491	12.5532	11.9981	13.1513	13.3886	12.4042	12.5482	13.1721	13.3628	13.3453	12.9617	13.0742	13.2587	13.6052	13.2032	12.8899	13.3923	13.2591	11.8961	12.7492	13.0101	13.5341	13.4585	13.6806	12.9285	13.2171	12.9113	11.1415	12.6239	13.1764	13.3019	12.864	13.3322	13.1669	12.8656	11.0718	12.6743	13.1416	13.1719	12.404	13.4677	12.7391	12.9331	13.1855	12.739	12.8613	12.8784
N-alpha-Acetyl-L-arginine	15.216	15.3397	15.347	15.2013	15.5128	15.4027	14.9124	15.208	15.3703	15.8013	15.2896	15.5364	15.9882	15.0082	13.8847	15.5952	15.5214	15.625	15.633	15.7687	14.0422	14.9502	15.4967	14.7143	15.182	12.4645	15.81	15.652	14.9851	15.1002	13.8899	15.3773	15.9517	15.4847	15.486	15.4446	15.7617	13.3224	15.5128	14.0245	15.3827	14.6747	15.8602	13.5394	15.6447	15.8351	14.3723	15.501	16.2336
N-Cinnamoylglycine	16.9641	16.5441	17.17	16.8989	16.3078	17.3622	17.2386	16.417	15.9826	16.8594	16.7633	16.8394	16.5778	16.3679	17.1543	17.5528	16.6939	16.701	16.915	16.7264	16.5333	17.4876	17.3015	17.1956	17.0892	16.9587	16.5212	17.5067	16.891	15.7752	16.4992	16.4867	16.8518	17.2031	16.6873	16.5322	17.4431	15.4204	16.9985	16.7343	16.815	15.7826	16.869	16.415	16.8672	16.4745	16.6593	16.6032	17.0288
N-Docosanoyl-4-sphingenyl-1-O-phosphorylcholine	20.5356	20.5915	20.3962	20.7715	20.9672	21.2477	19.4162	20.3645	20.9459	21.4676	20.2877	21.343	21.3156	19.063	21.2419	21.4375	20.9024	20.9742	21.2419	20.9882	21.1581	20.1332	20.7876	20.85	20.9812	21.5777	21.0292	21.2707	20.953	21.3538	20.417	19.8631	20.895	20.3857	21.2477	19.7454	21.0756	20.5638	19.4495	21.4726	21.4015	20.002	20.5545	20.714	21.2419	21.2125	20.5823	21.265	19.6282
N-Formylmethionine	14.4789	14.5884	13.9714	14.5091	14.3252	14.5621	13.6908	14.5305	14.2533	14.5252	14.5065	14.2992	14.6516	14.1131	14.5783	13.0595	15.2014	14.6101	14.4391	14.0772	14.3464	14.4154	14.2988	13.8684	14.3187	14.1915	14.5007	14.391	14.4838	13.7034	14.4043	13.4721	13.7235	13.2455	13.3535	13.5966	13.3384	14.1044	13.8418	14.6582	13.8474	13.6491	14.449	13.4163	14.4318	15.5135	14.3501	14.3106	14.0754
N-Fructosyl isoleucine	19.4273	18.9962	20.0599	19.9687	19.0925	19.6902	18.3391	19.2144	18.6595	20.1937	19.5823	19.6474	19.7634	19.0035	19.0353	20.0415	19.9455	19.0119	19.4277	20.1131	18.2756	19.6825	19.8036	20.8025	19.9506	20.4549	20.1955	21.0137	20.5914	19.3805	18.3989	20.3944	20.4653	20.3014	21.7072	19.9817	21.6727	18.4995	21.0964	20.5778	21.0123	18.3174	20.4985	20.7966	20.5154	20.2825	20.2607	20.6264	21.0029
N-Fructosyl phenylalanine	15.3426	15.6251	15.6071	15.8056	15.449	15.7699	15.3949	15.2544	15.7968	16.2867	15.8429	16.0283	16.4371	15.5183	15.6015	16.3328	15.9455	15.7315	15.6621	16.2052	15.0141	15.3472	15.7117	16.5131	15.8594	17.1679	16.5682	16.8155	16.6321	16.2955	14.2223	15.4857	15.8236	15.8879	17.033	15.4732	16.5958	14.0404	17.2732	15.5869	16.5906	16.1947	17.3775	16.8911	15.7831	16.3094	16.297	16.4114	16.4607
N-Fructosyl tyrosine	15.0523	15.5614	16.3955	15.7528	15.4338	15.6458	15.5388	12.1677	15.5093	16.3788	15.8072	15.9534	16.5767	12.3727	15.8946	16.4323	16.3199	15.0271	16.002	16.2745	11.8822	15.4197	15.3344	16.8589	16.184	16.7512	17.2298	17.4768	16.6355	15.9076	11.4309	16.512	16.7937	16.1261	17.9353	16.5762	17.8704	12.1795	17.3133	16.6393	17.0754	13.8501	13.9147	17.0383	15.5396	16.6306	16.5865	16.801	16.113
N-Isovaleroylglycine	12.5722	12.7017	12.2174	12.7562	12.857	12.6552	12.6687	12.7274	12.9381	12.6844	12.6993	12.7739	13.3188	12.5338	12.8374	12.6729	12.7995	12.7858	12.897	12.9456	12.8471	12.634	12.6376	12.2016	12.5287	12.1478	12.7205	12.433	12.4236	12.6894	12.4764	12.7613	12.3615	12.9598	12.7785	13.1212	13.1269	12.7429	12.9381	12.486	11.8081	12.465	13.1903	12.3639	11.197	12.5076	12.9476	12.6221	12.6283
N-Isovalerylglycine	13.0359	13.4892	12.7345	12.7846	13.4903	13.4085	13.0611	13.471	13.1029	13.0368	12.8062	12.566	12.364	11.8798	13.316	12.5176	11.8695	12.351	12.3944	10.7046	11.4672	11.7526	12.6037	11.8166	13.1679	13.4301	10.0725	12.3584	12.8551	11.8273	13.3462	13.6102	13.7843	12.6073	13.4341	12.8595	12.9862	12.4077	12.9453	13.5214	12.9796	13.5502	12.2785	10.0725	12.2017	11.8273	12.3516	13.1274	11.7163
N-Lauroylsarcosine	12.5265	11.8635	11.9419	12.6521	12.7984	10.8687	12.2799	11.9053	12.9712	12.2855	12.1488	12.4727	12.9214	12.5198	12.0339	12.194	12.4563	12.2432	12.1749	12.1448	12.2378	12.1115	12.4945	12.3127	12.1663	12.4837	12.5345	12.4042	12.5574	11.5253	12.4523	12.4922	12.1851	12.9426	11.293	12.2335	12.8297	11.7904	12.3567	12.1138	11.9834	11.0207	14.1525	12.3764	12.2864	12.4317	12.4825	12.6193	12.1397
N-Oleoyl-L-serine	11.6085	11.94	11.657	11.7501	9.83801	11.4794	11.6204	11.3939	12.1572	9.87978	11.8376	12.0637	11.9886	11.7609	11.5314	9.83801	11.4509	11.9978	11.6098	11.7388	10.9984	12.053	11.1068	11.8705	11.3641	11.9879	11.4504	11.6685	12.3403	11.3938	12.1946	11.9201	11.1593	12.1527	11.304	12.0721	12.026	10.7504	12.2896	11.3051	11.4082	13.094	10.7278	11.3504	10.8593	11.7505	11.0898	10.0725	12.4287
N-Oleoylethanolamine	13.699	14.1573	13.7607	13.7223	13.7674	13.4638	14.9844	14.1206	13.8602	13.8342	14.9295	14.0181	13.572	15.0973	13.7928	13.5874	13.659	13.5341	13.3258	14.1234	13.3673	14.8339	13.6032	13.6828	13.4494	12.9431	13.7397	13.5972	14.9659	13.1102	14.34	14.7411	13.3375	14.0612	13.6125	14.0161	13.9729	13.7453	15.2187	13.3332	13.6369	15.2695	13.8611	13.976	13.5524	13.6373	14.2178	13.9118	14.9041
N-Oleoylglycine	14.4042	14.6193	15.1462	15.2025	16.6606	13.9654	16.9617	15.3849	13.429	16.2133	15.3014	14.3733	15.393	16.1556	15.1002	14.784	15.0323	14.3364	15.0995	15.8002	14.7857	16.406	15.1886	13.5682	15.1593	15.1958	16.5295	15.5665	16.3699	13.9102	15.6925	15.8365	14.799	15.5465	15.2067	14.0307	15.2907	14.9347	16.5328	14.0631	13.9502	16.5458	16.2106	14.7188	14.8697	15.1207	14.2729	13.9724	16.2998
N-Palmitoylglycine	13.1336	13.9528	12.5858	14.1203	14.2631	13.9235	12.8966	12.9672	13.5641	13.5253	13.0754	13.6281	13.7321	13.493	13.6007	13.3044	13.8241	13.3174	13.191	13.0256	12.6443	14.2041	13.7046	13.5463	13.8167	12.9386	13.4852	13.9847	14.238	12.8954	14.5634	13.5753	13.031	13.2401	13.2245	13.1976	12.7669	14.1167	14.5643	13.2764	14.5629	15.1683	13.8199	13.2528	16.2274	14.7263	14.1238	14.492	14.9722
N-Palmitoyltaurine	13.9328	13.8988	14.1866	12.9589	13.3764	14.2979	13.2005	14.2913	12.9597	14.2665	14.4435	14.0904	14.9072	14.1933	13.1419	13.5063	12.4678	14.2618	14.0175	13.5686	9.3355	14.1053	12.9462	13.6268	15.0588	12.8454	15.0609	14.4056	13.5954	13.4065	13.9634	13.6842	11.0234	14.107	13.2443	13.9777	14.3385	12.691	14.2224	13.5046	12.5804	13.472	12.6271	12.822	14.5319	9.99841	13.8599	11.0918	13.974
N-Stearoyltaurine	14.257	13.4235	11.5762	12.9121	13.225	14.2134	13.1133	13.8667	11.7054	13.827	14.1674	13.7234	14.663	13.4481	12.8132	13.3712	12.1304	14.2225	13.7468	13.7063	9.07243	13.9088	12.9344	13.1609	12.9312	12.8665	9.41293	13.9696	13.081	12.5055	13.7461	12.8628	9.07251	13.7146	12.6855	11.2077	13.8435	14.4727	13.3567	13.0229	14.1142	12.6258	9.07237	11.4509	13.8375	11.8115	12.9247	10.9971	13.0577
N-Tetracosenoyl-4-sphingenyl-1-O-phosphorylcholine	18.9686	19.1579	19.5113	19.9056	19.5752	20.0821	18.5952	19.1892	19.8514	20.0691	17.9029	19.9201	20.1946	17.7322	19.5722	20.1332	19.4715	19.7414	19.7962	19.8588	19.9054	18.3542	19.206	19.8028	19.9882	21.6886	20.1825	19.9882	18.6091	19.5896	19.732	18.2876	18.98	19.5154	19.4741	19.5658	19.9459	18.6116	18.2189	20.1946	19.6792	18.9565	19.7262	19.2876	19.4694	19.7768	19.3005	19.826	18.28
N,N-Dimethyl-L-valine	8.92047	13.009	9.65907	13.6246	13.491	12.0112	11.3228	13.7753	14.2046	13.64	10.1441	13.5573	13.7071	12.9061	13.1635	13.0679	13.4887	14.035	13.8719	13.8632	13.128	13.2403	13.2616	13.5601	13.3168	14.0067	13.0334	11.614	13.8416	13.3678	13.8386	11.6223	13.4209	9.8828	14.6367	13.3976	14.3974	9.96829	10.075	13.7031	13.6674	14.1355	11.5276	13.6504	14.1628	14.0202	13.3306	13.1194	13.557
N,N-Dimethylarginine	12.822	13.4743	14.4852	13.7683	13.1514	13.3035	12.5703	13.45	14.1927	14.4388	13.8473	13.4127	13.6066	14.092	12.9817	14.1348	13.2242	13.3952	13.6024	13.0452	13.3199	13.2303	14.2539	14.2102	14.7789	14.3761	14.5783	13.5166	14.0453	13.4206	14.5243	14.0423	12.7733	14.2527	14.8005	14.3238	14.812	13.3096	14.3673	14.2177	14.059	14.0966	14.307	13.7736	13.9061	14.4828	14.1554	14.1852	13.334
N,N-Dimethyldodecylamine N-oxide	12.7667	12.6989	12.9421	12.812	10.7721	12.6867	11.5702	12.7837	11.3361	12.9554	12.8	12.8054	12.8215	11.6081	12.7841	12.8271	13.0635	13.0759	12.8429	12.6748	12.7947	12.7613	12.6926	11.5194	12.627	12.7507	12.6576	12.6812	11.8054	12.5253	10.4785	11.1592	11.8162	13.0643	12.0269	11.8185	12.3086	12.9503	12.7161	12.7952	12.7505	12.1252	12.4857	12.9197	12.9048	12.91	12.9002	12.7727	12.6333
N2,N2-Dimethylguanosine	10.2639	15.3799	15.2556	14.9591	14.9851	15.1652	15.2482	15.1224	15.0868	15.2977	15.0229	15.2949	15.6424	15.785	15.5587	15.4673	15.6402	15.4229	15.6649	15.446	10.217	14.9079	15.3916	15.3563	15.2638	15.4415	15.5025	15.3395	15.2363	15.0992	15.2388	15.0221	15.202	15.352	15.3967	15.3036	15.3236	10.0929	15.6592	15.2446	15.4865	15.0142	14.9921	15.1532	15.4793	15.3359	15.1675	15.3145	15.7115
N4-Acetylsulfamethazine	10.6322	11.017	11.1456	11.2894	11.3754	10.7843	10.8988	11.0992	10.8557	11.5052	11.3644	11.2971	11.6614	11.2707	11.6044	11.1698	11.5908	11.3317	10.7396	10.5588	10.8561	10.6867	11.1946	11.3689	11.2263	11.2068	11.4042	11.0119	11.6473	10.8739	11.3517	11.2395	11.091	11.5883	10.935	11.3309	11.6042	10.2947	11.3424	10.9075	11.3334	11.1105	12.8907	11.3478	10.8212	11.2894	10.7274	11.7785	11.9709
N6-methyladenine	11.2403	11.1372	11.1911	11.1504	11.2897	11.5023	11.6156	11.6875	11.5666	11.4996	10.93	11.2082	11.1663	11.138	10.9243	11.2363	11.6468	11.2685	11.8347	11.5597	11.2421	10.7085	10.3526	10.8572	10.305	10.4093	10.3171	10.2509	9.45094	10.3051	9.39436	11.4691	11.2877	11.7941	11.4548	11.3124	11.5852	11.5804	11.7243	11.4446	10.9339	10.9899	11.5246	11.2893	11.4667	11.4721	11.1986	11.3067	11.4571
Naringenin	12.3317	10.9715	12.0327	12.2797	12.2576	12.2189	13.1919	12.1013	12.4313	12.269	12.2701	12.356	12.2519	12.3684	12.3611	12.1703	12.4209	12.5164	11.9634	11.3012	12.4431	11.8685	12.0902	12.4197	12.1179	12.5066	12.636	11.8542	11.7358	12.0679	12.5984	12.1594	12.0865	12.7239	12.3909	12.5675	12.5469	11.7877	12.6892	12.3471	12.1406	12.3415	13.4882	12.0228	12.4253	12.5472	12.0054	12.5027	11.7461
Naringenin-4'-O-beta-D-Glucuronide	11.7914	11.0976	11.016	10.8772	9.60857	10.8947	11.0031	10.6453	12.4949	11.2738	11.1256	11.105	11.5498	11.4237	11.6112	10.963	10.3515	11.4046	11.0313	11.0731	11.6556	11.2278	11.8278	11.278	11.0382	12.0595	10.9893	10.8639	11.4936	10.827	11.4445	10.7138	11.3846	11.2771	11.655	11.1483	12.0747	10.4848	11.3012	11.5789	11.4226	10.439	12.1779	9.21001	9.07243	11.9117	11.4603	11.3951	10.108
Nepsilon-Acetyl-L-lysine	15.721	15.7117	15.7826	15.8602	16.0862	15.7171	15.2062	15.6087	15.9883	16.2819	15.3713	15.6404	16.1027	15.8541	15.6786	16.013	15.8601	15.9837	15.3919	16.4121	14.1673	15.9215	15.9332	16.0594	15.1758	14.2011	15.0338	16.2375	15.6321	15.6049	13.4296	15.7527	15.9052	15.7292	16.3652	16.076	16.169	16.0777	16.0698	15.3275	15.6919	13.7546	16.285	16.5179	16.1358	16.1287	15.6396	16.5134	16.6664
Nepsilon-Methyl-L-lysine	18.6089	16.813	17.6063	16.9721	14.5899	17.2979	15.1528	15.9774	17.404	17.5312	15.9333	17.7617	16.3309	16.2145	18.5904	15.7998	17.0495	16.3663	16.0851	18.0832	15.7833	16.0816	16.8171	15.8868	17.286	16.4508	17.3138	16.0113	16.957	16.7394	17.0158	18.6265	16.8089	16.5477	16.8973	16.419	16.6519	18.6716	17.7819	15.7366	16.2342	17.1021	16.7748	18.6329	17.3678	17.4466	18.6832	18.59	17.0175
Nerylacetate	13.0659	13.1818	12.9348	13.1631	13.2896	13.0103	13.0723	12.8812	13.2636	12.788	12.8316	12.8604	13.035	13.5673	13.3449	13.0272	13.1927	12.646	12.9317	12.6658	11.5941	12.94	12.744	13.0673	12.8467	12.5883	12.6615	12.6388	13.5187	12.7839	12.8405	13.1657	12.8025	13.216	12.7152	12.8306	13.0483	12.9398	13.2951	12.898	12.5762	12.3723	13.2866	12.9075	14.6658	12.7551	12.6431	13.388	13.0807
Nicotine	13.3954	13.4072	13.6711	13.4618	13.4241	11.3664	13.1185	13.247	13.5457	13.7231	13.408	13.4793	13.639	13.2351	13.4472	13.346	13.6755	13.9659	13.3885	13.4766	13.347	13.5204	13.7502	13.7031	13.8671	13.7937	13.5274	13.4426	13.4232	13.266	13.6411	14.4619	13.6737	13.5768	13.5934	13.7294	13.7276	13.3997	14.1409	13.9797	13.5293	13.595	13.6707	13.2956	13.6594	14.428	13.0229	13.7272	13.771
Norharman	14.1548	13.2399	13.1236	13.038	12.466	12.9771	13.684	13.0511	13.4187	12.899	13.0786	13.157	13.165	13.1468	13.6124	13.0485	13.2482	13.6033	12.9148	13.3534	12.6952	12.7979	13.3572	13.1192	13.0798	12.9376	13.1358	13.0556	12.7965	13.1198	13.1101	13.7876	13.4416	13.0903	13.3046	13.2105	13.1975	12.8654	13.2382	12.4622	13.1636	11.3339	13.7581	13.1879	13.5518	13.2043	12.583	13.3378	13.6519
O-Arachidonoylglycidol	14.0046	13.7738	12.8127	14.9101	13.8603	14.769	13.9464	13.1322	12.3212	13.1462	13.7553	15.2421	14.4503	14.8586	15.6954	15.3095	15.2729	15.3858	14.3232	13.3705	12.7959	13.8275	14.5085	14.8494	14.4486	12.0235	14.7002	13.9521	13.1956	14.2236	14.0778	13.7606	14.1236	15.3716	12.1329	14.1868	14.8658	14.3686	15.5001	13.5781	13.6586	13.5113	16.4657	16.2333	13.1155	13.8745	12.3948	14.5211	12.0992
Ochratoxin A	10.8165	10.9404	11.1068	10.9985	10.9978	9.75054	10.5054	10.21	10.9599	10.7942	10.0724	10.7729	10.8936	11.2256	11.09	11.0173	11.108	10.7505	10.9984	10.7047	10.838	9.75054	10.0725	9.75054	10.8379	10.727	10.7505	9.75054	10.6085	10.5319	11.3653	10.9205	10.9978	10.8995	10.8158	10.7942	10.8166	10.451	10.9786	9.75054	10.0725	11.3355	10.6085	10.6085	10.7506	10.8388	10.7279	11.1093	11.1081
Octadecanedioic acid	15.5346	14.6713	13.7171	16.2839	15.6316	15.3781	15.5617	17.0657	14.8076	16.7765	15.7278	15.3252	15.1946	15.479	15.3521	16.1458	15.5702	16.4626	15.3841	16.7158	15.6316	16.651	16.4348	16.1328	15.966	8.75054	14.0037	15.23	16.4934	14.5587	14.4681	15.5866	14.5025	16.5211	16.2489	14.09	17.2439	14.9356	15.3382	15.3321	15.6012	16.2955	14.9073	16.2442	16.8759	17.0238	15.1788	15.1364	15.7714
Octamethyl-cyclotetrasiloxane	13.7507	14.3062	14.5884	14.167	14.2797	14.4583	13.9146	14.1087	14.0799	14.2127	14.2058	14.3309	14.6045	14.009	14.3648	14.013	13.7622	14.396	14.4343	14.007	14.3531	13.7789	13.9078	13.7568	13.3563	13.7088	14.1327	14.2574	14.1967	14.2481	13.8711	14.2327	13.6119	13.5557	14.0572	14.0692	14.3227	14.3755	14.232	13.8543	14.2247	14.66	13.5765	14.3527	14.4634	14.1871	14.5216	14.1177	14.6387
Oleoyl ethylamide	13.8692	14.0527	14.1971	14.2164	13.8821	13.6868	15.0063	14.4999	13.45	13.7692	13.9765	13.6421	13.9972	14.0723	13.7404	13.6385	13.7001	13.9016	13.7411	13.5895	13.8263	14.6147	12.3422	13.6228	13.9479	13.0836	13.8465	14.0693	14.3497	13.9248	14.0697	14.799	14.3027	14.0691	13.437	13.7284	13.7034	14.5424	14.2825	13.4108	13.9695	14.0575	13.9129	14.0938	13.8995	13.9129	14.0106	13.6775	14.0212
Oleyloxyethylphosphorylcholine	13.2947	13.1872	13.1672	13.1986	12.8966	13.3509	13.4771	13.0862	13.7267	13.3456	12.8754	13.5074	12.3536	13.2085	13.3871	13.3589	13.1667	13.3069	12.9161	13.4102	13.0484	13.4127	13.1016	13.4381	11.8882	12.6805	13.4876	13.1024	13.0329	13.0562	13.2665	13.1181	12.4839	13.5215	13.6721	13.5191	13.3655	11.3552	12.9904	13.413	13.5119	13.1456	12.3834	13.2305	13.5328	12.1329	13.0536	11.8895	12.3249
omega-3 Arachidonic acid	17.443	18.0128	17.4641	16.9579	16.2731	16.8354	16.0763	17.1911	18.1142	17.2909	17.2054	17.9282	17.9955	17.7673	17.2141	16.6585	16.4302	17.1282	16.3033	16.8024	16.9044	18.5381	17.2295	17.8316	16.739	17.4974	18.1291	17.5857	15.9965	16.8518	18.06	17.2881	14.8924	17.7673	17.7148	18.2212	17.0582	16.5351	16.0808	16.7148	17.4511	18.093	15.9742	16.8998	17.0685	16.6631	17.8496	17.8285	18.3702
omega-3 Arachidonic acid ethyl ester	12.4104	12.5501	14.6124	14.6442	12.4137	12.2162	14.9555	14.4497	13.796	13.3423	14.6199	12.7173	12.739	16.0181	13.7008	13.055	15.1758	13.3463	12.4802	12.8983	13.5567	13.2128	12.5343	12.5504	13.0508	11.7832	12.9001	12.9891	15.1918	12.4614	13.1992	15.5945	12.3648	14.889	13.8643	12.7541	12.5626	12.6399	15.4226	13.2267	12.4416	16.0846	12.8728	14.4012	12.5066	13.8536	13.839	13.3067	16.2466
Ornithine	16.26	16.4995	16.133	16.2845	16.2546	15.9492	16.3168	15.9897	16.0926	16.3319	16.0786	16.3087	16.225	15.8978	16.2367	16.1663	16.2461	16.0094	15.6095	16.1491	15.2662	15.7854	15.9607	15.4813	16.1636	16.0958	16.248	16.2083	16.2412	15.2837	16.0909	15.9735	16.0033	16.1267	16.403	17.1102	16.4142	16.2835	16.2143	15.896	16.1139	15.6301	16.3033	15.9169	16.1107	16.3343	15.7862	16.0985	16.4216
OxPI 36:1+3O	18.7533	18.9917	19.0732	16.9113	18.0047	19.0483	18.8992	17.476	16.2137	18.4041	18.7733	18.0629	18.9322	18.0838	17.4227	17.4024	16.6503	18.0341	19.1775	17.8583	16.8966	18.0537	17.4682	17.4988	16.8871	17.6938	15.637	18.3087	16.0781	17.4584	19.758	17.8196	17.9191	17.2048	17.9068	16.5396	16.5956	18.0317	17.4519	16.7852	19.1301	17.6734	18.9027	18.2787	17.6898	18.7035	16.1844	15.9863	16.3226
OxPI 38:3+1O(1Cyc)	14.8466	15.2357	14.6381	14.0686	13.8886	15.1189	14.6543	12.8324	13.1517	13.3061	13.5556	13.3471	14.8704	13.8307	12.8855	13.1586	13.0472	13.6871	14.3679	14.3546	12.8276	14.9381	13.6261	13.3309	14.3908	12.9858	14.9653	13.8291	13.426	13.2302	15.9293	13.8968	14.0107	14.6875	13.9332	12.3576	13.4562	14.3832	13.1909	13.4397	15.0759	12.4267	14.5475	13.759	13.8503	9.55787	12.9833	12.3972	13.8061
Oxy-16	13.455	14.2006	13.5816	14.276	13.6051	13.4498	14.1233	14.4319	14.0237	13.9765	13.1673	13.7131	13.5873	15.258	13.7528	12.9439	13.4066	14.0763	13.2812	13.4205	13.2856	15.2451	13.7054	13.613	12.9965	13.2104	13.0568	13.2639	15.3665	13.6476	14.4224	14.8809	13.6327	14.172	13.4373	13.485	13.9136	13.4717	15.4706	13.1022	13.5617	14.215	13.3763	13.9992	13.5582	13.9773	13.5622	13.8214	15.5895
p-Coumaric acid	11.6682	11.4506	11.9783	11.3349	13.6051	11.8182	12.5046	13.058	13.7456	11.7934	11.5054	12.1147	11.8884	12.0725	12.4376	13.227	13.6707	13.6263	11.8372	12.2346	12.8542	12.6768	11.7619	12.2879	12.3428	12.5701	14.092	12.2958	12.3535	11.8808	12.3075	13.0582	13.9294	12.8376	13.2344	12.8465	12.9253	11.6206	12.8832	13.3109	13.7646	11.6114	12.7908	12.5704	13.4868	13.4734	12.9969	13.5024	11.9985
p-Hydroxyphenyllactic acid	15.1943	14.9376	14.8908	15.0431	15.3599	15.0026	15.0549	14.8792	13.2648	15.2625	14.6855	15.0824	15.1646	14.8251	15.2748	14.7317	15.3247	15.0004	15.2591	14.9743	15.2367	15.1689	14.7111	15.2378	15.4899	14.9737	14.8132	15.825	14.8031	14.2903	14.0441	14.3965	15.8875	15.4639	15.3343	15.2987	15.7075	15.0686	15.3226	14.9683	14.578	14.8455	15.0362	14.651	15.1981	15.0851	14.7942	14.0733	14.8644
p-Toluenesulfonic acid	10.6225	11.0981	10.4087	10.8836	10.5197	9.98479	10.9304	10.4148	10.1081	11.2794	11.0848	10.3829	10.5152	10.4027	10.6137	10.1268	10.5319	11.5481	10.1809	9.97377	10.5642	10.1149	10.6557	10.2898	10.5157	9.79028	10.6107	10.5981	9.93598	10.6301	10.3307	10.2582	10.9555	10.4369	10.7906	10.6085	10.7316	10.9339	10.1193	10.4149	10.283	11.2324	10.9227	11.0005	10.3755	10.3862	11.1175	10.1503	9.98758
PA 16:0	13.6103	12.7817	10.9202	12.0418	12.9414	13.7247	13.1804	13.6803	11.2959	11.7729	13.7606	12.429	13.7884	13.4382	11.3835	12.8636	12.3546	12.1828	13.1019	10.9129	12.5687	13.1597	12.2522	12.8251	13.7044	12.9451	13.6821	13.399	12.6935	12.5511	11.8803	14.0058	12.7034	13.1316	13.6524	11.9303	14.1031	13.8101	13.2148	11.9461	9.3355	13.2989	13.7642	11.2577	13.0576	13.4729	13.6516	11.6353	12.6003
PA 17:0	18.9746	18.5553	17.9324	18.6207	18.686	18.1634	12.1615	12.8133	17.5699	18.6768	12.7596	11.8592	18.4565	12.7417	11.8237	15.4798	18.0948	12.0662	18.2828	12.5692	18.077	18.7212	18.2403	17.8356	13.1129	17.7723	12.8534	12.8003	18.1284	17.1763	17.9573	18.8222	17.9986	18.5788	18.3464	17.4854	12.5337	12.8899	12.1432	18.1112	18.0927	18.4361	12.7621	17.9832	18.0523	10.6471	18.1075	16.7277	17.6645
PA 18:0	16.7494	16.9187	16.2383	16.5099	16.61	17.191	16.4789	17.2837	16.0153	17.095	17.0103	16.8589	17.149	16.708	16.5131	12.298	16.3496	17.0211	16.5667	16.8366	16.0522	15.2587	16.3318	16.8186	16.9978	16.384	16.9742	16.8502	16.4443	16.027	16.2323	16.5665	15.9258	16.7551	16.4339	15.9246	16.9386	17.0962	16.5408	16.6014	16.9211	16.6579	17.0406	16.1418	16.6792	15.5304	16.6288	15.8153	16.3984
PA 18:1	14.7216	13.776	13.8428	14.0431	14.8762	14.9845	13.7239	15.5203	13.9773	15.1678	15.5194	14.0648	15.1823	15.1751	14.013	14.8006	13.2751	14.8536	14.7464	14.8903	14.048	14.9691	14.4227	14.6293	15.1231	14.086	15.1512	14.821	14.4883	14.2944	14.4057	15.6024	14.3962	14.6666	14.7038	13.2054	15.3067	14.496	13.626	13.9199	14.7268	14.4953	15.3955	14.2564	14.966	8.55785	14.9543	13.7212	14.3452
PA 19:0	14.6146	14.6569	13.9701	14.7246	14.5656	7.75054	14.648	14.8444	13.3299	14.75	14.1274	14.4604	14.4336	14.1079	13.9565	13.5924	13.6609	14.5225	13.497	14.9013	13.9312	14.681	13.6556	14.4338	13.2873	14.0383	13.1098	13.7864	13.3504	11.3188	13.7537	14.2512	13.3277	14.5962	14.3326	10.9176	14.6527	14.8226	13.9314	12.5603	12.5484	12.6882	14.8254	13.6271	14.4487	14.8023	13.6096	13.514	14.0233
PA 20:0	17.1936	17.6357	16.7433	17.0395	17.0539	17.7232	16.6937	16.8955	14.8553	17.1204	17.3656	16.3818	17.4503	16.374	16.2136	16.0087	15.7679	17.2023	16.6507	16.7858	15.556	13.5414	16.1802	16.4398	16.7182	16.0851	17.0967	16.5251	16.0912	15.8837	16.8534	16.937	16.4583	16.7998	16.3274	16.467	16.9129	17.2394	16.2793	16.3714	16.7749	16.6422	17.5593	15.7231	16.5004	17.3823	16.4958	15.0842	16.014
PA 20:1	17.0035	16.935	16.4158	16.5826	16.9534	17.23	16.5569	17.4727	15.3718	17.0657	17.3731	16.0684	16.7983	16.346	15.9074	10.8791	16.2113	17.0367	16.5005	16.7908	16.183	14.7421	16.4157	16.3691	16.4921	15.9288	16.231	16.6038	16.1734	15.5593	16.5287	17.2624	16.0554	16.7475	16.4738	15.9405	16.8292	16.8277	16.1281	16.0973	16.5103	17.0147	16.7935	16.0055	16.7958	10.4208	16.5304	15.2364	16.2352
PA 20:2	16.5851	16.4072	15.4936	16.5765	16.4801	16.745	15.8758	17.1357	15.1285	16.4042	16.9762	15.7319	16.4235	15.7819	15.5962	13.191	16.0021	16.5453	16.1763	16.412	16.1432	16.4968	16.0569	15.9014	15.9142	15.4406	15.704	16.0027	16.0292	15.3091	15.5536	16.644	15.3924	16.6246	16.2355	14.9665	16.3861	15.8953	15.4001	15.8802	15.7046	16.164	16.0773	15.7774	15.8523	8.92041	16.0721	14.7562	15.6669
PA 21:0	12.108	12.2664	12.1845	12.1093	12.4171	11.6574	11.8897	12.0465	11.6812	11.7949	11.7887	11.1081	12.0025	11.5187	11.7064	11.693	11.3355	11.9097	11.5053	11.838	12.0657	11.2657	11.5987	11.1081	11.7188	11.7047	11.7273	11.3204	11.5188	10.838	12.3048	12.2259	11.9502	12.1846	12.0543	11.7278	12.108	12.2994	11.7949	11.5834	11.6825	11.4785	11.9512	11.4509	10.3355	12.154	11.5588	10.7948	10.8798
PA 22:0	11.8449	12.2816	12.5019	12.9473	12.148	12.4375	13.6429	12.364	11.9233	12.1509	12.2509	12.7245	12.4621	11.8166	12.2225	12.1131	11.8833	12.6297	12.5293	11.9987	12.1166	11.6076	11.993	11.6487	12.426	10.6812	12.2216	12.1837	11.5827	11.6846	12.59	11.5843	12.7485	12.8888	12.5489	12.0644	12.1369	12.3107	12.1572	12.2204	12.0145	12.4593	12.3555	11.0157	11.9459	12.408	11.5116	11.838	12.1926
PA 22:1	13.4107	12.2352	13.2147	13.3261	13.4918	12.6291	12.5841	12.3298	12.4379	12.6502	12.6239	13.1515	12.309	11.8605	12.7567	12.1186	12.375	12.9423	13.9482	12.3363	12.6327	12.3134	11.72	11.8332	12.1688	12.7759	12.508	12.0682	12.2971	12.5665	13.3151	13.3932	12.8665	12.38	12.9838	12.9868	11.7031	13.8259	13.0291	12.1255	13.0729	12.5324	13.6625	12.7007	12.3958	13.7089	13.2238	12.3733	12.7332
PA 24:0	11.4378	11.0757	10.8154	10.9365	10.8915	11.6823	11.3742	11.1477	10.8376	10.9839	11.1976	10.718	11.1184	11.2993	10.5707	11.1121	10.522	10.7772	10.6262	10.5825	11.0641	11.0608	11.086	10.8724	10.914	10.9811	10.9585	11.0166	10.6301	10.729	11.7413	11.1819	10.9169	11.0146	11.0329	11.1061	10.9262	11.2769	10.896	11.0045	11.0821	11.1837	10.7538	11.1486	11.0236	11.2609	11.4968	11.0643	11.0086
PA 24:6	15.4118	15.3181	14.6755	14.4968	14.6262	15.0988	15.1509	15.6139	13.9258	12.5982	15.7346	14.9857	15.5912	14.5921	14.0929	13.3323	14.6521	15.0312	14.9612	15.1317	14.3528	15.5106	14.7256	14.7054	14.9952	14.6098	14.8952	15.2657	14.518	13.7084	14.939	15.6686	14.5584	14.7858	14.7922	14.5498	14.9761	15.0525	14.8306	14.2033	14.9124	15.428	14.9822	14.3049	14.687	11.3866	15.0482	13.9622	14.8554
PA 28:0	13.8277	12.3626	12.3827	9.3355	12.3573	14.7482	13.796	13.1597	13.2607	13.7438	12.6657	9.65741	11.9404	12.4137	11.4143	11.7986	11.9475	12.6086	11.5869	11.5479	13.3207	10.859	10.3944	12.9771	12.9601	12.2583	13.0487	12.5944	13.2203	12.0725	14.0311	13.1167	12.7336	10.6332	13.4977	12.3336	13.5464	14.4283	13.1696	11.591	13.5992	13.517	12.6711	12.953	12.1282	10.6085	10.7728	11.7589	9.3355
PA 30:0	15.1877	15.17	15.0756	15.3373	14.0442	13.9379	15.428	14.4167	11.9983	15.3431	15.6698	14.8147	15.6457	14.8801	14.5061	14.4635	12.8046	12.6022	15.324	14.8846	15.7251	12.362	15.0488	14.9608	16.0414	16.0717	11.9547	13.2725	15.2064	13.982	15.5105	14.4526	15.6347	15.8412	13.9051	15.2731	15.0196	13.6578	15.4371	15.0047	15.575	15.1381	13.3854	14.9212	12.5383	12.6909	11.5195	14.5871	15.0319
PA 30:1	15.0313	14.5486	12.3609	10.2741	13.7449	15.3009	14.4309	13.5414	13.795	14.7519	13.3368	13.2489	12.1638	14.0637	12.1859	13.4625	13.3354	13.5712	13.2685	12.767	13.8883	11.2942	11.8756	14.1145	13.4486	13.0763	13.824	13.8421	13.6768	13.6061	15.2775	14.6929	14.5029	12.9686	14.4139	14.0525	14.4146	15.6094	14.4351	12.9811	14.8411	14.6429	14.2384	13.9161	13.381	11.1255	11.2822	13.1933	12.1838
PA 32:0	14.2208	14.6331	14.4262	14.5655	13.1473	14.3184	14.9451	15.6158	13.5039	14.5419	15.1395	15.45	14.9894	13.982	14.2673	13.8931	13.0612	13.9753	13.3208	14.961	15.4483	14.3168	15.2581	13.2231	14.4632	13.5529	13.5946	14.4363	14.4904	14.0195	14.168	14.7549	13.184	14.4371	14.6802	13.1604	15.1527	14.5861	13.495	15.2769	13.6321	14.4934	14.5192	14.3332	13.2291	12.4583	13.3222	14.7435	15.3098
PA 32:1	13.8868	13.9581	13.9972	14.0357	12.5253	12.9098	15.008	14.8996	12.5514	14.1482	14.5943	13.5569	14.0381	14.3525	13.1891	13.8012	14.0203	12.9104	14.0285	13.7605	13.9035	12.3799	13.8	14.2013	14.5965	14.6066	10.2741	13.5955	13.7758	13.2501	14.7124	13.2968	15.1075	14.3086	14.3189	14.4572	13.2254	13.1596	14.2992	14.3065	14.0513	13.2378	13.0541	14.6344	10.4509	11.2097	10.3051	13.5925	13.9565
PA 32:2	15.4722	16.3409	13.3141	12.3104	13.0781	15.0318	12.8746	12.1828	12.8571	13.8114	12.4392	11.9057	11.9454	12.6124	12.06	12.69	12.9129	12.9409	12.6057	12.6106	12.2093	12.0949	12.7951	13.0845	11.9908	12.5439	14.2496	12.7834	12.3807	12.9545	15.2037	14.5294	14.3983	13.1615	13.1416	13.293	13.4513	16.1421	13.166	12.5195	13.178	8.75054	12.8863	13.1433	14.9046	15.0389	12.5562	11.5544	11.9918
PA 33:1	14.8411	14.6919	15.4126	14.2846	14.5778	14.4691	14.6245	12.4831	12.4439	14.7004	14.8155	13.382	14.5363	12.9693	13.8175	14.5385	13.2253	14.3113	15.0483	12.8447	14.5624	12.8764	14.3354	14.4931	14.7537	14.8672	14.0847	14.1384	12.6495	14.2168	15.1028	14.2299	15.5639	15.1447	15.1102	15.1271	14.6533	14.5454	14.6464	14.5192	14.8319	14.4224	14.4406	14.6178	13.8036	13.8258	13.6039	12.3545	14.7178
PA 33:2	14.4785	15.24	13.6326	13.4518	14.659	15.0864	13.3628	12.7492	13.9541	14.5098	13.8197	13.3749	13.9374	13.6096	13.0742	13.9871	12.5734	13.912	14.3472	13.5546	13.3712	9.3355	12.1952	14.1895	12.7559	13.1811	14.5024	13.5681	13.3571	13.8277	14.855	13.6674	14.2442	13.5438	13.0898	13.6545	14.0697	15.013	14.2487	13.5659	14.0012	13.6061	14.1547	13.7931	14.0268	11.7201	10.0725	12.567	13.2016
PA 34:1	17.0295	16.8127	18.2589	16.886	16.4466	16.1853	17.5225	17.531	16.7681	16.7291	16.5464	17.3804	16.299	16.9311	16.3473	16.6647	15.8805	15.8335	15.6181	16.8523	17.45	17.5753	17.398	15.5752	16.6214	16.2899	15.1746	16.3941	16.5994	16.2477	17.4769	17.1306	16.0132	18.0754	18.1504	15.4706	16.9538	16.061	15.5609	17.5274	15.9231	16.6957	16.2454	16.946	13.9799	13.7096	14.8432	17.1401	17.1934
PA 34:2	17.8181	17.6595	18.5463	17.4942	16.6001	16.9282	18.6812	18.6209	20.3782	18.1007	18.5628	17.7749	18.4043	18.7132	17.6582	17.7297	17.8637	16.8598	18.2676	17.948	18.5705	20.3759	17.8861	18.3129	18.9045	18.6451	15.0873	17.4991	18.1512	17.5916	18.8466	16.9587	18.4775	18.3195	18.816	17.9931	16.6968	17.3714	18.2357	18.4247	18.2721	17.8323	17.0773	18.9065	15.1557	14.5329	15.184	19.3665	18.381
PA 34:3	16.1937	15.52	14.9557	14.7303	15.1199	15.898	15.3945	13.7689	14.3806	15.3692	14.2326	13.6282	14.3606	14.6218	14.1718	14.7553	14.7024	14.4716	14.7819	15.0445	14.665	13.7308	12.4587	14.825	14.6149	14.6322	13.5203	14.3056	14.1871	14.8941	16.4033	15.5746	16.193	15.1138	15.2872	15.6385	15.2861	14.6675	15.4324	14.6375	15.4021	14.525	14.6186	15.2873	15.292	15.6682	15.4492	13.4661	14.0561
PA 34:4	15.5091	15.3057	13.5845	11.6934	13.0592	15.5969	14.3608	14.6695	14.3032	14.7118	14.0184	13.2315	13.4208	14.2341	13.2762	14.1648	13.9182	13.5441	13.9459	13.5075	13.923	10.0751	12.9184	14.5458	13.5463	13.2082	13.9844	14.6588	13.8676	14.1495	16.1091	14.5589	14.2584	13.6602	14.3993	14.5525	15.2152	14.0625	14.8906	13.4497	14.9671	14.0323	14.185	14.4357	13.2152	12.5247	12.17	13.7026	13.507
PA 34:5	11.853	12.3686	12.0575	11.2597	11.067	12.1049	12.0989	11.9304	11.7833	11.4317	11.4392	11.5971	12.5967	11.3268	10.7481	12.202	10.9247	10.5338	11.8838	11.4635	11.6138	11.1785	11.7062	11.688	11.5253	11.4975	12.1449	11.8238	12.064	11.1563	12.1593	12.4718	11.9161	11.8842	12.0729	11.627	12.1215	11.9899	11.5565	11.4764	11.9283	11.4005	12.0573	11.6233	11.4534	12.0293	11.8891	12.1218	10.9125
PA 35:2	14.6091	14.373	16.4486	14.2319	14.9544	14.0531	14.8422	15.1683	13.2967	14.0599	13.8316	15.3275	13.8837	13.3794	13.9575	14.6628	12.6252	13.5177	10.1429	12.6667	14.8371	13.0193	15.1403	12.3826	12.5725	14.64	15.8734	12.642	12.866	12.4576	15.3327	16.2285	12.0502	15.6213	16.2813	11.8047	15.5698	13.8572	11.8568	15.3627	12.9159	14.0876	14.1394	14.2896	12.3821	13.0792	13.6015	13.7935	14.6266
PA 35:3	15.0096	15.4278	12.0666	13.6016	14.7184	15.2533	14.2585	12.0225	12.3561	14.3181	12.4161	12.3656	13.0275	13.0841	14.1563	13.3191	13.888	13.5683	12.591	12.8981	13.6696	13.7622	12.7185	14.519	12.7926	12.0809	13.6438	11.869	11.4071	13.6232	15.3213	14.1675	14.627	14.2219	13.0576	13.9418	14.6563	15.1715	13.8443	13.9627	13.9299	13.3389	13.7317	14.0815	13.1399	14.0889	12.7452	13.4274	12.3755
PA 35:4	14.9305	13.3792	13.1268	12.7613	12.7977	12.8343	12.9384	12.8814	12.2009	13.0098	14.029	11.8309	12.6942	12.029	12.2748	12.5342	12.2639	11.85	12.4165	11.9942	12.7103	11.8324	12.1141	12.6109	12.5614	13.3805	12.4269	12.5191	12.1367	12.8261	14.2326	12.6855	13.3974	12.7963	12.9569	13.3071	12.8779	13.2509	13.1812	12.0732	13.0969	12.4738	12.5353	12.685	12.2012	12.4879	10.9399	12.2696	11.8801
PA 36:0	14.9052	15.3573	14.388	15.7071	15.1466	14.2409	13.4076	13.3516	13.3313	12.5435	12.5325	14.6084	14.0857	14.3359	14.2557	14.4267	14.3098	14.441	11.8723	13.3515	14.7501	11.9924	14.3528	9.92047	12.1582	12.877	11.5054	13.6712	12.2359	13.0398	15.2117	15.4355	12.3084	14.9	15.1075	12.0136	14.9041	13.7719	11.3504	14.0397	13.3586	12.9264	14.7877	13.5569	12.3501	12.7602	14.2463	11.3799	13.0741
PA 36:1	16.8212	14.9615	17.1742	16.6599	16.9678	14.7477	15.2143	14.5644	14.2589	14.091	14.8123	14.8015	14.4952	15.1153	15.1671	14.9127	17.1959	14.089	14.6615	14.9915	14.6674	14.2859	14.6123	13.7678	14.5067	14.3859	13.3514	14.1851	15.0164	14.1309	16.374	17.1792	14.1495	17.2931	15.7063	14.7023	16.9359	13.9594	14.1725	14.7116	14.4816	14.4653	14.622	14.1079	15.0555	15.908	15.4844	14.3545	13.889
PA 36:2	20.7587	17.5627	18.7966	17.9137	17.5352	16.8544	18.5614	18.5211	18.3147	18.2716	18.2465	18.5157	18.0055	18.2818	17.9512	18.0434	18.0222	17.4604	15.8778	18.4082	18.5618	14.9757	17.938	15.1347	17.7032	19.3271	17.4806	17.7567	18.2934	17.8301	18.5123	17.3366	14.9774	18.598	18.5008	14.1046	17.6422	17.3023	15.1783	18.5183	15.9807	18.4433	18.0212	17.9094	15.5641	17.6078	19.6261	18.7618	18.7792
PA 36:3	18.847	18.1529	18.7234	18.1694	17.6837	17.7645	18.5105	19.6414	19.9954	18.0068	18.4184	17.6379	18.4048	18.2301	17.8097	17.647	17.9738	17.2413	17.4876	17.859	18.7693	17.4124	18.2656	18.3023	18.6264	18.9715	16.9479	17.6226	18.2221	17.5557	19.4608	17.5799	19.3223	18.6758	19.0477	19.3309	17.2188	18.5692	18.4143	18.1948	18.3922	18.1011	17.1872	18.5447	18.1055	16.9864	16.4359	18.081	18.3536
PA 36:4	17.9206	18.3559	19.0171	17.2871	18.3571	18.3234	18.7164	18.5722	16.8824	18.9475	19.5226	18.063	17.4137	18.5771	18.5838	17.9351	17.6782	18.259	18.9277	18.3486	19.0904	15.6077	18.6195	18.694	18.4057	19.242	16.8782	18.8522	18.4141	18.2741	17.9131	17.7985	18.2727	19.0029	17.3485	17.7153	18.0426	18.8434	18.8879	18.8748	19.0133	18.7622	17.8604	19.136	16.2741	16.6864	14.8884	18.815	18.8521
PA 36:5	17.9973	17.8489	15.4938	14.8804	16.2401	18.0358	16.9353	15.964	15.5532	16.8177	14.9893	15.5381	14.5015	15.5219	15.0353	16.1644	15.4043	16.65	15.3725	16.2203	15.2029	15.27	15.4575	15.9541	14.7538	15.089	15.3614	16.1518	15.461	16.027	17.7779	16.2771	16.3833	16.1319	15.6937	15.9141	16.6498	18.042	16.7273	16.2363	17.39	15.7484	16.0539	16.8496	16.3946	16.5598	14.3776	14.9415	15.3426
PA 36:6	15.8645	16.162	14.2733	12.1748	14.064	15.3003	15.4684	11.6604	8.75054	13.882	14.7807	12.4419	12.8811	12.0918	12.4246	14.4517	10.2775	12.3467	12.3069	12.4295	11.7545	9.3355	11.8106	13.2432	12.2206	13.5039	12.5824	13.4022	11.9004	12.848	16.3236	14.8906	14.5428	10.7071	13.5691	14.4845	13.737	15.6761	13.9518	12.0773	13.5538	13.6007	12.8294	14.8585	13.6457	12.4079	11.5227	9.3355	11.8463
PA 37:2	15.4239	15.1929	16.4107	15.6433	15.8033	14.6712	16.2506	17.7986	12.2854	16.8621	16.5704	16.8363	16.4044	16.7161	16.3249	16.8954	15.1603	15.9546	14.3231	16.9331	16.956	14.0112	16.6641	11.2674	16.6106	15.7439	14.4599	16.4283	16.7737	16.419	15.8258	15.2627	13.2576	15.8312	16.5737	10.6813	16.2417	15.6238	11.5412	17.2399	14.2239	16.9641	16.4144	16.2554	11.8973	12.4835	14.4189	17.0726	17.212
PA 37:3	15.6298	15.3564	14.5558	15.1916	14.7575	14.8407	15.507	15.2933	14.0431	15.1065	15.3403	14.8785	15.6284	15.0748	14.783	14.4271	14.8887	14.7237	15.1558	14.9542	15.1636	14.3617	15.4239	15.0313	15.1459	15.0115	13.852	15.0475	15.0723	14.8123	15.8953	12.9392	16.0657	15.8098	15.9086	15.5233	13.7982	14.501	15.2041	14.2213	14.8265	15.0282	14.1843	14.6306	13.9146	14.5703	14.8413	14.9558	15.3154
PA 37:4	15.3992	14.938	14.2162	13.9484	14.6093	14.7887	13.8733	13.6343	14.7616	14.1725	13.7127	13.5662	13.8676	13.8325	13.8623	13.9924	14.0492	14.2318	14.2065	13.9261	14.1843	13.1867	13.961	13.9991	13.3565	13.2174	7.75054	13.6951	14.1527	13.6634	14.5815	14.2192	14.6014	13.9645	14.0825	14.4532	13.9058	14.3027	14.141	13.7242	14.3908	13.8443	13.6571	13.7415	13.6858	14.1082	13.7151	13.5752	13.5676
PA 38:2	16.0049	14.5762	15.8153	14.9069	15.0553	14.4811	15.4993	15.3658	15.3832	14.0383	16.6647	14.9079	16.449	14.7138	13.201	14.6606	14.9551	13.8617	13.8395	14.3902	14.4559	13.406	15.2359	13.5918	15.0271	16.5594	13.6654	14.347	13.24	13.6912	15.7776	15.0148	13.4774	15.6853	15.7007	14.2485	14.7631	14.4789	13.4878	15.464	14.8018	14.7069	15.0329	15.3255	13.3399	14.0599	13.5192	14.6996	15.0106
PA 38:3	18.9218	17.5968	17.914	17.8408	18.68	16.6859	17.6499	15.3217	15.6391	15.5333	15.9439	15.7968	15.6626	16.1163	16.0603	16.9829	18.2428	14.8296	14.1649	14.827	15.3576	13.8963	16.7601	14.0508	14.5228	15.696	14.4687	14.5025	14.2583	14.8768	19.256	19.4756	13.7962	18.2797	19.1373	13.2872	18.0681	16.7805	14.3465	15.7488	15.0748	16.2323	16.6424	16.2907	13.7845	15.5626	17.9318	15.7928	15.559
PA 38:4	17.5994	16.3542	18.9255	18.1004	17.246	16.7001	18.0263	18.5221	16.2528	16.9795	17.5546	17.8173	16.998	16.6244	16.9793	16.9629	15.6269	17.0229	16.4451	17.5156	18.2589	16.196	18.496	15.4095	15.9966	16.4641	14.3163	16.4138	17.6076	17.2456	16.9169	17.6177	17.3903	18.8184	18.4751	16.6932	17.4499	16.746	15.6914	17.7263	15.8548	17.1431	17.1714	16.7648	15.1426	15.9233	15.352	17.3563	18.3
PA 38:5	20.2802	19.2786	20.6378	19.756	19.5568	19.268	20.1343	19.5479	19.5198	20.4394	20.5554	19.8538	21.2192	19.2308	20.3491	19.6602	19.0754	16.8736	19.2272	20.0383	21.0074	16.434	20.5028	18.9309	19.9381	20.9686	15.1224	18.9096	19.6433	17.1343	19.3287	18.9679	20.7116	20.6927	20.4017	20.3217	19.7705	20.0081	20.3583	20.5273	20.604	20.6081	19.7259	20.9334	16.6422	16.778	15.7266	19.2295	19.9185
PA 38:6	18.4356	18.5681	16.6055	16.6389	16.8763	18.4116	17.5039	15.1484	17.3818	17.7738	16.1876	16.0973	16.2174	16.2048	16.282	16.5604	16.4998	17.704	16.9431	16.7428	14.6195	15.2009	15.8631	17.3742	16.111	15.7404	17.8641	17.5118	16.7368	17.2323	18.5029	17.4765	17.0681	16.235	14.8933	17.1718	16.9691	18.4193	17.5211	16.4113	17.4294	16.8884	16.7599	16.5171	17.7261	17.386	15.5155	16.077	15.9729
PA 38:7	13.2625	14.7434	14.3491	13.7889	13.7654	14.5559	14.4169	14.7332	14.4048	14.0458	13.6217	14.1375	14.0597	13.2377	13.4118	13.8847	13.5534	14.0702	13.6566	13.7446	13.7253	13.6883	13.8281	13.9547	13.5987	14.5906	13.6115	14.6176	13.2499	13.4016	15.0013	13.6208	14.1872	13.8255	14.3418	13.6672	13.8481	14.4668	13.1712	14.1614	13.9294	13.7291	14.1479	13.7334	13.6022	15.0207	13.0752	13.3566	13.9073
PA 40:6	17.5317	16.7894	17.8489	17.102	16.6745	16.572	17.2194	16.9892	16.1365	17.4076	16.7725	15.9002	16.9521	15.6042	17.0063	16.6489	15.994	15.7795	16.4288	16.2563	16.8418	16.7683	16.8773	16.692	16.1099	15.7851	16.045	15.8342	15.694	16.2625	17.4694	17.3144	17.7445	17.8055	17.3338	17.3824	17.357	16.7131	16.8245	16.7713	17.7522	16.7797	16.1439	17.0959	15.8868	16.556	15.6066	16.1741	16.4735
PA 40:7	16.8098	17.7245	16.1235	15.232	15.4338	17.3308	15.8539	14.8774	16.4372	16.9785	14.9316	15.6361	15.3339	15.2726	14.9736	15.3916	15.3727	16.4534	15.803	15.4179	14.4387	13.4075	14.6669	16.4845	15.39	15.1237	16.761	16.8165	15.1932	16.2764	17.5006	15.713	15.9423	15.1747	15.0129	15.9816	15.7076	17.4293	16.4022	15.6005	16.3733	15.9438	15.5843	15.695	16.1818	16.1711	9.65746	14.6691	15.2608
PA 42:10	15.4393	15.223	14.4013	15.3015	15.0703	15.0497	15.9119	15.7226	12.9572	14.4818	17.5282	15.2128	17.1946	14.468	14.9659	14.711	15.008	13.1941	14.5872	13.9171	15.2691	12.6013	15.7121	14.3051	17.4825	16.0138	13.303	14.1667	15.1918	13.6546	13.7637	14.8479	16.8483	15.2511	14.9582	16.6152	15.0496	15.0383	14.884	13.7713	15.3751	14.8305	14.443	16.9315	12.8428	15.1644	14.3037	14.0566	15.8153
Palmitamide	16.8189	16.6958	16.776	16.8816	16.7501	16.7081	17.0025	16.745	16.8343	16.747	16.9926	16.7816	16.617	16.8591	16.6924	16.4162	16.7174	16.8284	16.7122	16.8084	16.6683	17.8779	17.7033	17.4623	17.0314	16.0548	17.0986	16.9823	17.2218	16.7282	16.9126	17.1181	16.7738	16.9045	16.8273	17.085	16.8547	16.6347	17.3291	16.5791	17.0744	18.2072	16.8474	16.8926	17.0698	17.3546	17.0473	17.1585	17.0172
Palmitelaidic acid	17.8847	19.8301	17.8465	17.823	18.7212	18.2483	18.5963	17.5697	19.6036	19.367	18.4292	19.525	19.4406	19.1882	17.936	18.1999	17.5591	19.0363	18.2902	18.0762	15.4735	19.6064	17.8974	19.0613	17.7903	18.0179	19.9818	18.7934	20.2905	19.2544	18.8253	18.4215	16.3243	17.8642	17.8409	19.1732	17.6753	17.9283	19.3072	17.8147	18.787	19.855	16.3926	17.435	16.4814	17.804	18.0616	18.4447	19.2144
Palmitoyl ethanolamide	13.0403	13.6208	12.5335	13.2249	12.6771	13.2148	12.9537	12.8113	14.0623	14.1096	12.9153	14.5645	13.8703	13.5906	13.3199	12.8163	13.4144	13.6379	12.8576	13.0992	12.2995	13.7819	12.815	13.3521	12.7572	13.7448	13.7256	12.9795	12.4934	13.1569	13.71	12.98	12.7197	13.3677	13.6682	13.8614	13.7097	12.5659	12.0088	13.0233	13.3996	14.7082	13.6113	13.1699	13.2026	13.7096	13.0257	13.7468	14.1245
Palmitoylcarnitine	17.5471	18.664	17.5447	17.879	17.4555	17.8824	18.7186	17.9624	19.2115	19.2337	18.1736	19.111	19.1075	18.8265	18.4386	17.4972	17.844	19.1056	17.3261	18.2367	15.5564	18.9718	17.9492	18.2747	18.0513	18.99	18.3685	18.0542	20.1704	17.8572	19.1161	18.095	17.7476	18.818	18.533	19.0651	18.6808	15.3214	18.0528	18.228	18.0388	19.3274	17.4128	17.7596	17.6477	18.8513	18.0014	18.5778	18.2512
Pantothenic acid	13.9337	15.8561	15.3463	15.6098	15.3738	15.42	16.675	14.8475	16.3277	14.3627	16.2809	15.9224	16.0297	15.4223	14.8886	15.7093	15.8087	14.7758	15.6999	15.5133	15.9372	15.3533	15.7531	15.4722	15.4526	15.5737	15.5098	15.7595	15.5357	15.7765	16.0022	16.0223	16.755	16.4073	16.3031	16.1139	15.4563	15.7688	16.111	15.758	15.6881	14.208	15.9023	14.7954	15.8017	15.7138	15.9187	15.4091	16.1929
PC 20:2	11.1708	11.5412	11.6867	12.164	11.3467	12.0961	11.7551	11.0432	13.0407	12.7319	11.8322	10.7074	12.5531	11.8522	11.6621	12.2284	12.0387	12.3271	11.1446	12.0853	10.7074	12.486	11.2942	12.3656	12.6897	12.8659	12.1254	11.2891	12.5492	10.8798	11.4064	11.4405	12.3619	11.3382	11.3015	11.6837	11.8463	11.0766	12.9466	12.2032	11.2622	10.8757	10.7074	11.79	11.2483	11.8072	11.6034	12.4848	10.7074
PC 24:0	11.5272	11.893	11.5527	12.2642	11.4057	11.1411	12.3048	12.0733	12.7024	11.8437	11.8635	11.6531	11.8071	12.6724	11.5063	11.48	11.1611	11.9047	11.4395	11.2951	11.6762	13.1901	11.2746	12.003	11.9197	12.3218	11.7163	11.7424	11.7493	11.3365	12.8945	12.3475	11.431	12.5408	11.4505	12.5758	12.4087	11.7523	13.9459	11.2147	11.7642	11.8158	11.8054	11.1508	11.0891	11.5378	12.7957	11.9954	12.1156
PC 26:0	10.6926	11.2373	10.5965	10.9318	8.75054	11.5969	11.6428	10.9275	12.2023	11.577	11.2652	11.9684	11.7023	11.6727	10.9865	11.1749	11.0406	11.1744	10.8586	11.0483	11.3306	12.0691	8.75054	11.5365	11.6098	12.7169	11.232	11.1499	8.20979	8.75054	11.6391	11.3576	12.0925	11.0137	7.75054	11.9131	12.0029	8.75054	7.75054	10.6771	11.3447	7.59854	11.1519	11.191	8.75054	11.018	11.6692	11.4574	11.2458
PC 28:0	17.307	16.0512	17.0269	17.002	17.0504	17.5033	19.8037	17.7208	18.2693	17.0084	18.4476	17.2824	16.781	17.8265	17.149	16.8876	17.4413	17.4481	17.6134	17.073	17.0339	19.3412	15.7222	17.356	17.3695	17.8149	17.3673	16.6595	19.3346	16.9327	18.628	17.8947	17.8201	17.1316	19.6693	19.5165	18.0519	17.8081	19.086	14.9645	17.9611	21.4939	16.0167	17.6408	16.3452	17.9764	19.3251	18.7143	16.6007
PC 30:0	19.1888	18.0725	19.0595	17.6945	20.343	19.9601	15.0563	15.5665	20.6186	17.1985	18.553	19.5337	18.3398	15.0234	18.8539	19.7757	19.2919	20.1825	17.9091	19.9601	19.2367	19.532	19.0978	20.5545	20.0821	20.3752	20.0951	18.5391	20.2989	18.1087	16.585	19.6243	18.2339	19.28	18.7262	18.6271	20.5731	18.4476	15.7763	19.2795	18.6847	18.263	18.4647	19.8672	18.107	18.0791	17.9341	18.6238	16.1372
PC 30:1	18.4402	19.9882	17.9374	17.364	19.9459	18.6215	20.8346	19.5727	20.0559	18.8037	18.5144	18.5655	19.2672	21.0821	17.6443	18.6596	19.3889	19.3064	16.8081	18.4979	18.6793	20.4067	17.9159	19.0637	18.1771	19.5448	19.1643	17.3958	19.8944	20.1704	17.1049	19.7549	18.8293	18.6774	19.121	19.6121	19.5232	20.265	20.895	17.4502	17.1094	21.4118	17.9847	19.7278	17.9887	19.543	19.2911	17.19	18.267
PC 32:0	17.4743	18.4872	21.3519	21.1251	20.8459	20.7659	19.3201	18.1181	21.1056	21.931	21.0514	21.2558	19.1138	19.2445	21.4673	20.5279	21.0734	20.9401	21.2452	21.2652	21.8658	18.6659	20.514	19.6588	21.7639	18.0565	22.5011	21.2369	18.9003	20.8177	21.874	19.0017	18.9857	21.684	21.0966	21.4735	21.2817	17.3277	19.4862	21.6105	20.7099	14.7391	17.3349	18.8688	21.5401	21.536	20.8535	21.4684	18.8589
PC 32:1	22.2691	21.2173	22.4632	20.6606	21.9453	22.317	20.1722	19.0032	22.6732	20.8282	21.5218	21.0638	21.5099	20.0717	21.64	22.1413	21.7395	22.1447	19.8105	22.855	22.2668	21.8275	21.8237	22.5231	21.7233	23.0959	21.9568	21.6269	22.4776	21.5106	21.1099	22.0217	20.5321	22.0836	21.8506	21.4378	23.2626	21.3068	21.7299	21.6434	21.5645	22.0722	19.0479	22.6549	21.2604	21.0894	21.1791	21.3807	21.5422
PC 32:2	20.4621	20.6686	20.4065	19.7097	20.4657	20.403	20.5319	19.9921	21.0176	19.8657	20.3027	20.3342	19.8709	20.117	20.1481	20.346	20.4459	20.0398	19.5331	20.6488	20.5303	20.396	20.016	20.7467	20.1663	20.9575	20.3669	20.0151	20.8391	20.3009	20.2954	20.6541	20.4881	20.4426	20.1535	19.8733	21.236	20.5278	20.4114	19.6134	20.3035	20.3599	19.4335	20.9068	20.0371	20.3206	19.701	19.7921	20.4192
PC 33:2	17.3952	17.4284	16.6843	16.8731	17.3991	16.6745	16.2904	16.4345	15.2045	16.9643	16.3033	18.6441	15.6867	15.4534	16.4722	14.8425	16.3569	17.2644	16.7792	18.4875	19.0735	15.7854	16.6986	16.2799	16.3582	15.2414	17.2556	17.27	17.0062	16.8648	17.5859	16.1176	16.8	16.5836	16.5799	16.7916	17.8037	17.2997	15.5559	18.1665	17.473	15.6816	18.7467	16.9399	17.212	19.0817	16.1374	16.4712	15.4175
PC 34:0	21.6512	21.296	21.533	21.3947	21.7916	21.6327	16.058	19.1908	21.6768	21.2912	21.2974	21.032	20.6827	15.8844	21.485	21.5987	21.5171	21.1162	21.1365	21.2979	20.8962	15.6352	21.3001	21.5973	21.3048	21.4914	21.3396	21.3597	16.826	21.5576	20.5817	15.7229	21.642	21.4858	21.5009	21.5464	21.8429	21.5946	16.0874	21.5029	21.4226	15.5348	20.5428	21.648	21.4549	21.1404	21.2714	21.4902	17.2687
PC 34:1	20.8946	19.8949	22.0937	20.9522	21.6635	22.2342	20.1126	21.0995	22.1609	21.4801	21.7119	22.0679	20.7615	19.5362	21.7697	22.3977	21.2793	21.4546	20.2123	22.2066	21.8131	17.349	21.8463	21.7757	21.029	22.1067	20.9009	21.3418	19.5183	21.5059	21.1944	19.1289	21.0892	21.8718	21.9951	21.5958	22.1514	21.5208	18.2881	22.2989	21.5332	18.7398	21.0868	21.8127	21.4913	21.535	21.0558	21.7666	20.4481
PC 34:2	22.9584	20.9368	22.953	21.8272	23.8839	24.5987	21.0156	20.9744	24.9047	24.1527	23.3003	24.1177	23.9441	20.6821	24.4797	24.9853	23.0291	24.3812	24.1856	24.7733	24.7589	24.21	21.9681	24.6453	22.1289	25.3396	24.6874	23.4298	24.923	23.2463	22.4581	23.5237	23.9316	22.0393	24.4202	23.9916	24.4141	22.2544	21.3159	24.58	24.5545	24.4324	24.61	24.5002	24.3058	25.106	23.4832	24.3732	22.9985
PC 34:2e	14.7795	14.291	16.1665	11.2344	14.1003	13.777	14.5698	15.4963	16.2628	14.9037	15.693	14.2924	15.8286	16.4175	15.5155	13.7118	15.428	15.0597	16.2832	15.077	15.7048	13.6528	15.8255	16.3157	14.5896	15.9363	14.0447	15.5235	15.3645	15.1956	14.8313	14.9689	15.5257	14.2866	14.644	14.8186	13.8587	14.4474	15.3971	15.5306	15.9224	15.7641	14.6796	14.3401	13.9591	13.2588	13.5653	8.33557	15.8411
PC 34:3	22.3128	21.982	22.2515	21.788	22.4225	22.557	20.6831	21.5184	22.4109	21.7157	22.1711	22.6847	22.7558	20.1377	22.3265	22.2721	22.2662	22.9179	22.0426	23.1355	22.8334	22.0742	22.155	22.0921	21.8934	22.9837	22.8186	21.99	22.9145	21.987	21.9193	22.7266	22.0028	22.3669	21.6261	22.1368	22.587	22.0257	19.7726	22.4884	21.9827	22.1785	21.2465	22.6567	22.1924	22.4311	22.0757	21.927	21.2741
PC 34:3e	15.3036	14.6374	16.0004	14.4511	15.3772	14.381	14.7346	15.0565	15.8383	14.7614	15.4179	14.0976	15.5851	15.2821	15.5696	14.8896	14.508	13.92	16.2282	14.6837	16.1111	12.2908	15.2893	15.8437	16.6419	16.2022	14.1289	14.8139	15.7905	14.734	16.4273	15.0575	16.6806	15.135	15.3972	15.7852	14.8322	13.9478	15.1596	15.2517	15.178	15.1541	14.5017	14.6332	12.7837	11.6204	12.0292	15.2686	15.0692
PC 34:4	18.1442	18.2398	17.3738	16.3708	16.7311	17.2924	19.1619	18.0865	18.0301	16.4923	18.2821	17.1909	16.9357	18.694	17.1921	17.5514	17.5908	16.7179	17.309	17.1353	17.231	18.8577	16.8764	17.3774	16.585	17.8595	16.8501	16.8523	18.6874	17.0008	18.4751	18.6381	18.1892	17.4609	19.5697	19.4006	18.5857	18.5918	20.208	16.0843	18.386	19.3271	17.0458	17.957	16.5213	18.0056	18.8335	18.8149	18.6795
PC 35:1	15.5856	15.6796	14.8878	15.7683	14.6606	14.3871	15.1307	14.2432	14.1499	14.3504	14.4624	13.988	15.8405	13.7188	14.3648	14.3251	13.9803	13.1825	15.6374	13.8881	14.6055	13.3544	14.9216	14.9998	14.7223	15.401	13.9023	13.9013	13.9378	14.1322	16.25	15.1993	16.0831	15.1693	16.091	15.1599	13.7552	14.1422	14.5467	14.364	15.2928	14.2117	14.111	14.6346	14.5103	14.1329	14.7444	14.103	13.7695
PC 35:2	20.9316	19.9111	20.3752	20.0426	20.7389	21.002	18.0628	19.6697	22.0088	20.7471	21.4015	20.8269	21.1269	18.3991	21.5404	21.2006	20.5356	20.9459	20.8034	21.5915	20.953	20.7553	20.2066	22.0156	19.9601	21.1946	21.0156	20.4375	20.9742	20.5638	19.8834	19.9742	21.7471	20.1825	22.1174	20.7955	22.002	20.1457	18.6291	20.9388	21.8876	21.0821	21.6186	21.5498	22.0886	22.002	21.3211	22.0918	19.7722
PC 36:1	14.851	13.4687	14.5323	14.0018	13.9676	11.4375	13.9414	14.3607	15.53	13.2	14.0897	13.7961	13.5721	14.2675	13.6932	13.4966	13.1679	13.3982	13.047	14.7175	14.5936	13.4404	14.1978	12.8517	14.536	14.2686	16.6939	14.7722	14.5438	14.3967	14.9457	14.9499	12.8195	14.3656	14.0351	12.2383	14.2115	12.707	11.8877	13.8434	12.7973	13.2065	14.8125	13.384	12.3201	12.8646	13.0755	14.0007	14.1369
PC 36:2	21.0258	20.5438	21.2047	21.012	21.2931	21.6486	20.5968	22.2684	21.308	21.9896	21.2164	22.6183	23.2657	20.2418	21.7774	22.9799	21.1904	21.3561	22.3293	22.785	22.7694	18.541	21.6572	21.0358	21.5702	24.1688	22.0231	21.8947	20.8933	21.9867	20.6424	19.7688	20.2991	20.8023	21.3795	19.5339	21.6805	20.7159	16.9952	23.2511	21.0688	20.7348	23.1051	21.2538	21.1242	22.4598	19.9411	21.6985	21.7744
PC 36:3	22.5236	21.7813	22.5917	22.3179	23.6127	24.3878	18.0679	20.1636	24.8677	23.0278	23.7813	23.718	23.4826	18.3985	23.4656	24.4737	23.0329	23.2518	22.7737	23.9085	23.0064	18.8951	22.571	24.3342	23.1365	23.8358	23.5924	23.7294	20.1694	23.3997	22.2836	19.3196	22.8144	22.7896	23.1275	23.2919	24.1243	22.2775	18.2541	24.1001	23.3855	19.0873	22.9565	23.3223	23.6896	23.2509	22.7775	23.1787	19.0154
PC 36:3e	13.7448	13.7597	14.5688	11.55	13.3848	13.3984	13.5358	14.3637	15.2624	13.6513	13.96	13.1613	14.2663	15.5398	13.9025	12.8819	14.495	13.6379	12.8446	14.1491	14.088	14.8552	14.5318	14.6227	15.3132	14.3511	12.8069	14.3107	14.3781	13.6532	13.7671	11.8684	13.1789	13.5373	13.9034	13.1734	12.6621	13.2427	13.7904	14.3262	14.2472	14.1967	13.6369	13.2314	13.3363	8.92047	12.5363	15.4874	14.5906
PC 36:4	21.529	19.9084	20.4168	19.566	19.8274	20.3393	20.2939	19.0562	19.2849	19.6703	21.1655	20.1677	20.9156	20.5875	19.5906	20.1089	19.7826	20.1429	19.3159	20.1918	20.8252	19.9351	20.6591	20.0376	19.6736	21.2394	19.6392	20.0304	20.1756	19.6331	21.4418	21.0207	20.6725	20.7069	20.331	20.1466	20.1518	19.9509	20.4405	19.942	19.7208	20.3314	19.0487	20.8206	20.3927	20.1755	19.6793	18.6999	20.9689
PC 36:4e	16.4121	15.7883	16.691	15.2038	15.8693	15.351	15.7382	15.1313	15.508	14.5757	16.2883	15.1988	14.762	15.0303	15.6611	14.9731	13.625	13.6891	15.3006	14.6234	15.0514	16.2754	16.4545	15.3261	15.1988	16.9049	13.7823	14.9217	15.0766	14.788	17.1124	15.326	16.8848	15.683	16.17	15.9537	14.9982	15.0032	15.5592	15.6942	15.8651	15.4066	15.0144	15.3051	15.8421	15.0608	15.5059	14.7848	14.7828
PC 36:5	20.6152	21.6598	20.9472	20.9094	19.8779	20.3647	20.7727	19.7922	21.3092	20.539	20.3733	20.4913	21.2993	20.6415	20.5407	21.0017	20.2654	21.3271	21.8792	20.6703	20.8889	20.9631	20.3413	20.4999	20.7342	21.7476	21.0759	20.4107	20.9029	20.7172	21.9278	20.5443	21.0008	20.9952	21.5138	20.5035	20.9125	21.0363	20.6566	20.2136	21.3609	22.837	20.7051	20.6377	20.4138	21.377	20.9537	21.7709	22.2227
PC 36:5e	17.0144	15.2551	16.1726	15.6945	15.3579	15.1461	15.8606	15.607	16.137	15.4442	16.0413	15.298	16.0415	15.2244	15.5203	15.0414	14.9778	14.9625	15.9602	15.3933	16.3334	13.6974	16.0578	15.9996	16.2471	16.822	14.7056	15.5438	15.9575	15.5338	16.6382	15.3596	16.093	15.6779	15.6841	15.3518	15.4067	15.3447	15.1244	15.4446	15.6779	15.1603	15.1573	15.135	15.1241	15.5841	13.3204	15.117	15.1457
PC 36:6	20.2598	20.5584	20.3584	20.8527	20.808	20.2069	20.3473	20.6978	19.935	20.9101	22.2403	20.861	20.7612	21.0876	20.7144	20.7271	22.6522	20.1439	20.3248	22.3024	20.5258	21.3243	21.6302	19.5906	21.8652	20.4861	19.994	20.9436	21.8801	20.9869	21.299	21.4962	20.5628	20.4403	20.4443	19.8635	20.885	20.4141	20.044	21.2612	20.914	21.2995	20.2729	20.4133	20.8125	20.2813	20.8378	20.4098	19.8009
PC 38:3	14.9972	14.2275	16.1794	14.4892	14.6788	14.0643	14.7796	15.1255	15.0251	13.8197	15.0617	15.1117	14.5242	14.7556	13.671	14.0074	15.1321	13.1308	14.2981	14.3107	9.45105	13.9247	9.55781	14.4417	14.7765	14.7887	13.845	14.4582	11.8661	13.9189	15.5277	14.5629	13.4785	16.0199	15.9313	11.3051	15.2217	14.081	13.3875	15.1018	14.2542	13.872	13.8379	14.3453	12.9128	13.952	13.5648	14.8262	15.3295
PC 38:4	21.8342	20.1309	21.3752	19.6743	20.2236	19.9405	19.7734	21.2601	20.278	20.0259	20.7332	19.3461	19.4379	19.6202	18.9951	19.164	20.4608	19.5701	19.8253	19.9007	19.8807	19.0985	21.168	20.2961	18.9111	19.992	19.6719	20.6773	20.4357	20.4208	20.9916	20.0259	19.7053	20.7988	20.2183	20.3756	20.1873	21.4325	19.3946	19.7399	20.2067	19.1816	17.828	20.4839	19.6432	19.1655	20.4498	20.4972	20.0929
PC 38:5	22.1022	21.6321	22.0485	21.7292	21.9201	22.2142	20.0602	21.2199	22.2362	21.7967	21.9346	22.304	22.7073	20.3044	21.812	22.3615	22.2607	21.9608	22.0757	22.0567	22.1397	21.1972	22.0308	22.3849	22.0558	22.9592	22.2874	22.2974	21.53	21.9111	21.4991	21.0215	21.6142	22.0524	21.6656	21.7279	22.3443	21.5014	21.1156	22.3809	21.9562	21.585	22.2561	21.7282	21.7966	21.7041	21.6459	21.7831	21.4304
PC 38:5e	14.2933	13.7298	14.001	12.1205	12.2486	13.5467	13.697	15.3329	14.069	14.1823	14.9577	13.1933	14.451	14.6828	14.6164	13.5975	13.115	13.7194	13.5643	14.5042	14.604	15.7993	14.0491	13.3317	12.1753	13.3734	13.3135	14.698	10.4784	14.0918	14.3058	12.172	13.7537	13.5993	13.5642	12.9693	11.8065	13.6813	13.1067	13.9532	13.5215	14.68	13.9935	13.8298	13.106	13.0326	13.3734	10.2111	14.0534
PC 38:6	24.2732	22.5273	24.3464	22.2617	24.0719	24.386	22.5435	21.6716	23.1169	23.6706	23.823	24.0311	23.8282	21.7894	23.5343	22.6529	23.9974	24.2651	23.7303	24.4944	23.9313	24.4965	23.6347	22.7916	21.8307	22.5945	24.39	23.826	23.9566	23.9227	22.382	23.183	23.8676	24.177	23.4196	24.3801	24.2565	23.4513	22.266	24.0217	23.9676	24.4206	19.9454	24.4928	24.0424	24.3923	24.2264	23.7051	24.3466
PC 38:7	15.4596	16.7403	15.6159	16.1065	15.759	15.6712	18.4124	15.9109	16.2621	15.7286	15.5633	16.3493	15.641	16.9485	15.8781	15.6551	16.0971	17.1992	16.2549	15.5104	14.431	16.7505	15.3119	16.1846	15.6932	14.5915	15.4056	16.6376	16.8114	15.8078	16.6665	16.2989	15.4783	15.5793	16.2725	16.5357	15.5476	15.5503	17.4811	15.0026	16.0446	18.9603	15.2179	15.3159	15.506	16.542	16.0179	16.6243	17.2291
PC 38:7e	15.583	15.4109	14.4571	14.0265	13.8399	14.6587	14.1052	14.5998	15.6111	16.0169	14.8338	14.9508	14.8203	15.4005	14.5455	13.9056	15.7667	13.5158	15.3588	15.7951	14.3574	12.9495	14.9746	16.2878	15.5841	15.0952	16.2345	16.7255	15.9336	12.7972	14.6877	12.3998	14.1293	13.7848	14.1749	13.9631	13.6242	15.9495	15.4665	14.8503	15.8697	14.7825	15.2038	14.2121	15.435	13.8516	13.698	14.2666	14.6402
PC 40:4	13.398	13.1758	14.0478	13.675	13.4148	12.9762	14.5613	13.3607	13.2612	13.8347	14.4394	13.9226	13.496	14.4723	14.2598	13.9354	13.8209	13.9137	11.9754	13.2569	14.6951	10.3944	14.866	10.3653	13.0133	12.3713	12.735	14.3548	14.266	13.8671	13.2984	13.7525	13.0692	13.7156	13.2502	12.5694	14.4966	13.7811	10.1428	14.2177	10.9404	14.6534	14.1461	14.1699	11.7838	12.3277	12.5006	14.8932	13.8708
PC 40:5	15.9354	14.6413	15.8691	14.7329	14.8498	14.3016	15.2004	13.6118	15.3638	14.5193	15.2913	13.8938	15.1509	14.9229	14.5282	14.3887	11.6107	13.9411	15.3901	14.6895	14.9093	13.4429	14.9265	15.3593	15.5572	15.1741	14.4883	13.3315	14.7932	14.8563	16.8522	14.5678	16.9395	15.7693	16.2947	16.4313	15.1367	13.9973	14.6402	14.521	14.8769	14.0532	13.9538	14.5721	15.8267	14.403	15.0523	14.6155	14.9468
PC 40:6	18.4904	17.8686	18.5286	19.8956	19.5169	20.4123	17.3938	19.2012	17.7967	20.6431	17.9353	20.1895	18.5507	15.3151	20.444	19.9156	19.2138	19.8231	20.7676	19.6787	20.8408	14.4383	19.0986	19.2214	21.6381	19.2488	21.3694	21.3639	15.7275	20.581	19.6621	17.1661	19.891	18.6406	20.6429	19.3432	20.1863	16.8806	17.1077	20.954	19.8737	16.6793	18.2739	17.5857	20.0241	20.1548	18.6444	20.7397	15.5348
PC 40:7	16.8352	16.5927	17.325	16.5217	16.3355	16.2228	17.2299	15.0936	16.0716	10.3653	15.3443	15.0923	8.75054	16.8189	11.7392	16.8061	16.7916	17.0335	10.3944	11.1761	8.75054	17.0955	16.6603	15.8049	10.2424	10.1429	8.75054	14.9934	17.5548	16.1984	16.4797	17.2031	16.6767	17.0335	15.6627	16.0475	15.454	15.0572	17.2113	16.4124	17.0612	16.0577	8.75054	17.3153	15.9503	14.8253	17.3317	15.543	17.2885
PC 42:10	13.1981	14.4703	13.4073	12.9928	12.6741	14.1421	13.2724	13.6084	13.1644	13.5833	14.1491	13.5095	12.3368	13.2466	13.1322	13.7869	13.7571	14.1548	14.4359	14.1366	12.7742	10.7505	13.0779	14.6066	12.3605	12.9409	14.4177	14.585	13.4752	13.6234	12.9542	13.4248	13.5581	13.5122	12.986	13.2046	13.8747	14.3172	13.714	12.861	14.2768	13.9709	14.1867	13.0224	13.7526	12.3767	13.3255	13.0437	13.7299
PC(18:0/20:4)	19.5772	19.9109	19.8435	20.3857	19.8924	20.1825	20.5261	19.7589	19.5607	21.1332	19.5085	22.2302	20.9316	20.3321	21.9243	22.0951	19.7349	21.8689	20.7634	20.343	20.6006	19.7772	19.6705	19.7105	20.7876	20.9672	20.9316	20.3538	20.0821	20.1581	20.1704	20.4476	19.7759	20.1704	19.8062	19.8844	20.1581	19.7044	20.343	22.2707	19.7927	19.2168	20.6006	19.3757	19.9742	20.2419	19.725	22.2096	20.0951
PC(O-16:0/20:5)	22.3348	21.1143	22.2905	22.4041	21.9777	22.3403	18.9066	20.9243	22.2961	22.1111	22.3936	22.3831	22.9406	18.6708	22.5117	22.4947	22.1206	22.5498	22.4118	22.4751	22.391	19.5329	21.9916	22.0821	21.4476	20.9882	22.2244	21.7756	20.3211	21.8113	21.1946	19.6177	22.2736	22.5892	22.2066	22.4825	22.0258	21.2933	18.9817	22.2849	22.3045	19.4177	21.743	22.7553	22.2448	22.5823	22.5592	22.343	18.8421
PC(O-16:0/22:6)	19.6063	16.536	19.4089	18.9645	20.2535	19.9601	14.9572	16.1782	19.8725	20.5823	19.509	21.0625	21.0886	21.5165	20.1457	20.0292	19.3867	20.0821	20.7223	20.9812	20.9024	20.9098	19.2237	19.8958	20.2877	21.1395	20.9388	20.3857	19.7115	19.8276	16.3959	19.8094	20.6006	18.8869	20.3645	20.5638	20.6971	19.2108	19.316	20.8576	20.8269	20.6628	18.6628	19.7051	20.6628	20.0426	20.1825	20.9459	20.1332
PC(P-16:0/18:2)	14.8458	15.0759	15.1633	15.2136	14.6445	14.4023	14.7471	13.4222	15.0026	14.7627	14.741	14.6755	14.1732	14.1997	14.2305	14.4324	14.5761	14.4195	14.6403	14.1481	13.9803	14.6417	15.0449	14.763	13.9918	15.1945	14.291	14.2891	14.7363	14.5624	14.78	14.0679	15.6617	15.0857	15.2897	15.0131	14.6852	16.1973	14.1664	14.2157	14.6289	14.47	13.9059	15.4097	14.7652	14.3263	14.7513	14.9245	14.1674
PC(P-16:0/20:4)	16.6127	15.9139	16.3727	16.2965	16.4651	18.1097	10.98	14.5751	17.2589	16.4357	17.4375	16.7759	16.3035	13.7085	16.5953	16.1695	16.3479	16.5633	16.4335	18.036	15.7786	11.6354	16.5645	16.9242	16.0606	15.4483	17.2974	15.9621	15.4854	16.0507	18.1628	14.4085	18.0209	16.9589	16.3279	17.6721	17.6815	18.3207	14.106	16.1138	16.458	14.6585	15.2283	17.2352	16.5149	16.4462	17.9582	17.972	11.5477
PC(P-16:0/3:0)	12.6895	13.1537	12.7077	13.237	12.1074	12.6486	12.8288	12.3373	13.011	13.1821	12.4296	14.0251	12.8512	13.3792	13.6422	12.7812	12.7794	12.9318	12.0396	13.215	13.1901	13.6283	13.1036	12.6416	11.9402	13.4535	13.6639	12.8474	14.31	12.8188	13.7533	12.9528	12.626	13.7164	12.7714	12.8759	13.9611	11.9937	13.5136	12.6649	12.4556	14.3276	13.3326	12.3779	12.4828	12.9299	12.4388	12.3619	13.9418
PC(P-16:0/4:0)	13.598	14.9824	13.927	14.5259	13.4692	13.8527	15.9167	14.2774	14.4578	14.5645	14.094	14.9593	14.5551	15.7414	14.3218	12.9557	14.1733	15.0283	13.518	14.8449	13.2783	15.9337	14.4885	13.7098	13.2029	13.5874	13.9944	13.6445	17.0745	13.3908	15.0331	14.8753	13.3258	14.6761	14.244	14.3683	13.9229	11.3355	15.3408	13.5577	13.5341	16.9622	13.0384	13.6548	13.2156	13.8231	14.3978	14.0204	16.0037
PC(P-18:0/20:4)	20.7634	20.3857	20.4375	20.2302	21.0359	21.2989	20.417	20.1332	21.4015	21.3045	20.5823	21.8269	21.9459	20.3211	21.3592	21.5117	21.2125	21.5823	21.5823	21.7715	21.632	20.6276	20.6096	21.2419	21.1704	20.895	21.5685	21.68	20.9243	21.2419	19.9316	20.8346	21.1825	20.4972	21.1519	21.2477	21.2989	20.6886	20.4676	21.391	21.4221	20.7471	22.6276	20.4273	21.4118	21.5638	20.4375	21.4221	20.6006
PC(P-18:0/22:6)	19.4159	19.916	19.0856	19.8451	21.953	21.9459	17.9028	19.1892	21.9847	20.4874	18.7586	22.2877	19.9316	17.6642	19.5582	20.5165	19.5577	19.6016	19.9882	22.1825	20.1704	18.0265	20.2535	21.9459	20.5356	20.0426	21.9459	22.0359	18.711	22.1704	18.9044	18.2988	21.9423	19.0954	21.9134	21.714	22.4576	19.127	17.9403	20.4067	21.9243	18.2028	20.2302	21.7512	22.0886	20.2764	21.7182	22.0886	17.7286
PE 20:0	12.721	12.7061	12.0795	10.8167	12.1685	12.1508	11.7748	12.6561	12.0017	11.7027	12.9206	12.0317	13.2094	12.8483	11.889	12.4375	11.4871	12.3774	13.1297	12.1614	11.9026	12.7434	12.5212	12.2674	12.9225	11.886	9.92044	12.8377	11.8626	11.7956	12.1998	12.0107	11.6693	11.9903	11.5891	11.6936	11.0359	13.101	12.4946	11.3051	10.901	11.3354	12.8955	11.8351	12.688	13.1304	12.1148	10.7729	12.3736
PE 22:0	12.0435	12.8628	10.3757	12.7429	12.3269	13.3189	12.0829	13.0372	11.7653	11.7773	13.5286	10.5319	13.5394	12.7783	9.55787	11.3739	10.5063	14.5833	13.4223	12.9789	11.6926	9.92477	12.8605	12.7025	12.8473	12.0703	13.1481	13.4331	12.3792	11.9756	11.9347	12.4153	11.7772	12.486	11.6962	11.8478	12.4283	12.5274	11.947	12.1096	12.2507	12.9436	13.1319	12.7405	12.9303	13.5647	12.6445	11.3328	13.0172
PE 22:1	11.2406	10.7436	10.3424	10.5997	7.75054	11.4566	10.5494	11.4782	7.75054	10.6724	7.75054	10.6736	10.9133	11.8854	10.7687	11.7326	11.3392	8.33544	12.5493	12.8181	10.5216	8.07237	7.75054	11.9141	12.2801	11.6009	12.038	8.07248	11.7449	10.819	11.3633	10.6419	10.577	11.1587	11.1563	10.3558	11.4278	11.5258	10.4163	11.1193	10.4662	10.2187	11.3456	13.0873	8.20979	7.75054	12.2183	10.5533	12.2358
PE 22:4	12.6643	12.5499	12.2524	12.461	12.1986	12.804	12.3213	12.9163	11.6345	12.9773	13.0371	9.07243	12.855	13.4866	9.21001	10.7886	12.247	13.813	12.0428	13.2797	13.5615	10.6437	13.0973	10.2807	10.1418	12.4837	11.605	9.99574	10.1743	13.1089	12.3092	9.82107	10.8996	12.991	10.2447	12.0337	12.6786	12.9677	12.5142	13.786	11.8509	8.92042	12.6265	12.7019	13.2103	14.0951	14.0999	9.20994	12.8492
PE 30:0	16.1009	15.3552	14.4355	13.885	14.4949	14.4728	15.5163	13.681	14.2083	15.4479	15.184	13.5957	13.4783	14.9395	13.9745	14.3752	14.2486	14.0541	14.8908	14.4606	15.4232	13.7299	13.1503	14.8627	15.1402	15.3041	13.09	14.1317	14.827	14.0293	16.372	15.3709	14.9925	14.9015	15.3865	14.6719	15.2775	14.4902	14.9696	13.667	15.2488	14.8749	13.4211	15.2507	14.0096	12.3673	11.3651	14.4806	12.7988
PE 32:0	16.4252	15.7586	16.1345	15.4805	15.1405	15.9043	16.5524	16.4446	16.237	15.6868	16.5866	15.4625	15.7532	15.8796	14.9012	14.9808	15.3889	15.4168	15.646	15.5354	16.0071	15.7	15.5043	15.3558	15.9282	17.2988	15.7099	15.5608	15.4473	15.1673	17.2174	14.7158	15.3399	16.57	17.036	15.3386	15.5474	15.4879	14.9481	15.6774	15.8948	15.0532	15.5398	15.538	15.8095	15.9467	15.5369	15.4769	15.7008
PE 32:1	15.8659	16.6348	15.2406	14.3929	14.9013	16.4666	16.7092	15.7195	15.7694	16.4018	16.1281	14.9282	15.8741	16.2551	15.5912	15.747	14.6497	15.4865	14.8007	16.0635	16.2102	14.5752	15.1779	15.5542	15.9809	14.255	16.6916	16.3714	15.86	16.1547	16.3363	16.6266	15.4125	15.2608	15.518	13.8627	16.7993	17.4096	15.4851	16.6214	16.1534	15.7752	15.9888	16.5893	15.5277	14.4113	13.1446	15.8295	16.4509
PE 32:2	14.0592	13.7532	13.5651	13.2448	13.4303	13.7561	14.2985	13.9984	13.5929	13.5802	13.9908	13.6315	14.6173	14.0961	13.4245	13.0937	13.3839	14.6339	10.7497	13.9843	11.6951	13.7578	13.3828	14.0521	13.9155	13.2583	14.1512	13.8163	13.4747	13.1078	14.0765	11.3506	14.7391	13.0328	13.7763	14.2662	13.6536	14.55	14.2422	12.871	14.5564	13.3201	14.0039	13.2912	14.3337	13.2484	13.8155	13.3364	13.3458
PE 33:3	17.4179	16.7591	18.2188	16.9066	16.9995	16.2013	17.0348	16.1755	11.3943	17.0945	17.1475	16.9898	17.7398	17.718	17.3582	16.8869	17.2699	16.1783	17.8847	17.0083	17.7418	16.123	16.5425	16.2527	15.7605	16.842	11.108	16.7317	17.3928	16.8024	17.3535	16.9932	18.7493	17.5345	18.277	18.0149	16.205	16.6534	17.4989	17.5712	17.3884	17.2769	16.7988	17.9162	16.9086	16.2687	15.0929	16.9961	17.8273
PE 34:0	18.6601	17.5436	18.6711	16.5135	16.2893	15.5551	18.4594	17.8994	17.1872	16.5706	17.6376	17.7057	16.3157	17.0652	16.344	16.1318	17.1168	15.6942	16.7446	17.122	17.1601	16.5757	18.6372	16.4983	16.7654	18.1314	17.6353	16.5539	14.8872	15.9673	18.3919	17.5798	17.4114	18.6389	18.8694	16.5477	17.0605	16.4283	15.7738	17.3704	16.2184	16.5806	16.3875	18.8324	16.2092	15.6371	16.7002	16.7798	17.9383
PE 34:1	16.1833	18.5613	18.1891	17.9055	17.2523	14.5775	19.8858	19.3319	18.7028	18.6146	19.5214	18.6301	19.7529	19.6467	17.8563	17.8811	18.2556	17.1038	18.3726	18.3418	16.8212	18.9784	15.7182	18.1688	16.2351	16.8344	14.7925	19.0293	18.453	18.1936	16.2231	18.5124	18.9665	19.3304	15.4567	18.0824	18.2057	18.4422	18.0878	18.6856	18.4627	18.5685	18.1291	20.7775	18.0612	15.7273	15.8808	18.4951	20.1615
PE 34:2	18.9198	18.768	17.2001	16.2834	18.5813	18.7534	18.347	17.8116	17.6505	18.9323	16.9337	17.021	14.4482	17.9211	16.7369	16.2636	17.1909	17.6749	16.1463	16.9191	14.4684	16.2267	17.219	16.9539	17.0247	16.7102	17.3712	16.9333	16.5488	17.0178	19.4225	18.2203	18.4574	17.9407	18.1807	16.413	18.6587	18.4899	17.9447	19.0289	17.6445	17.4548	17.5586	19.2319	18.2382	15.9066	14.0098	16.3222	16.6215
PE 34:2e	17.381	15.9993	19.6361	17.7988	16.8853	15.6497	17.3543	20.0914	17.711	15.5506	17.8662	19.8362	17.2701	16.7883	16.4188	15.6538	18.5755	14.9633	17.1276	18.0696	20.3338	17.2831	17.9908	16.8737	20.6535	19.3059	16.4072	18.367	18.6058	17.7652	20.0756	18.0842	16.5521	20.3114	20.1689	15.7111	16.9662	15.3907	15.3029	19.4042	16.4614	16.2986	15.8399	17.0859	17.1107	17.0799	18.6906	16.6587	19.3534
PE 34:3	17.5378	14.38	15.703	14.2378	15.0906	14.5004	16.1314	14.3049	13.4838	14.3374	15.3592	13.8639	14.9473	13.7084	13.8986	13.574	13.4948	13.0511	13.3206	13.6058	14.0615	14.0424	14.2498	13.1969	13.9486	15.6389	13.344	13.4083	13.6566	13.3032	17.4452	14.638	16.7654	16.7709	16.9384	14.9716	15.0135	14.7854	14.051	15.2524	15.5503	13.9762	14.1461	16.2317	14.2851	14.6019	13.2347	13.4738	13.7487
PE 34:3e	18.9212	15.4609	20.714	16.9974	16.7292	15.1837	18.4317	20.1079	17.5034	15.1185	21.9352	16.1776	21.3592	17.3404	18.1467	15.619	15.6216	14.2335	18.1863	17.1363	21.5915	16.2502	18.8876	18.326	18.3771	19.2192	14.6534	17.6293	18.3325	17.6257	15.4684	16.4343	18.3051	20.265	21.8307	17.7434	15.3728	15.0175	15.8688	18.1796	16.9884	17.4311	15.1574	19.7262	16.3722	15.7124	15.8533	16.6732	19.5672
PE 34:4	13.9838	17.4495	15.6177	14.5169	14.872	17.5434	14.9498	13.4445	14.242	15.5177	14.1851	13.9332	13.1289	14.2153	14.3218	14.2269	14.6176	14.3453	14.2454	15.8505	14.686	14.707	15.3881	14.5632	14.7944	15.8285	15.6267	16.3725	14.5307	14.7841	14.4189	15.071	14.2494	15.3255	16.5171	13.9268	15.2645	15.0493	13.2691	15.1829	15.3947	12.46	14.6107	15.2457	14.3362	16.4433	14.626	12.0801	13.8488
PE 34:5e	13.6086	12.6157	13.0416	12.3325	12.1973	13.0233	11.8326	13.7162	12.4564	12.5424	12.6411	13.2868	13.6117	12.3346	12.0595	11.8505	12.3281	12.5697	12.4008	12.0892	12.6004	12.7275	13.5193	12.38	11.8542	13.1724	12.2773	11.956	12.5271	11.712	13.7942	11.9064	12.6303	12.3004	12.0939	11.7926	13.1827	13.1986	12.3659	12.0318	12.5499	11.5878	13.4751	11.6817	12.0006	12.4321	11.9443	11.0352	11.8208
PE 35:1	16.564	16.6298	16.8751	16.793	14.7226	15.5125	17.9743	17.9155	14.6942	17.0059	17.6426	16.46	17.3199	17.6517	15.9744	16.7819	17.2497	15.8543	17.1612	16.9001	17.2649	11.2946	16.917	17.346	17.9463	17.6791	11.7162	16.6967	16.9014	16.4038	17.4288	16.2038	17.7628	17.1759	17.5467	17.224	15.9261	15.8934	17.1062	17.1482	16.9155	16.2086	15.7634	17.9435	7.75054	12.0169	11.8214	16.6861	17.0601
PE 35:2	19.6191	17.7218	19.2914	17.9498	18.0232	17.2801	18.4052	17.3039	18.3829	16.8481	17.3363	18.3217	17.8337	17.5537	16.8144	17.7038	17.7265	16.1027	17.5148	16.633	18.5605	15.5077	18.4104	17.2193	17.7214	17.9327	17.073	17.1316	17.1784	16.7014	19.2837	17.848	18.146	19.1334	19.5957	17.002	18.0977	17.1123	16.5463	17.4606	17.239	16.9162	16.7131	18.0313	16.7344	17.0946	17.0735	16.4768	18.6796
PE 36:1	17.3275	15.8409	17.8201	16.0536	15.9796	15.0942	17.2577	17.2454	16.2636	15.2743	16.4415	16.8389	16.1572	15.993	15.7281	15.7542	14.9999	14.443	13.871	15.6548	17.1225	14.4871	17.072	13.8315	16.1262	17.0457	15.4996	15.6237	15.4782	16.2146	16.7449	17.7473	15.0304	17.7205	17.7823	14.2189	16.6078	15.3521	14.1311	16.8007	14.6884	15.4444	15.4674	16.706	14.3634	15.1161	14.4518	15.9418	16.9932
PE 36:2	20.8603	19.6885	19.7772	19.4193	18.6737	18.7298	20.2478	22.0371	20.0113	20.1364	20.7006	21.1372	20.4641	20.5757	19.9559	19.2023	20.7939	18.5748	19.7267	19.2496	19.9619	19.9587	19.4582	19.2626	19.6938	20.9814	18.1711	19.2765	19.54	19.048	20.9511	19.5613	21.1423	20.1905	20.7095	19.2128	19.7619	19.3036	20.2256	20.5162	20.8057	20.2717	20.3939	21.0209	18.8972	18.484	19.1677	20.1951	20.2568
PE 36:2e	20.1906	15.9271	18.2604	19.975	17.2773	15.4832	20.294	17.4777	18.5043	16.208	17.1695	17.1874	17.0285	17.2437	17.3863	16.3937	16.9039	16.0785	16.4438	17.0656	18.1975	15.2566	18.5407	16.2726	17.5584	17.2956	17.7246	17.5564	16.9347	18.7965	17.7144	20.9377	15.9472	17.6064	17.734	15.4258	17.6498	15.9628	15.6039	17.2007	16.5034	17.7277	16.6731	15.9856	15.3507	16.61	16.9571	17.2325	17.2592
PE 36:3	21.1486	19.2682	17.0211	16.9296	19.1506	19.7401	18.8458	19.2795	18.4285	19.2375	18.4301	18.3241	18.8674	19.1318	18.2698	17.705	18.799	18.8955	17.9085	18.4512	17.0052	19.0868	18.5784	18.1322	18.2021	17.7771	18.759	18.5634	18.0887	18.3116	20.4939	18.2594	19.1951	19.3367	19.4156	17.0919	19.6778	19.4205	19.0081	19.4837	18.935	19.0094	19.4907	20.148	17.3822	17.122	17.7376	17.9705	17.8697
PE 36:3e	16.9658	16.3553	19.8548	18.8458	18.0842	16.014	18.9241	19.3851	17.4299	15.8609	19.0657	21.0951	18.2713	18.0252	16.7877	16.5571	19.5626	15.0984	15.1889	18.4144	18.8932	16.7262	17.7573	13.5878	19.6447	19.8867	16.8569	18.883	18.8327	17.5676	19.8805	19.9316	16.8241	19.4319	20.1581	14.2524	18.4243	15.3977	12.2429	20.9243	15.2945	17.0772	17.1025	17.7822	15.7519	18.0359	19.0257	17.7582	17.9857
PE 36:4	20.215	18.6059	17.561	16.4932	17.5315	19.0762	17.9805	18.1166	17.6572	18.2282	17.4549	16.7943	17.0857	17.1309	16.7666	16.467	16.8457	16.923	16.3426	17.0487	17.4111	17.4242	17.8802	16.9954	17.6941	17.1763	17.5459	17.4116	16.9083	16.9114	20.4209	17.7576	17.9531	17.9812	18.1771	17.1852	18.3072	19.3442	17.515	18.7834	18.2701	17.0266	17.2399	18.2141	18.2285	17.8147	17.0088	16.412	17.0458
PE 36:4e	21.6885	20.7448	20.3241	18.1341	17.2219	20.4182	19.6019	18.8347	20.4295	18.7195	19.6636	19.0442	19.566	19.372	19.5075	18.2147	19.11	17.7676	18.5004	17.8247	19.6873	19.5948	18.5293	18.5488	19.0332	20.2601	17.6255	18.7436	19.0686	18.0037	21.8305	17.1409	19.7164	19.813	21.2098	18.1609	17.5634	20.0622	17.6782	19.799	19.3931	19.2328	19.0519	19.2845	18.3509	18.7449	18.4319	18.6227	19.3105
PE 36:5	18.5931	16.9772	17.6507	16.4819	17.111	17.9872	18.604	16.9588	16.7565	16.9855	17.283	16.7783	17.5048	15.8416	14.6234	16.3996	17.329	16.2965	17.2003	17.0198	16.5302	14.3875	16.5592	17.2703	16.4568	16.1537	17.4701	17.7708	16.5158	16.9445	18.2736	17.1038	17.7579	17.4725	17.2681	16.5877	17.5792	18.0739	16.9583	17.0216	17.6372	16.6061	17.4232	17.3183	16.7618	17.1076	15.1954	16.1776	16.8575
PE 36:5e	20.0426	20.9171	19.1261	17.7733	17.7184	20.2184	19.3937	18.2034	19.4551	18.8959	18.5746	18.2958	18.5428	18.2369	17.3346	17.8077	18.053	18.4827	18.5941	18.2943	18.9558	17.6541	17.8314	18.7836	18.7722	19.2069	18.1826	19.778	19.1803	18.5508	19.7779	17.0767	16.854	18.477	16.9388	16.4579	17.9438	19.2308	16.8064	19.0925	19.9459	16.7822	18.9743	18.9002	18.2079	17.4119	17.0305	17.1641	18.1135
PE 36:6	15.4152	16.1811	14.9745	14.2134	14.6376	15.9159	15.4024	14.2969	14.6637	15.096	14.095	14.8786	14.1861	14.2394	14.3949	14.4025	13.9503	14.5274	14.5266	14.5808	13.8375	11.8554	14.7249	14.929	14.9522	14.2376	15.4605	15.8238	14.4273	15.0604	16.3648	15.2876	14.3888	15.1525	15.2112	14.0092	15.0273	16.052	14.4157	15.1058	14.8587	14.5863	14.6518	14.6643	14.5963	15.9195	13.4244	14.1461	15.541
PE 36:6e	20.6096	19.4804	18.1058	18.2465	16.0285	18.9408	18.9208	16.6746	17.5635	18.5611	15.9572	17.6518	16.6354	16.1815	15.8928	17.3596	16.2264	17.6742	16.4592	16.3994	16.6337	15.4389	17.3856	17.4168	17.2562	18.2805	17.9601	19.668	17.7351	17.6111	21.3321	17.994	17.1796	17.6761	17.6282	17.8266	16.8815	17.9645	16.4847	16.8173	17.234	15.9251	17.2596	17.4464	16.8823	15.9431	11.5727	15.3853	16.8322
PE 36:7e	16.1893	16.2945	15.4846	15.2624	14.1815	15.9562	13.7114	13.8751	13.9202	13.5233	13.7295	13.809	14.5138	13.9773	12.8351	13.4025	14.6162	13.9097	15.3778	14.8738	13.5836	14.9031	15.4293	14.9484	15	14.5108	15.3141	15.3079	14.4504	14.0723	16.2178	15.2511	14.1746	14.9234	13.8993	14.2585	14.7776	15.4275	13.3173	13.2471	14.0575	14.3486	15.577	12.8347	14.587	15.3422	14.3196	12.8662	13.4562
PE 37:2	16.9592	12.755	17.4254	16.4241	16.3281	11.8713	16.409	18.411	7.75054	17.368	16.3626	17.2431	18.0596	14.3157	17.6227	15.7794	17.4413	16.5494	18.0796	17.2344	18.6632	19.1514	17.6325	17.8051	17.0643	17.0209	16.3202	16.9754	17.8061	16.9952	17.2479	16.8313	16.6476	16.3416	16.8281	16.1252	15.7695	16.7555	17.6727	17.8806	17.3785	17.7501	16.9531	16.6747	9.33537	7.75054	7.75054	17.5459	18.3654
PE 37:3	17.2719	18.8618	17.4094	19.0639	18.0964	18.1129	18.9217	13.9855	11.3699	15.5339	15.9644	18.0966	15.1731	18.0411	15.8547	16.6199	17.4971	14.4123	10.9003	14.3194	14.4747	8.75054	17.1185	10.4229	12.5481	14.8062	12.2741	12.5468	14.1988	14.2779	17.8731	18.7642	10.9403	17.9002	18.4232	10.7729	17.9262	16.6573	10.6331	15.0646	14.0162	16.2471	17.0662	16.4708	12.258	16.26	15.9399	16.0025	15.5081
PE 37:4	16.1832	16.1639	16.8957	16.283	15.3664	15.8438	16.6484	17.1756	15.3935	15.6146	16.8869	15.3581	16.9273	15.4906	15.7978	15.4015	15.2082	14.8631	16.3346	15.8961	17.561	14.8192	16.6051	16.2058	16.3627	15.7999	14.8428	16.2603	16.3025	15.9383	17.7683	15.3448	16.7433	16.5412	17.2067	15.9673	15.9055	16.2068	15.9307	15.9729	16.4494	15.657	15.5892	16.8182	15.6484	14.8911	15.9233	15.4325	16.7113
PE 37:5	16.2285	13.3727	17.6431	15.7342	13.5537	16.1599	17.1389	19.1622	15.6357	19.3104	20.2066	18.7345	20.0559	19.1387	19.1687	18.4186	17.7172	18.4856	18.4801	18.8972	19.7482	11.8754	19.4092	19.3073	18.5926	18.2528	9.3355	17.9722	18.997	18.7994	15.5313	13.543	16.6882	17.3476	15.6032	16.1802	16.615	18.9675	19.2478	19.452	19.5041	19.4077	18.5741	19.7753	11.8378	13.3652	12.7264	19.397	18.7551
PE 38:2	18.938	18.5845	20.4368	19.1897	19.3135	17.9071	20.2752	21.6484	19.5866	20.2123	20.67	21.0599	20.3303	20.3234	20.4229	20.5655	17.9933	18.9046	12.5827	20.6718	21.2207	16.8033	20.5759	12.3969	20.3056	19.3702	16.863	20.1983	20.7399	20	19.3686	18.3862	15.9459	19.7553	19.9526	15.8369	19.9667	19.1462	15.6583	21.3028	12.935	20.5608	20.3918	20.753	15.541	16.4924	17.6604	20.72	21.3692
PE 38:3	20.4824	18.641	19.4056	18.9843	18.176	17.4111	20.4023	18.292	19.5754	18.7615	20.3295	19.4595	20.5168	19.4985	18.7631	18.5535	19.4798	18.1008	20.093	19.8055	20.8697	20.5315	20.0635	19.8917	20.4676	20.5081	16.1277	20.6547	20.3461	19.9315	21.216	17.7563	19.8872	19.9756	20.2884	19.3815	18.364	18.4637	19.2421	19.2665	19.3064	19.085	19.0691	19.815	18.6331	18.3425	19.2355	19.0116	19.0781
PE 38:4	19.7658	18.1519	17.9181	16.7894	17.0767	17.7953	18.3372	17.8497	20.8686	17.4244	18.751	18.344	18.955	17.1702	18.1401	18.1746	17.4049	17.3537	18.4346	18.4555	19.4819	17.0068	18.181	18.396	18.9343	19.2787	18.2085	18.737	18.8704	17.9431	19.9169	16.5999	18.3009	18.4772	18.7304	17.5698	17.9918	18.8357	16.4625	18.3684	19.1953	16.223	17.6869	18.7439	17.9283	18.293	18.0072	17.3013	18.5684
PE 38:4e	21.1946	16.1891	21.0757	17.3107	17.0654	15.7911	18.6056	19.6712	18.1024	16.3119	18.7664	18.8261	18.5227	16.9872	17.0123	16.1942	17.6198	15.7775	17.3361	17.3275	20.5998	16.0658	18.7259	17.1814	18.4417	18.9138	17.1447	17.5075	17.7242	16.7451	19.3803	17.3163	17.5712	20.1381	20.2491	16.9339	17.2696	15.8039	16.6223	18.6356	17.2261	16.8446	16.3978	17.0049	15.5565	16.8269	17.5235	17.4244	18.909
PE 38:5	20.8557	20.8136	19.013	17.704	19.1592	19.9946	20.8806	19.634	19.5893	20.1945	18.5778	19.3068	18.6352	18.9921	18.1887	18.8948	18.7575	19.3808	18.1297	18.9642	18.9621	20.4807	18.8083	19.0431	19.1826	19.1321	19.4842	20.4068	19.007	19.3266	22.4256	19.611	19.4483	19.8048	19.487	18.5442	20.2876	20.2129	19.9105	19.932	20.3323	18.8986	20.0676	19.8499	20.4791	18.884	17.8537	18.2169	18.9375
PE 38:5e	22.3541	19.0019	21.2999	18.5235	18.8937	18.6031	20.1248	19.5057	19.7785	18.2406	20.4126	19.367	19.6821	18.5155	18.8536	18.0024	18.3521	17.5819	18.9919	19.3074	21.3893	19.4043	20.2808	18.7419	21.2759	21.052	18.611	19.7611	19.7375	19.1076	20.5011	18.7344	19.0504	20.3076	20.5988	18.4331	19.0443	18.242	18.1692	19.5825	19.4555	18.4573	18.5162	18.588	18.3939	17.5394	17.7716	19.0171	19.8465
PE 38:6	19.5363	19.1105	18.9347	18.6225	18.91	18.974	19.3356	18.692	19.5388	18.2429	18.5636	18.5576	19.1874	18.8281	18.17	18.7211	18.3099	18.7262	18.1534	19.4035	18.6603	18.9634	18.2349	19.4908	18.4635	18.7323	18.2435	18.8417	19.2338	18.6461	19.5109	19.1581	18.5888	18.8901	18.5501	19.0256	19.38	18.6474	18.8855	18.8528	19.5273	18.5132	18.8097	19.1147	18.6182	18.8804	18.8011	18.1663	18.7709
PE 38:6e	23.6004	22.5226	22.4626	20.8085	20.0778	21.9098	21.9611	22.2248	21.4882	21.4682	21.5688	20.6837	20.5524	20.2135	20.6563	20.5129	21.0958	21.26	20.4247	21.0194	21.4855	19.0272	21.5213	21.2954	21.7052	22.1842	22.1274	22.2078	21.1935	21.4115	23.2312	20.892	19.0515	21.8845	21.1638	18.5404	21.3149	21.3824	19.8728	21.9836	22.2004	19.5358	21.1121	21.1407	20.4627	20.896	18.6746	19.6589	20.8712
PE 38:7	14.694	14.8521	14.8799	14.1691	14.8229	14.9563	15.1	14.5663	14.4395	14.6647	14.257	14.5697	14.6603	14.332	13.55	14.0575	13.9161	13.9793	14.5248	14.4515	14.2312	14.0371	14.443	14.8615	14.7409	13.7416	15.384	15.2876	13.8882	14.2864	15.931	15.0726	14.3526	15.1732	14.6335	13.8666	15.6554	15.8303	14.0494	14.3265	14.5687	14.9259	15.844	14.1339	14.7937	15.9578	15.19	13.2905	14.3856
PE 38:7e	23.3938	22.7635	21.1566	20.9346	19.709	22.5826	21.0198	21.0979	21.1071	21.6334	20.4993	20.7617	20.2177	20.6883	19.8283	20.3932	19.6873	20.8936	19.8745	20.3116	20.0505	18.5493	20.6508	20.5429	20.5407	20.4012	21.5391	21.6948	20.8412	20.6972	23.3786	20.6703	18.1514	21.186	20.3544	20.0076	20.8165	22.1708	19.728	21.4225	21.4336	19.3665	20.7757	21.4412	20.6237	19.4176	17.3925	18.9032	20.6266
PE 39:2	8.07248	7.75054	7.75054	7.75054	7.75054	7.75054	7.75054	7.75054	7.75054	7.75054	7.75054	7.75054	7.75054	7.75054	7.75054	7.75054	7.75054	8.75044	7.75054	7.75054	8.45109	7.75054	7.75054	7.75054	7.75054	7.75054	7.75054	8.07248	7.75054	7.75054	7.75054	7.75054	7.75054	7.75054	8.07248	7.75054	7.75054	7.75054	7.75054	7.75054	7.75054	7.75054	7.75054	7.75054	7.75054	7.75054	7.75054	7.75054	7.75054
PE 39:4	17.5382	17.3445	18.2682	15.7762	15.6971	17.4093	17.8806	19.7737	16.6151	19.8642	20.6726	19.2177	20.5179	19.654	19.7013	18.9264	18.4988	19.0144	20.0052	19.3452	20.4203	15.0964	19.9564	19.8382	20.3704	18.8401	15.0423	18.7065	19.6525	19.3433	16.1864	15.5704	17.5486	18.0266	17.331	16.9183	17.1588	19.4799	19.8057	19.8643	19.9692	19.959	19.0122	20.2975	14.7854	15.4277	14.9654	19.9433	20.369
PE 39:5	16.4681	15.6039	9.3355	14.5806	15.1507	15.4246	8.75054	16.0295	14.7767	15.4778	12.1632	15.236	15.1079	14.7603	15.4396	15.1086	11.2897	14.7382	11.4275	15.4221	15.4945	14.7587	12.2593	14.3817	14.8525	15.0967	15.0321	16.0408	11.384	15.2247	16.2556	14.6885	11.89	15.0511	14.8203	11.5757	16.0461	15.5731	14.476	15.9888	14.427	15.1767	14.7718	14.8536	14.1918	14.381	9.3355	15.7509	15.381
PE 39:6	17.2242	16.7928	15.9762	14.6376	14.9797	16.0653	16.406	15.3969	15.8965	15.8559	14.9811	15.3413	15.5918	15.2858	14.8003	14.5838	14.6257	15.0749	14.8506	15.7307	16.967	15.2469	15.3348	15.517	16.4794	15.4065	16.573	16.9173	15.0668	15.7789	17.4937	15.2611	15.4134	15.6914	15.3333	14.7206	15.7539	17.8928	15.399	15.7149	15.9347	15.0581	15.6966	15.7743	15.6881	14.9776	15.0588	14.7645	15.2393
PE 40:3	19.5149	17.2438	17.9132	17.9718	16.8536	16.589	18.3209	17.85	14.8745	16.6854	17.8013	17.5321	15.3543	16.695	16.4809	16.6485	17.3297	15.0605	12.9266	17.0239	16.4892	12.1672	18.7267	13.7673	15.0777	17.3902	14.591	16.1136	18.0438	15.4396	17.3605	18.3941	13.3195	17.6115	17.4803	12.6682	17.627	16.4535	12.5734	17.4148	13.7774	17.0584	16.5949	16.7285	11.7323	16.4322	17.5415	16.0668	17.5057
PE 40:4	18.8932	16.9571	19.9625	17.8064	17.3042	16.8163	18.5212	20.2854	16.7266	17.8156	19.2975	18.9134	18.3664	17.7082	17.8799	17.4714	12.8326	17.0359	10.9205	18.8652	19.0034	16.1444	20.5864	15.3932	17.6724	17.4659	16.4614	18.83	14.3533	18.2199	18.3378	16.9093	13.3069	19.6063	18.9603	12.3204	18.468	17.1964	12.5959	18.7797	15.4198	18.1091	17.5223	17.4898	12.23	17.6497	12.7619	18.4314	19.2947
PE 40:5	21.2289	18.4232	17.794	18.0353	17.7431	18.1989	18.7342	18.7314	17.1415	18.4853	19.6753	17.7479	19.7124	18.8145	18.2417	18.2265	18.1599	17.0087	18.3026	17.8175	19.5645	19.3847	18.8809	18.2613	19.4792	20.3046	18.2475	18.7969	18.1951	17.7052	20.6684	18.0531	19.3578	19.8461	20.1423	19.0329	18.3567	18.3192	18.4023	18.7012	19.2032	18.8375	17.7642	19.2176	18.3554	18.4211	18.7566	17.7045	18.3262
PE 40:5e	17.4129	15.9609	16.1224	17.8037	15.5869	15.078	18.1346	16.1295	15.9796	14.7708	16.3052	15.4937	15.4063	17.0115	15.1837	15.4029	16.5037	14.61	13.9864	15.8671	16.2758	14.4527	16.6388	13.9925	16.8842	16.2828	17.7393	16.51	16.3513	17.1921	16.848	16.9693	13.68	16.0258	16.3697	13.0585	17.9515	14.8475	13.1969	15.3635	14.2156	15.6465	15.6426	15.2658	14.0565	15.3025	16.5652	17.6837	15.6614
PE 40:6	21.3353	21.1706	20.529	19.4379	18.8911	20.5118	21.5542	19.3669	19.7923	20.1402	20.3231	18.9126	19.303	19.5162	20.5018	19.4127	18.6232	19.6696	19.6034	19.5914	18.9395	17.9753	19.4857	20.1736	19.1373	19.1149	20.664	21.078	20.0364	20.369	21.6826	20.0094	20.7229	20.6552	21.3413	20.0351	19.7596	20.8254	19.4259	19.6638	20.3071	19.793	19.2834	19.744	19.7594	18.6647	15.5194	18.2307	18.964
PE 40:6e	19.7647	16.9236	18.9383	16.7287	18.419	16.9548	18.149	18.5005	17.9134	16.6208	18.5183	17.4251	18.633	17.4018	17.6188	16.7742	17.3178	16.0611	17.7674	17.2079	18.2769	17.3903	18.0459	17.4921	17.4781	18.5861	16.9587	17.8375	17.2572	17.0494	16.5606	17.3246	18.2275	18.462	18.486	17.5855	17.151	16.2697	17.3982	17.8523	18.0466	17.9465	17.4884	17.2406	16.8046	15.9207	16.6432	17.8004	17.8847
PE 40:7	17.803	18.2161	16.7249	15.956	17.5152	17.8617	17.9487	16.9653	17.8609	17.8145	15.8594	16.8572	17.5562	17.0059	16.6703	16.6219	17.0685	16.587	15.6856	17.3021	15.9082	17.1782	16.1043	17.5349	17.2732	17.0741	17.4152	17.916	17.1746	17.6563	21.0313	16.9881	17.0648	17.7316	16.0884	16.4994	17.8187	19.15	17.4512	17.6116	17.5523	16.8738	17.6775	17.5304	19.6105	17.1201	15.3808	16.4907	17.2585
PE 40:7e	21.5963	19.6965	21.3048	18.634	19.8669	19.0074	20.2354	20.6177	18.9091	18.8584	20.9361	18.6888	20.7148	19.3952	19.8852	18.4399	19.2899	17.4447	19.6524	18.9444	21.7394	16.4809	20.1477	19.3524	20.1	18.9077	16.8292	19.8116	18.8809	19.4187	21.6976	19.7943	20.2433	20.628	21.2863	19.4112	19.22	18.699	19.2584	19.5344	19.3962	19.7219	18.9669	19.5998	19.477	18.559	19.5055	19.4902	19.7695
PE 40:8	16.1514	14.4703	15.037	14.472	15.3295	15.3627	15.1347	15.237	13.6849	15.3646	14.9111	14.7169	15.5078	15.0614	15.0537	15.0901	14.6588	14.7948	15.4109	15.6422	13.807	15.6851	15.5527	15.3932	15.9683	14.9181	16.0796	15.8892	13.6757	13.9833	16.6296	15.2981	15.3576	15.6494	15.9759	13.4823	15.6782	16.2708	14.8323	13.9814	15.8882	15.4723	15.8394	14.0339	14.946	14.6213	14.6114	13.0503	15.4305
PE 40:8e	21.9812	21.8576	19.8803	19.4252	18.6124	21.4476	19.775	19.9742	20.1206	20.3211	19.1677	19.3435	18.4512	18.9863	18.1931	18.6733	18.75	19.7243	18.6704	19.408	18.6913	14.0632	19.6055	19.4219	19.1325	18.639	20.3645	20.2535	19.1687	19.3799	21.1143	19.5121	15.1103	19.3469	15.7576	17.6225	19.1418	20.9098	18.0817	19.7037	19.8016	18.0295	19.21	19.6269	19.6648	17.5411	13.0489	17.3056	19.1801
PE 40:9e	15.1822	16.6259	15.7184	15.1474	14.9968	15.8495	15.1507	16.3191	15.5797	15.1427	16.1343	15.6668	16.1115	15.3757	14.837	15.1775	15.1185	15.4582	17.2813	15.5837	14.5992	14.3219	14.6009	16.4947	15.0986	14.4924	16.627	15.6638	14.84	14.7525	14.5921	14.9445	14.6204	15.4894	14.7502	14.4777	15.2142	15.6813	14.8818	15.3653	16.4217	14.7036	15.7182	14.5681	16.0472	15.1974	15.0838	14.672	15.4382
PE 41:3	15.3546	14.394	15.6317	9.3355	14.1255	13.9626	8.75054	8.75054	10.838	14.0729	13.6683	14.4766	12.9153	14.2483	14.0156	12.9708	9.3355	9.3355	9.3355	13.0408	13.833	12.9699	14.3629	13.0922	13.1696	8.75054	10.1429	13.1297	13.1446	12.6249	14.3922	14.6644	13.6564	15.264	8.75054	10.0724	14.6659	13.525	13.2188	9.3355	10.0724	14.3836	13.6733	12.8982	12.6748	12.7944	13.4039	9.3355	13.1672
PE 41:5	16.1658	15.5876	16.6618	15.5948	15.6877	15.409	16.081	17.6751	14.4049	15.9233	17.1245	15.7654	16.6266	16.6321	16.0562	15.0013	16.6884	15.0313	16.1699	15.9075	18.1528	12.439	16.366	16.1155	16.4998	16.9851	10.8995	16.0166	17.3438	15.4766	16.5566	15.7485	16.699	16.6215	18.0791	16.4004	17.6784	15.6396	15.9412	17.0459	16.3603	16.1106	15.6041	16.5842	8.75054	8.75054	8.75054	16.5135	16.685
PE 42:10	14.0303	13.7862	12.995	13.2499	12.8048	13.3856	13.3574	14.4889	13.1981	13.5108	13.446	13.1743	12.3933	13.1616	12.9021	12.974	13.2489	13.394	13.0706	13.8194	13.4628	13.9652	13.0862	13.0871	14.0199	13.8344	12.875	12.4493	13.3779	13.3027	15.0789	13.1241	12.6962	14.1993	13.5049	12.3208	13.337	13.9638	12.647	13.1625	14.0893	13.3526	13.7931	12.624	13.0247	11.8135	14.1326	11.2746	13.4237
PE 42:5	15.741	14.4556	16.5887	12.4432	9.7047	14.3179	15.487	16.8086	15.5278	15.2288	16.0222	15.5221	15.451	14.9828	14.8774	15.4136	15.4685	12.1074	15.8434	15.8502	15.5711	7.75054	16.9439	15.5087	16.7062	15.3421	14.8732	16.0711	16.5342	14.6076	15.513	12.6476	14.4746	16.363	14.9163	12.4016	16.3856	12.1074	12.0233	15.7806	8.33544	15.1849	14.787	14.9006	14.7586	7.75054	15.7836	15.524	16.128
PE 42:6	17.3186	17.021	18.4309	17.0969	17.4269	16.378	17.6904	10.7278	11.6204	16.5921	17.988	12.0359	18.0697	17.0748	17.4475	17.1649	15.8401	11.4784	17.9023	16.6751	17.6538	11.8247	17.1432	17.7275	17.6726	17.4115	11.6685	16.9075	15.9714	16.8937	18.8484	16.6798	19.1156	18.3417	18.7656	18.9877	17.8561	16.4812	17.4367	16.8637	17.3278	16.6096	16.3379	17.3717	18.1866	17.8808	17.3111	16.5967	17.1892
PE 42:7	15.3229	17.0272	14.4675	14.0832	14.5722	8.75054	14.9114	13.9285	15.3054	15.5215	14.4058	13.9968	14.6009	15.0156	15.4045	14.2799	14.2681	14.9468	14.6329	14.9476	14.1377	9.07243	11.1426	15.4601	14.8696	14.285	11.9589	15.5508	15.225	15.575	16.1491	14.6873	14.3044	14.2031	11.5843	11.3051	14.269	16.1617	15.0249	14.7217	15.4957	14.9076	15.0926	14.7158	15.0804	13.9758	8.75054	13.9648	14.4653
PE-NMe(18:1/18:1)	17.2075	15.5959	17.1921	16.2769	16.797	15.136	15.9549	16.8319	13.8199	15.8287	15.7863	16.0781	15.9486	16.4921	16.4351	15.6752	17.068	15.5257	16.0017	16.2684	16.6118	14.7444	15.8438	15.7457	16.3469	17.0142	14.7158	15.7569	16.0814	15.8979	16.9882	16.5138	15.413	16.6381	16.9931	15.0098	16.6309	15.3805	15.5232	16.2352	15.9665	15.6517	15.9545	15.9813	14.7834	15.0531	16.1457	16.3054	16.4568
PE(18:0/18-HETE)	15.2077	15.1896	15.1344	14.4885	14.4499	15.1627	14.6888	14.9243	14.606	14.0017	14.6962	14.834	14.9582	14.2554	13.9544	14.3583	14.1149	13.7493	15.0435	14.1631	14.2258	15.3587	13.9488	14.7619	14.4826	14.8875	14.8421	13.906	14.138	13.7632	15.5923	13.5849	15.0982	14.716	14.5682	14.806	14.1087	14.5581	14.4647	14.0898	15.1842	13.9214	15.0684	14.3491	14.3328	14.8991	14.2393	14.0787	14.2922
PE(18:0/9-HODE)	15.1229	14.4593	14.7536	14.0081	13.9023	14.6569	14.0872	14.794	13.8237	14.9361	14.4637	14.6062	14.4853	14.2422	13.9028	14.1808	13.3288	13.7463	13.8426	15.086	14.7399	14.6924	14.515	13.5105	13.9807	14.2519	12.123	14.9174	14.0091	14.0403	14.9485	13.9596	13.0994	14.5851	14.5332	12.7099	14.4552	14.1501	12.8757	14.5066	13.3183	14.0704	14.5838	14.6552	13.8739	13.6097	13.2332	14.0188	14.6765
PE(18:1/9-HODE)	14.9217	13.1972	14.5872	13.7346	14.281	13.3649	13.483	14.6167	13.8824	13.2701	14.3926	12.457	12.7424	11.3228	14.5958	11.9159	14.4107	13.5307	11.1767	13.9813	15.4128	13.7579	13.7749	11.2098	14.8869	14.8964	14.5992	11.773	11.5225	12.9453	15.0207	14.2003	13.1628	14.8285	14.0561	12.7082	14.4925	13.777	13.0109	14.1635	14.3548	12.8746	14.5953	12.3185	13.1802	11.5366	11.3964	13.0814	13.6525
PE(O-16:0/18:1)	19.7143	18.7686	19.4031	19.1655	19.0922	19.8506	17.3686	18.4795	20.1956	19.5694	19.4114	19.9237	19.5225	16.8564	19.2538	20.0368	18.8924	19.3324	18.9498	19.2952	19.7766	16.514	18.9028	19.6992	18.991	20.3238	19.5421	19.076	18.6881	19.2475	18.7827	17.5508	19.1639	19.3134	19.3357	19.2463	19.7605	19.1598	16.8688	19.7223	19.1952	17.0871	20.2999	19.5873	19.4852	19.3852	18.9841	19.1975	15.8264
PE(P-16:0/18:1)	18.2175	16.265	17.138	15.3393	14.861	15.5031	16.1086	17.0269	15.5063	15.4121	15.8611	15.7753	15.6663	15.2213	14.8996	14.9666	14.9879	14.5125	14.7429	15.2436	15.1403	15.3382	15.8238	14.7085	15.3659	14.2457	14.8676	15.3472	15.3267	14.9535	16.9267	15.8073	15.2185	16.8743	16.7871	14.7185	15.6572	15.4565	14.2787	16.3169	15.5299	14.7576	15.2332	16.154	14.4543	14.3224	14.1286	14.9094	16.5948
PE(P-16:0/18:2)	14.6421	15.1392	15.401	15.7909	15.7359	16.1244	12.1216	14.5326	14.7733	15.3739	14.9375	15.7233	15.1351	12.6167	15.3858	15.778	15.141	15.3216	15.5313	14.9962	16.248	12.661	15.3453	15.2193	16.4205	16.0686	15.8316	15.1699	13.0872	16.127	15.6392	12.2775	15.147	15.57	15.841	15.4327	15.8947	13.7468	10.9002	15.8802	15.28	12.9239	16.1251	14.4569	15.4277	15.0789	14.8518	14.6574	12.8658
PE(P-16:0/18:3)	16.3887	15.4941	14.2497	13.8413	14.1784	15.7687	14.2527	15.447	15.4067	14.9307	14.0135	14.3584	13.3506	14.3789	13.8978	13.4682	14.0337	13.8848	13.7088	14.2918	14.4052	14.2459	10.5834	14.6871	10.4314	15.6396	13.6634	15.1961	15.1273	14.0583	16.8949	13.4237	13.1808	14.9407	13.8836	12.8886	13.829	15.4717	13.5617	14.9984	15.0017	13.1884	14.2497	14.9361	13.6056	13.0675	14.4129	12.7163	13.965
PE(P-16:0/20:4)	19.9779	22.6029	21.9078	20.6551	20.1256	23.0323	20.5893	22.3978	21.4544	21.7824	20.8862	21.1498	20.0894	20.4	20.5038	20.8402	20.5971	20.9678	20.1064	20.5025	20.7974	17.7822	21.6082	21.1736	20.4185	21.1112	21.5957	21.6308	20.664	21.032	19.1436	20.6711	19.3429	21.7281	20.4003	19.276	21.5937	22.9559	19.7609	22.0529	22.002	19.5108	21.5264	21.3892	20.8476	18.7789	19.4671	20.1218	20.8003
PE(P-16:0/20:5)	15.2681	14.6729	16.9003	15.3463	15.9748	15.6889	14.269	14.1731	15.4093	15.2286	15.5312	17.0721	16.9069	14.3151	15.1989	15.2481	14.8704	15.2482	15.8928	15.3181	15.2965	16.7322	15.5282	17.0393	14.8862	15.3755	16.6149	16.4144	15.2963	16.1158	15.41	14.6465	17.664	15.7939	14.4798	17.0199	17.5953	14.905	14.5728	16.6992	15.5065	14.9639	15.2701	15.2676	15.2025	16.8082	17.4471	15.3695	14.3971
PE(P-16:0/22:6)	16.3928	15.1546	16.5331	16.0361	16.8498	17.2611	11.953	14.2638	16.9265	16.3965	15.6689	16.2487	15.3491	12.0291	15.941	17.4565	15.9249	15.6958	16.0874	16.2592	16.1204	11.3647	15.8002	17.5514	15.2088	15.6022	15.8775	16.1764	12.0448	16.9142	15.1408	11.7853	17.0792	15.881	15.8845	16.8648	17.186	16.3467	11.7813	16.931	16.3215	12.348	15.4934	16.3389	16.642	16.2026	16.0302	16.4693	11.8148
PE(P-18:0/18:2)	18.9038	14.3444	17.6574	15.7028	16.3449	14.0623	17.7151	16.6092	17.1684	15.688	17.6308	15.8773	16.9746	16.5961	16.5557	15.6728	14.8625	15.0847	16.7906	17.2448	15.849	16.4814	15.4657	16.3805	14.2642	17.5492	17.6437	17.886	17.4342	16.2858	19.294	16.4798	17.3136	21.4015	17.7954	14.6118	16.8305	15.387	16.1303	16.2716	16.4896	16.48	16.1414	16.7833	14.1209	15.513	17.2517	16.67	15.5624
PE(P-18:0/20:4)	16.6764	19.8215	21.8392	20.015	21.0338	19.8919	21.3615	22.1697	20.4045	20.1259	22.0296	20.7014	21.9227	20.9195	21.271	20.0518	21.0627	19.7912	20.8932	20.0422	20.5204	21.2789	19.3874	20.565	19.8786	16.155	15.2558	20.5766	20.4661	20.2071	14.9246	16.3394	21.4484	21.2647	20.8804	20.7823	20.2559	20.0584	20.4618	21.1669	21.3135	20.8868	20.8474	20.2062	18.6651	16.462	15.1944	21.3782	21.149
PE(P-18:0/20:5)	20.1825	17.1068	20.2302	16.3221	16.2973	16.562	17.5624	13.8198	17.6549	16.1314	17.5746	13.2037	17.8956	16.4548	16.0023	15.7379	15.4331	15.7173	16.7502	15.9438	17.089	13.1522	16.9653	16.7287	12.5298	12.9996	16.0802	16.7805	16.719	15.8757	20.1825	16.3369	18.2417	19.9742	20.5823	17.1485	16.2666	16.144	15.3518	16.7036	16.8511	15.4017	15.3564	17.654	18.6127	16.2297	19.1628	15.2228	16.5749
PE(P-18:0/22:6)	16.2948	16.6031	15.5758	17.3123	17.3086	16.887	13.5236	17.0965	15.4754	16.7154	15.0111	16.9407	17.6103	13.8436	16.0331	16.1369	16.1018	16.505	16.6277	16.1515	17.0483	13.7472	17.3629	17.167	17.1685	16.4389	15.1113	16.6981	14.3169	16.6618	14.7772	13.942	16.9813	15.368	16.9106	15.8495	16.8621	16.0346	13.8714	16.8466	16.755	14.4759	16.7186	15.1859	16.2043	16.7165	15.2327	16.1821	14.2004
PE(P-20:0/18:2)	17.1355	15.0764	16.3157	16.143	15.6599	14.4058	16.9406	17.4212	15.4944	15.7349	16.1942	16.469	15.7188	15.5761	16.0045	15.5522	14.9409	15.165	14.463	16.2149	16.5433	15.5939	16.1591	14.3177	16.1087	8.75054	14.0013	15.5925	16.0198	15.0547	15.7763	16.4589	13.4543	15.8787	16.0047	13.1002	15.6174	15.2388	13.3884	16.9274	14.2733	15.8731	15.9295	15.3258	13.3898	13.8924	13.7048	16.2412	16.6761
PE(P-20:0/20:4)	17.9926	15.5275	16.9061	16.35	16.2661	14.9661	16.3767	16.6087	16.4902	15.5005	16.4627	16.1932	15.9581	17.0308	15.5361	15.7285	17.3308	15.5123	14.5918	14.8718	16.4119	15.1297	16.6348	11.1959	15.5266	17.2004	17.6475	15.4637	15.2347	15.5293	17.0383	16.2772	16.4269	16.7463	16.869	16.0677	18.0385	15.5051	11.671	15.9008	12.0399	16.1067	15.7125	15.445	15.524	17.1122	17.3874	16.6933	16.2977
PE(P-20:0/22:6)	17.1347	12.4641	16.3977	15.6427	14.8022	14.7409	16.4452	15.8454	14.4085	14.9718	14.998	14.532	14.721	16.1404	15.4806	14.3331	14.5331	10.6575	15.4356	11.2262	16.2926	13.1023	16.0593	16.0311	15.5098	16.0847	14.9961	15.6309	16.2409	11.9304	17.7157	15.3376	15.4044	15.6122	16.7554	14.7142	14.8032	16.3117	15.1701	14.9857	15.1441	14.6806	11.0543	15.4695	14.4249	14.8369	15.3173	15.0182	14.4018
Perillic acid	13.4917	12.7281	12.7565	12.8523	13.0307	13.0357	13.9814	12.9146	13.3009	12.9904	12.4757	13.0777	13.8232	13.7332	14.3567	14.1776	12.9078	12.891	12.4787	13.0753	14.1333	12.4517	12.4443	12.5063	12.7886	13.2349	12.7582	13.1476	13.0051	12.6936	12.8838	12.8025	13.0724	14.2469	12.6699	13.0981	12.3588	13.8931	12.977	13.5356	14.2756	13.0821	13.1694	12.9889	13.9712	12.7379	14.4041	14.423	13.073
PEtOH 30:1	17.1325	17.3183	17.5323	17.6115	15.0333	16.0704	16.2925	14.3285	10.3943	14.5647	15.0738	14.13	14.8881	14.5249	13.7703	17.7628	13.4812	13.231	14.8653	14.1055	14.4781	11.2741	14.4305	15.0481	15.2966	16.1971	11.3199	13.4645	13.8458	13.513	18.0527	16.2701	18.7934	18.0176	18.5423	18.258	16.5825	14.0709	15.4541	14.3885	14.7872	14.2787	13.5969	15.6154	16.7876	15.8936	16.0915	13.8476	13.5967
PEtOH 33:2	16.6091	16.0068	17.3914	16.4536	16.5841	15.3782	16.7069	16.6823	18.048	16.5732	16.6876	16.479	17.052	17.0346	16.6889	16.463	16.9554	15.5805	17.2379	16.5848	17.0835	14.21	15.8789	17.108	17.328	17.5942	14.9187	16.4146	17.1379	16.3774	18.391	16.7008	17.6617	17.2555	17.6344	16.9631	15.9111	15.9714	16.6687	17.1589	16.8187	16.8967	16.1215	17.2007	13.6337	13.7495	13.8164	16.6932	17.2669
PEtOH 34:1	17.7408	14.979	15.1396	16.0112	15.3359	14.7182	15.3029	16.6099	14.4722	15.0644	15.2124	14.838	14.714	16.1057	15.7382	14.4867	14.838	15.2415	15.5039	14.8412	15.354	15.3028	15.4612	13.6487	14.7327	15.6654	15.2044	16.5881	14.4103	15.1601	14.9484	15.1699	13.5278	15.1026	15.1523	13.6144	14.9546	15.451	13.6449	15.307	14.9622	15.2248	14.799	14.5085	13.9042	14.3377	14.3407	14.4148	15.0024
PEtOH 34:2	16.6552	16.533	18.2898	16.9828	16.8779	15.9622	17.7693	18.2104	16.9962	17.2208	17.702	17.9498	17.0399	17.6005	17.2745	17.5884	15.8781	16.4082	15.4566	18.2572	18.0578	13.9507	17.7521	14.67	17.2372	16.5373	17.0062	17.358	17.1765	17.0977	17.2131	17.066	12.6635	18.0062	17.9158	15.0135	17.4237	16.2535	14.6936	18.0905	15.1527	17.2964	17.1071	17.4845	11.4919	14.8431	14.9884	17.8807	17.9998
PEtOH 34:3	18.5358	17.9551	19.4772	18.3821	18.2806	17.3714	18.4243	19.346	19.8928	18.397	18.493	18.3567	18.8111	19.2976	18.523	18.2274	18.6468	17.5618	19.2487	18.3063	19.2205	13.7781	17.8498	19.0544	18.2398	18.4317	12.8328	17.9298	18.8051	18.0788	20.1581	18.382	20.0559	18.8237	19.5425	19.3739	17.4134	17.8835	18.936	18.8934	18.6767	18.7321	18.0968	19.0608	16.2067	15.3288	15.7827	18.5421	19.0105
PEtOH 35:2	15.1295	14.6458	14.8457	13.9126	13.8966	14.1163	14.0942	14.1503	14.6129	13.948	13.9584	13.6648	14.2962	13.9989	14.2881	13.5843	13.6607	12.5232	14.34	13.7676	13.1519	14.5032	13.7606	15.2274	13.1057	14.6868	13.7611	13.8897	14.1823	13.9163	14.535	14.1627	14.3039	15.0578	14.5559	14.4817	13.7599	14.0248	13.7757	14.1126	14.5269	13.9481	13.6941	14.1822	13.2326	8.07237	13.8679	13.9085	14.1172
PEtOH 35:4	15.9297	16.5798	18.0404	16.9182	16.586	16.4864	17.6958	17.4817	14.0669	16.3343	18.7309	16.8629	18.3137	17.7133	17.4868	16.4921	15.2932	13.1126	16.1506	15.3976	18.5447	14.2699	17.7666	17.5792	18.9078	19.5229	13.4107	15.6398	18.5211	15.0195	16.2732	16.1368	17.8635	18.0468	16.3078	17.4668	16.5798	17.0984	17.4052	17.6805	17.7934	17.7517	15.6886	18.2266	13.9422	13.5719	13.3228	17.5304	18.3181
PEtOH 36:4	12.5037	11.1641	15.9611	15.3263	14.733	11.0063	15.1153	16.1302	15.6101	15.0231	15.4578	14.8442	15.7175	14.9272	15.1345	15.4152	15.7462	13.6814	15.2333	15.4413	15.8475	17.3533	15.1245	16.286	15.2738	13.585	13.1812	16.0702	15.6799	16.2168	13.8116	15.1403	15.6244	16.1698	15.1114	15.443	16.075	16.4286	14.9273	16.2049	16.6992	14.6524	15.3567	15.7221	15.328	13.1735	14.7087	13.8838	15.6991
PEtOH 36:5	16.6565	16.8132	15.3888	14.9266	14.6298	15.7521	15.7171	14.7833	15.3081	16.2838	14.7256	14.4982	14.8049	15.0567	14.7429	14.7701	14.7644	15.4427	15.2626	15.0945	14.7035	13.5625	14.7417	15.5383	14.8173	14.662	15.6829	15.5803	15.077	15.4327	16.8286	15.9245	15.9642	15.4936	15.5219	15.2399	14.679	16.5418	15.8048	14.2507	14.7177	15.0914	15.5391	14.604	15.7134	13.1646	14.6758	14.381	14.5819
PEtOH 37:6	17.7884	17.4942	18.1912	16.8994	16.9919	16.7637	17.3136	17.0812	17.0718	17.0619	17.1992	17.267	17.1769	16.7573	16.8412	16.8224	17.1615	15.5424	16.5229	16.9129	17.5668	16.7788	17.2898	16.6589	17.2154	15.4943	16.8749	17.0571	16.8322	16.5216	18.4476	17.2297	17.3493	18.0913	17.802	16.5987	16.9433	17.2078	16.4109	17.5852	16.8179	16.9194	16.7634	17.2177	15.5272	16.0252	15.6372	16.8095	17.5426
PEtOH 38:5	16.7982	18.2758	18.5987	17.476	16.9346	17.9614	17.4794	18.0704	17.7471	17.2215	17.5855	17.5366	16.944	16.954	16.3747	16.1167	14.7201	16.2672	14.3569	16.9608	17.0743	16.2252	17.7425	16.4666	16.2069	16.978	16.9947	17.7925	17.2883	17.2532	16.3819	17.1946	15.5484	16.9947	16.2129	14.457	17.6245	18.8185	14.5257	17.664	17.3232	16.5969	16.7116	16.9607	15.1275	15.4927	14.5084	16.6578	17.1123
PEtOH 38:7	16.4789	15.9966	16.0916	16.188	15.9826	15.5232	15.7065	15.3457	16.1441	15.8659	16.2974	16.0455	15.4754	15.5302	15.7255	15.3593	15.4447	15.0341	15.7261	15.5023	15.4245	15.7039	14.905	15.5965	15.2963	16.6661	16.2254	15.774	15.4887	15.3324	17.1361	15.6682	16.1388	16.8334	16.0269	16.3258	15.4956	16.2458	15.6699	16.0423	16.4614	15.72	15.7522	15.9686	15.6564	15.6954	15.066	15.4472	15.8643
PG 32:1	15.2896	14.8158	15.9054	15.2268	15.5127	14.6826	14.8856	16.1711	13.9096	15.4897	15.9502	14.1336	16.0671	13.8668	14.4172	14.011	14.9888	13.8346	14.4051	15.0649	15.4939	14.6576	14.4801	15.2563	14.7286	14.8547	15.5933	13.893	13.9751	14.9883	15.2841	12.8237	13.8924	16.1223	16.277	12.7667	14.4251	13.2506	12.9436	14.5467	15.3478	15.2003	13.9503	15.1384	15.4476	15.4546	12.8125	13.6162	15.4119
PG 34:1	18.5912	17.7819	18.7263	16.9063	16.1547	17.5938	17.774	16.7432	17.029	17.256	17.2144	16.7351	16.8071	15.5218	17.2845	16.4596	16.1528	15.9622	15.5167	15.8219	15.9938	15.5704	16.5128	16.7038	16.2855	16.3856	16.0838	16.8765	16.4313	16.0582	20.2184	17.5519	17.6811	17.7344	17.8861	16.9089	16.8474	16.7383	16.5495	17.4484	17.5145	17.4384	16.5856	18.5497	16.2545	17.2145	15.4275	15.7176	16.1327
PG 34:2	16.9983	14.8619	16.1137	15.3237	15.2098	14.1959	14.8965	15.6104	14.9814	14.9781	16.1378	14.3537	16.4699	15.4569	14.6495	15.4039	14.3411	13.4814	14.6342	13.9719	15.1552	15.4191	14.1323	14.2126	17.3459	14.9483	14.3889	14.46	15.248	13.5175	16.3135	15.5107	14.7912	16.0957	14.8467	12.5855	15.7541	14.6223	14.7507	14.8133	15.8566	14.5524	14.0611	15.8681	16.1985	15.8743	14.2629	13.5572	13.8948
PG 36:1	18.1348	16.6343	17.6589	15.5936	16.0931	16.9927	17.1019	16.2807	16.627	16.2487	17.1411	16.2729	17.5698	15.8614	15.7967	15.4527	14.8949	17.1747	16.7883	15.7839	16.4915	16.9332	15.6948	17.0146	16.4126	17.5742	17.2836	16.6264	16.3303	15.5758	17.823	16.1575	16.9917	16.4464	16.4502	15.8508	16.2091	14.6251	15.0896	15.8955	17.4126	15.2562	13.1081	15.9585	17.2807	11.7758	16.1972	15.2085	15.4817
PG 36:3	16.7716	14.6626	14.6777	14.2399	14.4792	15.4715	15.3915	16.3228	13.6695	15.0244	15.8619	13.8521	16.6548	15.6457	14.0516	13.8694	14.9131	14.3604	15.9389	15.058	14.14	13.7599	14.606	15.1087	16.9901	15.7293	15.0006	15.0463	14.5187	14.4751	15.2731	13.7432	14.955	14.1909	15.5124	12.7186	14.154	15.2022	14.2315	14.8529	16.0737	15.0779	15.3634	16.084	14.6601	15.44	15.7844	13.4771	15.4557
PG 36:4	15.004	14.7152	15.388	14.4988	14.2289	14.1104	14.4408	14.6822	14.8103	14.2329	14.4816	14.527	14.6915	14.6215	14.4469	14.3397	14.3638	13.7239	15.2838	14.4202	14.5824	13.5597	14.4135	14.5696	15.1538	15.0408	13.7766	14.2486	14.6143	14.1374	15.7613	14.6001	15.5243	14.786	15.2234	14.6215	14.1621	14.3913	14.5891	15.2989	14.5813	14.4397	14.4828	14.3182	13.616	13.3683	13.1229	15.0334	14.7871
PG 38:2	10.0603	11.9838	12.4238	11.4022	11.5537	11.4822	11.8174	12.3317	12.6951	11.6206	11.9115	10.0603	11.4989	12.0936	11.5987	11.1181	11.8216	11.5554	12.3702	11.9523	11.917	10.0603	11.7756	11.9175	11.5733	12.5094	11.3343	11.8875	11.8125	11.7928	13.4491	11.8189	11.5915	12.0916	12.6023	11.4474	11.3892	11.4046	11.2985	12.0653	10.857	11.3488	11.5274	11.5407	11.478	12.052	11.4576	11.5389	12.0673
PG 44:12	8.21009	8.33557	8.55785	8.07248	8.75044	8.55785	8.07248	7.75054	8.33544	8.55777	8.20994	7.75054	8.55796	8.33544	8.33557	8.33544	8.33557	8.07248	8.75054	7.75054	7.75054	7.59854	7.75054	7.75054	8.451	7.75054	8.83804	8.99836	7.75054	9.07243	8.83804	9.07243	8.55796	8.92038	7.75054	8.55777	7.75054	8.451	8.55777	7.75054	8.83804	8.07248	8.07248	7.75054	8.75054	8.55785	8.07248	7.75054	8.20979
PGPC	14.0418	15.024	14.4138	14.3874	14.4584	14.4578	12.4993	11.3434	14.1283	14.6518	14.6877	14.6492	14.393	14.9869	14.4078	13.8884	13.6512	12.0376	13.7128	14.9066	14.5713	15.4503	14.7352	14.0134	13.9706	13.8772	14.3232	14.0308	15.8281	14.1888	15.2392	13.8852	14.4591	14.6995	14.8892	14.3626	14.6676	13.6404	15.3616	14.5415	14.1283	14.6806	14.3278	14.2468	14.7604	14.1832	11.377	14.6601	14.7835
Phe-Ala	13.1642	12.9336	12.3732	12.7265	12.1403	13.2355	12.3027	12.2405	11.91	11.6361	11.4197	12.4729	13.7691	13.4872	12.7104	12.5649	13.4772	12.7067	13.3712	12.8357	12.6469	13.0104	10.5338	11.2009	11.634	12.5308	12.8587	13.2394	12.0271	13.0118	11.6668	11.1539	11.0432	11.1876	12.0582	10.9276	13.1134	12.8598	12.1201	12.9566	12.8106	11.9367	13.702	13.4678	11.3464	13.287	13.4663	13.5294	13.4052
Phe-Asp-Arg	14.7345	11.3647	14.9012	11.3198	11.7835	12.4057	11.1598	11.8117	11.7685	12.0181	11.4509	12.0265	12.1662	10.8798	11.8392	12.0366	10.423	11.1441	11.436	13.363	12.0993	12.0464	11.1249	11.6818	11.6971	12.1616	11.8583	12.0137	14.7354	11.6808	11.5834	11.4083	12.4365	11.902	11.7159	11.681	12.0984	12.564	12.1768	11.6716	14.594	12.5253	13.2541	11.0904	11.727	12.4984	11.1787	11.5305	11.4774
Phe-Met	12.2605	12.6917	12.7822	12.5101	12.4761	12.1502	12.4063	12.5971	12.476	12.8975	12.581	13.2911	13.4899	12.5789	13.0096	13.271	13.0308	13.4935	12.6928	13.4811	12.0866	12.6482	12.6109	12.5746	13.0884	13.0265	12.4585	12.7271	13.1508	12.7515	12.6299	12.7342	12.4395	12.4694	13.4268	12.8308	12.6126	10.2424	12.7786	13.1794	12.3445	12.8799	13.5192	13.2576	13.2489	12.9426	12.3602	13.4042	10.953
Phe-Phe	13.9257	14.3477	14.7458	14.1725	13.9968	14.3882	14.288	14.2839	14.1126	14.5211	14.3027	14.5778	14.336	13.9607	14.8369	14.4536	14.9013	14.8036	14.707	14.8197	13.6245	14.4659	14.6937	14.3757	14.8185	14.4316	9.79173	14.3987	14.7269	14.1448	14.0321	14.2957	14.2569	14.0858	14.3727	14.5665	14.2418	9.6626	14.4371	14.5004	14.0104	14.0619	14.177	13.6876	12.6578	14.2397	14.0502	14.3233	14.8145
Phe-Pro	12.218	12.5024	12.2259	12.5202	12.2761	12.4459	12.5489	12.7002	12.7951	12.8172	12.3689	13.1934	13.2325	12.8715	13.0215	13.25	13.1306	11.917	13.15	13.7338	12.896	13.524	15.9755	15.4721	13.4897	10.8879	14.7944	15.8228	12.7172	12.0114	12.1866	12.6573	12.3455	13.3495	13.2953	12.547	12.4749	11.9186	13.232	13.3173	12.9071	12.6157	13.3212	13.0189	13.4504	13.2771	12.9763	12.3776	13.7765
Phe-Trp	14.5599	15.2877	14.3738	14.6262	15.1206	14.3056	15.0235	15.0255	15.4775	14.898	14.5868	15.6112	15.1377	15.3913	14.5567	14.9205	15.2355	14.4922	14.9775	14.8389	13.9125	15.0759	14.8394	14.8389	14.7309	15.2443	15.0168	14.8592	15.2172	14.5639	12.2022	15.3639	15.274	14.295	15.1864	15.7279	15.3244	13.1246	16.0428	15.4061	15.4409	14.8631	14.6689	15.0543	14.6775	15.2464	15.1979	15.4387	15.7142
Phenylacetylglutamine	18.0008	18.7211	17.4203	16.7075	17.581	16.8042	18.1208	17.3738	15.5241	16.9118	16.7069	18.1164	17.441	17.7032	18.1554	18.6036	17.3225	17.2751	16.3613	17.4555	17.4864	17.9068	18.8957	17.2959	16.0565	15.7284	16.7456	17.1137	17.012	18.1128	17.6104	17.3416	18.2429	19.0012	18.2443	17.6264	17.9912	16.3367	16.5245	18.0611	17.9119	17.1508	18.2572	16.8578	18.8159	17.5459	17.8016	18.4475	17.1192
Phenylalanine	18.3006	19.737	19.7731	20.815	20.8458	21.2829	21.1553	21.4569	20.6969	21.3401	21.3368	21.3043	21.3213	21.2142	21.1241	21.1803	21.4446	21.4173	21.1595	21.14	20.2534	20.9182	20.9062	21.1353	21.1624	21.0052	20.722	21.1974	20.9658	20.8825	19.7366	21.0323	21.1476	20.9951	21.0555	20.7584	21.3019	21.0238	21.2148	21.1071	20.5596	21.013	21.4395	20.6228	21.0432	21.0762	20.8083	20.8554	21.0839
Phenylalanylvaline	12.3858	14.4621	12.6966	13.2457	12.3905	12.2865	12.3027	14.4276	12.2811	12.6815	12.7026	12.8101	12.6155	14.3447	12.9281	13.4547	12.8979	12.2679	12.1844	13.5344	12.1094	12.1439	12.3206	12.6384	12.7982	12.5088	12.5287	13.4013	12.7285	12.4631	11.9249	12.474	12.5097	13.3442	12.7734	12.5428	12.639	12.2544	12.6838	12.7616	12.3364	12.7856	12.6347	12.2297	12.4602	13.0925	12.4041	12.6574	12.9776
Phenylglycine	12.4924	12.4806	12.6574	12.3725	12.5059	12.1342	12.4158	12.4579	12.6331	12.5514	12.6634	12.6694	12.627	12.3431	12.67	10.8798	12.7109	12.5902	12.7047	12.6753	12.5319	10.1429	12.5187	12.6209	12.6629	12.7728	12.5583	12.6029	12.5771	12.5121	12.3807	12.4087	12.3048	11.5187	12.6812	12.5643	12.0543	12.6266	12.8166	12.2971	12.5852	12.3578	12.8242	12.3279	11.6084	12.8438	12.5258	12.8924	12.9003
Phosphocholine	19.6177	20.4642	18.9404	20.1318	19.955	19.7632	19.5929	19.4993	20.4824	20.5431	20.0385	20.602	20.1178	19.3752	19.7472	20.6265	20.3562	19.7686	20.3034	19.2333	20.4956	19.7031	19.6231	20.4611	20.4267	20.5618	19.6642	20.1905	19.3709	20.5049	19.3791	19.9351	20.2578	19.208	20.63	20.4317	20.336	20.5088	20.0364	20.5011	20.3736	20.312	20.6908	20.3072	20.4494	19.6029	19.5452	20.6141	19.5172
Phytomonic acid	15.5292	15.7095	15.6359	17.011	16.551	14.3034	16.8892	15.9893	16.7975	15.8174	15.6211	15.9414	16.3111	17.5087	15.5577	14.7451	15.3206	16.404	14.8237	15.453	14.8288	17.2746	15.6574	15.2537	14.7924	14.9499	16.0471	14.4549	18.5836	15.9957	18.124	16.9212	14.8444	17.9162	14.7627	15.1311	16.9708	15.5069	19.0983	15.3247	16.1382	19.3719	14.0077	15.3203	15.3789	15.7591	15.4062	15.552	18.5329
PI 30:0	14.1071	14.0867	14.8274	13.99	14.1356	14.4748	14.4168	15.0203	13.8054	14.229	14.1794	13.9262	8.75054	14.458	14.1883	14.0774	14.0464	12.9439	14.1598	14.0418	15.0407	14.6396	14.3078	14.0008	13.4414	15.0046	14.8406	14.0273	14.2987	13.6333	14.403	13.1599	14.4612	14.6551	13.996	14.1528	14.4526	14.3193	14.2669	14.3675	14.6706	14.2712	15.976	14.5029	12.6022	13.2357	14.2599	13.9292	14.7592
PI 32:0	17.0057	15.5205	16.4544	10.451	10.7056	16.1568	16.648	15.204	10.0725	15.9096	17.1409	15.2625	11.4791	16.3035	15.7266	10.3355	9.99846	15.1863	16.1587	14.1204	16.4615	10.3652	15.3725	15.112	17.1472	16.4447	10.4785	14.2238	14.9286	14.7197	15.9796	14.6342	15.8147	15.0218	17.2087	10.9192	14.9271	16.0082	16.3995	15.5754	10.5589	14.3215	10.451	11.2088	10.2423	10.8792	15.487	9.99845	10.1081
PI 32:1	16.6195	17.148	15.6321	9.45098	16.6814	17.7909	15.9323	18.3222	13.0004	18.0158	17.0384	15.3804	10.0359	10.21	15.0527	17.0152	15.6198	16.5834	18.2795	16.0224	15.6738	16.876	15.5745	17.0275	10.8605	15.5439	15.5895	16.7962	16.7862	16.7686	17.1696	17.7616	17.291	12.7804	17.4812	16.3034	15.9407	18.2542	17.3825	12.9081	18.6498	15.7593	10.4219	16.4047	17.5541	10.451	17.3103	9.45098	16.3494
PI 34:1	17.9301	17.5041	21.1946	18.5652	19.9164	18.3495	20.4874	20.4375	18.6028	17.8254	17.7129	19.9742	21.9098	20.2302	19.6475	19.1754	18.4148	20.3752	20.7876	19.6489	19.2449	20.3857	19.6817	19.0997	20.9171	20.0691	20.7056	19.5673	19.4181	19.3533	17.1492	17.2186	16.6339	19.4151	17.146	18.0635	19.5087	20.3857	19.8903	19.854	21.1015	19.73	21.3699	21.0559	20.1704	22.1673	19.6638	17.4848	18.6001
PI 34:2	20.2535	20.0156	18.8488	18.5834	20.1704	21.1825	18.7505	21.4726	18.8115	20.6186	20.4375	19.1325	21.1457	20.7553	18.2066	19.1041	19.2487	20.002	21.3211	19.8895	19.3012	20.1457	19.365	19.4961	21.9672	19.6622	21.3211	19.6042	20.0951	19.3864	19.5693	19.5402	19.2908	19.0562	19.5248	18.1532	18.8274	20.0951	19.7979	19.1055	20.3962	18.6691	21.2821	19.5425	20.3321	21.0559	19.2124	17.734	19.7632
PI 35:1	16.4341	15.6529	15.4378	14.4138	15.4073	15.2072	14.8905	14.0429	13.0291	14.5657	14.2353	14.1979	15.3687	14.2046	13.2036	13.7469	10.3354	14.0421	15.1562	13.8973	13.7518	14.7424	13.6685	13.8083	15.4037	13.5248	14.9884	13.9143	14.4161	13.9528	16.7188	14.7563	15.1156	14.7495	11.7981	14.3239	14.7509	15.178	13.8467	14.7222	15.071	13.0087	11.224	15.1268	14.0111	15.5458	13.5952	9.60853	12.9238
PI 35:2	16.0477	14.8362	15.2004	10.4229	14.5766	15.2012	14.6836	14.7811	9.99845	15.5744	16.3699	14.7808	10.7327	10.5834	14.8728	9.87981	13.9087	14.1103	10.3355	14.9514	15.1869	14.5963	15.1157	14.9285	10.5834	15.6716	16.1528	14.6025	15.2758	14.797	15.2095	10.3355	14.1244	14.0851	14.5307	10.0359	10.1428	15.5851	15.1761	15.3355	10.5879	14.4397	10.1429	15.4138	14.9095	9.45094	13.881	9.75054	14.388
PI 36:1	11.8991	12.23	11.0536	10.5579	11.1599	12.5355	10.7047	11.0173	10.6332	10.96	10.6813	10.8159	11.0897	10.859	10.4509	10.4509	10.5578	10.9003	10.9793	10.8996	10.7047	11.2577	10.6574	10.5054	11.0904	10.7278	10.8797	10.5834	10.7279	10.3944	11.3799	10.7278	12.3847	10.6332	12.731	10.5579	11.3199	11.1421	10.6332	10.6574	11.4109	10.2741	10.8379	10.5834	10.8166	11.4929	10.5579	10.2741	10.3051
PI 36:2	22.2736	21.6096	21.8307	20.5638	21.7512	22.1488	21.1015	20.7715	19.839	21.1395	21.1332	20.4273	21.895	20.8802	19.4023	19.7976	19.4544	21.0493	22.4898	21.0756	19.1098	21.0625	20.2184	20.417	21.6364	19.9459	21.7955	20.3752	20.3645	20.2302	22.4874	20.6886	21.6051	21.4676	22.5213	19.5919	20.0821	20.9316	20.0951	20.0292	21.0088	19.2378	21.9061	20.5638	20.7715	21.7955	20.0156	18.4343	19.5026
PI 36:3	20.0292	19.3902	18.3933	17.4445	19.0657	20.5356	18.6379	20.8576	18.2537	19.4058	19.9218	18.5147	21.2419	20.3857	18.0386	18.4144	19.0467	19.4748	21.2419	19.8783	19.1187	19.5909	18.9581	19.2446	21.5545	19.1399	20.343	19.4777	19.6884	19.1069	19.6509	18.8187	18.7758	17.9852	18.7461	17.4997	18.3555	19.9882	18.8663	18.7914	20.3101	18.459	20.4476	19.3829	19.7556	20.5261	18.5771	17.6777	19.295
PI 36:4	20.4676	20.4067	19.3892	18.8947	19.6637	21.2302	19.767	21.8191	19.1606	20.2989	20.4874	19.3936	21.6006	20.9742	18.6923	19.5891	19.8059	20.0559	21.1642	20.0559	19.4989	20.3645	19.2841	19.9601	22.2506	19.7481	21.5213	20.4067	20.2302	19.6329	20.6886	20.1079	19.8271	18.9622	19.4039	19.0339	19.7827	21.1519	19.8904	19.5538	21.1015	19.3824	21.6006	19.7758	20.4775	11.2263	20.0951	18.3011	20.1581
PI 36:5	8.55785	8.75064	8.07248	7.75054	8.3353	8.21009	8.07248	8.20994	7.75054	7.75054	8.07248	7.75054	8.75064	7.75054	7.75054	7.59854	7.75054	8.07248	8.07237	7.75054	7.75054	8.07248	7.75054	8.07237	8.45109	7.75054	8.55777	8.07237	8.07248	8.07248	8.07248	8.33557	8.07248	7.75054	7.75054	7.59854	7.59854	8.55785	7.59854	7.75054	8.55785	7.75054	8.33544	7.75054	7.75054	8.83788	7.75054	7.75054	7.75054
PI 37:4	16.5335	16.5282	15.9895	14.6789	14.917	16.8162	16.2383	16.803	14.9542	16.4301	17.0236	15.7686	11.4111	15.1733	15.8131	15.073	15.4247	15.581	17.9315	16.537	16.3128	16.104	15.934	16.8964	13.309	17.0393	17.5829	16.7497	10.7729	16.5027	16.9503	15.5295	15.4782	15.1968	14.9703	12.7805	15.2094	17.6339	16.0198	16.5959	10.4784	16.145	17.4278	16.4618	16.3993	17.0157	15.6272	15.3569	16.2258
PI 38:3	22.0983	21.502	20.4375	19.7687	20.3752	22.2332	20.4972	20.6886	19.3956	20.3962	20.8876	20.1581	22.2593	20.4273	19.7817	20.2419	19.4706	20.8346	21.5545	20.7471	18.6841	20.8423	19.7262	19.3126	21.5777	19.0926	20.7307	20.7955	19.7982	20.1457	22.9171	20.4375	21.0951	21.0821	21.5069	19.4149	20.0691	21.654	18.6282	20.1332	21.5213	19.4089	21.8987	20.3752	20.6628	21.2006	20.1457	18.8355	20.0292
PI 38:5	18.5811	18.5253	17.1846	10.6575	17.7385	18.9996	18.3812	19.6955	17.4871	18.4759	18.5218	17.613	20.1332	11.108	16.9298	17.2437	18.2677	18.0397	11.2897	18.8789	18.4422	18.2269	17.4003	18.3285	11.5205	18.4313	10.978	9.83805	18.6063	17.8429	18.5083	17.4881	16.7641	17.3271	16.9745	9.92044	10.6084	19.1978	17.6683	17.3485	18.4027	17.4634	11.3499	17.6496	18.4003	19.4819	17.5833	9.92044	18.7062
PI 38:6	10.3051	10.4509	14.0106	13.6691	15.5637	10.558	15.4664	10.5834	13.511	15.6906	14.439	14.5972	10.794	15.657	9.45098	13.523	13.7426	14.9982	10.3051	14.4491	13.4788	14.9411	14.1507	14.3256	10.8995	14.1274	15.9753	14.9795	14.9476	13.7759	15.6851	10.0725	14.7401	9.65741	14.6796	13.8737	9.795	14.9442	14.9113	13.2152	15.0576	13.4069	10.6322	14.1122	14.6651	10.4785	14.1398	12.9334	9.7048
PI 39:4	12.2283	11.6869	15.115	13.9191	14.4907	11.4002	14.3362	13.9582	13.6042	13.8537	14.1024	13.9785	11.1827	14.2005	12.9661	13.4331	10.7514	14.1261	14.5264	14.3837	12.6229	14.7406	13.6545	13.908	14.9283	13.1409	14.9251	14.4131	13.7164	13.6966	13.1507	14.4289	14.7739	10.8583	14.3575	13.8868	13.3195	14.7093	13.1482	13.2417	14.6542	13.4189	14.7673	10.5083	13.4579	14.3417	13.2218	10.2424	12.9877
PI 40:4	17.437	16.8988	17.4227	15.6052	16.5236	9.65735	15.227	15.5534	15.9124	15.8377	15.4633	15.0241	16.6543	15.7842	14.3878	16.1498	14.3751	15.6876	16.7108	15.8656	15.8178	16.3433	15.2189	15.9471	16.6378	15.1253	16.7697	15.4714	15.0448	15.0128	10.0725	16.4489	15.8284	16.6835	17.2902	15.1668	14.8975	16.7588	14.7667	15.2817	16.7789	14.7655	9.45098	15.6793	15.2544	9.65743	15.2522	12.1206	14.7293
PI 40:6	20.2066	20.5165	20.6628	18.002	19.2749	20.7223	20.7389	18.8197	18.9647	20.5638	21.3592	20.3752	22.4015	20.3211	19.8373	18.8889	17.8925	19.9041	20.8876	19.7326	18.5311	19.8006	19.6667	19.7343	21.0156	20.3211	21.3376	20.3211	19.0347	19.4055	21.0691	18.8825	18.0371	18.7265	19.5743	9.65751	17.8413	20.5356	19.7618	20.1079	21.5961	20.1332	21.4526	20.7056	19.7006	21.4015	18.6801	17.8169	18.6179
Pinolenic acid	13.8935	13.8691	14.5735	14.4973	13.6603	13.7418	13.7322	15.0131	14.1476	13.8692	13.5833	14.2085	14.2252	14.3034	13.4629	14.4586	13.3813	13.8773	13.7028	13.6835	13.8561	14.2196	13.3294	13.5227	13.9281	13.6141	14.2567	13.6923	14.473	12.9746	15.3605	14.618	14.1859	14.9231	13.7793	14.2156	15.2697	13.5649	15.6176	13.4264	13.7031	15.27	14.2864	13.9326	13.821	15.1055	14.5891	14.6301	15.5895
Pinolenic acid ethyl ester	13.1241	15.049	13.7794	13.7099	13.9553	14.3184	15.4227	14.259	14.614	14.618	14.1191	14.7926	13.3819	15.0969	14.3125	13.5245	13.8023	14.6962	13.899	13.8149	13.5075	15.8296	14.3793	14.5564	13.7645	14.4219	15.1517	14.2377	15.6725	14.1557	14.9978	14.8703	13.3105	14.6448	14.019	15.0862	14.182	13.2934	16.031	13.848	14.6004	15.762	13.38	14.1393	13.9945	14.1791	14.3157	14.8801	15.5889
PMeOH 30:0	13.5817	12.9208	12.1333	13.1574	12.3373	12.4193	13.9579	13.4076	12.5087	12.7854	14.5678	12.6067	14.4887	12.8404	12.5369	12.6335	12.6828	12.3528	12.8206	12.3086	14.0729	12.5098	12.8183	12.7954	13.187	14.5493	11.3885	12.5055	12.6429	12.1307	14.7246	12.8183	14.6245	14.5703	14.9846	13.8674	12.9938	12.792	12.9212	13.8919	14.5145	12.8126	13.3281	13.9328	12.0675	12.9799	11.4326	12.2435	12.4945
PMeOH 32:1	14.9414	14.9549	15.5364	14.9968	13.1607	13.4178	15.8416	15.9861	13.8545	15.154	15.1837	14.6446	15.0667	15.3739	14.8675	14.3223	14.9934	13.2533	14.8398	14.5419	15.682	12.1916	14.555	15.0541	15.5033	15.6876	13.2751	14.7847	14.6169	14.5874	16.113	14.6837	15.5777	15.3304	15.8655	14.8782	13.8937	13.7701	14.8628	15.1145	15.245	13.6988	13.3769	15.3059	12.7296	13.026	13.2849	14.9224	14.8163
PMeOH 32:2	14.107	13.5188	13.4198	12.8249	12.8283	13.6914	13.0056	12.276	12.1735	12.7082	12.6269	12.5775	12.5101	12.4688	12.4831	12.5691	12.6684	11.7884	12.9239	12.5026	12.6013	12.0988	12.0874	12.7597	12.7221	12.6124	10.4852	12.4615	12.4891	12.8616	14.12	13.4295	11.9803	13.1397	11.8456	11.8528	12.7789	11.5702	12.8652	12.9278	12.8687	12.688	12.3763	12.9817	12.9075	11.8957	10.9889	11.5953	12.0838
PMeOH 34:1	15.4303	15.1569	17.8361	16.6383	15.9368	14.644	16.791	17.3139	13.1075	16.0498	16.4933	16.6416	16.0184	16.0998	15.6304	15.7754	16.4643	15.5158	12.5662	16.366	17.1709	14.2519	17.2889	12.0669	14.5281	15.6892	13.631	16.1824	15.9541	15.9279	16.079	16.4372	13.6181	17.5894	17.4396	12.9434	16.5503	14.6713	12.6637	16.8391	12.7693	15.5839	15.4426	16.426	13.3396	15.8981	14.1296	16.4164	17.073
PMeOH 34:3	9.45092	9.50541	10.9606	9.92044	10.7506	8.75054	11.3206	7.75054	10.5319	11.0904	8.75054	9.8798	8.75054	9.75057	9.92044	9.83805	10.1769	10.5319	10.1428	10.8797	10.2112	11.3062	10.0359	10.4785	9.55792	10.2122	10.5054	10.6332	10.0724	10.7729	7.75054	11.0903	10.3365	10.5318	10.1081	10.5055	10.7957	11.2263	10.6085	10.1428	10.5834	9.55792	10.2741	10.6085	10.3652	8.75054	10.5579	9.60848	8.75054
PMeOH 36:3	15.2486	14.9454	15.2699	14.783	14.5136	14.4511	14.7707	14.3123	15.987	14.1699	14.6536	13.7378	14.8362	14.8038	14.566	14.1274	14.0225	13.6031	14.5631	14.8812	14.4247	15.2822	14.3519	15.0965	14.6424	14.1042	14.5599	14.7963	14.9907	14.5843	14.265	14.8618	15.0421	14.6035	15.0629	14.9936	14.1799	14.688	14.7008	14.5626	14.7444	14.3929	14.52	14.4723	13.7001	14.1882	12.7043	14.6369	14.719
PMeOH 36:5	15.2384	14.8228	14.244	13.3173	13.1371	16.3642	14.5892	12.8884	15.7292	15.9554	13.0165	13.284	13.5005	13.8908	12.8421	12.9755	13.6271	15.3744	15.3279	14.2897	13.1704	13.9853	12.9962	15.4375	13.6905	13.8098	14.2341	15.2351	15.249	15.4717	15.1056	13.9863	13.276	13.5516	13.388	13.3686	13.5197	16.4022	15.6266	13.2248	13.7395	14.1778	13.0394	14.5543	13.3465	14.1106	13.4012	14.057	13.1667
PMeOH 38:4	16.6056	16.2979	18.2631	15.9832	17.2103	17.1366	16.3339	17.2797	15.6365	16.7955	17.6932	17.5946	17.5193	16	17.0681	16.072	14.0534	14.917	15.3748	17.0954	16.0091	15.6553	17.042	14.8344	17.757	19.169	17.0685	16.8771	16.5539	16.2271	18.0738	15.7771	17.3334	17.3272	17.0076	15.3484	16.5517	16.7668	14.3427	18.0543	17.0137	16.2245	16.8452	16.2204	16.86	15.3004	16.1254	16.5891	16.5413
PMeOH 38:5	16.9367	14.454	15.5673	14.3361	14.3918	14.2588	15.062	15.1353	14.0032	14.0761	16.8265	13.9542	16.8858	14.3616	14.5507	14.1623	14.0011	13.3012	14.1143	13.7643	16.6136	13.6706	14.7199	13.7386	14.9053	16.5241	13.2565	13.6197	14.6037	13.1403	17.6473	14.3059	15.2272	16.9541	16.8679	14.9236	14.6991	14.1844	14.1424	14.9474	14.7081	14.453	13.9253	15.3438	13.2944	13.5259	12.9813	14.3329	14.7891
PMeOH 40:6	16.6488	13.084	17.3182	15.7309	15.5636	15.5107	17.3473	14.5218	15.6249	15.7466	15.3773	15.4537	15.3862	14.4315	14.9461	15.3197	14.1678	15.1589	16.2986	16.7899	15.7265	15.334	17.4791	14.3051	16.6995	16.9082	15.0377	15.2048	15.2606	16.4111	16.619	17.1663	15.1248	17.419	15.7024	14.7548	16.8858	15.5605	14.1616	16.5568	15.3613	14.9939	15.4743	15.2556	15.4581	15.4355	15.8188	13.5678	15.7376
POPC	23.5647	22.4501	24.48	23.7161	24.3778	24.7338	20.8535	23.0002	23.9415	25.3907	24.3975	24.9088	24.1379	20.5506	25.4551	24.6375	24.5045	24.3805	25.3035	25.1055	25.265	23.4199	24.0829	23.9951	25.2596	24.4614	25.6918	24.9584	23.7104	25.0691	25.2368	21.9579	23.7634	25.2996	24.2013	25.0526	24.2073	23.7108	20.8843	24.7695	24.1356	23.2566	23.8336	23.7766	24.5983	25.1527	24.2785	24.8433	21.6328
Pro-Met-Lys	15.9455	15.3173	16.1906	16.239	16.0589	15.9046	15.8182	15.8951	16.0342	16.5461	15.1868	15.9162	16.7726	15.206	16.192	16.559	15.9276	16.4268	16.6698	15.4318	15.2462	16.1185	16.09	15.5164	15.3667	15.104	16.0224	16.4786	15.899	15.9438	15.9288	16.2947	15.615	16.0132	16.6631	16.2242	15.948	14.3868	16.2176	16.8677	15.0701	15.8688	16.58	16.7746	16.5301	16.015	15.8571	15.0404	15.5608
Pro-Phe	15.5605	15.3938	15.9078	15.5872	14.6681	15.2908	15.3759	15.4185	14.5659	15.7595	15.4155	15.9127	15.3166	15.0035	16.332	15.3603	15.6932	15.61	15.053	16.2355	14.3444	15.4234	15.9222	15.445	15.4064	16.1653	14.7655	15.7963	15.6592	14.7823	14.767	15.1703	15.3203	15.7041	14.2415	15.4029	15.2784	11.3109	14.9482	15.6279	15.2669	15.0926	15.6347	14.4811	14.5164	14.4786	13.6359	16.1036	15.5327
Pro-Val	14.0656	15.3877	14.1433	14.0629	13.8625	13.8316	15.2419	14.2488	13.7802	14.1008	15.7561	15.2331	14.1165	13.7925	14.3621	14.0301	13.8589	14.1304	13.9733	14.3675	14.794	14.2735	14.0199	13.8492	14.1055	13.9736	13.752	13.6682	14.7414	13.6727	14.0916	13.8191	14.4028	14.157	13.7631	14.1976	14.3381	14.5233	14.1406	14.1612	14.197	13.6695	14.0816	13.5048	15.2964	13.9403	14.8939	15.4675	14.2455
Progesterone	13.649	13.8142	13.4533	13.9335	13.6951	13.7055	13.4558	13.6876	13.6104	14.141	13.584	14.0208	13.4899	13.7433	13.6272	13.7403	13.7138	13.7777	13.6925	13.8913	13.3888	13.7835	13.5638	13.5893	13.347	13.7063	13.6944	13.6474	13.9717	13.3985	14.1267	13.5748	13.5212	13.9397	13.6885	13.3568	14.0952	13.3097	14.2276	13.9222	13.7638	13.2839	14.2256	13.7933	13.9837	13.8895	13.3695	13.7247	14.0502
Propionylcarnitine	19.1945	19.2555	18.945	17.2406	18.0476	19.1636	19.1447	18.9753	18.7706	17.6347	18.2541	19.6643	18.4484	18.8712	19.5714	18.7434	19.5577	19.3195	19.0074	19.5142	18.2179	19.0008	19.6202	19.5293	19.3169	18.9085	19.2049	19.1312	19.2306	19.7393	19.2283	19.106	19.614	19.1845	19.1424	19.6235	19.8842	18.3887	19.0625	19.5372	18.7235	19.5249	19.2136	18.6722	18.9912	19.312	19.4149	19.919	19.0175
Prostaglandin A3	12.1807	12.2993	12.0696	12.241	12.2274	12.0144	11.815	11.9479	12.2517	12.5485	12.0655	12.3966	11.5384	12.182	11.8465	12.1784	12.104	12.2124	11.649	12.4076	11.7261	12.2555	12.1039	12.5336	12.3873	12.4837	11.9471	11.8822	12.3963	12.1596	12.3214	12.2364	12.3289	12.6023	12.1799	12.3756	13.3718	11.3642	12.3783	12.4447	10.7046	9.3355	12.0983	11.2732	11.8131	12.7387	11.1261	12.3827	12.5077
Prostaglandin B3	13.147	12.9081	12.6953	12.9584	13.8041	13.48	14.3016	12.5765	13.1112	13.8016	13.3558	13.45	12.6894	13.625	13.9693	12.6867	13.8762	14.0052	12.847	13.8373	12.6436	12.6896	12.9275	13.6245	13.3073	13.4252	13.6956	13.5247	14.4345	12.5178	13.6816	12.5833	13.5746	14.3391	12.8511	13.7839	14.1263	12.3806	14.0543	13.0376	13.715	12.587	14.8641	13.619	13.2296	13.5873	13.4066	13.9806	13.5661
Prostaglandin C2	12.4983	11.2339	12.5267	12.5476	12.6351	12.7478	12.7718	12.4397	13.0958	11.2729	12.5893	12.6287	12.9167	12.6753	9.3355	12.7163	12.7172	12.5141	11.8691	14.8138	12.4767	12.7895	11.5601	12.9217	13.034	13.045	12.0225	12.6588	12.725	12.7022	12.7603	11.7047	12.6765	12.348	13.1954	12.8879	13.3731	11.9361	13.3131	12.525	12.9537	12.184	14.2933	12.4152	12.7555	13.4133	12.0361	12.9146	13.1523
Prostaglandin E1 alcohol	12.6642	12.2546	11.5569	11.0499	12.2246	13.113	11.1296	12.6035	11.1542	12.5417	11.7579	11.6646	10.5393	11.9579	11.4285	11.9422	11.0871	12.0911	12.3387	11.3985	10.7875	12.5811	12.5934	11.9556	12.0757	11.227	12.8774	12.3642	12.8501	11.052	11.6785	11.9736	10.2729	10.8951	11.2188	11.776	12.5217	12.2035	11.987	11.8642	12.0564	10.7262	12.5417	11.6446	12.3589	8.60475	11.8295	10.9997	11.1467
Prostaglandin E3	11.8214	11.8577	11.721	11.6266	12.0153	11.6527	12.0339	11.9285	11.8595	12.1548	11.7754	11.7713	12.2242	11.6658	12.3953	12.1126	11.9125	12.0956	11.9796	12.0723	11.7321	11.9359	11.6818	11.8646	12.0674	12.0146	11.739	11.8623	11.7208	11.6178	12.1403	11.6449	11.6561	12.0005	11.7451	12.2197	11.3074	11.1052	12.0719	11.8748	12.2676	11.8831	14.9958	11.8254	10.4785	12.4587	11.2035	12.4321	12.5904
[truncated: 109 more rows]
[truncated: 41 more columns]

## Sheet: exogenous_compounds
CompoundName	Median Peak Area (log2)	Median (CTRL)	Median (DM)	Median (DKD)	0.5x(DM+DKD)/CTRL	DKD/DM	CO01	CO02	CO03	CO04	CO05	CO06	CO07	CO08	CO09	CO10	CO11	CO12	CO13	CO14	CO15	CO16	CO17	CO18	CO19	CO20	CO21	CO22	CO23	CO24	CO25	CO26	CO27	CO28	CO29	CO30	DM01	DM02	DM03	DM04	DM05	DM06	DM07	DM08	DM09	DM10	DM11	DM12	DM13
[truncated: 132 more rows]
[truncated: 47 more columns]

[truncated: 1 more sheets: TOC]
