# Supplementary material for: Plasma Metabolome and Lipidome Associations with Type 2 Diabetes and Diabetic Nephropathy
Source: Metabolites. 2021 Apr 8;11(4):228. doi: 10.3390/metabo11040228 (PMC8069978; doi:10.3390/metabo11040228)
Supplement: Supplementary file 1 [file metabolites-11-00228-s001.zip › TableS3.xlsx]

## Sheet: pvalue
Metabolite	Age	Gender	Race	BMI	SBP (mmHg)	HbA1c (%)	eGFR (ml/min)	Creatinine (umol/l)	TC (mmol/l)	TG (mmol/l)	HDL (mmol/l)	LDL (mmol/l)
Adenosine 5'-monophosphate	5.03139e-06	0.0181031	0.00443797	0.0042323	0.00675412	6.29965e-11	0.000160904	0.910452	0.0393003	7.41588e-05	0.666962	0.581196
Ile-Leu	6.93626e-06	0.382443	0.319204	0.215681	0.498758	0.000654231	0.00119593	0.374014	0.035799	0.0427333	0.0678608	0.00417089
2-Naphthyl-D-alanine	1.10948e-05	0.180675	0.531806	0.369582	0.491095	0.0112227	8.42406e-05	0.0517425	0.313342	0.00737622	0.174437	0.0327318
3alpha,6alpha-Mannotriose	2.43359e-05	0.641776	0.0348254	0.301745	0.062626	5.91636e-06	1.97202e-06	0.0441366	0.989944	0.115656	0.651525	0.459767
Asymmetric dimethylarginine	2.46294e-05	0.576648	0.0255798	0.318109	0.199132	1.99915e-05	1.40211e-05	0.014979	0.803813	0.0167837	0.575212	0.406182
N-(2-hydroxybenzoyl)-Glycine	2.82148e-05	0.198792	0.143385	0.51439	0.0096273	0.000616426	0.000101649	0.0313617	0.459902	0.00708844	0.8101	0.0342793
Dehydroepiandrosterone sulfate	4.307e-05	0.0212114	0.142376	0.00238282	0.00141585	0.0015716	0.0506268	0.200245	0.855913	0.426688	0.906954	0.601279
2-Deoxy-D-glucose	5.8811e-05	0.0952571	0.00579537	0.121866	0.0985684	1.68139e-07	0.054428	0.508558	0.0623581	0.00852609	0.268752	0.46615
N,N-Dimethylarginine	9.16887e-05	0.303104	0.0110711	0.00476489	0.00943012	6.23036e-06	1.23554e-05	0.0666232	0.482112	0.0136631	0.176714	0.894929
2,3-Dinor-11beta-Prostaglandin F2alpha	0.000123394	0.785357	0.343292	0.817217	0.396776	0.0627147	1.73533e-05	0.0266733	0.17926	0.0977773	0.371794	0.0329057
1,3-Dimethylurate	0.000246833	0.218661	0.265032	0.573855	0.133991	0.000169219	6.68839e-06	0.0104976	0.124134	0.111506	0.363841	0.0219716
19(R)-Hydroxyprostaglandin B2	0.00028263	0.861688	0.431441	0.0333881	0.459037	0.205106	0.0866345	0.719716	0.334697	0.731361	0.867105	0.25386
Pantothenic acid	0.000396228	0.415864	0.574177	0.976741	0.402773	0.00127982	7.83343e-05	0.19074	0.14458	0.275009	0.425952	0.0163514
Trp-Met	0.000461772	0.561366	0.462919	0.44979	0.881633	0.00391677	3.13201e-06	0.00782191	0.10462	0.167529	0.236651	0.0302801
LPC 19:2	0.000589462	0.152173	0.538899	0.363462	0.120304	0.346936	0.157188	0.435934	0.16375	0.387985	0.757621	0.472057
6-Methyladenosine	0.000645826	0.0759138	0.546707	0.0500284	0.350574	0.00337455	0.0145882	0.428549	0.863647	0.00695206	0.369258	0.367131
Phenylacetylglutamine	0.000769415	0.962135	0.319733	0.115988	0.0841173	8.59968e-05	2.02004e-08	1.24148e-05	0.598173	0.115592	0.17195	0.20402
(3-Phenylpropionyl)glycine	0.000989121	0.838961	0.46549	0.730973	0.173477	0.00148507	1.35798e-05	0.0157602	0.861411	0.0425271	0.200056	0.502038
Glycan Man5-2AA	0.00104219	0.134954	0.159217	0.0241817	0.01007	4.49185e-05	0.0577246	0.265738	0.71395	0.0154798	0.905913	0.405774
gamma-Glutamylmethionine	0.00105845	0.00864528	0.224702	0.0122461	0.0348463	6.32514e-05	0.302416	0.0254102	0.318593	0.0907509	0.0974572	0.722154
17,20,21-Trihydroxypregn-1-ene-3,11-dione	0.00116622	0.226261	0.107757	0.226552	0.191754	0.000292	3.89402e-05	0.123535	0.529817	0.427043	0.480367	0.312652
alpha-L-Glu-L-Tyr	0.00119673	0.479396	0.0156238	0.189818	0.215778	0.00735284	0.00938444	0.557108	0.635742	0.019863	0.663618	0.0776541
N4-Acetylsulfamethazine	0.00128439	0.335771	0.631587	0.381625	0.721259	0.0502858	1.30622e-05	0.000618009	0.678593	0.0126639	0.225221	0.140324
1,7-Dimethyluric acid	0.00170832	0.537139	0.426013	0.704354	0.340441	0.00762422	0.00112464	0.121706	0.0559548	0.854424	0.828037	0.0321522
3-Indoxyl sulfate	0.00212033	0.0672747	0.0997895	0.639631	0.230103	0.67956	0.00560092	0.00294819	0.465345	0.552848	0.0996016	0.243138
PyroGlu-Pro	0.00219907	0.841266	0.205535	0.486037	0.088849	0.00246583	3.82559e-06	0.000498725	0.0989933	0.853534	0.825833	0.0432188
Pyridoxal	0.00223178	0.702192	0.437685	0.69774	0.196916	0.00762843	0.000986916	0.130089	0.359868	0.231758	0.691488	0.0846316
Galacturonic acid	0.00230775	0.617369	0.163298	0.130882	0.0775818	3.41097e-06	8.01446e-05	0.164819	0.251498	0.394723	0.752129	0.120371
PE 38:6e	0.00233966	0.229417	0.386774	0.786127	0.183494	0.183214	0.133118	0.14891	0.854998	0.802284	0.835666	0.826072
Indolelactic acid	0.00238013	0.0863686	0.183607	0.851157	0.212216	0.170298	0.00745751	0.000352448	0.0858108	0.580253	0.293082	0.0447584
Estrone glucuronide	0.00246796	0.547085	0.416148	0.958446	0.123642	0.0150101	2.12845e-05	0.127739	0.432763	0.19787	0.909746	0.656126
PA 16:0	0.00274579	0.324456	0.0353528	0.351689	0.383327	0.671742	0.65803	0.861556	0.128079	0.106871	0.229399	0.409842
D-Pyroglutamic acid	0.00283247	0.745475	0.629598	0.203161	0.269219	0.00928979	0.0371917	0.90588	0.240047	0.0934609	0.339468	0.029662
PI 35:2	0.00283956	0.209125	0.935381	0.448918	0.925261	0.592886	0.034357	0.887347	0.730254	0.419026	0.402552	0.214731
N-Fructosyl phenylalanine	0.00300978	0.980674	0.0360914	0.0151207	0.0998543	0.00119098	0.0541338	0.430637	0.859151	0.0153179	0.597886	0.426164
Glutamine	0.00323225	0.965448	0.257874	0.495488	0.0605778	0.0084757	5.68375e-10	2.82973e-07	0.887346	0.36269	0.355164	0.404219
Smiglaside C	0.00360973	0.343667	0.112091	0.442478	0.817154	0.0354528	0.000504061	0.0174163	0.133343	0.0661204	0.133609	0.018635
13,14-Dihydro-15-keto-tetranor prostaglandin F1beta	0.00364561	0.706388	0.440449	0.931975	0.159024	0.00762855	0.00972607	0.525987	0.274136	0.144254	0.892495	0.625717
PE(18:1/9-HODE)	0.00365372	0.691693	0.614148	0.679908	0.0202589	0.393293	0.259451	0.901623	0.730357	0.573568	0.395167	0.637336
N-Fructosyl isoleucine	0.00365881	0.96612	0.0263446	0.00138374	0.0566141	1.99361e-06	0.0276217	0.643726	0.59212	0.000330152	0.306171	0.529145
3,4-Dihydroxy-L-phenylalanine	0.00400454	0.980999	0.0663875	0.0286228	0.86379	0.0059818	0.0373384	0.754988	0.820943	0.0372705	0.0324783	0.316596
Glu-Val	0.00409905	0.237852	0.145527	0.0711095	0.050709	2.17395e-05	0.0100719	0.823934	0.480281	0.0241752	0.827956	0.896784
Cystine	0.00421541	0.0111857	0.0177922	0.154241	0.0117557	5.12973e-05	0.00363431	0.973558	0.0923634	0.129444	0.619117	0.268341
Feruloyl quinic acid	0.00435482	0.467002	0.126471	0.424658	0.302745	0.0102797	6.01018e-06	0.00597612	0.121702	0.0884366	0.259707	0.012624
PE 36:5e	0.00443015	0.974882	0.198009	0.859594	0.112254	0.228964	0.250678	0.387696	0.125694	0.951829	0.129499	0.204942
15(R),19(R)-Hydroxyprostaglandin F1alpha	0.00443105	0.645943	0.308654	0.530097	0.829642	0.0806856	0.142024	0.980275	0.691935	0.291312	0.993934	0.724077
6,7-Dimethoxy-4-methylcoumarin	0.0045868	0.346076	0.393803	0.422582	0.696886	0.192538	0.00389382	0.0166039	0.294407	0.519203	0.215326	0.204487
Sucrose	0.004622	0.329772	0.000102194	0.105474	0.0195578	9.68557e-09	0.000109615	0.214429	0.467112	0.00398336	0.632119	0.676291
Indoxyl sulfate	0.00514908	0.399221	0.213323	0.844316	0.462712	0.416222	7.29693e-05	1.67957e-05	0.531281	0.972045	0.873411	0.732481
5alpha-Androstan-17beta-ol-3-one	0.0051979	0.272438	0.282887	0.370906	0.0447087	0.00305477	0.00093409	0.373778	0.860999	0.86087	0.786957	0.968787
LPC O-16:0	0.00521691	0.855557	0.38023	0.219996	0.165523	0.00820913	0.00737565	0.300983	0.28856	0.15045	0.607797	0.0369957
Phe-Pro	0.00603322	0.53609	0.576768	0.153624	0.0808933	0.124591	0.250595	0.474894	0.130353	0.0931704	0.168466	0.460877
8-iso-15-Ketoprostaglandin F2alpha	0.00643006	0.535752	0.0946953	0.0376078	0.737235	0.000496757	0.00511884	0.158682	0.906751	0.00166458	0.997365	0.0917131
5alpha-Pregnan-3alpha-ol-11,20-dione	0.0066187	0.0287748	0.859543	0.0469574	0.0179142	0.042589	0.163035	0.383476	0.0664644	0.347502	0.28904	0.0947479
5-Androsten-3beta-ol-17-one	0.00678003	0.0262443	0.0652771	0.0847964	0.0312807	0.0187111	0.751438	0.0052584	0.393841	0.411704	0.29758	0.729137
Malonyltryptophan	0.006782	0.0752822	0.379955	0.544217	0.553375	0.0292995	0.000145032	0.00128327	0.434468	0.00525826	0.19375	0.139863
13,14-Dihydro-15-ketoprostaglandin E2	0.00723803	0.960033	0.733575	0.340234	0.860689	0.0850059	0.0806616	0.482207	0.307882	0.550674	0.93621	0.102669
LPC 19:0	0.00760273	0.448626	0.299743	0.0105997	0.0991577	0.00107271	0.00241554	0.0573882	0.348692	0.0100983	0.214758	0.025807
Adenosine 5'-diphosphate	0.00847497	0.0423489	0.0919248	0.093837	0.904972	1.52165e-06	0.0534382	0.894327	0.141472	0.0339455	0.261551	0.751204
Palmitamide	0.00963353	0.243257	0.336207	0.647826	0.0135372	0.0667094	0.129011	0.639936	0.666323	0.695919	0.95647	0.31146
trans-Zeatin	0.00983371	0.763996	0.151001	0.594791	0.24297	0.00728646	1.32341e-06	0.00567678	0.740524	0.00565273	0.0779988	0.118239
Adenosine_Diphosphate	0.0103839	0.00290948	0.0298901	0.291797	0.434029	5.58075e-05	0.139869	0.574862	0.0198551	0.0452563	0.19677	0.21382
PE 34:5e	0.0104264	0.74829	0.392408	0.788436	0.272602	0.905872	0.122434	0.741837	0.771504	0.135942	0.646787	0.401501
PA 38:7	0.0105392	0.892105	0.284798	0.862837	0.886165	0.965664	0.0383963	0.340418	0.798033	0.224254	0.069906	0.595895
11-Deoxy-16,16-dimethylprostaglandin E2	0.0116015	0.0938013	0.00230738	0.0870952	0.978478	0.00133361	0.215421	0.01357	0.845567	0.942127	0.570463	0.606988
LPC 24:1	0.0124605	0.533897	0.398742	0.245818	0.0166176	0.000109545	0.00162613	0.0331132	0.947966	0.524074	0.560005	0.741115
4-Pyridoxic acid	0.0127127	0.661873	0.910498	0.849657	0.270693	0.00330444	0.0286538	0.662223	0.440964	0.390209	0.910402	0.143541
12-Hydroxydodecanoic acid	0.0127316	0.160593	0.0599924	0.61271	0.0146895	0.122477	0.993503	0.65794	0.332151	0.789636	0.540001	0.127346
PE 38:7e	0.0129734	0.656993	0.594628	0.973332	0.266289	0.0995945	0.0866921	0.791738	0.938799	0.861732	0.872565	0.880334
Aspartate	0.0132029	0.834522	0.640359	0.9992	0.736438	0.872467	0.479532	0.824945	0.659976	0.63199	0.840358	0.884002
Ser-Leu	0.0139276	0.391925	0.619864	0.275488	0.758374	0.00860979	0.00889629	0.25424	0.486781	0.0624731	0.742732	0.928738
17-Phenyl trinor prostaglandin F2alpha methyl ester	0.0141188	0.678284	0.596143	0.543256	0.277959	0.263055	0.232622	0.964545	0.566375	0.561569	0.607721	0.914578
SM d34:1	0.0144657	0.858874	0.856604	0.482064	0.255852	0.00235891	0.0234113	0.163765	0.271694	0.230844	0.788568	0.346323
PE 36:4e	0.0146944	0.285589	0.233077	0.667348	0.397922	0.421062	0.496985	0.356471	0.211083	0.804107	0.108193	0.341826
2'-Deoxyguanosine 5'-triphosphate	0.0147803	0.00813303	0.0023384	0.0928616	0.0900009	6.30332e-07	0.0356704	0.569682	0.0550953	0.0057147	0.255187	0.383967
AcetylPhenylalanine	0.015121	0.165338	0.590871	0.164096	0.049096	0.384432	0.00842849	0.00863657	0.862717	0.0966453	0.671853	0.33751
N-Fructosyl tyrosine	0.015846	0.48028	0.0466338	0.122612	0.0228112	0.00354181	0.0141444	0.420929	0.504068	0.0125134	0.702579	0.844911
3-oxo-cholest-4-en-26-oic acid	0.016123	0.0617221	0.269795	0.356693	0.0828117	0.103179	0.0975048	0.941353	0.564413	0.740471	0.324553	0.260662
Palmitelaidic acid	0.0162129	0.300952	0.565186	0.997083	0.563938	0.00472392	1.55098e-05	3.30221e-05	0.654467	0.36378	0.97544	0.258952
15-OxoEDE	0.0181059	0.889514	0.217319	0.0267704	0.000963284	0.488763	0.00416081	0.104698	0.429929	0.519047	0.440148	0.483686
Harman	0.0182328	0.206082	0.021139	0.686024	0.457425	0.411635	0.014551	0.904963	0.870728	0.259183	0.241932	0.818004
3-Hydroxycapric acid	0.0184556	0.346489	0.812582	0.682592	0.238304	0.34178	0.656571	0.531878	0.727633	0.52508	0.735248	0.602426
Cyclo(Leu-Pro)	0.0189364	0.42146	0.430805	0.680327	0.530095	0.0200228	0.015519	0.241434	0.15718	0.0701081	0.226588	0.0368741
Quinic acid	0.0189655	0.470705	0.497113	0.315698	0.127488	0.0396984	0.013712	0.0753637	0.615727	0.142546	0.212749	0.226768
2,3-Dinor prostaglandin E1	0.0190075	0.814104	0.414116	0.917379	0.874159	0.170852	0.167905	0.651097	0.213288	0.239283	0.946239	0.467058
N-Palmitoylglycine	0.0190416	0.366222	0.361468	0.144542	0.1921	0.0326661	0.00208252	0.317361	0.726276	0.426435	0.81099	0.429513
N-Formylmethionine	0.0190755	0.448184	0.413482	0.0472241	0.407364	0.13607	0.0948982	0.606615	0.263923	0.172534	0.648607	0.351986
9S,15S-Dihydroxy-5Z,13E-prostadienoic acid	0.019115	0.309398	0.499318	0.394951	0.48426	0.0113796	0.756592	0.764001	0.816105	0.898627	0.303105	0.671944
PE(P-16:0/18:1)	0.0198412	0.703797	0.0695561	0.81496	0.23248	0.287678	0.466758	0.299238	0.120111	0.821486	0.0658007	0.272376
Asp-Leu	0.01986	0.537136	0.0141922	0.0873081	0.0460985	0.00408362	1.77996e-07	6.60486e-05	0.302675	0.041052	0.852031	0.612266
p-Toluenesulfonic acid	0.0201202	0.449501	0.537528	0.206095	0.388171	0.106783	0.000113954	0.00386408	0.00382128	0.958318	0.0237839	0.00172792
7alpha,24(S)-Dihydroxy-4-cholesten-3-one	0.0202661	0.495093	0.00772525	0.267623	0.863994	0.00106083	0.147601	0.622707	0.1029	0.622866	0.883198	0.0647762
2',4'-Dihydroxyacetophenone	0.020443	0.129876	0.573391	0.949817	0.374944	0.0314468	0.000315593	0.0564867	0.232692	0.042156	0.207157	0.0104266
His-Phe	0.0206719	0.998082	0.0605935	0.560896	0.41855	0.0102072	0.00144028	0.0235252	0.329417	0.0728798	0.320099	0.0532448
Bicyclo-prostaglandin E2	0.0217987	0.414425	0.147874	0.00935909	0.916525	0.0155193	0.304261	0.582446	0.518337	0.227886	0.923699	0.844143
DG(18:0/18:2)	0.0218933	0.515286	0.68983	0.41062	0.44019	0.0922956	0.92405	0.0371673	0.577251	0.407433	0.164218	0.599117
Hyodeoxycholic acid	0.0224162	0.358104	0.147164	0.728619	0.695471	0.0123743	0.281771	0.70423	0.776888	0.402858	0.279926	0.672452
PE 36:6e	0.0231312	0.465806	0.23482	0.769383	0.713352	0.0684376	0.294783	0.352552	0.451324	0.404261	0.92652	0.651726
p-Coumaric acid	0.0232759	0.316658	0.608054	0.161017	0.398238	0.00653867	0.90227	0.034175	0.367312	0.00591862	0.234243	0.369124
PE 40:9e	0.0234722	0.841713	0.211583	0.772591	0.745651	0.115823	0.104958	0.914231	0.258074	0.941232	0.122997	0.472993
5-Methyl-5-phenylhydantoin	0.0239693	0.802056	0.59069	0.0754038	0.284188	0.271658	0.020429	0.0739054	0.749725	0.657006	0.705231	0.81213
Thromboxane B3	0.0242759	0.79284	0.838452	0.797779	0.00997939	0.0937263	0.108176	0.925662	0.928472	0.132974	0.909084	0.53613
Isoliquiritigenin	0.0254848	0.32454	0.999403	0.845392	0.579285	0.191926	0.000991583	0.154599	0.89067	0.159597	0.614546	0.381664
16,16-Dimethylprostaglandin F2alpha	0.0255564	0.787234	0.142084	0.123696	0.833055	0.472768	0.143642	0.48237	0.968263	0.381984	0.565026	0.713756
Naringenin	0.0267141	0.885893	0.618441	0.136383	0.0586277	0.18497	0.00334844	0.0937887	0.254471	0.631567	0.474025	0.063702
LPE 20:4	0.0270452	0.984315	0.00403265	0.0187291	0.258485	0.00106161	0.119496	0.760057	0.598589	0.00196105	0.152263	0.999906
9S,11R-Dihydroxy-15-oxoprostanoic acid	0.028007	0.843918	0.117896	0.499095	0.775236	0.0633018	0.0980755	0.758932	0.453379	0.340556	0.976698	0.884028
PE 40:8e	0.0292845	0.47052	0.354299	0.588999	0.174602	0.0336665	0.432355	0.11928	0.887032	0.615945	0.7281	0.800437
9-Deoxy-9-methylene Prostaglandin E2	0.0302648	0.75396	0.144662	0.214224	0.0212606	0.0445652	4.97364e-05	0.00400102	0.742067	0.0747951	0.239477	0.221373
PE(P-16:0/18:3)	0.030714	0.75907	0.483373	0.60999	0.411926	0.516007	0.197328	0.835995	0.65873	0.843334	0.00970282	0.869144
Glu-Val-Phe	0.0308322	0.820658	0.131726	0.437547	0.740419	0.00288	3.3717e-05	0.000683507	0.708172	0.127308	0.72724	0.325692
3-Oxo-1,8-octanedicarboxylic acid	0.0314059	0.560375	0.72767	0.472344	0.415601	0.0521007	0.195625	0.402212	0.584838	0.176834	0.963247	0.894213
Oleyloxyethylphosphorylcholine	0.0316318	0.137732	0.597421	0.240068	0.368594	0.302291	0.0131421	0.227359	0.186844	0.96937	0.429838	0.241716
2-Thio PAF	0.0335428	0.411342	0.112323	0.316394	0.274769	0.04431	0.3255	0.351235	0.0971234	0.267139	0.966696	0.160776
Cer-NDS d18:0/16:0	0.0346399	0.550096	0.120715	0.0493427	0.0340937	0.213483	0.262867	0.922872	0.349906	0.120393	0.82588	0.789145
1H-Indole-3-propanoic acid	0.0347205	0.966054	0.0412813	0.00751757	0.0386337	0.00658689	0.893376	0.0841706	0.920721	0.0184462	0.497739	0.264387
PC 32:1	0.0347692	0.832741	0.833002	0.856531	0.497169	0.151135	0.0636743	0.710064	0.633676	0.822122	0.796455	0.414939
N,N-Dimethyl-L-valine	0.0347949	0.0321668	0.533911	0.390293	0.0871756	0.0442377	0.0209462	0.516355	0.220662	0.842453	0.289432	0.317475
Harmine	0.0356533	0.730483	0.0717542	0.565727	0.123449	0.00100153	0.175228	0.900455	0.580729	0.176595	0.786438	0.290659
LPE 20:3	0.0369722	0.87693	0.0441317	0.0682592	0.898884	0.0789758	0.157837	0.573676	0.801044	0.0794017	0.748504	0.389793
PA 34:2	0.0372906	0.675202	0.0884544	0.290025	0.58564	0.275651	0.807811	0.737619	0.901081	0.911209	0.852019	0.869255
Lysine	0.0376937	0.291001	0.516907	0.651838	0.78648	0.00441575	0.0382868	0.530514	0.839595	0.503038	0.364898	0.228137
Suberic acid	0.03809	0.881933	0.81457	0.756895	0.783362	0.0244596	0.000510978	0.0489371	0.770825	0.0675694	0.844868	0.535449
3-Methylxanthine	0.038248	0.785267	0.0496088	0.831676	0.441126	0.0347379	0.00225401	0.118438	0.078193	0.735191	0.993414	0.0370794
9-cis-Retinal	0.039276	0.324377	0.79308	0.662028	0.206625	0.349367	0.000331572	0.000339376	0.793816	0.29168	0.614224	0.827785
Arginine	0.0402981	0.493861	0.738064	0.210948	0.753407	0.414473	0.0647063	0.0366141	0.540387	0.120986	0.641004	0.895187
Tryptophan	0.0411219	0.1469	0.325586	0.397735	0.354367	0.375189	0.0925803	0.656761	0.688803	0.67799	0.638311	0.498674
3-Methylglutaric acid	0.0415445	0.512196	0.511853	0.35107	0.152925	0.0177414	0.136114	0.459429	0.0287589	0.263063	0.976236	0.0500375
19(R)-Hydroxyprostaglandin F2alpha	0.0417332	0.258051	0.694816	0.702522	0.65095	0.0259092	0.0578979	0.0913226	0.901894	0.246837	0.404959	0.490797
5-Androsten-3beta,17beta-diol	0.0424563	0.000158805	0.100708	0.584677	0.0310638	0.256371	0.521118	0.0201728	0.573545	0.675214	0.446695	0.482364
5-hydroxy-1H-Indole-3-acetic acid	0.0429686	0.698952	0.843715	0.737712	0.114946	0.21322	0.0256206	0.361058	0.991749	0.727239	0.779088	0.748715
Lyso-PAF C-18	0.0434151	0.46706	0.30723	0.256027	0.256228	0.0917752	0.0125718	0.203869	0.361955	0.0685237	0.384878	0.0469812
11beta-Prostaglandin E1	0.0434477	0.628847	0.630883	0.369679	0.626345	0.270462	0.0131917	0.122511	0.976356	0.661696	0.8911	0.791326
Phe-Phe	0.0439123	0.0527447	0.0670322	0.356713	0.116008	0.273881	0.383622	0.174342	0.710039	0.921852	0.217595	0.785225
PC(O-16:0/22:6)	0.043948	0.175731	0.343436	0.854384	0.170374	0.302967	0.551787	0.262307	0.0800514	0.259042	0.497709	0.156234
PG 32:1	0.0448552	0.701065	0.748177	0.53412	0.278632	0.500749	0.920207	0.0825641	0.395147	0.620182	0.596964	0.367871
PMeOH 32:1	0.0450385	0.445284	0.660987	0.736184	0.448869	0.196261	0.387048	0.936659	0.903451	0.955473	0.498168	0.954438
PE 32:0	0.0453929	0.786166	0.378205	0.92248	0.295813	0.523545	0.241368	0.966321	0.807206	0.475547	0.442001	0.76702
15(R)-Prostaglandin D2	0.0466672	0.0786515	0.122269	0.931211	0.436918	0.0229035	0.022088	0.110461	0.0614283	0.0785307	0.599771	0.00203308
2,3-Dinor-11beta prostaglandin F2alpha	0.0467046	0.437735	0.752759	0.700421	0.624849	0.0569318	0.00224877	0.0317404	0.389763	0.601883	0.528985	0.180293
Ornithine	0.0468194	0.0428968	0.587159	0.89402	0.789015	0.361482	0.0172418	0.350233	0.149923	0.468031	0.0647398	0.165205
Urea	0.0470671	0.521756	0.256815	0.111542	0.97527	0.00030587	0.000822845	0.032966	0.258212	0.144233	0.224306	0.013487
2,5-Dihydroxybenzoate	0.049815	0.487127	0.0512309	0.124932	0.452068	0.596453	0.00118162	0.0232525	0.23106	0.835105	0.329332	0.278068
17-Trifluoromethylphenyl-13,14-dihydro trinor prostaglandin F1alpha	0.0513959	0.439563	0.632104	0.752657	0.909675	0.962938	0.670744	0.764519	0.968981	0.799094	0.904968	0.920807
Maltol	0.0530305	0.962539	0.441044	0.00566773	0.437491	2.74444e-07	0.0230549	0.642538	0.514878	0.141456	0.827156	0.848013
13,14-Dihydroprostaglandin F1alpha	0.0535094	0.0814572	0.686665	0.962474	0.769366	0.977452	0.339448	0.0809415	0.273331	0.674951	0.0497748	0.238704
PI 38:5	0.0538255	0.888063	0.994392	0.46745	0.989089	0.675812	0.0569093	0.524424	0.329035	0.537895	0.258871	0.176568
Enterolactone	0.0547257	0.723595	0.619819	0.0579642	0.141518	0.116101	3.13256e-05	0.00126435	0.519313	0.23316	0.69523	0.157776
N-Acetyl-L-tyrosine	0.0562703	0.674702	0.933598	0.575778	0.996793	0.0428457	0.0237603	0.17877	0.519311	0.407859	0.478538	0.73103
dl-beta-Phenyllactic acid	0.0570576	0.0169297	0.786696	0.845151	0.929747	0.232277	0.0212171	0.00357258	0.0632465	0.646733	0.282249	0.155107
11alpha-Hydroxytestosterone	0.058555	0.455872	0.87043	0.834959	0.189266	0.604416	0.947048	0.372195	0.200715	0.576057	0.830625	0.0957156
D-Fructose	0.0592353	0.416832	0.291808	0.919559	0.504629	0.00499705	0.0711422	0.981368	0.318131	0.250549	0.932802	0.086632
9S,15S-Dihydroxy-11-oxothromboxa-5Z,13E,17Z-trienoic acid	0.0601203	0.551169	0.0572225	0.426853	0.678855	0.51183	0.453652	0.657376	0.358802	0.523618	0.60715	0.308224
N-(2-Furoyl)glycine	0.0601862	0.3162	0.530211	0.584799	0.437153	0.236365	1.8319e-06	7.52299e-05	0.141278	0.0396225	0.151167	0.0139825
17alpha-Hydroxyprogesterone	0.0609514	0.131002	0.786715	0.151115	0.736799	0.0048372	0.230985	0.0999046	0.685406	0.0697663	0.261674	0.529588
Prostaglandin C2	0.0621015	0.733772	0.223701	0.385173	0.10662	0.0510678	0.000852733	0.171747	0.723344	0.429673	0.397802	0.797085
LPE 18:1	0.0634337	0.337197	0.00358786	0.935911	0.713853	0.00218239	0.378121	0.516343	0.896843	0.571593	0.758963	0.808816
PE 39:2	0.0644797	0.367766	0.913875	0.394296	0.146508	0.433694	0.11241	0.847692	0.95877	0.165178	0.641448	0.642407
16-Phenyl tetranor prostaglandin E1	0.0644983	0.759475	0.698284	0.801501	0.496571	0.653834	0.0162527	0.106598	0.790212	0.532025	0.999847	0.863058
CerP(d15:1/16:0)	0.0652975	0.75142	0.552429	0.0623687	0.515761	0.217022	0.0985674	0.320788	0.543736	0.625216	0.297139	0.381662
3-Dehydroepiandrosterone sulfate	0.065911	0.544746	0.671829	0.137593	0.21913	0.00903832	0.304953	0.120496	0.806389	0.357857	0.957242	0.432462
6-Aminocaproic acid	0.0659539	0.0725731	0.242366	0.158324	0.0864861	0.663529	0.97992	0.491234	0.151236	0.970041	0.597065	0.0866721
2-Methoxycinnamic acid	0.0666718	0.858129	0.584672	0.86437	0.0215228	0.32255	0.0225628	0.0914108	0.0619433	0.957618	0.43421	0.023611
PEtOH 38:5	0.0676071	0.848368	0.516947	0.596897	0.172952	0.479582	0.869129	0.0516164	0.764595	0.944697	0.64234	0.677363
Androsterone sulfate	0.06828	0.230987	0.593243	0.0724049	0.117483	0.000727474	0.439865	0.00568211	0.172615	0.531089	0.753912	0.0190281
PMeOH 36:5	0.0683068	0.713233	0.362171	0.883487	0.39125	0.587219	0.443476	0.996296	0.796288	0.319349	0.405097	0.359333
Conjugated linoleic Acid (10E,12Z)	0.0685049	0.634898	0.88462	0.738433	0.341535	0.0900594	0.0230084	0.151224	0.698078	0.639441	0.841718	0.713485
cis-7-Hexadecenoic acid	0.0685828	0.643897	0.846355	0.570436	0.532152	0.0379637	0.022141	0.180395	0.757631	0.639615	0.917322	0.787735
PA 34:1	0.0697718	0.345588	0.0440372	0.661298	0.154984	0.711059	0.880091	0.255025	0.897579	0.529561	0.617662	0.862115
1,2-Di-(9Z-octadecenoyl)-sn-glycero-3-phosphoserine	0.069931	0.292868	0.746945	0.73353	0.95111	0.0352289	0.459157	0.324554	0.722495	0.338664	0.90481	0.480428
Caffeic acid methylester	0.070596	0.0335131	0.335233	0.418286	0.642563	0.039418	0.00435968	0.020056	0.228045	0.00876243	0.212039	0.0103352
Pro-Val	0.0712852	0.45289	0.620588	0.662486	0.106075	0.0087774	6.53839e-05	0.00656768	0.236151	0.842523	0.709257	0.0424172
3-Methylcytidine	0.0715655	0.0214253	0.906737	0.90217	0.642719	0.00783376	0.0627567	0.0865096	0.794226	0.212828	0.765047	0.585944
CerP(d18:0/16:0)	0.071622	0.670541	0.871559	0.648559	0.860828	0.606177	0.671533	0.961738	0.582938	0.924181	0.929378	0.395033
N-Acetyltryptophan	0.0726747	0.0269262	0.132834	0.514794	0.209971	0.417226	0.0092413	0.000294687	0.948122	0.00385277	0.00287117	0.569093
Pyridoxine	0.0730836	0.264108	0.614416	0.947683	0.0931523	0.243935	0.010965	0.133204	0.3206	0.0384511	0.65882	0.921645
Prostaglandin B3	0.0735785	0.66354	0.651259	0.147664	0.894229	0.0412608	0.647797	0.472967	0.96317	0.278929	0.271778	0.285752
15(R)-15-Methylprostaglandin F2alpha methyl ester	0.0736513	0.887863	0.275466	0.217786	0.826142	0.593209	0.567261	0.527966	0.916317	0.116583	0.160124	0.355037
OxPI 36:1+3O	0.0737352	0.949372	0.896528	0.8317	0.888259	0.849087	0.041445	0.450677	0.0807607	0.548455	0.221486	0.163211
Ala-Ala	0.0739458	0.251283	0.468856	0.919102	0.865096	0.804913	0.247525	0.511007	0.98368	0.253522	0.362144	0.350326
Cholenic acid	0.0753956	0.508147	0.662185	0.145245	0.894843	0.779179	0.990095	0.702041	0.204275	0.607866	0.400382	0.141638
6alpha-Mannobiose	0.0754414	0.235088	0.872581	0.0768587	0.661072	0.237902	0.151821	0.945007	0.00344928	0.0324471	0.731292	0.0127124
12,13-EpOME	0.0758713	0.340139	0.0692896	0.652495	0.716269	0.739892	0.837109	0.53873	0.288274	0.775229	0.0412185	0.41664
13-KODE	0.0769306	0.63591	0.936764	0.517116	0.743913	0.0715146	0.000684505	0.00539296	0.99662	0.697	0.715739	0.940093
LPE 18:3	0.0779023	0.951742	0.00267387	0.419948	0.90582	0.0736726	0.423688	0.893105	0.260449	0.39363	0.419858	0.224372
Val-Leu	0.0792229	0.236417	0.523038	0.119856	0.273353	0.00507481	0.0880003	0.36346	0.839269	0.0543155	0.404331	0.530422
LPE 22:5	0.0796009	0.43811	0.00830806	0.899525	0.629807	0.0385006	0.937615	0.203678	0.931564	0.379959	0.894646	0.916854
PI 36:1	0.0802014	0.837406	0.629838	0.857591	0.429365	0.303399	0.381477	0.515692	0.896014	0.664655	0.750397	0.621863
(8S,9S,10R,13S,14S,17S)-17-acetyl-10,13-dimethyl-1,2,6,7,8,9,11,12,14,15,16,17-dodecahydrocyclopenta[a]phenanthren-3-one	0.080627	0.15066	0.553993	0.95046	0.437453	0.0118787	0.19771	0.699075	0.935417	0.0692651	0.453687	0.239019
2-(8-hydroxyoctyl)-6-methoxybenzoic acid	0.0812652	0.829763	0.657012	0.494168	0.0357904	0.219159	0.225223	0.768959	0.330097	0.556142	0.935154	0.431992
PC 36:3e	0.0815073	0.584942	0.0297028	0.798585	0.337606	0.15618	0.552384	0.846871	0.169841	0.856446	0.852538	0.108261
18:1 PI(3,4,5)P3	0.081832	0.318594	0.430858	0.12627	0.0803292	0.0442401	0.177355	0.353191	0.878133	0.441519	0.94913	0.938078
PMeOH 32:2	0.0823451	0.71539	0.75229	0.983586	0.392543	0.999284	0.842336	0.0336985	0.730718	0.5526	0.586112	0.803028
Tropic acid	0.0832032	0.298782	0.0746217	0.76831	0.376482	0.00696618	0.174593	0.583925	0.906826	0.787451	0.192706	0.583345
16,16-Dimethylprostaglandin E1	0.0834846	0.469281	0.0804283	0.455076	0.793993	0.812398	0.562285	0.26771	0.59512	0.604232	0.792964	0.618256
10-Hydroxydecanoate	0.0836341	0.361702	0.35552	0.554528	0.20186	0.457754	0.883128	0.89856	0.54183	0.882333	0.933673	0.370286
Glu-Phe	0.0842314	0.0956742	0.330185	0.680068	0.48618	0.363998	9.13476e-05	1.13313e-05	0.811653	0.180026	0.145284	0.964589
14-methyl-Pentadecanoic acid	0.0845885	0.207206	0.0957275	0.254179	0.298294	0.40755	0.911695	0.150401	0.28966	0.372761	0.160981	0.471019
Propionylcarnitine	0.0854403	0.932437	0.150466	0.0317549	0.119819	0.089912	0.0849015	0.13078	0.60152	0.099713	0.0567509	0.388073
Trehalose	0.0856478	0.808973	0.131506	0.791758	0.7269	0.828821	0.551061	0.977646	0.664691	0.452743	0.794257	0.993152
cis-7-Hexadecenoic acid methyl ester	0.087119	0.0386627	0.857295	0.482746	0.743531	0.173571	0.542511	0.106123	0.546424	0.489919	0.832458	0.693921
Asp-Tyr	0.0875885	0.864417	0.655012	0.994344	0.360522	0.00785546	0.00665109	0.234277	0.774036	0.338457	0.914686	0.460147
Caffeine	0.0876307	0.802516	0.608507	0.0734581	0.46585	0.105545	0.213137	0.700265	0.315532	0.829047	0.214359	0.203958
12-epi-Leukotriene B4	0.087727	0.377697	0.00500729	0.197533	0.987257	0.0538278	0.00731071	0.0229911	0.0160918	0.240353	0.311683	0.00407231
Cer-NS d18:1/16:0	0.0880939	0.155867	0.173035	0.281115	0.121256	0.99144	0.176358	0.635458	0.448267	0.536602	0.437731	0.766021
9S-Hydroxy-10E,12Z,15Z-octadecatrienoic acid	0.0886112	0.249338	0.814098	0.867278	0.878661	0.626216	0.1799	0.0493783	0.757222	0.270869	0.107167	0.734765
LPC P-18:0	0.0895247	0.419296	0.507502	0.0852359	0.480928	0.0310914	0.022412	0.176375	0.37974	0.038352	0.0972579	0.0363883
Aspartic acid	0.0896286	0.986788	0.882849	0.457978	0.0625862	0.0746463	0.00967167	0.271656	0.0918065	0.0245357	0.693802	0.470465
5(Z),8(Z),11(Z)-Eicosatrienoic acid methyl ester	0.0896356	0.140477	0.25167	0.278767	0.809407	0.417103	0.411168	0.6169	0.951789	0.86102	0.630552	0.733408
PA 21:0	0.0900421	0.895748	0.108378	0.477109	0.652435	0.421556	0.744064	0.839473	0.6195	0.131271	0.232928	0.235876
N,N-Dimethyldodecylamine N-oxide	0.0919428	0.389335	0.976794	0.33842	0.529419	0.0976136	0.129506	0.746015	0.387555	0.897925	0.110221	0.605671
1,7-Dimethylxanthine	0.0928248	0.441701	0.563053	0.157064	0.557627	0.158232	0.17699	0.956838	0.313421	0.816859	0.310056	0.21421
PE(18:0/9-HODE)	0.0947796	0.315684	0.0801409	0.599383	0.0385707	0.360182	0.466094	0.257614	0.65505	0.738217	0.609651	0.549355
PE 40:8	0.0950881	0.706543	0.0186743	0.322746	0.179931	0.0285771	0.12525	0.134601	0.721959	0.183958	0.615324	0.975288
Methyl 3-acetoxy-16-hydroxy-4,4,8,12,16-pentamethyl-15,17,19-trioxoandrost-11-ene-14-carboxylate	0.0954942	0.784436	0.690356	0.745603	0.387842	0.182559	0.0400196	0.0736631	0.187809	0.191545	0.292429	0.0270933
PE 36:2	0.0958736	0.800182	0.290463	0.872583	0.585282	0.938196	0.520429	0.973444	0.762509	0.33434	0.287445	0.574127
LPA 19:0	0.101144	0.547823	0.896958	0.546605	0.0460603	0.111469	0.875373	0.184205	0.695355	0.797624	0.317837	0.684571
SM d34:2	0.101164	0.159361	0.867223	0.435023	0.592318	0.161223	0.0360236	0.00370661	0.613156	0.277816	0.303778	0.289065
Liquiritigenin	0.101323	0.676622	0.647869	0.466937	0.0245103	0.0395649	0.204885	0.726737	0.198103	0.663269	0.59064	0.0608573
LPC 23:0	0.102287	0.16612	0.0573666	0.944173	0.942987	0.885476	0.712174	0.0649225	0.876683	0.702876	0.294415	0.672826
PEtOH 34:1	0.103159	0.490774	0.617939	0.641716	0.0605386	0.345615	0.866133	0.101264	0.427232	0.876921	0.678159	0.229147
PE(P-16:0/20:4)	0.10597	0.0435385	0.551603	0.538333	0.0850593	0.188686	0.16574	0.257198	0.150958	0.660324	0.110105	0.0745678
PE 42:10	0.10617	0.383501	0.260455	0.779124	0.335066	0.352964	0.622251	0.594904	0.703952	0.567926	0.653301	0.942922
Indole-3-acetic acid	0.106504	0.652713	0.344419	0.843005	0.58576	0.383268	0.301425	0.353308	0.603779	0.736676	0.812108	0.503284
Dodecamethyl-cyclohexasiloxane	0.106635	0.798762	0.773868	0.25167	0.478024	0.177553	0.522991	0.520409	0.482861	0.983765	0.88514	0.306707
12,13-DiHOME	0.10736	0.340405	0.881922	0.817804	0.895135	0.342544	0.688196	0.642609	0.498295	0.43226	0.610046	0.410072
14,15-EE-(5Z)-E	0.107442	0.0149981	0.0234432	0.603422	0.0124225	0.0765003	0.743295	0.116443	0.639728	0.861439	0.840861	0.514838
Glycan Man2a	0.1081	0.562527	0.38794	0.374978	0.0765981	0.154054	0.684538	0.965211	0.894154	0.599564	0.527848	0.362093
Ethyl vanillate	0.1088	0.259027	0.513891	0.62226	0.603669	0.19011	0.00281225	0.0633814	0.511644	0.0151417	0.0327557	0.134891
Hexosyl LPE 18:3	0.109016	0.959268	0.484702	0.955394	0.0362757	0.176139	0.725279	0.585517	0.655025	0.823444	0.978928	0.508278
PI 40:6	0.109431	0.728888	0.622217	0.937475	0.479753	0.359855	0.830958	0.246326	0.332105	0.659591	0.390883	0.741084
4-Methylumbelliferyl sulfate	0.109503	0.233146	0.531415	0.679505	0.587751	0.518469	0.11365	0.220455	0.00960785	0.913917	0.515344	0.00377642
Glycan Le-Y Tetra	0.10978	0.575357	0.226778	0.257073	0.181638	0.0812638	0.243549	0.605909	0.604137	0.122448	0.211798	0.533346
N-Cinnamoylglycine	0.111504	0.00651043	0.194353	0.701414	0.325377	0.41554	0.000306267	1.87588e-07	0.0722405	0.108585	0.00337835	0.0171603
Glu-Gln	0.111574	0.139194	0.931306	0.0717852	0.226193	0.220849	0.0565172	0.0334284	0.764827	0.00873374	0.0370648	0.0984702
Leu-Ile	0.111805	0.71172	0.0228023	0.706975	0.269908	0.165362	0.160837	0.299545	0.303174	0.983291	0.577635	0.171891
PC 28:0	0.112149	0.645855	0.00195408	0.685754	0.0227378	0.0834229	0.551369	0.00861071	0.570858	0.346582	0.385023	0.985692
FAHFA 18:1	0.113976	0.335754	0.350771	0.687255	0.593692	0.455564	0.266188	0.80191	0.558341	0.689508	0.746004	0.664039
5-Methyluridine	0.114563	0.209803	0.0271673	0.959073	0.217538	0.0598097	0.00739034	0.100076	0.337685	0.391608	0.334987	0.161293
FAHFA 19:0	0.114849	0.557175	0.95235	0.301009	0.619022	0.259262	0.0197845	0.167587	0.738798	0.814698	0.925324	0.866838
Glycan 6-Sialylgalactose	0.115049	0.323425	0.537663	0.575972	0.748423	0.401978	0.513818	0.358783	0.768973	0.155073	0.224145	0.624564
PE 40:6	0.116168	0.628059	0.399255	0.888346	0.830041	0.196346	0.210934	0.7976	0.183279	0.783339	0.359822	0.230314
Glycan 6'-Sialyl-N-acetyllactosamine	0.11625	0.980369	0.176259	0.303531	0.150469	0.0531197	0.55579	0.197218	0.564105	0.146326	0.306373	0.442601
PC 38:4	0.117903	0.397484	0.0379055	0.815169	0.140814	0.937866	0.554443	0.640993	0.257177	0.357428	0.207667	0.560993
PI 32:1	0.118275	0.910545	0.496686	0.275809	0.203858	0.840691	0.0874169	0.434464	0.258739	0.83583	0.712248	0.0814973
PyroGlu-Ile-Arg	0.118294	0.370462	0.334204	0.534148	0.730509	0.0345034	0.790068	0.243677	0.832892	0.768413	0.378602	0.930431
3-Methoxy-4-hydroxyphenylglycol sulfate	0.118824	0.811108	0.256207	0.585217	0.63718	0.850165	0.12226	0.175953	0.0277118	0.473001	0.902856	0.0121386
Glycan 3'-Sialyl Lewis X	0.120621	0.68097	0.460495	0.446379	0.249781	0.275384	0.741135	0.295604	0.902774	0.410037	0.186407	0.591507
PA 37:4	0.120871	0.698809	0.880315	0.820903	0.124091	0.659294	0.817502	0.524314	0.697456	0.559405	0.991796	0.907308
Ile-Glu	0.122025	0.508748	0.241358	0.683063	0.602545	0.103285	0.00463918	0.00114669	0.767971	0.100115	0.140972	0.857381
PA 38:4	0.124168	0.913845	0.0869634	0.343202	0.0521996	0.595368	0.657876	0.411667	0.0403446	0.160128	0.207345	0.139389
Methionine	0.124184	0.426003	0.510724	0.182592	0.0115296	0.00625321	0.121729	0.526557	0.890609	0.851095	0.836854	0.841765
PA 32:1	0.124581	0.0543044	0.553774	0.323324	0.294941	0.094264	0.936072	0.197997	0.261641	0.928718	0.11923	0.236997
3,7-Dihydroxy-3',4'-dimethoxyflavone	0.126993	0.00100897	0.0226564	0.0388109	0.0521957	0.012388	0.1359	0.136367	0.0472491	0.0786481	0.401468	0.250923
14,15-EET	0.128094	0.252684	0.11869	0.959804	0.134751	0.939353	0.39327	0.457629	0.662266	0.424917	0.60847	0.214702
Nepsilon-Methyl-L-lysine	0.129646	0.315577	0.546159	0.0570905	0.206678	0.0441197	0.00263989	0.0731923	0.313305	0.120661	0.0594292	0.292757
Indole-3-propionic acid	0.129871	0.624842	0.268722	0.513064	0.363165	0.0020055	0.000528788	0.0361338	0.120203	0.492507	0.365146	0.0253006
Adrenosterone	0.130102	0.320954	0.175585	0.93848	0.884829	0.931459	0.336314	0.534452	0.576417	0.718304	0.750099	0.482487
PC 30:0	0.132296	0.626565	0.576195	0.509498	0.13577	0.0496144	0.0812151	0.843785	0.454951	0.751889	0.929807	0.246874
LPE 22:6	0.133131	0.241541	0.467865	0.374362	0.0103199	0.163419	0.154884	0.46884	0.234584	0.0615402	0.889252	0.355361
alpha-Tocopherol	0.133382	0.390285	0.458028	0.660464	0.381492	0.562935	0.442657	0.301631	0.247752	0.348991	0.425371	0.29712
6-Ketoprostaglandin F1alpha	0.13493	0.265459	0.344756	0.846641	0.945591	0.000273474	0.0100428	0.212094	0.950465	0.101121	0.874902	0.452226
3-Phenyllactic acid C9H10O3	0.136051	0.0621161	0.300853	0.771027	0.347307	0.776316	0.12228	0.00306939	0.616044	0.661757	0.69238	0.428893
Resolvin E1	0.136452	0.134145	0.2714	0.149395	0.751918	0.329017	0.53172	0.55068	0.693025	0.919379	0.378634	0.741178
p-Hydroxyphenyllactic acid	0.137148	0.846264	0.827156	0.906013	0.475981	0.638996	0.0870045	0.0298265	0.580937	0.441392	0.683088	0.624706
1-O-hexadecyl-2-C-methyl-3-phosphatidylcholine	0.142907	0.725302	0.734723	0.133236	0.160597	0.0153506	0.0128746	0.228044	0.644139	0.0131781	0.784252	0.362451
PA 36:5	0.143045	0.280654	0.799656	0.403841	0.970983	0.736092	0.410773	0.71142	0.503155	0.555187	0.971868	0.275603
LPE 20:1	0.14401	0.329276	0.108292	0.678584	0.636575	0.291348	0.756371	0.867186	0.455804	0.901719	0.187503	0.626132
LPE 22:4	0.144165	0.851444	0.0695107	0.0314449	0.606176	0.0439208	0.627549	0.0645655	0.445531	0.0604608	0.756432	0.637577
SM d30:2	0.144317	0.0393417	0.00764115	0.82057	0.121779	0.320383	0.531473	0.0667444	0.968701	0.352751	0.646649	0.328952
PE 41:3	0.144399	0.349368	0.870628	0.826079	0.994665	0.856369	0.562407	0.489776	0.0246715	0.556756	0.363037	0.0591534
Prostaglandin I3	0.144686	0.836982	0.0559882	0.14575	0.574474	0.00653256	0.00329107	0.130944	0.454033	0.0384105	0.333686	0.130689
2,3-Dehydro-2-deoxy-N-Acetylneuraminic acid	0.144726	0.762409	0.238406	0.354228	0.202698	0.0793883	0.577465	0.193981	0.587695	0.159183	0.257213	0.43466
Bisphenol A bis(2,3-dihydroxypropyl) ether	0.145331	0.205252	0.137662	0.0419057	0.549609	0.000244396	0.493675	0.723992	0.882189	0.0256384	0.800929	0.0863973
3-Hydroxyphenylacetic acid	0.145658	0.413921	0.0310634	0.932294	0.247139	0.516097	0.905175	0.92124	0.87135	0.889473	0.863064	0.712668
alpha-CMBHC	0.146056	0.610333	0.691652	0.963687	0.448334	0.964298	0.391934	0.979312	0.538009	0.890469	0.219301	0.402139
9(S)-HpODE	0.146432	0.650468	0.332162	0.316446	0.1051	0.0913788	5.86771e-06	0.00976181	0.335942	0.147903	0.251162	0.375497
PE 38:4	0.146449	0.868062	0.276315	0.93624	0.426946	0.854439	0.18856	0.392449	0.364211	0.980997	0.604664	0.435246
Asp-Asp-Lys	0.146938	0.818223	0.739156	0.833684	0.372171	0.447534	0.339295	0.182358	0.477793	0.977949	0.127732	0.201707
PG 34:1	0.147046	0.911511	0.838304	0.866626	0.718895	0.989992	0.719775	0.771606	0.812107	0.521371	0.649194	0.860983
3beta-hydroxy-Delta(5)-steroid	0.147445	0.839445	0.000400167	0.00178018	0.849606	0.296464	0.0356968	0.315664	0.902829	0.555523	0.900003	0.854029
PA 35:4	0.148293	0.363283	0.7473	0.78219	0.7965	0.623318	0.7905	0.332952	0.635426	0.700496	0.933102	0.917576
12R-HETE	0.149644	0.878916	0.991971	0.956987	0.947852	0.0417984	0.0903552	0.556712	0.576596	0.633672	0.525336	0.557576
5-Hydroxy-3-indoleacetic acid	0.15018	0.923151	0.852879	0.65715	0.569169	0.336177	0.384186	0.129417	0.698906	0.523763	0.177221	0.66086
PE 30:0	0.150366	0.606671	0.660646	0.823195	0.664809	0.552645	0.472447	0.836172	0.59339	0.811578	0.546481	0.673321
3-Cyano-7-(diethylamino)coumarin	0.150638	0.774421	0.687191	0.770625	0.732597	0.7655	0.675618	0.93545	0.29844	0.327873	0.959353	0.107869
3alpha,7alpha,12alpha-Trihydroxycholestanoic acid	0.151344	0.165678	0.351892	0.830956	0.171954	0.826608	0.0203688	0.0070473	0.173356	0.913682	0.025984	0.344112
Dexpanthenol	0.152409	0.296161	0.794227	0.00336762	0.369723	0.019171	0.0525574	0.911057	0.183204	0.178559	0.727172	0.177955
2'-O-Methylinosine	0.152987	0.899678	0.885099	0.579638	0.564132	0.194123	0.341855	0.609114	0.73636	0.158142	0.383729	0.969481
delta-Undecalactone	0.153193	0.990509	0.462687	0.793864	0.555265	0.0737354	0.290893	0.570345	0.688009	0.998227	0.934728	0.816183
Linoleic acid ethyl ester	0.156529	0.433951	0.200658	0.00617263	0.537957	0.0440265	0.48936	0.171242	0.115417	0.259352	0.63023	0.195756
4-Androsten-17beta-ol-3-one sulfate	0.156853	0.203387	0.599006	0.262032	0.614366	0.0791895	0.0383994	0.121146	0.00748435	0.664605	0.952721	0.00243419
8-Iso-16-cyclohexyl-tetranor prostaglandin E2	0.157784	0.994535	0.529261	0.627332	0.120534	0.429909	0.488506	0.294498	0.0185737	0.272739	0.886094	0.0221265
PC 36:4e	0.158452	0.708458	0.629352	0.687761	0.745578	0.779321	0.998937	0.531708	0.025448	0.979346	0.0162043	0.0398937
alpha-Methyl-L-tyrosine	0.16137	0.233773	0.856282	0.716207	0.434856	0.152146	0.0098766	0.0413897	0.540143	0.149249	0.312764	0.16703
PC 36:4	0.163185	0.873728	0.474771	0.375064	0.71716	0.429919	0.51886	0.775548	0.261629	0.753509	0.358355	0.388018
Caffeic acid	0.163378	0.0876413	0.533303	0.925907	0.886162	0.496923	0.0432595	0.139902	0.496629	0.0202386	0.0167934	0.243088
PE(P-16:0/20:5)	0.163718	0.51953	0.180358	0.71695	0.485465	0.619054	0.814192	0.419024	0.549488	0.902907	0.848948	0.571552
LPA 20:3	0.164763	0.453566	0.121449	0.084647	0.145286	0.19385	0.958595	0.733475	0.587617	0.540733	0.493153	0.476688
Taurocholate	0.165351	0.949523	0.0286404	0.554164	0.254991	0.167505	0.0381602	0.217662	0.168584	0.867567	0.259995	0.203124
4,6-Androstadien-17beta-ol-3-one	0.166675	0.580263	0.861681	0.118632	0.300238	0.821898	0.233378	0.231463	0.414293	0.87461	0.609111	0.340412
PE 22:0	0.167064	0.783478	0.990412	0.0697176	0.165859	0.783304	0.761528	0.833271	0.504224	0.48768	0.291915	0.320925
Thiazolidine-4-carboxylic acid	0.167934	0.1233	0.132988	0.730687	0.549829	0.022572	0.0729557	0.181485	0.244358	0.0628486	0.898225	0.014637
4-methylene-2-Oxetanone	0.168792	0.128692	0.294097	0.151392	0.0177743	0.756805	0.0053861	0.0121392	0.789291	0.896442	0.825412	0.935431
Pro-Phe	0.169355	0.0279929	0.0429998	0.626088	0.260963	0.02969	0.0776343	1.01964e-07	0.405516	0.470456	0.0105053	0.481667
LPE 14:0	0.16986	0.612464	0.194684	0.490861	0.92212	0.152535	0.998541	0.188364	0.630039	0.882952	0.223245	0.406385
PMeOH 30:0	0.17075	0.60932	0.709589	0.952002	0.568734	0.712061	0.825484	0.888593	0.668109	0.41956	0.450217	0.740415
PE 38:7	0.17194	0.0970423	0.000804305	0.147849	0.585638	0.000499997	0.255472	0.913587	0.3876	0.0766861	0.568489	0.875044
9(11),16,(5alpha)-Pregnadien-3beta-ol-20-one	0.172736	0.107783	0.490461	0.00812052	0.0809494	0.352789	0.495856	0.0426571	0.633027	0.700048	0.391149	0.91265
9(S)-HpOTrE	0.172926	0.0605199	0.680002	0.159526	0.775829	0.0445784	0.358779	0.168962	0.813127	0.959916	0.646046	0.802826
LPE 16:1	0.173459	0.710582	0.166528	0.0791903	0.69659	0.715077	0.926402	0.338602	0.988042	0.00988212	0.219376	0.558419
9S,15S-Dihydroxy-11-oxo-5Z,13E,17Z-prostatrienoic acid	0.173467	0.283112	0.739641	0.608101	0.0960685	0.197369	0.115839	0.250301	0.537667	0.0932724	0.675248	0.172065
Prostaglandin E1 alcohol	0.177136	0.538817	0.255568	0.427302	0.167581	0.852053	0.0154116	0.3077	0.575746	0.784592	0.807837	0.845258
Leu-Pro	0.177395	0.0498329	0.41117	0.301568	0.979743	0.758217	0.963883	0.0121913	0.33264	0.295596	0.0315942	0.289725
PyroGlu-Phe	0.179935	0.953356	0.0559344	0.506703	0.678146	0.00986858	0.00399004	0.0232869	0.691222	0.52554	0.826923	0.340308
PMeOH 38:4	0.180045	0.648982	0.494679	0.487125	0.124142	0.282002	0.387686	0.935508	0.79949	0.979949	0.424011	0.845279
Betaine	0.180202	0.942397	0.33935	0.555856	0.777525	0.737312	0.0280215	0.128589	0.440543	0.782694	0.488857	0.378744
2,6-Dihydroxyacetophenone	0.181081	0.878735	0.99307	0.390885	0.580355	0.587144	0.605036	0.693952	0.634998	0.546631	0.571472	0.778455
SM 35:1	0.183762	0.989152	0.906735	0.421843	0.842829	0.228637	0.664264	0.489686	0.938434	0.481529	0.441878	0.628775
N-(Dodecanoyl)-sphing-4-enine	0.184657	0.662439	0.75017	0.246401	0.0274892	0.771326	0.430764	0.183246	0.739487	0.602734	0.218397	0.760267
trans-2-Hydroxycinnamic acid	0.184777	0.384249	0.935632	0.122862	0.110785	0.790377	0.84318	0.542658	0.639894	0.449271	0.987655	0.232867
PC 34:4	0.185606	0.637342	0.0814685	0.126293	0.0765837	0.0392969	0.327032	0.000840532	0.260745	0.640671	0.947375	0.520532
5-beta-Androstane-3-alpha,17-beta-diol	0.186314	0.000988232	0.0312169	0.0750248	0.0654008	0.0266998	0.00389669	9.94813e-11	0.0138524	0.405372	0.0993454	0.0314924
5alpha-Androstane-3,17-dione	0.186753	0.696431	0.703873	0.252297	0.105486	0.525695	0.305086	0.19132	0.331027	0.788338	0.896312	0.134277
1,3,7-Trimethyluric acid	0.187966	0.0962572	0.963195	0.166695	0.210438	0.315281	0.00160007	0.0566102	0.201771	0.925317	0.81017	0.168454
delta12-Prostaglandin D2	0.188963	0.552009	0.085191	0.263213	0.652778	0.105669	0.03199	0.00853839	0.586205	0.0774311	0.799963	0.950541
LPG 20:4	0.190693	0.405147	0.521308	0.666618	0.7017	0.215972	0.697096	0.75667	0.567995	0.810839	0.323462	0.542595
PMeOH 38:5	0.191456	0.940601	0.6086	0.862054	0.166164	0.773931	0.854149	0.688907	0.401077	0.68131	0.252536	0.730295
LPE 20:5	0.192488	0.705193	0.102242	0.823024	0.184811	0.585718	0.0473544	0.180172	0.517836	0.601932	0.97726	0.367681
2',3',4'-Trihydroxychalcone	0.193406	0.825305	0.411125	0.5443	0.774407	0.987966	0.86519	0.568726	0.67148	0.978062	0.515183	0.795589
Phenylalanine	0.194239	0.187616	0.13293	0.569837	0.626237	0.116329	0.704103	0.761306	0.874476	0.866688	0.76323	0.701164
4-Methylcinnamic acid	0.195019	0.00952999	0.732687	0.26109	0.499754	0.042574	0.783316	0.199607	0.0133788	0.522364	0.586177	0.00351559
Palmitoyl ethanolamide	0.197111	0.0497275	0.119493	0.260492	0.78933	0.184188	0.584938	0.15518	0.192736	0.860629	0.381955	0.1407
10(S),17(S)-DiHDoHE	0.197151	0.718818	0.0408623	0.456225	0.373992	0.215811	0.00692793	0.046406	0.269419	0.363792	0.466259	0.501183
Hexosyl LPE 16:0	0.197567	0.477472	0.804903	0.557145	0.736737	0.483263	0.910843	0.8083	0.624665	0.993347	0.457603	0.707069
PA 20:2	0.198456	0.335131	0.549464	0.481626	0.427494	0.27332	0.540565	0.741132	0.730599	0.5987	0.647638	0.549116
PE 38:5e	0.200507	0.859957	0.149759	0.914213	0.589892	0.901095	0.300424	0.021196	0.896098	0.998019	0.360096	0.787572
Docosahexanoic acid	0.200538	0.685921	0.500242	0.926738	0.996836	0.139828	0.27357	0.631999	0.650301	0.820664	0.657745	0.525629
13,14-Dihydro-15-ketoprostaglandin E1	0.202923	0.68944	0.858006	0.597984	0.524294	0.0180248	0.0306289	0.270125	0.617813	0.102481	0.929419	0.688233
Ile-Val	0.203824	0.591639	0.266552	0.644228	0.031212	0.671112	0.0826589	0.169468	0.952457	0.619093	0.600565	0.362886
13(S)-HpODE	0.205114	0.468632	0.957126	0.410477	0.457161	0.16818	0.00390436	0.0183223	0.820147	0.740992	0.799612	0.809043
CerP(d16:0/2:0)	0.20595	0.29833	0.576787	0.769915	0.853201	0.630604	0.294095	0.959331	0.686621	0.927948	0.902494	0.598081
LPC 19:1	0.20638	0.275367	0.45576	0.434867	0.422424	0.170262	0.0196033	0.0317543	0.251944	0.139872	0.313459	0.0441489
Bicyclo[2.2.1]heptane-2-methanol	0.206827	0.584832	0.269348	0.91679	0.13439	0.646965	0.661068	0.29005	0.915782	0.77997	0.431611	0.899286
beta-Hydroxyethyltheophylline	0.207488	0.762226	0.655619	0.616768	0.585298	0.0675835	0.275248	0.95169	0.905534	0.0721288	0.262713	0.492065
6-Ketoprostaglandin E1	0.207518	0.449895	0.409544	0.813579	0.791834	0.0525074	0.129242	0.185953	0.39632	0.141424	0.507085	0.0953819
Serotonin	0.207644	0.0631228	0.658853	0.642301	0.0563243	0.645807	0.306153	0.822816	0.22278	0.942607	0.803896	0.0684852
PE 42:5	0.20994	0.51222	0.215446	0.919595	0.969155	0.919348	0.332447	0.0223976	0.126027	0.143151	0.284226	0.365135
Leucine	0.210003	0.818932	0.734803	0.174178	0.300517	0.0214267	0.821861	0.198794	0.53765	0.0288815	0.0285827	0.16672
LPC 22:2	0.212122	0.0977879	0.520442	0.32871	0.6582	0.547057	0.502833	0.0663141	0.499673	0.0151527	0.15591	0.744379
Indole-3-acetyl-L-leucine	0.212574	0.0560906	0.617383	0.48816	0.659795	0.972897	0.00660741	0.000290875	0.288168	0.90337	0.485533	0.372751
1H-Indole-4-carboxaldehyde	0.212634	0.209375	0.434578	0.987341	0.487035	0.357982	0.00187978	0.000145428	0.429823	0.243683	0.679133	0.520715
Carnosol	0.215535	0.134084	0.584876	0.269619	0.359683	0.721598	0.0410571	0.094358	0.686481	0.853531	0.819431	0.613891
LPC 18:2	0.216162	0.164873	0.193206	0.503842	0.436082	0.181675	0.185172	0.427849	0.25739	0.132465	0.143689	0.100875
Nepsilon-Acetyl-L-lysine	0.216986	0.90759	0.32561	0.416926	0.0953059	0.0847159	0.00162998	0.00952596	0.54649	0.345947	0.939989	0.886175
2'-O-Methyl-5-methyluridine	0.218542	0.300635	0.98884	0.0550343	0.403728	0.169784	0.000459725	0.00302464	0.5917	0.00412947	0.147187	0.647312
Glycan Le-X Trisaccharide	0.219373	0.838135	0.54363	0.881698	0.723885	0.891468	0.134025	0.0231188	0.793641	0.66831	0.0910008	0.459118
DL-beta-Hydroxypalmitic acid	0.219464	0.366781	0.705973	0.720422	0.235242	0.0667823	0.120427	0.839037	0.40546	0.965495	0.995323	0.264273
N-Oleoylglycine	0.219869	0.779028	0.541578	0.2978	0.751826	0.890108	0.661	0.689048	0.919108	0.294749	0.273178	0.6179
Gallic acid	0.226422	0.0657344	0.818657	0.307501	0.929167	0.758393	0.0885827	0.274085	0.20037	0.758411	0.214019	0.201112
5-Methoxysalicylic acid	0.226868	0.0764162	0.0860087	0.915035	0.27265	0.398596	0.403567	0.491844	0.595433	0.40671	0.195615	0.274006
FAHFA 20:0	0.227221	0.298963	0.307111	0.82558	0.874721	0.630007	0.956714	0.590654	0.641691	0.844321	0.577128	0.518877
LPC 16:2	0.231382	0.835926	0.0928489	0.199599	0.607845	0.0700456	0.612822	0.380181	0.747327	0.0227788	0.966793	0.806174
2-Naphthalenesulfonic acid	0.233606	0.248553	0.184461	0.607586	0.540442	0.399085	0.839992	0.871091	0.995535	0.976345	0.844849	0.654551
PI 36:2	0.234004	0.202396	0.696089	0.98634	0.937478	0.917094	0.550758	0.868051	0.0961132	0.711679	0.165588	0.057066
Docosahexaenoic acid ethyl ester	0.234514	0.681785	0.0126327	0.765928	0.785681	0.403439	0.49738	0.15869	0.793973	0.689653	0.34893	0.776219
PS 34:1	0.23518	0.182379	0.319515	0.367441	0.608885	0.668118	0.802156	0.12656	0.556719	0.218525	0.759406	0.555021
DOPC	0.236669	0.470487	0.208601	0.988622	0.414359	0.283747	0.568649	0.326409	0.28435	0.298343	0.534321	0.453161
O-Arachidonoylglycidol	0.236761	0.645017	0.844634	0.604137	0.672133	0.784655	0.141368	0.31556	0.329427	0.684539	0.838558	0.223087
3-Hydroxymyristic acid	0.237285	0.410527	0.247299	0.0898968	0.648375	0.47124	0.31537	0.714714	0.481228	0.416788	0.630636	0.156851
9,10-Dihydroxy-12Z-octadecenoic acid	0.238043	0.373671	0.727977	0.864109	0.0404168	0.0560711	0.00102725	0.0398066	0.946361	0.494208	0.121927	0.802355
3,6-Dimethyl-4-hydroxycoumarin	0.238667	0.942367	0.637122	0.407512	0.645489	0.854661	0.426094	0.645289	0.437097	0.0696129	0.135727	0.470758
PA 22:1	0.239829	0.464976	0.0553685	0.879234	0.888176	0.571718	0.802195	0.400393	0.73166	0.868304	0.349071	0.501347
PC(18:0/20:4)	0.240684	0.80362	0.757221	0.78986	0.20391	0.869534	0.231837	0.137294	0.945577	0.124679	0.880466	0.341225
PA 37:3	0.243274	0.548003	0.474196	0.0824652	0.589367	0.20444	0.609753	0.916601	0.0674929	0.0924912	0.114664	0.211817
PI 30:0	0.24345	0.867254	0.0493502	0.71219	0.72871	0.131642	0.211605	0.639714	0.527366	0.400507	0.289131	0.44164
11(12)-EpETE	0.243823	0.41357	0.157001	0.870737	0.627556	0.536095	0.191493	0.442044	0.934593	0.726717	0.698821	0.814457
LPA 16:0	0.244514	0.303559	0.306219	0.600702	0.54744	0.760075	0.899377	0.796966	0.797933	0.737713	0.886887	0.808119
Cohumulone	0.245754	0.480453	0.197512	0.78782	0.85581	0.616989	0.677045	0.872706	0.961469	0.914026	0.648704	0.75684
PE 36:1	0.246582	0.116224	0.0671191	0.992548	0.183031	0.89428	0.737662	0.368939	0.87526	0.349923	0.916224	0.707194
alpha-Methyl cinnamic acid	0.246608	0.429199	0.0187225	0.27159	0.972563	0.661701	0.398832	0.608933	0.908746	0.516423	0.671568	0.644005
11S-HETE	0.247343	0.624414	0.452258	0.369406	0.598312	0.534438	0.931669	0.642234	0.842367	0.945235	0.715793	0.759415
Levulinic acid	0.247993	0.350938	0.985851	0.234019	0.476884	0.450827	0.234184	0.761617	0.591851	0.908343	0.100757	0.284846
Cer-NS d16:1/16:0	0.24849	0.534823	0.453403	0.71149	0.391092	0.754514	0.809833	0.470459	0.208973	0.630705	0.193912	0.542638
PI 36:5	0.250494	0.908309	0.662201	0.882031	0.893852	0.531927	0.402957	0.544575	0.512853	0.728872	0.109636	0.711029
PE(P-16:0/18:2)	0.251382	0.890304	0.649056	0.821908	0.119247	0.527886	0.222603	0.949707	0.511124	0.971027	0.931052	0.602704
LPC 20:2	0.252742	0.520063	0.268701	0.246872	0.322005	0.0614684	0.0254139	0.139425	0.426581	0.0661791	0.422523	0.0417518
N-alpha-Acetyl-L-arginine	0.254009	0.883333	0.797045	0.952325	0.32863	0.990188	0.00995856	0.0432916	0.591281	0.916148	0.73165	0.515673
LPI 16:0	0.254653	0.300105	0.87687	0.725438	0.576299	0.618967	0.140633	0.286243	0.0897626	0.672014	0.507531	0.0645117
N-Isovalerylglycine	0.255223	0.907739	0.645021	0.40892	0.953371	0.573098	0.774603	0.961107	0.711897	0.613756	0.983471	0.578847
Uridine	0.256592	0.818169	0.14958	0.301115	0.567332	0.650112	0.0254464	0.446628	0.210702	0.806572	0.874748	0.223041
Naringenin-4'-O-beta-D-Glucuronide	0.257491	0.0708407	0.096337	0.816274	0.681148	0.0699671	8.73898e-05	0.000388638	0.131305	0.364433	0.0299307	0.0292202
15(R)-15-Methylprostaglandin D2	0.258145	0.00378749	0.204212	0.142411	0.39455	0.640198	0.0439734	0.0135089	0.388639	0.71648	0.019123	0.704284
5(S)-HpETE	0.258568	0.150602	0.445326	0.222518	0.645969	0.731962	0.011483	0.0616482	0.705943	0.629623	0.279881	0.591267
PI 39:4	0.258954	0.358101	0.0410287	0.471023	0.71746	0.324376	0.426423	0.485593	0.0551857	0.759497	0.0480597	0.0977588
3-Methylhistidine	0.262275	0.02493	0.554082	0.990266	0.997627	0.955159	9.96475e-06	7.06414e-10	0.288601	0.110251	0.527282	0.591655
4-Pregnen-20alpha-ol-3-one	0.265697	0.0341555	0.0439554	0.741542	0.206936	0.99967	0.332412	0.70789	0.0297881	0.672809	0.169856	0.0152613
15-HETE	0.26746	0.596895	0.145968	0.660511	0.583264	0.631376	0.207294	0.0559827	0.988604	0.327167	0.190402	0.752256
Cortisol	0.269053	0.901497	0.858188	0.579774	0.117095	0.699135	0.148214	0.346381	0.89171	0.965862	0.317221	0.545556
CMPF	0.269155	0.688376	0.48702	0.783496	0.0447631	0.307544	0.735226	0.452199	0.27394	0.546937	0.827788	0.374666
Hexamethyl-cyclotrisiloxane	0.269493	0.355593	0.623779	0.417858	0.272348	0.741515	0.212462	0.136752	0.720319	0.437158	0.265196	0.665196
SM 40:5	0.269839	0.104472	0.497334	0.751728	0.455712	0.996742	0.447543	0.550271	0.736478	0.620634	0.465702	0.36895
N-Isovaleroylglycine	0.271604	0.926221	0.439813	0.404919	0.563976	0.511581	0.308285	0.716423	0.180353	0.0914806	0.337692	0.406638
Resveratrol-3-O-sulfate	0.273413	0.430247	0.51935	0.902469	0.582309	0.46646	0.197271	0.0866819	0.850085	0.36928	0.60518	0.848589
Lithocholic acid	0.273556	0.895669	0.975455	0.102904	0.931527	0.615547	0.00307965	0.256235	0.38009	0.518562	0.507164	0.408923
11-Deoxy-16,16-dimethyl-Prostaglandin E2	0.273926	0.12725	0.82339	0.792683	0.192691	0.693723	0.708298	0.672202	0.379421	0.456164	0.564703	0.166345
N-Acetylphenylalanine	0.274358	0.691392	0.412409	0.0817378	0.0736122	0.102913	0.190241	0.444305	0.283549	0.863091	0.261946	0.280765
Prostaglandin E3	0.27464	0.169346	0.247456	0.617519	0.217735	0.109739	0.0138072	0.0356467	0.820786	0.0971487	0.895825	0.175115
N-Lauroylsarcosine	0.274652	0.999091	0.822774	0.961372	0.589541	0.737719	0.088259	0.169177	0.0249365	0.613433	0.80938	0.00437976
FAHFA 22:0	0.275023	0.192293	0.129391	0.589989	0.4216	0.551568	0.885829	0.575057	0.204695	0.821527	0.236272	0.137146
3-Indoleacrylic acid	0.275725	0.242354	0.810025	0.934504	0.397745	0.815552	0.013171	0.00839608	0.908744	0.416688	0.616649	0.994136
(3alpha,5alpha,17beta)-Androstane-3,17-diol	0.276857	0.109732	0.973329	0.356714	0.344588	0.796498	0.613577	0.35584	0.868243	0.768823	0.414071	0.936859
Myristoleic acid	0.277466	0.00651502	0.599042	0.675079	0.254726	0.157001	0.644117	0.29224	0.0824057	0.698034	0.00330272	0.164013
Progesterone	0.277632	0.948793	0.578692	0.646506	0.355203	0.771175	0.0270333	0.0481874	0.825518	0.748322	0.710356	0.875102
PA 36:4	0.278036	0.0411699	0.50272	0.576741	0.183065	0.0554722	0.51874	0.0385748	0.418837	0.975706	0.31613	0.333882
Jasmine lactone	0.278727	0.956644	0.98341	0.0125094	0.554422	0.0379195	0.600959	0.564338	0.469456	0.390791	0.384951	0.132637
LPC 17:1	0.279857	0.361532	0.568718	0.232638	0.627195	0.0918941	0.014188	0.0970722	0.409437	0.130469	0.188806	0.134558
Trihydroxyisoflavone	0.280292	0.385837	0.399144	0.854432	0.862056	0.925562	0.114112	0.342464	0.519778	0.951701	0.524412	0.458325
LPI 18:2	0.28203	0.648317	0.560293	0.800769	0.600447	0.525041	0.0764743	0.360748	0.824037	0.857117	0.705203	0.924904
cis-4,7,10,13,16,19-Docosahexaenoic acid	0.283241	0.0831434	0.687734	0.196883	0.288246	0.561565	0.433243	0.133902	0.705876	0.862893	0.831367	0.557889
Glycan Man1F	0.283523	0.647187	0.871715	0.682704	0.433398	0.67781	0.746602	0.468684	0.167255	0.185118	0.426184	0.165285
OxPI 38:3+1O(1Cyc)	0.283864	0.584293	0.55743	0.997812	0.356958	0.831389	0.232824	0.840491	0.0876933	0.455104	0.382909	0.142022
PG 34:2	0.284657	0.391654	0.619085	0.96808	0.958738	0.656354	0.947768	0.426549	0.0374774	0.372592	0.404642	0.0313538
LPC 18:3	0.28646	0.719779	0.00355804	0.986585	0.355414	0.271344	0.542502	0.45447	0.139017	0.331839	0.821613	0.501968
5-HETE lactone	0.287166	0.233655	0.0837478	0.73782	0.739072	0.694499	0.650623	0.583482	0.7436	0.394301	0.69452	0.94977
PA 40:6	0.288748	0.959028	0.679391	0.744941	0.299527	0.869968	0.299945	0.305861	0.830017	0.905067	0.532553	0.977415
Linoleoyl ethanolamide	0.288815	0.123543	0.653743	0.618158	0.267355	0.883228	0.324309	0.606326	0.879685	0.937212	0.342206	0.755121
LPA 18:1	0.290247	0.449849	0.305371	0.5065	0.321253	0.887535	0.476761	0.998743	0.4796	0.418773	0.316297	0.430386
12(S)-HHTrE	0.29112	0.510439	0.280021	0.953186	0.824512	0.309108	0.404681	0.411054	0.336886	0.591475	0.469032	0.309221
7alpha,27-Dihydroxycholesterol	0.292289	0.273344	0.00475988	0.493898	0.340881	0.0987959	0.572381	0.431205	0.917728	0.283904	0.0469514	0.800918
Tyr-Phe	0.29289	0.174971	0.706368	0.191765	0.960339	0.065543	0.00150655	0.00885544	0.983398	0.020645	0.431279	0.153521
CerP(d14:1/20:0)	0.293026	0.868887	0.742258	0.949246	0.902218	0.21669	0.61395	0.672228	0.902339	0.977996	0.904552	0.948185
PC 36:6	0.295185	0.902663	0.66512	0.023004	0.571318	0.916947	0.659273	0.95607	0.352743	0.538879	0.503509	0.433416
LPE 17:1	0.295636	0.494741	0.161125	0.594039	0.137834	0.404111	0.980558	0.405361	0.976573	0.478944	0.254329	0.456835
3-Phosphoglyceric acid	0.29589	0.401677	0.291596	0.886463	0.240121	0.017721	0.15367	0.549468	0.96987	0.0681251	0.163384	0.848565
PI 35:1	0.296307	0.233979	0.684219	0.457197	0.990809	0.830538	0.237155	0.35578	0.0876859	0.63084	0.44528	0.0675045
Inosine	0.296911	0.423523	0.316741	0.117575	0.457771	0.0891479	0.0547639	0.26246	0.460427	0.655072	0.903377	0.557636
N2,N2-Dimethylguanosine	0.297033	0.183546	0.311079	0.769574	0.927617	0.0749253	0.472978	0.203235	0.056613	0.178167	0.929498	0.138292
PI 38:3	0.297244	0.503041	0.36076	0.747374	0.832261	0.810159	0.676451	0.923339	0.960475	0.741526	0.679836	0.859224
PC 38:7e	0.297299	0.0217044	0.216068	0.595257	0.417766	0.225268	0.291108	0.904778	0.843938	0.787265	0.64974	0.691323
L-3-Methylhistidine	0.298592	0.102753	0.604769	0.452011	0.413163	0.381694	0.0119474	0.0186723	0.953687	0.0238638	0.214541	0.723505
LPS 16:2	0.299323	0.51171	0.335946	0.352893	0.377275	0.274903	0.656721	0.602883	0.768403	0.682132	0.883112	0.714896
PA 28:0	0.299945	0.0737893	0.789772	0.860119	0.891381	0.603041	0.569998	0.742099	0.640219	0.890137	0.95036	0.666811
PA 36:2	0.300133	0.254057	0.0332031	0.979831	0.204742	0.809402	0.8076	0.267594	0.928788	0.319258	0.906721	0.722157
PI 34:2	0.301544	0.620905	0.300078	0.90071	0.879639	0.372324	0.887716	0.504968	0.0655083	0.788665	0.19056	0.0556621
Flavin adenine dinucleotide	0.302027	0.812685	0.730724	0.389099	0.7096	0.866109	0.701998	0.758738	0.709308	0.871619	0.474419	0.462495
L-N5-(1-Imino-3-pentenyl) ornithine	0.303065	0.407691	0.0532431	0.939807	0.594857	0.178136	0.59918	0.851281	0.0149776	0.885195	0.0766077	0.0241814
Cotinine	0.30312	0.122537	0.442886	0.305012	0.393564	0.715811	0.311733	0.389035	0.0261143	0.00840201	0.664364	0.13886
LPI 22:6	0.303929	0.826666	0.549025	0.956048	0.862109	0.267199	0.636	0.597121	0.850226	0.715602	0.996494	0.889464
SM 34:2	0.304483	0.500867	0.808615	0.566347	0.788084	0.489562	0.317847	0.0559178	0.90302	0.136157	0.499998	0.604921
LPC 20:0	0.304542	0.0756701	0.523986	0.083566	0.297455	0.0617575	0.0234937	0.0324134	0.66122	0.00780466	0.167185	0.0797436
Glycan Lacto-N-triaose	0.30773	0.368669	0.778825	0.745522	0.450477	0.718592	0.453864	0.822122	0.807077	0.625243	0.0651902	0.750421
PE(P-18:0/22:6)	0.308119	0.748287	0.333465	0.878195	0.0816645	0.429639	0.344092	0.853468	0.522394	0.560567	0.312002	0.624399
PG 36:1	0.309742	0.308705	0.962224	0.96909	0.381597	0.823722	0.430208	0.0784492	0.238391	0.735674	0.376339	0.156246
SM d30:1	0.311019	0.0584126	0.128771	0.449721	0.63191	0.285033	0.479848	0.750583	0.114443	0.817719	0.558236	0.124048
PE 40:3	0.312828	0.573449	0.199028	0.444482	0.0665865	0.420038	0.312783	0.529969	0.448901	0.144714	0.762589	0.893829
LPC 20:3	0.312886	0.711651	0.0170211	0.0159245	0.667822	0.0601842	0.570153	0.152755	0.483723	0.461968	0.132313	0.956518
2,3-Dihydroxybenzoic acid	0.313378	0.956949	0.0792988	0.26061	0.524266	0.0802392	0.00815657	0.145252	0.520525	0.669674	0.744659	0.226057
Xanthine	0.313798	0.0589055	0.774411	0.512611	0.807784	0.119419	0.0285643	0.0211117	0.265078	0.490627	0.98215	0.0800831
PMeOH 34:1	0.314028	0.112409	0.0640691	0.777688	0.0164318	0.935855	0.752596	0.419508	0.856127	0.0872775	0.716883	0.520071
Glycocholic acid	0.314805	0.579739	0.215284	0.817816	0.238416	0.909346	0.838359	0.674754	0.490905	0.325153	0.593039	0.543607
LPA 20:0	0.315309	0.69785	0.176307	0.485971	0.326712	0.610027	0.0746819	0.0961591	0.347633	0.862975	0.371172	0.368572
Phe-Asp-Arg	0.316254	0.112865	0.705851	0.534471	0.700757	0.901151	0.426527	0.78549	0.451486	0.0703274	0.701352	0.90365
Valine	0.316335	0.0649868	0.750645	0.191985	0.972483	0.904245	0.00113105	0.00329504	0.200976	0.60727	0.485658	0.0755266
LPS 22:6	0.322528	0.902471	0.450791	0.696367	0.365548	0.338408	0.681221	0.354793	0.759315	0.796443	0.801895	0.636814
LPC 14:0	0.323197	0.833298	0.00181447	0.722676	0.325094	0.304545	0.310891	0.0221845	0.181871	0.586544	0.798672	0.570643
7alpha-hydroxy-3-oxo-cholest-4-en-26-oic acid	0.323329	0.553619	0.583446	0.0157342	0.901185	0.0485358	0.00203084	0.0343203	0.433002	0.404734	0.757264	0.744008
4-Hydroxyhippuric acid	0.323411	0.199345	0.35717	0.509255	0.928555	0.563628	0.00159577	0.00317349	0.0762635	0.79116	0.0706789	0.0718294
Oxy-16	0.323985	0.722373	0.781048	0.635704	0.269662	0.510668	0.05909	0.0315238	0.230416	0.395266	0.882799	0.426573
Glycan Man1	0.324847	0.537293	0.839932	0.199082	0.434607	0.391366	0.93774	0.901463	0.301171	0.755263	0.619829	0.106784
Methyl perillate	0.325465	0.14055	0.452819	0.947598	0.91667	0.0235519	0.0444536	0.0604487	0.399931	0.24774	0.29724	0.0796462
PI 36:3	0.325614	0.526111	0.271572	0.760731	0.812199	0.427503	0.927986	0.55928	0.133548	0.85321	0.172686	0.172922
Stearidonic acid	0.326746	0.325705	0.736234	0.391976	0.632467	0.97119	0.0205075	0.00140843	0.90353	0.550997	0.89561	0.524817
PA 32:2	0.327576	0.843441	0.249941	0.351971	0.590462	0.276953	0.704753	0.730797	0.724024	0.996921	0.708645	0.927389
LPA 22:5	0.328442	0.737893	0.0339146	0.676501	0.918295	0.482292	0.47419	0.828823	0.686966	0.80275	0.640664	0.705339
6alpha-Prostaglandin I1	0.328535	0.542236	0.0976978	0.142971	0.605747	0.59104	0.627109	0.97916	0.00981272	0.58835	0.946961	0.00390662
LPS 14:1	0.32901	0.937382	0.32852	0.95322	0.730899	0.967011	0.391709	0.525596	0.926378	0.406312	0.56334	0.654039
PE 36:5	0.329935	0.656095	0.111437	0.49098	0.920729	0.124893	0.232047	0.392982	0.636457	0.452139	0.780325	0.320478
PI 40:4	0.330793	0.745519	0.662914	0.84121	0.720543	0.0713736	0.240049	0.826029	0.801737	0.677897	0.093562	0.515525
LPE 24:1	0.331015	0.340211	0.803427	0.940876	0.297627	0.144511	0.67115	0.106553	0.0726376	0.892545	0.144484	0.171637
Corticosterone	0.331649	0.630382	0.68467	0.161794	0.0120837	0.827941	0.667107	0.523406	0.210563	0.979212	0.320685	0.437395
Glycan A-Trisaccharide	0.332272	0.914562	0.21949	0.578584	0.694613	0.837484	0.782402	0.135545	0.128782	0.438322	0.802643	0.147985
5,16-Pregnadien-3beta-ol-20-one	0.332375	0.207726	0.619169	0.758551	0.776769	0.772763	8.10406e-05	0.00105505	0.526438	0.231002	0.738223	0.141242
13-HOTrE	0.333032	0.849281	0.636665	0.471596	0.0328741	0.0747061	0.003884	0.144475	0.217967	0.287225	0.809916	0.380472
PA 40:7	0.334251	0.409454	0.132849	0.601149	0.970021	0.412028	0.902393	0.457436	0.911047	0.838568	0.392243	0.849045
PEtOH 37:6	0.334338	0.461763	0.0812074	0.970399	0.588446	0.634004	0.726356	0.365114	0.407193	0.532487	0.506646	0.691839
PA 36:3	0.334603	0.714717	0.524778	0.752993	0.874417	0.765564	0.455584	0.370343	0.89431	0.926256	0.637171	0.835351
14-HDoME	0.335201	0.436553	0.241495	0.585417	0.814733	0.6072	0.842277	0.570339	0.268147	0.29295	0.509139	0.757008
Glycan 3'-Sialyl-N-acetyllactosamine	0.335274	0.725393	0.353318	0.928474	0.579152	0.338693	0.581066	0.0658851	0.176589	0.161526	0.712076	0.239934
1-Linoleoylglycerol	0.335317	0.48792	0.448902	0.600623	0.99673	0.161299	0.0334415	0.180312	0.266858	0.866634	0.0505631	0.835892
(Z)-13-Docosenamide	0.335351	0.568836	0.751946	0.48839	0.139947	0.954518	0.0624191	0.959403	0.253073	0.921339	0.128497	0.418647
PE 36:7e	0.336274	0.977858	0.28529	0.499344	0.927491	0.747545	0.521916	0.399095	0.745302	0.493723	0.590918	0.503752
11(12)-EET	0.336376	0.466488	0.14271	0.728916	0.511377	0.0126913	0.00010118	0.00144804	0.727737	0.358646	0.115189	0.869435
PA 33:2	0.3365	0.830369	0.568863	0.601897	0.540326	0.286163	0.230594	0.495592	0.759035	0.784249	0.200599	0.617851
N-Acetyl-L-glutamic acid	0.337475	0.32177	0.0243259	0.853563	0.0765166	0.325293	0.0595688	0.108531	0.477634	0.652319	0.68491	0.458595
N-Acetyl-D-glucosamine	0.337581	0.417485	0.498449	0.494256	0.288269	0.537238	0.774728	0.392469	0.833164	0.548491	0.0736866	0.325384
LPC 20:1	0.338533	0.241915	0.378138	0.267526	0.482996	0.109127	0.11246	0.263725	0.416839	0.103656	0.246187	0.0967195
N-Acetylhistamine	0.340228	0.7902	0.761834	0.695816	0.68848	0.416249	0.277251	0.25918	0.214758	0.775987	0.96684	0.108581
Butyryl carnitine	0.341635	0.2564	0.0635981	0.183342	0.446615	0.851418	0.034878	0.000281912	0.713248	0.184455	0.270877	0.463696
LPC 22:6	0.342546	0.753234	0.051698	0.950463	0.122459	0.479575	0.818825	0.779544	0.0795546	0.751792	0.668092	0.0396325
Hippuric acid	0.343736	0.152061	0.121374	0.551678	0.775529	0.83352	0.00826529	0.0101521	0.692273	0.607597	0.159836	0.529873
PE 38:3	0.343874	0.98956	0.637652	0.257462	0.444998	0.646712	0.910619	0.650204	0.659882	0.525747	0.370599	0.850536
1-Hexadecanoyl-sn-glycerol	0.345988	0.523413	0.653692	0.624708	0.835318	0.28436	0.801093	0.161163	0.450632	0.469771	0.716458	0.370244
PE 38:6	0.346137	0.71863	0.41414	0.396932	0.950926	0.227413	0.63871	0.902127	0.766192	0.254524	0.412699	0.774065
PS 40:6	0.346576	0.37323	0.0501444	0.695407	0.508674	0.586918	0.919019	0.769818	0.046402	0.29744	0.820011	0.0578326
LPC 17:0	0.348531	0.346582	0.327318	0.267627	0.41632	0.117054	0.0645027	0.0885802	0.920029	0.108058	0.643256	0.289558
4',5-Dihydroxy-7-methoxyflavanone	0.348846	0.145353	0.572404	0.987244	0.977304	0.752948	0.421687	0.423226	0.170408	0.93401	0.641273	0.203743
PA 36:6	0.349345	0.464529	0.455733	0.442975	0.290185	0.887484	0.441813	0.68897	0.915456	0.7313	0.989892	0.768325
L-alpha-PE	0.350666	0.240979	0.288947	0.857273	0.819463	0.138703	0.719353	0.698199	0.987489	0.868034	0.905631	0.92738
PA 36:0	0.351156	0.131083	0.301419	0.604786	0.179931	0.853411	0.66572	0.684831	0.20311	0.0838481	0.912292	0.616837
LPC 10:0	0.35119	0.512663	0.554421	0.627586	0.102236	0.416364	0.101044	0.316311	0.627009	0.320266	0.229087	0.646068
Heneicosanoic acid	0.353237	0.261074	0.0349692	0.284698	0.406941	0.526337	0.173892	0.201059	0.453267	0.721323	0.767992	0.828691
1-Hexadecyl lysophosphatidic acid	0.355371	0.625706	0.494707	0.954006	0.147815	0.264911	0.774237	0.789226	0.628903	0.80552	0.816099	0.51973
PE-NMe(18:1/18:1)	0.357914	0.701156	0.0685648	0.665823	0.198736	0.930191	0.962889	0.145582	0.455004	0.812896	0.520138	0.440855
PA 20:0	0.358742	0.784075	0.681748	0.801018	0.440812	0.413312	0.39029	0.916984	0.878912	0.505276	0.624723	0.879103
LPS 22:4	0.361009	0.15297	0.768181	0.337729	0.825309	0.417682	0.367623	0.165191	0.371976	0.655466	0.676249	0.251537
LPA 20:2	0.362061	0.872091	0.151185	0.259337	0.937788	0.0344384	0.140648	0.630906	0.261468	0.052448	0.0376816	0.0467993
12(S)-HpEPE	0.363023	0.802344	0.826943	0.165138	0.309898	0.841188	0.442247	0.65744	0.339001	0.716969	0.364646	0.122818
(Z)-9-Octadecenamide	0.36355	0.246133	0.918205	0.442576	0.590641	0.097027	0.000735716	0.000429347	0.647287	0.190165	0.704917	0.145503
LPC 18:1	0.363928	0.339458	0.12987	0.201496	0.356126	0.112251	0.03863	0.215182	0.995653	0.0660943	0.373658	0.42519
PE 40:5	0.364251	0.447824	0.744719	0.658764	0.737602	0.77672	0.400451	0.688707	0.860834	0.834108	0.367084	0.994867
CerP(d14:1/12:0)	0.364352	0.246583	0.21291	0.651689	0.221226	0.976402	0.270899	0.0112051	0.974924	0.27722	0.228907	0.892772
alpha-Androst-16-en-3-one	0.364782	0.321993	0.780957	0.658821	0.385871	0.69922	0.772347	0.199415	0.716335	0.954405	0.558445	0.555025
DL-Phenylalanine	0.366799	0.192352	0.854062	0.713982	0.833249	0.432449	0.983172	0.286916	0.570959	0.400155	0.0175717	0.743323
LPC 22:1	0.368938	0.467784	0.826668	0.0883259	0.948199	0.0710913	0.0431728	0.0171033	0.960972	0.0571689	0.2961	0.328188
PE 22:1	0.370281	0.961213	0.295284	0.265948	0.551597	0.382005	0.662511	0.650233	0.838172	0.850478	0.979871	0.657358
LPS 20:4	0.370966	0.79188	0.268931	0.443032	0.406171	0.983676	0.614899	0.695743	0.89669	0.85215	0.904171	0.862132
PE 35:1	0.373289	0.103031	0.823362	0.788659	0.118504	0.110178	0.986981	0.252456	0.228576	0.970871	0.15093	0.205027
LPI 18:1	0.373632	0.96495	0.454172	0.991288	0.802273	0.546778	0.577153	0.731558	0.842467	0.845631	0.853029	0.698377
LPA 22:3	0.373763	0.248856	0.905384	0.49259	0.752808	0.431039	0.502441	0.788676	0.488021	0.256738	0.760579	0.885492
PC 38:5	0.374208	0.65578	0.500839	0.664617	0.133236	0.237927	0.310841	0.609483	0.318885	0.35131	0.619562	0.537952
LPE 16:0	0.37693	0.497219	0.0909113	0.429575	0.875271	0.244645	0.66324	0.32721	0.638258	0.705713	0.530429	0.688886
PE 41:5	0.377427	0.216256	0.743564	0.332841	0.120837	0.201419	0.688311	0.110752	0.300992	0.857059	0.127655	0.249753
Trigonelline	0.377909	0.232699	0.920277	0.151019	0.106887	0.425001	0.0715923	0.117555	0.294712	0.127983	0.15939	0.113797
LPI 20:2	0.378619	0.688495	0.722851	0.812935	0.238044	0.710149	0.573494	0.712242	0.683033	0.983619	0.805185	0.737632
9,11-Methane-epoxyprostaglandin F1alpha	0.378996	0.99845	0.598383	0.841019	0.113286	0.308493	0.200782	0.2998	0.82948	0.186376	0.425763	0.394979
1,3,9-Trimethylxanthine	0.379266	0.56804	0.0825737	0.296405	0.756929	0.484131	0.535505	0.687007	0.0816876	0.103163	0.81246	0.326158
LPI 18:0	0.381859	0.688469	0.460842	0.702354	0.925771	0.709433	0.793752	0.722016	0.959983	0.848109	0.718839	0.832035
Phosphocholine	0.382181	0.504698	0.428813	0.981564	0.809255	0.620084	0.403632	0.0926278	0.0780991	0.128075	0.641336	0.189824
SM 32:1	0.383195	0.610845	0.902291	0.794103	0.706876	0.729312	0.134111	0.0654002	0.115943	0.617166	0.685589	0.0670632
alpha-Bisabolol	0.383955	0.893287	0.112393	0.819974	0.563882	0.0796862	0.0577878	0.151539	0.625186	0.212024	0.471259	0.25848
Bufalin	0.384295	0.936933	0.1395	0.78039	0.772263	0.00195323	0.0835451	0.85509	0.519122	0.135781	0.961541	0.0701471
20-HETE	0.386355	0.406462	0.604738	0.976695	0.599055	0.838055	0.29075	0.985892	0.133288	0.219145	0.600357	0.423945
D-erythro-Sphinganine-1-phosphate	0.388529	0.18121	0.777646	0.580871	0.691481	0.943513	0.117186	0.143743	0.0433852	0.886194	0.0607514	0.0920191
Coumaric acid	0.389485	0.0280947	0.808865	0.897932	0.550437	0.309847	0.00473497	0.000254485	0.983025	0.868062	0.587296	0.696361
PI 37:4	0.390375	0.293318	0.625293	0.769356	0.84851	0.91572	0.190147	0.850054	0.35702	0.202223	0.0795788	0.107214
2,3',4,5'-Tetramethoxystilbene	0.390519	0.956949	0.384675	0.809636	0.219013	0.733649	0.23036	0.485332	0.879431	0.541831	0.545781	0.492806
trans-Cinnamic acid	0.390627	0.84682	0.495251	0.631466	0.583066	0.132485	0.876894	0.335135	0.76352	0.723615	0.683303	0.413591
11beta-Prostaglandin E2	0.391419	0.349365	0.35959	0.684713	0.71084	0.420691	0.63879	0.940011	0.16042	0.521207	0.413581	0.0461442
PC 38:3	0.391973	0.294107	0.11499	0.152341	0.994553	0.665159	0.433645	0.44371	0.810033	0.236182	0.17666	0.968642
PG 38:2	0.392349	0.247147	0.0404295	0.298204	0.636148	0.963803	0.475756	0.73611	0.792199	0.0820742	0.263807	0.381084
1,3-dimethyl-uric acid	0.392428	0.498995	0.408806	0.56731	0.108831	0.161262	0.235249	0.656234	0.500608	0.776928	0.904787	0.764193
Lauroyl L-carnitine	0.393526	0.0587062	0.851515	0.222853	0.73473	0.503841	0.416475	0.906124	0.496837	0.688923	0.354083	0.291864
N-Palmitoyltaurine	0.395404	0.171399	0.90575	0.845849	0.954514	0.94728	0.140002	0.396668	0.745836	0.563891	0.638984	0.972451
9,10-DHOME	0.396367	0.182147	0.242836	0.581028	0.564619	0.213149	0.945309	0.170117	0.462712	0.682044	0.320396	0.689716
Acetyl-DL-carnitine	0.399248	0.0900127	0.627393	0.738468	0.846754	0.569894	0.347119	0.110257	0.723428	0.793559	0.693007	0.383894
4-methoxy-Benzenemethanol	0.399357	0.282359	0.289742	0.0514674	0.98581	0.53903	0.945139	0.125532	0.0871529	0.000136999	0.870121	0.840971
SM d34:0	0.399915	0.23781	0.208336	0.779141	0.062512	0.964952	0.110805	0.393985	0.147338	0.347568	0.402498	0.50847
PE(P-20:0/22:6)	0.401108	0.952613	0.482466	0.399633	0.116839	0.458121	0.335569	0.43786	0.668811	0.561864	0.764199	0.714207
19-Hydroxyandrost-4-ene-3,17-dione	0.401381	0.217914	0.599393	0.816212	0.664315	0.0345099	0.027898	0.0115817	0.620969	0.14313	0.940758	0.124749
2,8-Quinolinediol	0.402167	0.721906	0.448412	0.161286	0.48297	0.460973	0.131767	0.264987	0.747762	0.621104	0.779521	0.857139
PC 38:5e	0.40237	0.40471	0.438225	0.614367	0.901604	0.944583	0.806903	0.153879	0.52989	0.942694	0.250547	0.472817
LPE 20:2	0.403366	0.413808	0.26557	0.573493	0.357592	0.424922	0.885311	0.604153	0.411535	0.623249	0.769534	0.111971
3',4'-Dihydroxyflavone	0.405709	0.392443	0.737124	0.694042	0.249813	0.0798966	0.979485	0.640235	0.253413	0.954871	0.414636	0.0828354
SM 36:2	0.406109	0.76278	0.156515	0.571841	0.428694	0.687235	0.422344	0.728284	0.189168	0.738628	0.862687	0.31781
Glucuronic acid	0.406207	0.866808	0.538406	0.320463	0.323821	0.0560897	0.433948	0.895746	0.457435	0.124504	0.0245422	0.28712
15(R)-15-Methylprostaglandin F2alpha	0.406378	0.771137	0.119365	0.168216	0.174862	0.201816	0.0198482	0.467671	0.583481	0.174746	0.547562	0.184779
Prostaglandin G2	0.40728	0.010666	0.384107	0.282653	0.660012	0.580553	0.192608	0.167211	0.298363	0.238256	0.424342	0.509641
Ecgonine	0.409277	0.869339	0.5153	0.49996	0.7998	0.023053	0.503858	0.332149	0.342794	0.017103	0.574759	0.917191
PE 40:6e	0.410433	0.463083	0.317032	0.874247	0.962816	0.700329	0.116591	0.00328013	0.620014	0.469237	0.0935455	0.539772
1,2-Dioctanoyl-sn-glycerol	0.410622	0.296778	0.468941	0.628611	0.164666	0.35821	0.554971	0.620729	0.90008	0.207553	0.273578	0.956039
PE 34:3	0.410754	0.911538	0.118357	0.810057	0.52551	0.228351	0.481625	0.46718	0.816658	0.246705	0.133549	0.815936
5-Methyl-3-deoxyuridine	0.410805	0.562173	0.0106308	0.0392583	0.339841	0.130113	0.242912	0.67261	0.861828	0.436541	0.15681	0.966908
Docosatetraenoic acid	0.411383	0.898066	0.400255	0.38582	0.752333	0.566734	0.388342	0.529115	0.750165	0.864165	0.992181	0.602489
PI 32:0	0.415836	0.427682	0.397539	0.983782	0.705144	0.409874	0.722982	0.258757	0.783596	0.915352	0.371168	0.96496
PA 30:0	0.416112	0.143275	0.990557	0.336441	0.388718	0.148412	0.608741	0.145374	0.156342	0.693984	0.0962475	0.102918
SM 30:1	0.417298	0.0299073	0.0894186	0.391963	0.677184	0.451804	0.91851	0.0175389	0.568553	0.320803	0.885235	0.896613
LPI 20:5	0.418864	0.768298	0.141539	0.998275	0.863148	0.809328	0.727979	0.763973	0.87786	0.190235	0.0990943	0.716494
LPE 17:0	0.419166	0.481095	0.782014	0.30073	0.0582021	0.494502	0.356522	0.780183	0.570387	0.240416	0.575244	0.803525
D-Glucose 6-phosphate	0.419466	0.613044	0.119054	0.35822	0.67463	0.030925	0.12145	0.142466	0.668705	0.330596	0.641203	0.503835
Glycochenodeoxycholic acid	0.420493	0.777628	0.213189	0.626613	0.975405	0.847661	0.063371	0.135785	0.143345	0.14283	0.889379	0.279602
Gly-Phe	0.42121	0.355255	0.9829	0.602637	0.783238	0.709128	0.961168	0.443925	0.313859	0.46039	0.43791	0.611726
5-Ketogluconic acid	0.422714	0.681794	0.459587	0.658932	0.105033	0.0173862	0.0242618	0.508337	0.75438	0.50164	0.921007	0.840709
PC(P-16:0/4:0)	0.424649	0.467602	0.515662	0.315998	0.982579	0.181162	0.336997	0.393609	0.75043	0.0784202	0.539504	0.673573
LPA 18:2	0.425889	0.302697	0.460642	0.52587	0.598495	0.613082	0.208739	0.27156	0.528208	0.359378	0.722565	0.62679
PG 36:3	0.426291	0.586346	0.928207	0.770123	0.636333	0.742914	0.739416	0.487094	0.452315	0.462432	0.964521	0.703985
2,2'-Methylene-bis(6-tert-butyl-4 methylphenol)	0.426441	0.443197	0.296552	0.658891	0.236882	0.782415	0.362597	0.505542	0.447551	0.343415	0.573929	0.201878
18alpha-Glycyrrhetinic acid	0.426591	0.760269	0.218555	0.435872	0.561549	0.0908288	0.418095	0.16585	0.949655	0.293242	0.964041	0.994916
PE 22:4	0.42718	0.908226	0.680528	0.972841	0.361943	0.190187	0.330717	0.189042	0.549216	0.897494	0.758889	0.225914
13,14-Dihydro-15(R)-prostaglandin E1	0.427854	0.798606	0.666235	0.078265	0.0186557	0.760845	0.135234	0.362367	0.457305	0.372238	0.280591	0.228643
N-Stearoyltaurine	0.428529	0.649893	0.880079	0.726931	0.516701	0.939945	0.543705	0.733519	0.375574	0.585531	0.692522	0.381361
PC 36:2	0.428948	0.814057	0.982114	0.575101	0.0139842	0.131858	0.281112	0.306018	0.578411	0.926649	0.710725	0.660315
PA 17:0	0.428954	0.221149	0.385267	0.675815	0.587164	0.862804	0.915385	0.877742	0.552225	0.972126	0.353209	0.454898
PE 39:5	0.429143	0.569786	0.0730823	0.604813	0.662808	0.844614	0.664849	0.649885	0.444491	0.242641	0.907229	0.616325
3,4-Dimethoxycinnamic acid	0.429182	0.433564	0.525636	0.307407	0.143866	0.81412	0.247795	0.314459	0.586653	0.171289	0.524957	0.160422
5-Hydroxyindole-3-acetic acid	0.433272	0.0890068	0.0501929	0.212936	0.836449	0.392201	0.686754	0.37985	0.861987	0.95423	0.594182	0.951727
LPC 22:0	0.43444	0.94954	0.724369	0.956423	0.851731	0.184712	0.125059	0.188619	0.158347	0.0332514	0.33848	0.820107
Jasmonic acid	0.437239	0.415359	0.412376	0.588924	0.120491	0.621718	0.691948	0.25949	0.0847215	0.252087	0.756226	0.0985004
15(S)-HpEDE	0.438086	0.556655	0.361646	0.126141	0.821579	0.399516	0.464543	0.724441	0.42349	0.58338	0.328855	0.634293
Hippurate	0.438719	0.114145	0.179157	0.283194	0.905444	0.757367	0.00170042	7.63163e-05	0.727263	0.941942	0.458985	0.65099
PC(P-18:0/22:6)	0.438779	0.424154	0.480271	0.890649	0.80605	0.388912	0.651531	0.636006	0.18991	0.48109	0.669169	0.308363
LPI 22:4	0.439017	0.623302	0.634973	0.694556	0.688412	0.746944	0.641785	0.450324	0.935902	0.40338	0.422342	0.737643
Pinolenic acid ethyl ester	0.439018	0.890129	0.209367	0.86664	0.942382	0.149249	0.0490741	0.03525	0.202618	0.500757	0.415036	0.40222
Serylleucine	0.440204	0.350954	0.527315	0.818361	0.462889	0.987435	0.879498	0.827961	0.878862	0.753408	0.510855	0.959854
4-Methoxycinnamic acid	0.444312	0.758685	0.885772	0.196158	0.592479	0.908272	0.666188	0.719616	0.482133	0.45196	0.752302	0.487525
13S-Hydroxy-9Z,11E,15Z-octadecatrienoic acid	0.445644	0.813985	0.588277	0.475912	0.281862	0.233994	0.00728049	0.0389728	0.0140901	0.574874	0.420958	0.0272384
Cer-NS d18:1/16:1	0.445945	0.176887	0.699988	0.668657	0.818604	0.907111	0.534509	0.92386	0.357433	0.870571	0.421613	0.329894
PE(18:0/18-HETE)	0.446442	0.684117	0.287653	0.600572	0.448914	0.50716	0.28332	0.232033	0.328668	0.464993	0.254621	0.509888
1-Methylguanosine	0.448266	0.533711	0.524369	0.0314003	0.305557	0.274881	0.229697	0.505687	0.703121	0.0905027	0.282026	0.184771
PC(O-16:0/20:5)	0.448816	0.674846	0.547469	0.575172	0.245795	0.950849	0.294157	0.566532	0.710569	0.94494	0.663487	0.754466
PE 38:4e	0.448841	0.821965	0.392699	0.582762	0.388126	0.872133	0.456451	0.145339	0.561095	0.590388	0.18963	0.935905
5(S),6(R)-11-trans DiHETE	0.450989	0.910697	0.0610784	0.187818	0.232405	0.179594	0.698256	0.0729917	0.279156	0.0158597	0.262703	0.82961
1-Aminocyclohexanecarboxylic acid	0.452764	0.34224	0.302378	0.393873	0.980075	0.00616396	0.809893	0.0966072	0.0880602	0.204056	0.976042	0.186179
Histidine	0.453135	0.451008	0.0459723	0.117687	0.660955	0.660466	0.897318	0.426614	0.257138	0.311639	0.463998	0.665969
PE 36:3	0.45437	0.15735	0.0320933	0.299838	0.228216	0.00476183	0.219476	0.526825	0.930362	0.150343	0.874615	0.552444
PS 40:4	0.454902	0.792554	0.735208	0.900851	0.788241	0.202713	0.736267	0.942431	0.540159	0.606654	0.396099	0.366718
PC 34:3e	0.457465	0.322644	0.775643	0.925851	0.891671	0.784462	0.0172254	0.0046017	0.312103	0.717685	0.127007	0.218526
PE 37:4	0.458626	0.814415	0.208205	0.71988	0.966622	0.774518	0.519218	0.339061	0.609346	0.81063	0.284771	0.802725
PE 34:0	0.459128	0.0634304	0.104614	0.953854	0.619956	0.817953	0.762043	0.738686	0.620601	0.462216	0.321981	0.872218
PMeOH 34:3	0.459391	0.524888	0.410251	0.372277	0.332934	0.420801	0.0344434	0.302295	0.538071	0.198593	0.516477	0.980127
PC 34:0	0.460428	0.652422	0.489076	0.715942	0.149448	0.815803	0.399128	0.706968	0.861282	0.777825	0.579215	0.922938
MGDG 36:4	0.461008	0.052735	0.886393	0.616351	0.764009	0.273589	0.424165	0.882201	0.223729	0.472781	0.494149	0.18485
CerP(d18:1/18:1)	0.461245	0.818477	0.804025	0.647761	0.992536	0.32439	0.540165	0.745557	0.950332	0.94483	0.716717	0.992597
Docosahexaenoyl ethanolamide	0.462962	0.555259	0.303374	0.678189	0.101843	0.0816113	0.693736	0.582149	0.273324	0.993932	0.723815	0.0526146
LPC 8:0	0.464466	0.246806	0.785213	0.487133	0.879494	0.507974	0.340931	0.290769	0.421958	0.487318	0.358967	0.375184
PE 42:7	0.465179	0.414642	0.437159	0.77417	0.178535	0.248381	0.189048	0.973263	0.666281	0.365169	0.5647	0.997342
CerP(d16:1/18:1)	0.466144	0.534811	0.197011	0.717174	0.682167	0.398195	0.368974	0.306589	0.202234	0.900111	0.428099	0.261244
LPE 20:0	0.466526	0.889893	0.440265	0.898475	0.12104	0.501229	0.529299	0.52537	0.969415	0.878458	0.655622	0.826825
4-Ethylbenzoic acid	0.467239	0.866332	0.200093	0.693752	0.382639	0.294612	0.956789	0.479611	0.202529	0.416868	0.0573817	0.395639
1,11-Undecanedicarboxylic acid	0.467914	0.00848718	0.774415	0.676469	0.484673	0.779946	0.0730342	0.0188629	0.276768	0.155394	0.30228	0.051631
PC 34:2	0.468284	0.749548	0.51718	0.33419	0.840787	0.516602	0.297139	0.350208	0.0500768	0.143386	0.157382	0.231647
Acesulfame	0.473823	0.78809	0.301888	0.621235	0.0762532	0.193554	0.0553426	0.0927401	0.793519	0.734567	0.103178	0.676443
PC 20:2	0.474444	0.0640961	0.244544	0.198003	0.796069	0.710737	0.492568	0.318653	0.962539	0.872991	0.676467	0.774227
11-Keto-beta-boswellic acid	0.475388	0.360922	0.193119	0.830944	0.0371124	0.961366	0.00807587	0.0541067	0.466577	0.965261	0.225167	0.432176
PEtOH 36:4	0.480111	0.837909	0.611385	0.729636	0.656686	0.630603	0.784499	0.750917	0.125346	0.0659306	0.50976	0.30747
LPC 12:0	0.48029	0.111529	0.000289504	0.947549	0.382632	0.0732355	0.760837	0.917888	0.211985	0.512765	0.843331	0.487938
PE 32:2	0.48049	0.287784	0.790011	0.406583	0.937341	0.422485	0.661463	0.597496	0.241583	0.725966	0.172805	0.187219
CerP(d15:0/18:1)	0.480828	0.508812	0.973111	0.609974	0.404276	0.857926	0.188632	0.987329	0.677238	0.612692	0.437141	0.469586
PE 34:1	0.481079	0.968544	0.630681	0.390384	0.10213	0.139937	0.209756	0.570279	0.292154	0.806875	0.789916	0.215079
PA 19:0	0.481226	0.61595	0.433876	0.424921	0.680178	0.448995	0.793439	0.10667	0.261443	0.319471	0.515335	0.713821
PC 36:5e	0.483602	0.141842	0.709865	0.640934	0.664034	0.494893	0.131063	0.00414535	0.378935	0.755778	0.306828	0.345423
PC 40:7	0.484084	0.65003	0.489794	0.647885	0.908001	0.915419	0.800174	0.667389	0.634885	0.725147	0.705389	0.669569
Carbocyclic thromboxane A2	0.48419	0.366099	0.380355	0.820065	0.736908	0.396066	0.633839	0.793165	0.715961	0.58752	0.354051	0.623464
LPC 17:2	0.484333	0.658098	0.163058	0.0200644	0.481466	0.291158	0.64943	0.256605	0.33942	0.867259	0.828932	0.16415
LPG 20:5	0.48448	0.518479	0.0352866	0.736107	0.294176	0.75467	0.0762566	0.590857	0.829415	0.675641	0.354141	0.653474
LPI 20:4	0.484865	0.882032	0.321419	0.674591	0.836734	0.649351	0.703916	0.889757	0.655955	0.905645	0.980623	0.582561
Eicosatrienoic acid	0.486099	0.6	0.645464	0.398415	0.830359	0.512829	0.267551	0.381042	0.740817	0.83779	0.913204	0.633309
LPI 12:0	0.486861	0.990812	0.502255	0.160875	0.403449	0.963748	0.499377	0.114106	0.00821983	0.856897	0.0232185	0.0134158
PS 38:1	0.487702	0.43311	0.0341219	0.423767	0.406792	0.2873	0.327983	0.344314	0.397769	0.215621	0.873972	0.763051
N-Acetyl-L-aspartic acid	0.488681	0.0797815	0.931085	0.462504	0.260464	0.474756	0.92448	0.49367	0.359142	0.758823	0.0580872	0.182296
PE 34:4	0.48875	0.53817	0.0857662	0.914151	0.433419	0.0519467	0.893311	0.467659	0.17165	0.15238	0.963304	0.335258
Hexosyl LPE 18:2	0.489191	0.834656	0.810277	0.843494	0.908852	0.5575	0.743768	0.491236	0.0713602	0.166239	0.775225	0.038539
5(S)-HETE	0.489798	0.94114	0.651818	0.672555	0.0238777	0.0373757	0.00015978	0.0354359	0.0977164	0.296294	0.570709	0.0652305
12,13-EODE	0.489849	0.96241	0.00551465	0.305536	0.252476	0.150302	0.0321265	0.096236	0.221355	0.860545	0.354597	0.516222
Prostaglandin F2alpha-1,11-lactone	0.493781	0.0199256	0.784865	0.818939	0.414493	0.104625	0.771719	0.473122	0.565195	0.458172	0.678998	0.178713
LPC 20:4	0.493791	0.218942	0.338553	0.287268	0.607713	0.904376	0.0884357	0.21234	0.577501	0.71454	0.178188	0.929663
SM d33:1	0.495448	0.0930562	0.985391	0.747566	0.822209	0.923589	0.0125009	0.00100142	0.0281651	0.557798	0.122183	0.00443534
PEtOH 34:3	0.497526	0.281786	0.532695	0.681699	0.322432	0.391962	0.469551	0.1721	0.0662832	0.995881	0.0835496	0.066255
PE 39:4	0.4988	0.0456825	0.0704619	0.884371	0.325376	0.0380267	0.55041	0.0715244	0.497369	0.845335	0.134043	0.289652
PA 18:0	0.499679	0.785496	0.659425	0.837776	0.493716	0.525952	0.869881	0.988648	0.603064	0.754482	0.814334	0.455485
Methyl jasmonate	0.499934	0.998269	0.373714	0.171716	0.591262	0.936072	0.11039	0.147236	0.625067	0.731006	0.947199	0.921902
4-Hydroxy-6-methyl-2-pyrone	0.500508	0.325919	0.0437216	0.504769	0.101322	0.121717	0.673771	0.301284	0.66853	0.56446	0.947481	0.440276
5-Hydroxy-L-tryptophan	0.500572	0.730565	0.227865	0.501654	0.845519	0.322498	0.978379	0.599415	0.604339	0.979069	0.564024	0.793637
DG(16:0/18:1)	0.500609	0.932295	0.270646	0.771792	0.536555	0.991668	0.295627	0.107527	0.285983	0.219759	0.812978	0.816866
Ricinoleic acid methyl ester	0.502926	0.282046	0.286103	0.93073	0.973846	0.441951	0.216524	0.116988	0.800212	0.585066	0.73199	0.644941
7alpha-hydroxy-3-oxo-Cholest-4-en-26-oic acid	0.504396	0.619565	0.00661877	0.447414	0.95238	0.088761	0.565566	0.33666	0.787983	0.449516	0.782204	0.999764
Oleoyl ethylamide	0.504605	0.675466	0.491666	0.929188	0.360674	0.688574	0.122974	0.532108	0.125439	0.913021	0.146648	0.0917221
Phenylalanylvaline	0.505086	0.468952	0.898589	0.696368	0.985464	0.386381	0.0230874	0.00460185	0.428847	0.913008	0.855547	0.303485
N-Oleoylethanolamine	0.505687	0.102951	0.132878	0.58204	0.0575156	0.130233	0.10086	0.823359	0.196296	0.869521	0.14004	0.0798243
LPC 26:1	0.507023	0.284922	0.566719	0.451847	0.596753	0.150548	0.55898	0.0624086	0.840143	0.166097	0.171483	0.481678
PA 32:0	0.508146	0.991014	0.0625942	0.805382	0.19124	0.855481	0.61256	0.0813393	0.625238	0.689834	0.46596	0.674192
PA 38:6	0.508676	0.677699	0.593568	0.47715	0.288734	0.914369	0.620019	0.777431	0.91464	0.848823	0.193338	0.608775
Tauroursodeoxycholic acid	0.509624	0.147042	0.258858	0.626507	0.500517	0.0877075	0.0251437	0.0439061	0.242968	0.0323662	0.129489	0.0263689
PS 40:7	0.510139	0.408017	0.611341	0.526711	0.64288	0.843903	0.068023	0.299024	0.936635	0.475983	0.248173	0.770893
LPA 22:0	0.5112	0.404983	0.0568149	0.595875	0.568019	0.612218	0.872573	0.6204	0.436062	0.769241	0.690109	0.804018
LPS 18:4	0.512034	0.931287	0.188857	0.806031	0.818131	0.755079	0.972011	0.65953	0.554163	0.868528	0.533085	0.487723
CerP(d14:1/22:0)	0.512107	0.382388	0.56303	0.496248	0.94236	0.603664	0.0844787	0.0863937	0.454995	0.998568	0.547656	0.509345
3-Hydroxysebacic acid	0.512262	0.115118	0.306416	0.785051	0.501011	0.8123	0.861144	0.910111	0.42309	0.888586	0.151372	0.461607
Arachidonic acid methyl ester	0.512734	0.59103	0.436033	0.050048	0.154919	0.160763	0.875979	0.172118	0.236629	0.112364	0.519742	0.367938
9,10-DiHOME	0.514277	0.132494	0.634481	0.457198	0.864399	0.537116	0.0118975	0.00169867	0.789806	0.0844085	0.370554	0.50681
PC 32:0	0.515171	0.376035	0.560487	0.491064	0.817618	0.763132	0.867275	0.779195	0.193232	0.853089	0.394362	0.230658
1,4-Cyclohexanedione	0.517812	0.288367	0.566442	0.59984	0.599057	0.80496	0.615873	0.380576	0.714191	0.003696	0.222518	0.782282
Chalcone	0.518222	0.277799	0.432185	0.123514	0.787478	0.3881	0.212336	0.150268	0.17355	0.19	0.804581	0.372126
Erucamide	0.518316	0.813977	0.862805	0.389447	0.159538	0.931832	0.0499604	0.356495	0.560379	0.52208	0.479433	0.913039
Val-Phe	0.518345	0.558787	0.476148	0.3819	0.159556	0.0450438	0.0135	0.0121598	0.533709	0.624716	0.585924	0.913456
Diadenosine triphosphate	0.518587	0.371626	0.714746	0.693805	0.879326	0.0338362	0.102224	0.421979	0.111551	0.109106	0.628347	0.417665
LPC 13:0	0.518924	0.928057	0.912681	0.280593	0.933393	0.177247	0.714716	0.387186	0.511527	0.527962	0.297369	0.825546
Vanylglycol	0.521028	0.510345	0.159465	0.477626	0.801434	0.289632	0.179141	0.0706661	0.642629	0.393805	0.0177866	0.732326
Glycan NA2G1F	0.52188	0.0027186	0.729276	0.159873	0.67374	0.68206	0.418481	0.0301998	0.137472	0.439836	0.0486227	0.0781494
13-HoTrE	0.525427	0.675777	0.422371	0.230689	0.644733	0.169275	0.149054	0.580513	0.291224	0.796024	0.685128	0.192931
PE(O-16:0/18:1)	0.526406	0.646738	0.590429	0.500527	0.122562	0.968587	0.122812	0.489339	0.410755	0.890193	0.685964	0.486455
PE 37:5	0.52663	0.0179941	0.280976	0.569642	0.148409	0.117194	0.51113	0.0716501	0.199562	0.676485	0.0468759	0.0673681
LPC 22:5	0.529182	0.929164	0.117276	0.742643	0.581805	0.553053	0.0943574	0.149289	0.752183	0.409273	0.962658	0.241796
4-HDoHE	0.529508	0.563178	0.593744	0.929838	0.264822	0.251953	0.0552294	0.139547	0.917066	0.546257	0.0306241	0.995441
HexCer-NDS d14:0/20:1	0.529654	0.494067	0.882734	0.754688	0.814397	0.953931	0.605624	0.0933017	0.379843	0.487691	0.998639	0.938707
PE 40:4	0.530085	0.631215	0.174092	0.836808	0.0286706	0.821016	0.885663	0.126802	0.664951	0.657372	0.185823	0.86685
5'-Methylthioadenosine	0.530197	0.573896	0.230477	0.322607	0.110575	0.535937	0.126966	0.266302	0.606027	0.776913	0.912914	0.934382
PI 38:6	0.530226	0.954628	0.137704	0.116859	0.0249332	0.679273	0.902676	0.265044	0.0910505	0.690859	0.783287	0.198208
Salicylic acid beta-D-O-glucuronide	0.53134	0.113868	0.0464356	0.336444	0.131949	0.00728178	0.101542	0.633551	0.233905	0.0248067	0.944457	0.377344
Thr-Gln	0.531845	0.615941	0.700403	0.593348	0.113467	0.0403513	0.918226	0.582872	0.851773	0.29788	0.44826	0.503786
SM d36:2	0.532158	0.532169	0.642317	0.630146	0.103771	0.980823	0.129124	0.477106	0.473053	0.964851	0.855238	0.591209
9(10)-EpOME	0.532652	0.244477	0.150141	0.878754	0.465931	0.853472	0.0893042	0.120589	0.626821	0.850091	0.189903	0.594438
PEtOH 36:5	0.533109	0.383766	0.304017	0.839834	0.460953	0.59484	0.729954	0.912227	0.0587849	0.996565	0.53646	0.0845137
5beta-Dihydrocortisone	0.533543	0.205291	0.352976	0.0555175	0.359027	0.828325	0.907017	0.685101	0.0923795	0.467062	0.456344	0.172429
LPC 16:1	0.533898	0.212372	0.0666567	0.208793	0.779785	0.835028	0.264701	0.0394436	0.730645	0.85671	0.816138	0.98316
Phe-Trp	0.536236	0.802846	0.111358	0.403994	0.0994029	0.480863	0.00025779	0.000677162	0.478968	0.742405	0.712037	0.586997
FAHFA 28:0	0.536307	0.711785	0.938725	0.797311	0.493073	0.401585	0.717456	0.632639	0.584559	0.292021	0.704419	0.74763
Creatine	0.537372	0.943764	0.66361	0.117964	0.516138	0.774043	0.318306	0.444515	0.759907	0.411982	0.452619	0.942684
Indole-3-pyruvic acid	0.538274	0.680511	0.685185	0.504059	0.436868	0.472286	0.271861	0.266179	0.859438	0.0901869	0.364683	0.746049
Prostaglandin F2alpha 1,15-lactone	0.53866	0.524185	0.463338	0.284433	0.15597	0.876938	0.896562	0.99659	0.262838	0.0493895	0.734429	0.863791
LPE 15:0	0.538687	0.354426	0.285676	0.251881	0.657851	0.592845	0.187439	0.248918	0.633073	0.0656535	0.0560398	0.782743
PA 35:2	0.538931	0.0217924	0.0419686	0.138746	0.425705	0.446727	0.996043	0.615199	0.431629	0.856254	0.928404	0.283139
LPC 18:4	0.540377	0.908886	0.67019	0.767078	0.996219	0.810585	0.596629	0.766711	0.763672	0.71049	0.672645	0.740257
3,4,5-Trimethoxycinnamic acid	0.540821	0.964331	0.396973	0.175006	0.603595	0.21057	0.892158	0.841223	0.408256	0.66458	0.738485	0.468088
SM 33:1	0.544003	0.0904932	0.337635	0.60336	0.313026	0.673721	0.6314	0.0210903	0.529411	0.213163	0.370756	0.952766
PA 36:1	0.5453	0.170322	0.447969	0.959079	0.402245	0.556288	0.741341	0.842982	0.902939	0.567226	0.378887	0.652325
19,20-DiHDPA	0.546014	0.672168	0.792338	0.505227	0.903828	0.404112	0.184321	0.35648	0.97638	0.860575	0.0495125	0.871307
Retinol	0.546254	0.480041	0.377346	0.897085	0.304281	0.895044	0.378072	0.955777	0.84254	0.450803	0.777378	0.50241
LPA 15:0	0.546887	0.784999	0.503415	0.949989	0.307512	0.176105	0.352774	0.980362	0.537284	0.908598	0.754118	0.483225
Didecanoyllecithin	0.548075	0.49622	0.984271	0.82803	0.479794	0.493545	0.908481	0.162864	0.181992	0.795046	0.383577	0.236441
3-Hydroxydodecanoic acid	0.548431	0.281387	0.177701	0.493903	0.839924	0.43317	0.377975	0.0306763	0.387054	0.589295	0.777462	0.538777
PE 36:6	0.548789	0.845735	0.00293258	0.0219522	0.303317	0.0270837	0.295626	0.319203	0.822001	0.286135	0.961127	0.474516
Prostaglandin F2alpha isopropyl ester	0.548994	0.0378577	0.609596	0.849601	0.438255	0.772794	0.0236799	0.000861964	0.887792	0.252848	0.164191	0.849069
LPS 22:5	0.550498	0.00206038	0.252401	0.790601	0.517317	0.124646	0.22455	0.0657069	0.433628	0.235649	0.0638299	0.0998112
Choline	0.550517	0.962753	0.388515	0.375219	0.0251548	0.422892	0.0756431	0.0797527	0.361321	0.401564	0.319018	0.344149
Theobromine	0.553797	0.356619	0.0690925	0.134375	0.450944	0.661561	0.587366	0.762367	0.0438771	0.323836	0.70421	0.0777244
SM d32:1	0.555442	0.548116	0.897968	0.934877	0.813723	0.868368	0.267365	0.0701477	0.2127	0.465307	0.73247	0.08679
PC 42:10	0.556299	0.0728828	0.737601	0.801986	0.81973	0.0897029	0.196583	0.763445	0.0406447	0.590942	0.467399	0.0357546
2,5-Dihydroxycinnamic acid methyl ester	0.559343	0.289297	0.335973	0.252422	0.351602	0.0334473	0.106778	0.12218	0.632231	0.681292	0.359496	0.577151
3,5-Dimethoxycinnamic acid	0.559508	0.328781	0.87632	0.167845	0.713161	0.0653923	0.377316	0.649459	0.137687	0.853366	0.311156	0.216721
N-Acetyl-D-lactosamine	0.561368	0.879276	0.767477	0.644792	0.744231	0.564913	0.615748	0.640052	0.453877	0.489922	0.563782	0.313125
PA 38:2	0.562496	0.567158	0.204685	0.81208	0.0269258	0.807928	0.255234	0.0548031	0.512714	0.764549	0.356396	0.731748
CerP(d16:1/14:0)	0.563106	0.699417	0.0936582	0.126809	0.44745	0.692079	0.542186	0.468156	0.312226	0.253126	0.608202	0.499866
9,12-Octadecadiynoic acid	0.564402	0.12786	0.539229	0.886089	0.748117	0.799559	0.0142367	0.000298392	0.70373	0.49554	0.576128	0.373165
PA 38:3	0.565357	0.0229978	0.0301229	0.5576	0.442312	0.648827	0.571179	0.937156	0.912857	0.337142	0.628344	0.606589
9-Deoxy-9-methylene-16,16-dimethyl Prostaglandin E2	0.565684	0.421519	0.324302	0.605506	0.159957	0.982866	0.959506	0.716087	0.567644	0.874016	0.380496	0.480586
N-Docosanoyl-4-sphingenyl-1-O-phosphorylcholine	0.566422	0.845091	0.254727	0.967744	0.468726	0.741502	0.424834	0.777869	0.18889	0.453394	0.840229	0.301958
10-Hydroxydecanoic acid	0.572801	0.348631	0.260326	0.41006	0.468994	0.0953125	0.985442	0.794582	0.520785	0.733971	0.922088	0.298006
PA 33:1	0.573685	0.815151	0.679351	0.280554	0.346588	0.968821	0.198504	0.302289	0.957563	0.737804	0.468976	0.682581
Cholesta-5,8(9)-dien-3beta-ol	0.574309	0.687405	0.327425	0.678199	0.750844	0.695936	0.197786	0.378533	0.65996	0.612604	0.333337	0.849627
PA 38:5	0.574952	0.243513	0.71047	0.505946	0.236265	0.265617	0.508454	0.148972	0.280167	0.800438	0.0523205	0.262638
9-HODE	0.577829	0.266893	0.464041	0.386995	0.0622343	0.226571	0.0152446	0.0212119	0.98714	0.72817	0.880844	0.913938
MGDG 34:2	0.578055	0.327194	0.251898	0.841247	0.393114	0.387683	0.617752	0.143571	0.165413	0.975142	0.106258	0.220251
LPI 17:0	0.57837	0.780045	0.830476	0.64605	0.53569	0.881488	0.668663	0.882964	0.993056	0.940557	0.266842	0.724826
LPI 14:0	0.580607	0.494433	0.0455064	0.400313	0.783929	0.261439	0.0565039	0.589698	0.912405	0.711019	0.861532	0.962202
LPE 18:2	0.583366	0.167113	0.00952617	0.120155	0.482921	0.344396	0.844894	0.406842	0.508785	0.819231	0.874264	0.199749
PE 35:2	0.584811	0.092567	0.0574992	0.780776	0.843039	0.91356	0.898604	0.647507	0.742634	0.351894	0.638125	0.697777
alpha-Muricholic acid	0.585907	0.00178441	0.634596	0.40309	0.227752	0.0352114	0.103363	0.000289071	0.0333246	0.27956	0.0653025	0.0965508
Tyr-Tyr	0.585986	0.760647	0.366492	0.26486	0.582871	0.744113	0.877187	0.220047	0.966742	0.186222	0.976134	0.476156
10-HDoME	0.586082	0.167593	0.643014	0.307342	0.525552	0.107039	0.824597	0.592153	0.731415	0.201362	0.851436	0.30356
3-Hydroxyoctanoic acid	0.586719	0.201435	0.456466	0.832799	0.168576	0.226083	0.306049	0.575991	0.748542	0.369187	0.200733	0.679602
PEtOH 33:2	0.587402	0.52717	0.422263	0.618997	0.429967	0.312574	0.319763	0.170052	0.249343	0.755161	0.208166	0.206632
SM 32:0	0.587425	0.480399	0.131563	0.783733	0.216672	0.308894	0.567726	0.4397	0.628236	0.381252	0.645555	0.936872
LPC 16:0	0.587559	0.376279	0.0732532	0.955276	0.597884	0.837997	0.180253	0.141281	0.434224	0.97982	0.513138	0.419471
gamma-CEHC	0.587645	0.927006	0.676301	0.130429	0.513326	0.729211	0.296815	0.101693	0.435263	0.555649	0.914428	0.400605
PE 36:2e	0.588885	0.394145	0.315246	0.863853	0.960682	0.844845	0.0435055	0.0089323	0.405472	0.372779	0.848284	0.514368
6-tert-Butyl-3-methylsulfanyl-2H-1,2,4-triazin-5-one	0.593624	0.535345	0.379144	0.382473	0.726355	0.308154	0.63274	0.975522	0.268131	0.796948	0.467641	0.0664588
LPS 16:3	0.595977	0.181899	0.272213	0.206352	0.80324	0.66314	0.685846	0.643907	0.247847	0.606692	0.176555	0.220875
10-HDoHE	0.596815	0.826725	0.618172	0.112726	0.97551	0.84734	0.402679	0.811942	0.8959	0.467362	0.497194	0.550812
LPS 12:0	0.597165	0.830698	0.499113	0.792045	0.551108	0.860444	0.964776	0.885535	0.0798482	0.64418	0.383188	0.0381586
Cannabidiol dimethyl ether	0.599932	0.187908	0.696628	0.536767	0.551908	0.847759	0.332011	0.132177	0.919259	0.380697	0.83132	0.539641
PG 36:4	0.599948	0.657497	0.184791	0.506512	0.738882	0.627324	0.35573	0.25653	0.274314	0.420379	0.198366	0.167684
S-(5'-Adenosyl)-L-methionine	0.601567	0.267559	0.366674	0.494923	0.48546	0.117234	0.556221	0.461261	0.495955	0.825231	0.114783	0.394215
Glutamyl-S-allylcysteine	0.601784	0.169319	0.461553	0.638356	0.872729	0.951035	0.861231	0.153653	0.0581918	0.631799	0.250451	0.120965
Methyl vanillate	0.608276	0.331926	0.813103	0.124267	0.707165	0.174564	0.337062	0.0738645	0.438371	0.469334	0.813561	0.460916
PE 32:1	0.609917	0.9958	0.331848	0.299376	0.765172	0.328001	0.0509089	0.0321026	0.68349	0.149107	0.730533	0.228201
trans,cis-3,6-Nonadien-1-ol	0.610725	0.983746	0.393037	0.132086	0.46935	0.544015	0.286787	0.109123	0.663488	0.430866	0.178111	0.465359
LPA 16:3	0.611712	0.524303	0.054223	0.966751	0.982146	0.594749	0.235763	0.1987	0.999536	0.501534	0.317802	0.743864
Epitestosterone	0.611869	0.000812701	0.69161	0.625829	0.43422	0.0756179	0.569867	0.00591545	0.82916	0.281366	0.049008	0.773871
Perillic acid	0.61235	0.150744	0.540808	0.442673	0.451125	0.146114	0.999715	0.432115	0.136017	0.411569	0.266111	0.302075
SM 35:2	0.612492	0.356793	0.78178	0.425179	0.753192	0.141151	0.0324009	0.00207694	0.340458	0.258912	0.0863256	0.378011
Cer-NS d18:1/18:0	0.61367	0.982148	0.333757	0.0686961	0.113257	0.889369	0.534164	0.102966	0.113183	0.354906	0.895781	0.0920436
cis,cis-9,12-Octadecadien-1-ol	0.614045	0.269685	0.650179	0.5268	0.908548	0.118003	0.407995	0.351676	0.68573	0.939214	0.445171	0.890667
PEtOH 34:2	0.61431	0.122285	0.0801144	0.880373	0.187201	0.928891	0.99771	0.617479	0.623084	0.303761	0.608689	0.305911
2-Hydroxy-3-methoxychalcone	0.615511	0.17964	0.965462	0.38457	0.540124	0.753252	0.493518	0.156449	0.191237	0.39839	0.27715	0.287083
PE 38:2	0.615602	0.53225	0.168885	0.362933	0.0314656	0.510296	0.781677	0.421563	0.33023	0.215051	0.555249	0.658274
LPG 20:2	0.616026	0.301756	0.431538	0.845856	0.631463	0.716424	0.471833	0.576051	0.363075	0.758667	0.140873	0.706643
Xanthurenic acid	0.61919	0.0780567	0.333416	0.340165	0.766195	0.332735	0.587712	0.165448	0.434572	0.0825369	0.0258138	0.257146
PC 40:5	0.619245	0.134269	0.652853	0.805281	0.349573	0.747977	0.791101	0.758243	0.211826	0.475734	0.29622	0.440744
Abietic acid	0.622331	0.477743	0.363624	0.640711	0.352875	0.933787	0.740939	0.600036	0.350006	0.0900006	0.91865	0.849277
18:0-20:4 PI(4,5)P2	0.62314	0.219206	0.304849	0.266651	0.123809	0.107236	0.370889	0.194041	0.717338	0.899644	0.444548	0.895826
LPA 19:1	0.626035	0.192158	0.418669	0.957313	0.621235	0.351431	0.322271	0.327593	0.781838	0.862167	0.486415	0.723088
CerP(d14:0/18:1)	0.627904	0.695431	0.190567	0.646212	0.991238	0.453755	0.864669	0.617004	0.787821	0.551577	0.4747	0.736425
PE(P-20:0/20:4)	0.627978	0.0905549	0.0270323	0.332249	0.687829	0.938341	0.945538	0.407765	0.21822	0.0109454	0.537862	0.834136
Cholesterol	0.629004	0.696017	0.574053	0.908329	0.348094	0.683702	0.459482	0.791473	0.96617	0.537319	0.776039	0.676675
cis-5,8,11-Eicosatrienoic acid	0.629908	0.171801	0.580604	0.0954635	0.579604	0.2164	0.119582	0.00823083	0.461391	0.00405076	0.428589	0.887261
LPC 15:1	0.631374	0.457269	0.359747	0.617494	0.0510915	0.195171	0.285612	0.294234	0.134158	0.0771864	0.216283	0.235194
LPI 16:1	0.631666	0.373476	0.246722	0.220406	0.227387	0.545562	0.902977	0.629468	0.697389	0.199267	0.944983	0.767827
N-Acetylcytidine	0.631818	0.358624	0.977753	0.424883	0.303223	0.345869	0.367896	0.142392	0.153123	0.813329	0.123614	0.178076
Ochratoxin A	0.632928	0.222188	0.226884	0.797965	0.989654	0.554922	0.625386	0.373183	0.265777	0.0591531	0.956262	0.973167
LPC P-16:0	0.635211	0.442565	0.0580363	0.958715	0.616309	0.419602	0.048372	0.0461867	0.994265	0.510942	0.704442	0.457455
4'-Hydroxydiclofenac	0.635309	0.0192554	0.859707	0.677016	0.361559	0.00551001	0.395881	0.514078	0.901283	0.981021	0.151545	0.780759
Carnitine	0.637981	0.980609	0.497777	0.598711	0.936798	0.466574	0.230747	0.425327	0.109551	0.750865	0.789722	0.0679974
PC(P-18:0/20:4)	0.639386	0.767744	0.292186	0.728806	0.973199	0.338925	0.883277	0.844775	0.356916	0.0983673	0.372034	0.840488
PS 38:6	0.642019	0.421482	0.651194	0.181318	0.856679	0.816791	0.74395	0.384336	0.378638	0.642335	0.355152	0.238488
FAHFA 21:0	0.642181	0.315003	0.72074	0.891893	0.48326	0.490886	0.134548	0.120239	0.768202	0.469621	0.828821	0.571057
PE(P-18:0/20:4)	0.642552	0.0227029	0.69818	0.226625	0.0962643	0.170097	0.336365	0.0267083	0.00627437	0.895961	0.0641138	0.00139724
PC 34:3	0.644006	0.775277	0.600363	0.294294	0.396045	0.743438	0.212843	0.902927	0.153718	0.863756	0.625303	0.110341
Indole-3-carboxaldehyde	0.64617	0.448703	0.71367	0.936464	0.600939	0.347184	0.325868	0.155944	0.218514	0.257033	0.905827	0.227019
(Z)-6-Octadecenoic acid	0.646227	0.0633177	0.592788	0.627072	0.914726	0.648559	0.00937873	0.000148671	0.866599	0.519106	0.676905	0.494165
PC 34:2e	0.64686	0.159547	0.888104	0.412978	0.580236	0.99429	0.216878	0.0390862	0.623811	0.59258	0.292712	0.769727
15-Ketoprostaglandin E2	0.649426	0.359276	0.950196	0.796073	0.625092	0.997148	0.39144	0.122642	0.897317	0.2129	0.322649	0.664973
PA 24:6	0.649805	0.997467	0.27606	0.529358	0.902226	0.344153	0.959152	0.383113	0.302055	0.461805	0.788537	0.459825
LPS 14:0	0.650114	0.318517	0.400721	0.820374	0.730693	0.577629	0.743533	0.641317	0.909874	0.954939	0.794327	0.759085
Glutamic acid	0.651166	0.393339	0.000265013	0.188018	0.957338	0.134128	0.329459	0.234517	0.783919	0.809323	0.508573	0.618726
PS 36:4	0.652671	0.0109206	0.246187	0.870684	0.881529	0.0456979	0.70883	0.227018	0.225179	0.396387	0.131526	0.0549361
PE 40:7	0.655292	0.635245	0.0466998	0.538845	0.442755	0.0846384	0.136113	0.224093	0.778952	0.168055	0.544438	0.218213
PC 24:0	0.655999	0.759032	0.194893	0.418821	0.392326	0.169846	0.754515	0.0784234	0.349481	0.223463	0.390684	0.790157
LPG 18:1	0.657049	0.687801	0.427119	0.590165	0.923242	0.757292	0.800017	0.899651	0.906744	0.558994	0.876267	0.869772
1,2,3,4-Tetrahydro-1-naphthylamine	0.658917	0.181672	0.509271	0.425742	0.612307	0.863822	0.0410719	0.0100414	0.513275	0.562542	0.351671	0.537829
13,14-Dihydro-15-keto-Prostaglandin F1alpha	0.661866	0.473374	0.686667	0.862939	0.745405	0.632237	0.323525	0.8617	0.308988	0.370352	0.74641	0.303267
Anacardic Acid	0.664499	0.321961	0.0286701	0.788903	0.921669	0.835234	0.714928	0.679286	0.594617	0.580349	0.194739	0.684523
PC 36:3	0.665055	0.658666	0.490695	0.735006	0.22323	0.723673	0.54689	0.903749	0.39467	0.480884	0.974701	0.714835
Cholesterol 3-sulfate	0.666535	0.866036	0.858357	0.395374	0.496844	0.704443	0.396703	0.325163	0.102845	0.325228	0.966279	0.167371
PS 36:2	0.666989	0.0659936	0.0478368	0.310588	0.195065	0.135055	0.769654	0.402731	0.396991	0.658917	0.610545	0.483693
2-[(4-Aminobenzoyl)amino]acetic acid	0.673467	0.0899026	0.411726	0.0230755	0.656077	0.707552	0.893475	0.779012	0.40434	0.585217	0.722669	0.35117
15(S)-HETE	0.673583	0.39643	0.342282	0.586944	0.219648	0.211914	0.0949549	0.0525979	0.862847	0.493938	0.565547	0.510952
omega-3 Arachidonic acid	0.674414	0.0259191	0.538679	0.134652	0.625894	0.391986	0.00159588	0.000918703	0.443586	0.32684	0.821865	0.0483863
8(9)-EET	0.676745	0.354399	0.438036	0.820167	0.165037	0.499993	0.161629	0.0565515	0.767374	0.196255	0.823247	0.876602
1a,1b-dihomo-Prostaglandin F2alpha	0.677749	0.640212	0.877177	0.357715	0.287535	0.389469	0.0962375	0.030383	0.932698	0.88851	0.802158	0.80053
PE 37:3	0.679125	0.0426521	0.16297	0.866874	0.262514	0.881565	0.358493	0.759946	0.791181	0.378178	0.537722	0.99219
beta-Methylphenethylamine	0.679213	0.17335	0.341277	0.789859	0.947369	0.756955	0.812587	0.0849692	0.341656	0.0765044	0.288506	0.945544
Kynurenine	0.681092	0.0217449	0.300994	0.813207	0.29185	0.75215	0.000310952	3.77914e-06	0.334533	0.0720872	0.0125813	0.180392
Prostaglandin H1	0.683055	0.0580249	0.433245	0.32057	0.832062	0.888317	0.0631617	0.434137	0.530915	0.577839	0.153442	0.313854
15(S)-15-Methylprostaglandin F2alpha isopropyl ester	0.683101	0.203175	0.319171	0.418799	0.364667	0.413447	0.00157857	5.78764e-05	0.884201	0.384179	0.156092	0.606116
Vernolic acid	0.683585	0.00140552	0.892325	0.913198	0.656659	0.911433	0.00711259	6.76635e-05	0.549537	0.223342	0.0484484	0.214883
Cholesta-4,6-dien-3-one	0.684811	0.365909	0.556544	0.904062	0.408246	0.873785	0.365261	0.265322	0.688384	0.20995	0.267198	0.646302
Riboflavin	0.685306	0.0987659	0.827	0.298374	0.582653	0.44768	0.578331	0.735367	0.144007	0.559617	0.577242	0.199387
24S-Hydroxycholesterol	0.686187	0.0630499	0.0680079	0.472041	0.401082	0.28912	0.435267	0.405004	0.897669	0.645844	0.481535	0.904193
PMeOH 36:3	0.688684	0.701738	0.13364	0.837507	0.86389	0.536376	0.215758	0.274448	0.577748	0.679565	0.427026	0.779928
PC 34:1	0.688723	0.502891	0.827687	0.266216	0.1203	0.762778	0.268143	0.608138	0.69379	0.74621	0.472428	0.423357
PC(P-16:0/3:0)	0.690291	0.998339	0.41131	0.844967	0.938257	0.541359	0.302796	0.812238	0.416475	0.103199	0.762459	0.782648
Urobilin	0.691401	0.953054	0.902084	0.20965	0.378653	0.968905	0.714532	0.614792	0.576942	0.0393851	0.979372	0.584671
Pinolenic acid	0.691614	0.746746	0.154871	0.397869	0.542389	0.133707	0.0718549	0.00899671	0.562282	0.663266	0.882298	0.978175
5,6-Dihydro-5-methyluracil	0.692088	0.117001	0.844365	0.726982	0.085307	0.471611	0.88152	0.406765	0.687512	0.773979	0.480206	0.709836
4-Acetamidobutyric acid	0.692848	0.572072	0.672374	0.214589	0.434102	0.329575	0.197139	0.968409	0.982033	0.987833	0.759007	0.676929
Azelaic acid	0.693395	0.609545	0.731495	0.398875	0.293915	0.845571	0.540821	0.977042	0.976048	0.335002	0.321061	0.908228
Cer-NS d18:2/16:0	0.693639	0.774416	0.546303	0.376292	0.977047	0.587611	0.40013	0.357568	0.210272	0.274184	0.0845466	0.0917591
PE 20:0	0.694066	0.189032	0.740747	0.751309	0.0921843	0.161482	0.979716	0.126825	0.341052	0.31168	0.339675	0.912984
Anandamide	0.695361	0.291915	0.255499	0.43699	0.398285	0.202607	0.360479	0.690425	0.302483	0.801381	0.753566	0.355767
PA 34:3	0.699234	0.384428	0.827206	0.37652	0.442541	0.20956	0.84973	0.330872	0.725051	0.513181	0.0536153	0.772515
Tyr-Gly	0.700832	0.916049	0.564019	0.281267	0.839702	0.341509	0.969255	0.919451	0.449941	0.369837	0.870355	0.637937
Desmosterol	0.701313	0.0559893	0.382187	0.242121	0.810922	0.267758	0.455022	0.693867	0.750612	0.670238	0.91644	0.963714
15(S)-HETrE	0.702185	0.668445	0.11922	0.185048	0.0757926	0.755183	0.338491	0.181464	0.780768	0.71146	0.499138	0.559133
4-(2,6,6-trimethyl-2-cyclohexen-1-yl)-2-Butanone	0.702836	0.317848	0.51879	0.620262	0.861471	0.78433	0.441622	0.0722857	0.694595	0.834411	0.604707	0.780037
Dihydrotachysterol	0.703218	0.684156	0.298387	0.375062	0.253368	0.185605	0.0965398	0.548585	0.110951	0.287213	0.281018	0.336712
LPC 22:4	0.707187	0.984482	0.114445	0.2904	0.51435	0.427334	0.0481283	0.00985504	0.672413	0.994229	0.721266	0.29321
trans-Androsterone	0.708849	0.206157	0.759067	0.539141	0.358925	0.137498	0.435365	0.1372	0.691982	0.372302	0.636987	0.190351
PG 44:12	0.708948	0.110283	0.190397	0.512693	0.224592	0.954201	0.509907	0.932871	0.906013	0.40789	0.550952	0.958974
LPG 18:2	0.70972	0.813523	0.390674	0.803233	0.472484	0.579891	0.657472	0.992573	0.66009	0.88687	0.874612	0.453145
15d-Prostaglandin A1	0.709736	0.429587	0.0677027	0.199245	0.046259	0.194894	0.534598	0.630694	0.838286	0.988607	0.542597	0.730428
Octamethyl-cyclotetrasiloxane	0.710577	0.873874	0.561187	0.37135	0.341717	0.9864	0.339906	0.570812	0.544755	0.653164	0.539141	0.879643
PEtOH 30:1	0.710632	0.815162	0.803019	0.814165	0.912002	0.671257	0.498265	0.631455	0.209904	0.935205	0.235864	0.583834
PS 36:1	0.712171	0.0455861	0.0320696	0.494134	0.325621	0.00177632	0.291583	0.929525	0.0619663	0.199776	0.0989996	0.125159
alpha-ESA methyl ester	0.714057	0.247792	0.302639	0.866092	0.603512	0.921215	0.0949158	0.0107518	0.812854	0.324386	0.606801	0.805849
Ergothioneine	0.714139	0.276559	0.0998975	0.0585155	0.918579	0.827765	0.025167	0.00481964	0.220517	0.436477	0.231733	0.621964
PS 36:3	0.71587	0.0348079	0.833886	0.205786	0.620222	0.658063	0.771633	0.985125	0.458325	0.524115	0.476765	0.144888
PI 36:4	0.718374	0.378434	0.34973	0.785443	0.912077	0.608036	0.834551	0.445316	0.13901	0.851421	0.357197	0.171648
PA 42:10	0.71903	0.210168	0.847171	0.215399	0.834188	0.13966	0.202378	0.135549	0.291182	0.581172	0.14028	0.640438
2,6-Di-tert-butyl-4-methoxyphenol	0.720083	0.286449	0.564973	0.275189	0.95168	0.811148	0.3842	0.491511	0.520914	0.763139	0.363925	0.387647
2-Isopropylthioxanthone	0.720514	0.770089	0.579288	0.709816	0.114171	0.563691	0.413388	0.663738	0.337308	0.966126	0.686741	0.172946
PC 30:1	0.721052	0.508548	0.306996	0.274775	0.768964	0.257423	0.0638295	0.0153527	0.121923	0.149049	0.836074	0.497826
LPG 18:0	0.721074	0.655693	0.415381	0.637146	0.427613	0.918227	0.521596	0.580961	0.910159	0.423016	0.863993	0.616926
SM d36:3	0.721092	0.690683	0.471206	0.601885	0.973498	0.972995	0.419458	0.6169	0.275813	0.566192	0.490292	0.195153
PS 38:4	0.722106	0.162438	0.486024	0.645527	0.675748	0.281554	0.937819	0.895875	0.369896	0.927811	0.430681	0.515066
PE 34:2	0.722668	0.89482	0.133828	0.509382	0.548728	0.081229	0.0756953	0.0481129	0.932284	0.0700123	0.540673	0.528333
LPI 22:5	0.724662	0.795862	0.398112	0.255272	0.973394	0.878041	0.18186	0.229708	0.948221	0.603524	0.878309	0.734347
12(S)-Hydroxy-16-heptadecynoic acid	0.724836	0.164464	0.375695	0.734364	0.383528	0.541202	0.617347	0.517951	0.924724	0.0978444	0.730353	0.120882
PA 20:1	0.730482	0.585177	0.259578	0.34538	0.515212	0.800046	0.848853	0.599755	0.503703	0.929659	0.990448	0.43878
15-Ketoprostaglandin E1	0.730547	0.827977	0.192952	0.776836	0.391616	0.772046	0.0829975	0.538325	0.236886	0.35492	0.846268	0.251496
13-oxo-ODE	0.730959	0.286551	0.0339805	0.627937	0.0205228	0.867995	0.00586013	0.00935232	0.500399	0.179229	0.0981154	0.338721
HexCer-NS d18:1/16:1	0.731149	0.00858363	0.941413	0.722695	0.848044	0.984053	0.973251	0.374426	0.851067	0.861898	0.252819	0.805025
Myristic acid alkyne	0.731327	0.250068	0.0468652	0.539723	0.610719	0.233051	0.580552	0.0291151	0.937148	0.867523	0.762072	0.959668
PMeOH 40:6	0.731812	0.15628	0.0573643	0.713004	0.674905	0.443088	0.617089	0.346399	0.466091	0.946291	0.695585	0.502162
Biliverdin	0.732095	0.016744	0.660674	0.144942	0.137963	0.249817	0.668554	0.0986656	0.103331	0.821035	0.236154	0.224543
PE 39:6	0.733747	0.759116	0.441398	0.510788	0.584864	0.537689	0.342083	0.180157	0.97457	0.642255	0.790658	0.735684
PE 40:5e	0.733971	0.0271241	0.0684037	0.614638	0.496163	0.877388	0.632393	0.415935	0.958867	0.299814	0.151758	0.975743
LPI 20:1	0.73494	0.758807	0.613243	0.387569	0.491618	0.761439	0.0784703	0.21782	0.185305	0.84363	0.23905	0.42644
Threonic acid	0.735677	0.886701	0.729275	0.604548	0.312468	0.262935	0.103226	0.135935	0.98599	0.231733	0.212005	0.668039
Conjugated linoleic acid (9E,11E)	0.735836	0.705089	0.466251	0.720413	0.670243	0.575982	0.124854	0.0346928	0.410747	0.827805	0.48891	0.732916
trans-Cinnamaldehyde	0.737973	0.753141	0.912598	0.634887	0.0796456	0.667889	0.0299825	0.10994	0.959468	0.97936	0.77897	0.998217
3-(2,5-Dimethoxyphenyl)propanoic acid	0.739487	0.528151	0.976129	0.306724	0.107382	0.235346	0.3321	0.439972	0.0218217	0.335072	0.0376508	0.0325003
Isomyristic acid	0.740429	0.71767	0.121972	0.70097	0.934103	0.785453	0.632632	0.793682	0.928647	0.465163	0.897033	0.417273
LPA 17:0	0.742396	0.994117	0.62513	0.902847	0.168658	0.381772	0.515499	0.995166	0.396869	0.969639	0.798215	0.231828
3-(1-Pyrazolyl)-alanine	0.742484	0.40867	0.620391	0.642341	0.0905453	0.284863	0.993764	0.428407	0.499911	0.626649	0.510026	0.858968
LPC 16:3	0.744812	0.972713	0.21074	0.80704	0.509564	0.477411	0.65292	0.639548	0.403511	0.546897	0.295108	0.13434
N-acetyl-Methionine	0.746616	0.0556838	0.361408	0.622031	0.0707811	0.446402	0.0924672	0.00360966	0.831089	0.745485	0.278002	0.605502
Phenylglycine	0.746681	0.990811	0.879224	0.248621	0.417447	0.944857	0.255569	0.0516289	0.649572	0.394681	0.770574	0.994666
LPE P-18:0	0.748209	0.952187	0.835358	0.139874	0.820366	0.949438	0.66637	0.636056	0.363092	0.00453098	0.76086	0.951236
6-Methoxychromanone	0.748807	0.576883	0.863178	0.519619	0.219541	0.126849	0.691667	0.203079	0.858809	0.317974	0.566836	0.771283
Deoxycholic acid	0.74881	0.982772	0.330745	0.75821	0.44912	0.549944	0.60663	0.190745	0.642167	0.399099	0.978902	0.868687
Dodecanedioic acid	0.749219	0.459966	0.336208	0.917592	0.598127	0.841096	0.672824	0.558172	0.774852	0.552117	0.899136	0.831763
D-Glucosaminic acid	0.749729	0.136187	0.300596	0.839115	0.54807	0.104602	0.0533206	0.038501	0.739609	0.198881	0.134097	0.356519
16,16-Dimethyl-6-ketoprostaglandin E1	0.75048	0.696501	0.8437	0.0263502	0.0266035	0.899866	0.127746	0.189103	0.860746	0.283562	0.372888	0.885546
Soyasapogenol A	0.751882	0.125244	0.545825	0.721091	0.462692	0.736411	0.0124108	0.000905979	0.560969	0.0952031	0.512079	0.737116
Dihomo-gamma-linolenic acid ethyl ester	0.753947	0.109232	0.783894	0.788964	0.32491	0.692772	0.411409	0.0232532	0.76999	0.175218	0.523727	0.624588
PA 30:1	0.75464	0.798901	0.332718	0.116292	0.0870909	0.312449	0.741451	0.786678	0.763478	0.244234	0.722424	0.989298
PA 24:0	0.754716	0.845438	0.756961	0.101879	0.0513815	0.168712	0.458832	0.800336	0.790696	0.401692	0.649698	0.694336
Citric acid	0.75762	0.980037	0.344822	0.19654	0.37211	0.0486736	0.978195	0.83016	0.0878232	0.534329	0.125173	0.0486513
Ile-Asn-Arg	0.762726	0.632755	0.427849	0.464978	0.714797	0.524359	0.905579	0.52239	0.296925	0.207446	0.729089	0.650047
LPE 18:0	0.76407	0.295398	0.110808	0.455685	0.894132	0.594456	0.364845	0.0508957	0.55503	0.974035	0.973647	0.329746
Vanillic acid	0.764893	0.290106	0.0750071	0.043929	0.539288	0.559955	0.772339	0.948076	0.382303	0.038498	0.7514	0.670556
2,6-dihydroxy-benzoic acid	0.764993	0.0366826	0.832307	0.284785	0.551768	0.626647	0.0186278	0.00285703	0.160566	0.239649	0.347208	0.500244
PE 33:3	0.766024	0.385533	0.427155	0.985231	0.553847	0.871787	0.421426	0.163976	0.226054	0.749831	0.227533	0.251803
LPS 18:1	0.766317	0.164265	0.351056	0.499879	0.54467	0.173794	0.217173	0.195972	0.16409	0.267263	0.146384	0.481664
PC 36:1	0.766912	0.131077	0.20466	0.700401	0.560778	0.984652	0.243486	0.101428	0.56651	0.486864	0.625019	0.383714
Hippuric acid, methyl ester	0.769123	0.590377	0.845214	0.394627	0.993504	0.127528	0.148265	0.432534	0.935252	0.762737	0.283188	0.992075
PGPC	0.769932	0.684263	0.818315	0.898135	0.996608	0.436959	0.24452	0.73672	0.919316	0.923229	0.471484	0.813444
LPA 18:0	0.774071	0.464499	0.377639	0.499041	0.698286	0.594077	0.835357	0.939359	0.727326	0.717063	0.526913	0.679536
11beta-Hydroxyprogesterone	0.774121	0.695714	0.802881	0.401471	0.361697	0.179391	0.245199	0.541988	0.671431	0.823577	0.668572	0.365902
LPA 17:1	0.774462	0.16986	0.228347	0.644744	0.807186	0.55544	0.478831	0.0648492	0.708818	0.485838	0.705713	0.31677
trans-EKODE-(E)-Ib	0.776189	0.202443	0.84468	0.0932911	0.387046	0.558927	0.150771	0.0922591	0.691505	0.0618573	0.31036	0.993618
SM 34:1	0.776996	0.204774	0.821462	0.893092	0.965298	0.431159	0.346472	0.0129899	0.494938	0.438953	0.869972	0.712943
Linolenic acid ethyl ester	0.778766	0.247672	0.614907	0.578348	0.743406	0.570876	0.210846	0.0165629	0.995248	0.523173	0.543822	0.615121
9-OxoOTrE	0.780992	0.0145105	0.593191	0.371822	0.18267	0.105262	0.166271	0.0301008	0.428218	0.968408	0.861692	0.397714
LPA 18:4	0.781545	0.461717	0.11597	0.339462	0.401278	0.72462	0.879458	0.224568	0.572578	0.403714	0.836491	0.594051
N-Tetracosenoyl-4-sphingenyl-1-O-phosphorylcholine	0.782207	0.944045	0.730101	0.986908	0.248328	0.627027	0.378197	0.91117	0.176742	0.370309	0.700059	0.404767
CerP(d14:0/18:0)	0.782546	0.452721	0.303003	0.792013	0.852344	0.72819	0.306393	0.353573	0.677635	0.508667	0.842106	0.769648
LPA 14:0	0.78395	0.712965	0.191186	0.715986	0.787944	0.867156	0.857945	0.967912	0.767435	0.918176	0.599877	0.775237
PC 38:7	0.784593	0.513739	0.956065	0.891063	0.229696	0.339616	0.23549	0.0349932	0.632712	0.782143	0.205807	0.526148
PC 26:0	0.784804	0.498573	0.838213	0.888007	0.99433	0.830358	0.571114	0.241078	0.597219	0.730313	0.756413	0.487474
5beta-Dihydrocortisol	0.784886	0.685974	0.904781	0.38798	0.0950619	0.85425	0.779761	0.328518	0.105273	0.997375	0.0960028	0.176349
16,16-Dimethylprostaglandin E2	0.784915	0.871408	0.645632	0.93539	0.831448	0.646476	0.343646	0.754937	0.392988	0.766413	0.763562	0.204859
omega-3 Arachidonic acid ethyl ester	0.78608	0.317528	0.451276	0.87327	0.96638	0.536213	0.448636	0.250369	0.786513	0.577958	0.286785	0.535939
Octadecanedioic acid	0.786853	0.736559	0.336855	0.242942	0.947925	0.982513	0.7722	0.649251	0.400733	0.563756	0.922387	0.200183
PC 33:2	0.787325	0.833179	0.552759	0.546188	0.485272	0.075916	0.578659	0.389564	0.428654	0.349571	0.4698	0.728043
4-Hydroxyquinoline	0.787401	0.395467	0.333859	0.107632	0.167334	0.554193	0.720884	0.810951	0.0787625	0.436649	0.202358	0.0617287
(Z,E)-Tetradeca-9,12-dienol	0.788211	0.484446	0.0601996	0.0379078	0.959366	0.115694	0.21941	0.840804	0.297558	0.375276	0.725545	0.243123
N6-methyladenine	0.788254	0.626006	0.676492	0.877979	0.506297	0.665326	0.365933	0.244422	0.908769	0.699053	0.952861	0.982428
Chrysoeriol	0.789251	0.855839	0.946445	0.70609	0.362732	0.298124	0.615445	0.462052	0.962052	0.630289	0.777096	0.787633
LPA 18:3	0.791307	0.689309	0.156165	0.674909	0.883016	0.906506	0.847524	0.651592	0.99459	0.633	0.893995	0.986349
Bimatoprost isopropyl ester	0.791839	0.735611	0.3018	0.431908	0.514524	0.967867	0.611461	0.672427	0.606718	0.991061	0.813152	0.570685
PE 38:5	0.795153	0.622064	0.0379177	0.631161	0.540825	0.0181553	0.927508	0.89013	0.892895	0.0273597	0.978519	0.212995
Sumaresinolic acid	0.796284	0.964444	0.222476	0.497474	0.349862	0.551541	0.370584	0.973634	0.466055	0.452689	0.716805	0.574425
14(Z)-Eicosenoic acid	0.800689	0.80419	0.097525	0.55026	0.601645	0.897116	0.45402	0.353707	0.126116	0.49321	0.503349	0.213782
SM 32:2	0.801071	0.176445	0.590272	0.58345	0.339941	0.942889	0.686836	0.0419898	0.728845	0.256759	0.251771	0.652118
Glycoursodeoxycholic acid	0.802255	0.804578	0.783766	0.863277	0.628614	0.511176	0.811063	0.643807	0.311008	0.170744	0.76163	0.578716
Asp-Phe	0.802689	0.576763	0.268534	0.272057	0.92934	0.307963	0.864417	0.886241	0.470787	0.283813	0.891033	0.850636
8(9)-EpETE	0.803186	0.981265	0.186056	0.140797	0.807709	0.959537	0.341537	0.276602	0.871678	0.344328	0.167655	0.87723
LPG 20:3	0.803957	0.449394	0.0444488	0.206478	0.451872	0.557951	0.810066	0.921513	0.755578	0.343601	0.618961	0.695582
11-deoxy-Prostaglandin F2alpha	0.804681	0.13416	0.30256	0.989555	0.167346	0.0285481	0.989366	0.167064	0.186881	0.0349786	0.830217	0.706836
LPE 24:0	0.805732	0.418245	0.660878	0.919196	0.89656	0.985047	0.998889	0.342248	0.625585	0.89597	0.460032	0.890488
SM 38:4	0.809125	0.794983	0.475497	0.419722	0.363049	0.662358	0.312215	0.574248	0.266787	0.937737	0.891554	0.417036
PE 36:4	0.811851	0.843673	0.267112	0.362513	0.61051	0.0306459	0.197235	0.208368	0.858364	0.107351	0.319641	0.783559
LPA 16:1	0.8121	0.564111	0.344146	0.671441	0.364139	0.283512	0.617019	0.881819	0.663666	0.853987	0.911962	0.489939
POPC	0.812599	0.904457	0.313057	0.894622	0.591075	0.974706	0.72141	0.958153	0.169738	0.640397	0.589292	0.22102
LPC 22:3	0.81462	0.291954	0.730318	0.979919	0.346214	0.996563	0.256843	0.348389	0.557754	0.824461	0.81244	0.426583
Acetylcholine cation	0.814837	0.0168383	0.892841	0.886452	0.24679	0.582684	0.0826923	0.00527465	0.689358	0.854915	0.172547	0.419265
PS 38:5	0.815148	0.816098	0.289468	0.17383	0.394372	0.567788	0.598271	0.608517	0.969869	0.741086	0.950086	0.638101
Cer-NS d17:1/16:0	0.815351	0.787689	0.281724	0.22462	0.55677	0.179825	0.421423	0.770548	0.952394	0.181897	0.256233	0.810619
Hypoxanthine	0.816693	0.972427	0.952299	0.217801	0.712411	0.860939	0.693503	0.16879	0.760937	0.994279	0.586207	0.742814
5alpha-Pregnan-3,20-dione	0.81764	0.0822724	0.684413	0.746065	0.0634061	0.67347	0.0867379	0.0163123	0.842046	0.226427	0.252749	0.907465
Pro-Met-Lys	0.817783	0.352565	0.130156	0.998372	0.874829	0.47242	0.861092	0.87207	0.933831	0.712029	0.426823	0.804778
PC 38:6	0.818412	0.296722	0.0679499	0.793412	0.674384	0.832734	0.72106	0.206027	0.896923	0.765072	0.985779	0.927294
PEtOH 35:4	0.8186	0.0882811	0.889721	0.773582	0.371254	0.0668289	0.446173	0.0962593	0.215931	0.837503	0.088154	0.184162
PC 40:4	0.818864	0.142585	0.241693	0.604151	0.0629029	0.852245	0.935351	0.537586	0.222673	0.046062	0.959583	0.571386
PE(P-16:0/22:6)	0.819214	0.854172	0.398962	0.992807	0.254223	0.711169	0.39678	0.548207	0.679904	0.707368	0.8981	0.871456
Salicylic acid	0.821077	0.482173	0.8906	0.433425	0.175423	0.338021	0.59113	0.9643	0.187434	0.0266893	0.641749	0.405932
20-carboxy-Leukotriene B4	0.821217	0.0808962	0.910407	0.222719	0.109901	0.314547	0.266483	0.0249401	0.0774311	0.840363	0.61172	0.0165124
Tyrosine	0.821543	0.100268	0.609278	0.285854	0.512221	0.673157	0.0914178	0.000708251	0.904552	0.685171	0.331916	0.984783
3-oxo-cholest-4-en-26-oic acid	0.822204	0.906502	0.143114	0.142982	0.317467	0.643731	0.541085	0.471517	0.824853	0.423314	0.315855	0.868637
PC(P-16:0/20:4)	0.822596	0.835438	0.827893	0.610692	0.7522	0.533892	0.329172	0.101425	0.443106	0.878958	0.858026	0.4062
PE 34:3e	0.82694	0.723863	0.987588	0.963046	0.0973542	0.411475	0.492113	0.136225	0.0604859	0.708872	0.0935464	0.083636
Phe-Ala	0.827693	0.562035	0.844827	0.427349	0.260542	0.436797	0.198021	0.20325	0.948713	0.370573	0.188797	0.378899
LPA 22:4	0.8299	0.895026	0.928349	0.380947	0.397479	0.694651	0.983827	0.813062	0.838437	0.641312	0.860656	0.853384
Palmitoylcarnitine	0.830651	0.74019	0.284575	0.986812	0.566586	0.826754	0.114986	0.116445	0.813665	0.600798	0.92538	0.990927
Phe-Met	0.832396	0.702673	5.2488e-06	0.464927	0.55578	0.864605	0.246855	0.557488	0.360245	0.458027	0.912277	0.439629
12-Ketodeoxycholic acid	0.834252	0.898568	0.755944	0.295214	0.154504	0.86633	0.12654	0.514024	0.978096	0.215955	0.592544	0.64167
14(15)-EET methyl ester	0.83704	0.211124	0.0187189	0.291875	0.264772	0.94492	0.313943	0.45623	0.754516	0.752866	0.758451	0.83043
16,16-Dimethylprostaglandin A1	0.837747	0.475974	0.494424	0.972437	0.684691	0.843385	0.268599	0.338768	0.667397	0.663664	0.793368	0.688663
PE 36:3e	0.840273	0.0946614	0.161357	0.798417	0.191268	0.416367	0.445563	0.315978	0.903293	0.567864	0.602193	0.697747
PEtOH 35:2	0.842882	0.641265	0.615592	0.538364	0.97774	0.813198	0.429639	0.114617	0.612859	0.575846	0.637498	0.596603
2,3-Dehydro-2-deoxy-N-Acetylneuraminic Acid	0.843744	0.0975281	0.875733	0.919156	0.551585	0.387186	0.701163	0.857113	0.175794	0.528138	0.0661075	0.262199
DOPG-Na	0.84463	0.172844	0.127746	0.133975	0.981459	0.121929	0.911282	0.666615	0.236569	0.447881	0.52806	0.301002
Cer-NS d18:1/24:0	0.845417	0.462163	0.958369	0.192425	0.559849	0.530732	0.74965	0.301478	0.387811	0.485915	0.105269	0.469854
Norharman	0.846959	0.575782	0.942767	0.701128	0.246092	0.867894	0.126274	0.0993177	0.0221001	0.754708	0.360417	0.0318747
SM 31:1	0.851155	0.0924387	0.0492195	0.662883	0.807851	0.371494	0.132645	0.22811	0.920629	0.0732737	0.307836	0.372148
20-ethyl Prostaglandin F2alpha	0.851397	0.99045	0.728953	0.409492	0.88677	0.266963	0.208954	0.993801	0.31692	0.728084	0.999906	0.0879056
5beta-Pregnan-17,21-diol-3,11,20-trione	0.852522	0.378094	0.832788	0.959382	0.697155	0.832979	0.388897	0.638212	0.183412	0.899688	0.88053	0.100998
PA 22:0	0.853098	0.938693	0.0508165	0.818423	0.549481	0.915771	0.494589	0.304183	0.352352	0.215594	0.74099	0.587124
1,3-Dicyclohexylurea	0.853827	0.116362	0.86917	0.704837	0.98222	0.0356807	0.296891	0.369264	0.851512	0.628999	0.674933	0.540087
PA 34:4	0.854548	0.380065	0.774807	0.120394	0.368968	0.433321	0.898235	0.885787	0.413242	0.503342	0.773694	0.279982
PC 36:5	0.854551	0.225061	0.654691	0.0897611	0.627887	0.361225	0.00913575	0.00211749	0.278187	0.660689	0.654601	0.21389
Indole-3-butyric acid	0.854635	0.406859	0.517262	0.691637	0.738378	0.464424	0.709508	0.392166	0.376215	0.323105	0.635196	0.156506
11alpha-Hydroxyprogesterone	0.8555	0.532482	0.601305	0.528589	0.246707	0.72961	0.462464	0.610073	0.746879	0.0970074	0.534437	0.673397
13(S)-HODE methyl ester	0.85555	0.176788	0.275162	0.695702	0.548495	0.601224	0.0269643	0.00893132	0.649671	0.379913	0.996603	0.890305
LPE 12:0	0.85614	0.338195	0.130522	0.556001	0.434338	0.95188	0.78453	0.946138	0.800802	0.733696	0.872091	0.704354
LPC 24:4	0.857277	0.169702	0.0906726	0.853767	0.910898	0.456158	0.127125	0.00697026	0.0430215	0.808884	0.208971	0.0119587
LPE 22:0	0.860923	0.224052	0.664582	0.877184	0.582176	0.224722	0.588163	0.510612	0.483587	0.950257	0.380879	0.628234
Tyr-Ser-Lys	0.864073	0.377464	0.000578855	0.738721	0.898246	0.0543071	0.237672	0.101041	0.693111	0.642002	0.775123	0.668715
SM d32:2	0.864931	0.0272756	0.370534	0.634275	0.475665	0.826184	0.199069	0.00113653	0.679799	0.265191	0.354999	0.197288
4-Androsten-17beta-ol-3-one glucosiduronate	0.866123	0.00287312	0.176864	0.172461	0.318659	0.764527	0.0134071	1.96695e-05	0.00551579	0.406598	0.178429	0.00415578
Nerylacetate	0.867414	0.446519	0.680195	0.562883	0.953406	0.887364	0.28701	0.380881	0.924856	0.762499	0.385431	0.710748
1,2-Dioctanoyl PC	0.867782	0.759014	0.249579	0.618311	0.267825	0.285811	0.290933	0.546727	0.857473	0.49508	0.755262	0.908394
N-Oleoyl-L-serine	0.867975	0.339489	0.988632	0.976518	0.636014	0.365714	0.512875	0.283004	0.618223	0.0459053	0.631036	0.536556
3-Indoleacetic acid	0.868139	0.357471	0.595586	0.771452	0.490736	0.708409	0.877348	0.922428	0.077029	0.376362	0.167584	0.129234
SM d35:1	0.868449	0.821327	0.533612	0.619037	0.477753	0.912899	0.63926	0.729781	0.185502	0.938831	0.395666	0.378996
PE(P-20:0/18:2)	0.868995	0.955226	0.142431	0.724168	0.101134	0.938638	0.0670068	0.0128006	0.300827	0.873633	0.296116	0.310427
5,8,11-Eicosatriynoic acid	0.872068	0.550274	0.994395	0.642147	0.828677	0.374949	0.889844	0.575177	0.458421	0.136009	0.869324	0.982951
LPS 16:0	0.872483	0.60548	0.246427	0.906605	0.344994	0.50795	0.798615	0.47075	0.669384	0.634492	0.329691	0.646154
LPE 22:1	0.874029	0.755147	0.510154	0.469356	0.519535	0.385155	0.929625	0.0884577	0.97943	0.0748866	0.178998	0.681506
delta-CEHC	0.874965	0.785553	0.972595	0.229528	0.511435	0.962885	0.0151379	0.00362864	0.590695	0.771882	0.579159	0.557188
PA 34:5	0.875536	0.274625	0.154249	0.187264	0.337067	0.286278	0.890016	0.736413	0.820953	0.717962	0.48905	0.869797
Lyso-Sphingomyelin	0.877217	0.692327	0.297668	0.405973	0.19304	0.852076	0.434397	0.604767	0.846438	0.603102	0.633168	0.995408
D-erythro-Sphinganine	0.878795	0.152876	0.74105	0.940655	0.752186	0.400855	0.0828164	0.0402412	0.65899	0.0528441	0.053033	0.498489
PyroglutamylIsoleucine	0.879216	0.0904075	0.0302157	0.904576	0.537502	0.398202	0.168238	0.0860378	0.868871	0.871146	0.0804782	0.993905
Taurocholic acid	0.879888	0.123756	0.0963802	0.530838	0.550557	0.320774	0.0501725	0.0368389	0.548981	0.202404	0.107463	0.402289
LPC 14:1	0.883755	0.796289	0.148032	0.776573	0.589897	0.560551	0.394977	0.430178	0.164422	0.263201	0.332098	0.566588
PE 34:2e	0.885402	0.246941	0.188082	0.641489	0.257019	0.932379	0.757509	0.529435	0.925344	0.634662	0.930997	0.696914
PC 32:2	0.887455	0.238569	0.909049	0.536783	0.876821	0.801885	0.0278141	0.0198248	0.798147	0.425451	0.148923	0.489038
6-Methylchromanone	0.889938	0.262404	0.938842	0.224031	0.0469596	0.894459	0.160241	0.262992	0.0467411	0.284149	0.350073	0.0514497
Lavandulol	0.889996	0.479008	0.272854	0.668666	0.460261	0.562081	0.910738	0.97752	0.370332	0.672651	0.254633	0.206843
PI 34:1	0.890769	0.683926	0.556936	0.831483	0.949409	0.811332	0.486389	0.835402	0.235005	0.591384	0.357334	0.633879
PEtOH 38:7	0.891639	0.193121	0.316809	0.529341	0.218686	0.23964	0.187081	0.683141	0.0506103	0.307633	0.101737	0.0914569
LPA 12:0	0.89398	0.953798	0.321733	0.194735	0.969318	0.978801	0.905018	0.413262	0.975767	0.802698	0.766119	0.784835
5,6-DHET	0.894216	0.570426	0.186758	0.689962	0.498412	0.616634	0.333553	0.519902	0.822014	0.431654	0.697471	0.737673
SM 36:1	0.89459	0.506065	0.937645	0.17217	0.260828	0.805132	0.578504	0.574986	0.941622	0.458449	0.699226	0.707221
LPA 20:1	0.894712	0.855513	0.51335	0.475665	0.314685	0.291457	0.150767	0.486969	0.450417	0.888849	0.264666	0.459762
LPS 18:5	0.894828	0.585251	0.388695	0.709269	0.98152	0.478562	0.588242	0.932307	0.909019	0.630037	0.524476	0.929925
5beta-Androsterone	0.894869	0.148017	0.834694	0.0853424	0.452792	0.678887	0.196412	0.0967066	0.408343	0.529177	0.847426	0.280007
Lactic acid	0.895572	0.891798	0.940037	0.139697	0.550687	0.525598	0.166261	0.0266337	0.953612	0.525718	0.959943	0.950522
SM 34:0	0.897022	0.916627	0.829875	0.409554	0.832618	0.377798	0.911819	0.876222	0.873492	0.0845788	0.785323	0.225408
4-Chloro-3,5-dimethylphenol	0.897829	0.434159	0.675147	0.301165	0.0778792	0.558986	0.274	0.0420917	0.557969	0.651691	0.505091	0.927023
Nicotine	0.898038	0.790682	0.717569	0.709249	0.126523	0.643247	0.939913	0.605182	0.920824	0.107374	0.111764	0.896279
PC(P-16:0/18:2)	0.898617	0.892007	0.352189	0.304886	0.754697	0.958144	0.295592	0.0687644	0.332705	0.478501	0.428315	0.616497
LPI 20:3	0.898985	0.604485	0.416478	0.208254	0.859054	0.707216	0.985969	0.916171	0.853286	0.621306	0.884825	0.665448
1a,1b-dihomo-Prostaglandin E1	0.900277	0.22682	0.464122	0.829467	0.743735	0.168388	0.410465	0.544187	0.379545	0.294427	0.291908	0.769176
Ile-Trp	0.900566	0.673539	0.755354	0.18502	0.252565	0.554784	0.179306	0.0651624	0.533637	0.42845	0.709296	0.675922
3-Ketopetromyzonol	0.903575	0.885595	0.950432	0.266913	0.241776	0.761117	0.303374	0.648205	0.459105	0.310999	0.187032	0.335222
PA 37:2	0.907741	0.253671	0.0565908	0.882433	0.0535191	0.876526	0.777651	0.181517	0.899278	0.735059	0.977776	0.990748
LPG 16:1	0.909904	0.304635	0.299045	0.209032	0.702262	0.747011	0.400154	0.396846	0.587306	0.872428	0.848229	0.452468
CerP(d14:1/14:0)	0.913773	0.234261	0.0354828	0.556546	0.98653	0.783155	0.536218	0.27601	0.471504	0.143896	0.0489367	0.238109
9(11),(5alpha)-Androsten-3beta-ol-17-one	0.916799	0.256724	0.223533	0.219716	0.745173	0.866016	0.00309172	0.00024191	0.213426	0.90855	0.232201	0.120547
PE 37:2	0.917293	0.032909	0.37582	0.887326	0.705534	0.189197	0.3164	0.0264981	0.617298	0.392811	0.16267	0.346465
gamma-Linolenic acid ethyl ester	0.918042	0.987307	0.923095	0.0327888	0.0937403	0.48704	0.677506	0.515891	0.862357	0.722301	0.900639	0.732711
11-Deoxy-11-methylene-15-ketoprostaglandin D2	0.918047	0.525388	0.130813	0.0740141	0.324266	0.368856	0.390257	0.535783	0.942149	0.43342	0.481222	0.661267
SM 28:1	0.918738	0.00126297	0.659008	0.634378	0.418699	0.765773	0.570209	0.101385	0.229366	0.367701	0.0770739	0.0973467
D-erythro-C18-Sphingosine	0.918894	0.264513	0.775135	0.402935	0.583319	0.21076	0.208749	0.00290142	0.43406	0.03568	0.564763	0.936083
Phytomonic acid	0.920143	0.140372	0.517165	0.508461	0.778482	0.959357	0.299228	0.0319718	0.902735	0.479706	0.50907	0.961295
Prostaglandin A3	0.927035	0.0292115	0.707884	0.0840412	0.0597242	0.686635	0.191121	0.040961	0.0114593	0.736412	0.288868	0.0185849
Trp-Glu	0.927858	0.484485	0.0369922	0.486808	0.351958	0.107246	0.107754	0.0823025	0.0188937	0.0881008	0.864395	0.0286664
2-O-Methyl PAF C-18	0.928307	0.186901	0.740929	0.198105	0.40684	0.209001	0.639043	0.455451	0.742504	0.171689	0.821416	0.344213
20-hydroxy Leukotriene B4	0.929145	0.0436796	0.256924	0.646038	0.0399464	0.123041	0.10563	0.00850079	0.102638	0.359484	0.423222	0.0138065
11-beta-Hydroxyandrosterone	0.930171	0.129279	0.577183	0.15049	0.979867	0.784089	0.00159332	0.000292951	0.382351	0.846169	0.0720338	0.50084
Methyl hexadecanoate	0.933497	0.0477594	0.945744	0.890129	0.510876	0.476041	0.162047	0.0232196	0.901397	0.336432	0.897502	0.372085
PE 42:6	0.937491	0.773196	0.751003	0.522479	0.707219	0.792567	0.367285	0.426787	0.190873	0.93919	0.274584	0.276985
LPC 15:0	0.941887	0.458703	0.157801	0.788318	0.668372	0.276144	0.0634299	0.0653443	0.596235	0.235726	0.994722	0.560755
2-Propyl-2-pentenoic acid	0.943911	0.573161	0.68922	0.0922903	0.138145	0.773761	0.925538	0.456394	0.526506	0.18477	0.122191	0.3041
Isopimaric acid	0.944039	0.658231	0.812596	0.55861	0.0317829	0.623413	0.447476	0.664016	0.775238	0.929687	0.855557	0.638617
13,14-Dihydro-15-ketoprostaglandin D2	0.945206	0.901017	0.42483	0.121385	0.670829	0.747215	0.350498	0.356284	0.977724	0.459763	0.121867	0.773889
LPS 18:2	0.94576	0.410895	0.49255	0.860516	0.299647	0.498714	0.463537	0.689991	0.530229	0.885937	0.224403	0.62118
PA 35:3	0.945927	0.552885	0.639849	0.391978	0.664908	0.303999	0.480109	0.247164	0.227835	0.576539	0.444011	0.0994106
PC 35:1	0.9487	0.776624	0.490883	0.164984	0.153635	0.329219	0.347814	0.508337	0.776913	0.430752	0.169902	0.833349
PC 35:2	0.949174	0.588268	0.914949	0.321723	0.69741	0.302639	0.263909	0.27428	0.0926239	0.29914	0.481174	0.16661
4-Androsten-3,17-dione	0.949349	0.989396	0.557623	0.860665	0.852405	0.549756	0.802945	0.426871	0.589532	0.92405	0.838379	0.513619
5-Pregnen-3beta-ol-20-one	0.949911	0.387024	0.527512	0.085976	0.22565	0.146484	0.64027	0.948052	0.712727	0.0714353	0.153002	0.834896
PE 40:7e	0.95005	0.87768	0.224416	0.848913	0.905879	0.984924	0.0814247	0.0150165	0.108057	0.755479	0.0561474	0.202413
LPS 20:3	0.951623	0.693542	0.350607	0.170043	0.797417	0.421206	0.78295	0.811209	0.788777	0.547911	0.805811	0.477833
PE(P-18:0/20:5)	0.953152	0.321572	0.290357	0.463142	0.749681	0.17489	0.11761	0.313799	0.0467615	0.366705	0.24121	0.200523
PA 18:1	0.957067	0.12791	0.366743	0.442979	0.219708	0.629666	0.3102	0.855777	0.708205	0.981526	0.454789	0.799651
LPC 24:0	0.958384	0.124824	0.839223	0.55808	0.938263	0.2285	0.386295	0.0347994	0.796876	0.0733115	0.208243	0.246821
5-HETrE	0.960722	0.239975	0.611129	0.227135	0.772822	0.815454	0.795791	0.843521	0.991848	0.715556	0.329428	0.753106
PE(P-18:0/18:2)	0.963509	0.0547168	0.0508777	0.208853	0.627647	0.111738	0.52655	0.67634	0.494683	0.817767	0.962584	0.516367
SM d36:1	0.964361	0.844863	0.423001	0.800282	0.69384	0.532627	0.476298	0.734518	0.290129	0.735554	0.766475	0.129991
LPS 18:0	0.96459	0.251674	0.366791	0.993097	0.99634	0.157766	0.921451	0.924117	0.4346	0.516151	0.391765	0.802715
D-erythro-Sphingosine-1-phosphate	0.964622	0.882569	0.759492	0.595101	0.713231	0.96592	0.426517	0.60591	0.373075	0.649264	0.957407	0.304345
17-Keto-(7Z,10Z,13Z,15E,19Z)-docosapentaenoic acid	0.96533	0.331305	0.127349	0.689542	0.442534	0.62671	0.0252576	0.00735021	0.987921	0.434747	0.935534	0.577825
15-Deoxy-delta 12,14-prostaglandin D2	0.966507	0.86362	0.253105	0.252543	0.596623	0.714816	0.596003	0.61359	0.672686	0.962387	0.412161	0.515052
LPC 18:0	0.968613	0.465147	0.387717	0.801261	0.347235	0.393456	0.325631	0.310424	0.101706	0.546515	0.121641	0.201107
16,16-Dimethylprostaglandin A2	0.968947	0.530784	0.898975	0.634112	0.668005	0.326981	0.887805	0.610598	0.833939	0.261052	0.55186	0.571039
5-Hydroxyisovanillic acid	0.969037	0.474285	0.702743	0.0542661	0.12667	0.375974	0.578755	0.607551	0.972696	0.84623	0.56936	0.646697
PS 38:3	0.970244	0.105692	0.212404	0.525424	0.717809	0.140308	0.641522	0.515904	0.439782	0.593093	0.217411	0.14089
2-Methylglutaric acid	0.971697	0.23489	0.773135	0.437098	0.791345	0.547595	0.0059847	0.0329303	0.976391	0.685406	0.747853	0.669391
Isoleucylisoleucine	0.97463	0.997052	0.870167	0.806526	0.560895	0.769801	0.690517	0.724585	0.310267	0.524455	0.597498	0.139211
Kynurenic acid	0.974642	0.434527	0.944113	0.550891	0.908751	0.844236	0.0244553	8.47924e-05	0.881109	0.107442	0.38021	0.580434
LPG 16:0	0.979586	0.840664	0.32826	0.630695	0.902295	0.87958	0.606326	0.897158	0.789123	0.490389	0.706266	0.819522
11,12-DHET	0.980137	0.596563	0.795592	0.0858522	0.975269	0.308661	0.405999	0.317172	0.127111	0.559679	0.220159	0.0746068
N-Acetyl-leucine	0.980835	0.23933	0.844662	0.646215	0.16582	0.0746009	0.289037	0.605467	0.779284	0.332564	0.0421112	0.54149
Isodityrosine	0.981193	0.975871	0.602231	0.568988	0.932243	0.406995	0.612802	0.432061	0.327268	0.985126	0.683512	0.336848
Corosolic acid	0.98288	0.417821	0.369006	0.482304	0.186939	0.793782	0.174663	0.0512413	0.449424	0.0540494	0.578825	0.842196
LPC 20:5	0.985951	0.826078	0.376182	0.286316	0.246448	0.84487	0.841897	0.767773	0.477434	0.319421	0.743892	0.979648
14,15-DHET	0.987166	0.742266	0.822928	0.845936	0.845283	0.666151	0.0523589	0.129126	0.954197	0.627116	0.638615	0.661251
17,20-Dimethyl Prostaglandin F1alpha	0.988097	0.379791	0.0934497	0.447036	0.030899	0.983354	0.0113743	0.105561	0.68016	0.331469	0.583099	0.970528
PC 40:6	0.989345	0.850761	0.316163	0.580009	0.812238	0.962643	0.768353	0.467337	0.334942	0.21125	0.982893	0.627008
Kaempferol-3-O-glucuronoside	0.994096	0.2198	0.763379	0.618294	0.0131168	0.0791163	0.0488826	0.270746	0.974287	0.572548	0.536499	0.778376
1-Methyladenosine	0.999039	0.829265	0.385851	0.703861	0.613109	0.189379	0.196187	0.0258718	0.890499	0.630057	0.0731931	0.471931
Glycocholate	0.99941	0.289469	0.740137	0.599332	0.876563	0.980132	0.635279	0.626606	0.709528	0.254043	0.332783	0.436811
LPS 18:3	0.999647	0.738519	0.0112274	0.198116	0.721651	0.667993	0.94641	0.710265	0.408623	0.672032	0.176715	0.451611

## Sheet: qvalue
Metabolite	Age	Gender	Race	BMI	SBP (mmHg)	HbA1c (%)	eGFR (ml/min)	Creatinine (umol/l)	TC (mmol/l)	TG (mmol/l)	HDL (mmol/l)	LDL (mmol/l)
Adenosine 5'-monophosphate	0.00230024	0.658462	0.179379	0.839478	0.823328	6.61764e-08	0.00298024	0.686272	0.997486	0.0745276	0.998052	0.908662
Ile-Leu	0.00230024	0.928741	0.525358	0.996438	0.963038	0.0254539	0.0142667	0.504805	0.997486	0.693938	0.998052	0.374483
2-Naphthyl-D-alanine	0.00245289	0.881905	0.562676	0.996438	0.963038	0.143771	0.00204452	0.198466	0.997486	0.414501	0.998052	0.666786
3alpha,6alpha-Mannotriose	0.00311891	0.981761	0.369244	0.996438	0.833742	0.000654485	0.000231328	0.179146	0.997486	0.811832	0.998052	0.898769
Asymmetric dimethylarginine	0.00311891	0.953874	0.369244	0.996438	0.921938	0.00190308	0.000616781	0.104724	0.997486	0.502921	0.998052	0.898769
N-(2-hydroxybenzoyl)-Glycine	0.00311891	0.906274	0.447775	0.996438	0.823328	0.0249054	0.00216799	0.157865	0.997486	0.414501	0.998052	0.670859
Dehydroepiandrosterone sulfate	0.00408089	0.658462	0.447775	0.839478	0.770221	0.0446197	0.161967	0.371947	0.997486	0.997459	0.998052	0.908662
2-Deoxy-D-glucose	0.00487581	0.837742	0.189627	0.996438	0.833742	5.88755e-05	0.168758	0.570366	0.997486	0.414501	0.998052	0.898769
N,N-Dimethylarginine	0.00675695	0.922548	0.266023	0.839478	0.823328	0.000654485	0.000616781	0.228579	0.997486	0.49301	0.998052	0.916854
2,3-Dinor-11beta-Prostaglandin F2alpha	0.00818409	0.988563	0.525358	0.996438	0.963038	0.383025	0.000678541	0.142283	0.997486	0.786938	0.998052	0.666786
1,3-Dimethylurate	0.0148829	0.906274	0.523837	0.996438	0.862405	0.00935583	0.000427953	0.0821734	0.997486	0.798149	0.998052	0.666786
19(R)-Hydroxyprostaglandin B2	0.0156212	0.990763	0.546481	0.996438	0.963038	0.608641	0.222669	0.63027	0.997486	0.997459	0.998052	0.843298
Pantothenic acid	0.0202152	0.932139	0.567052	0.998604	0.963038	0.0395418	0.0020371	0.363995	0.997486	0.990762	0.998052	0.642627
Trp-Met	0.0218765	0.952936	0.549846	0.996438	0.997627	0.083969	0.000314915	0.0740794	0.997486	0.887591	0.998052	0.666786
LPC 19:2	0.0260641	0.880588	0.563099	0.996438	0.833742	0.759811	0.302278	0.534215	0.997486	0.997459	0.998052	0.898769
6-Methyladenosine	0.0267715	0.831408	0.564298	0.996438	0.963038	0.0754232	0.0728198	0.532601	0.997486	0.414501	0.998052	0.898769
Phenylacetylglutamine	0.0300185	0.999091	0.525358	0.996438	0.833742	0.00531398	7.10884e-06	0.00119048	0.997486	0.811832	0.998052	0.829435
Glycan Man5-2AA	0.0351008	0.868816	0.456554	0.996438	0.823328	0.00362969	0.172671	0.434656	0.997486	0.49301	0.998052	0.898769
gamma-Glutamylmethionine	0.0351008	0.522559	0.509567	0.97216	0.833742	0.00415276	0.413913	0.140237	0.997486	0.786938	0.998052	0.908662
(3-Phenylpropionyl)glycine	0.0351008	0.988563	0.550471	0.996438	0.896057	0.0433342	0.000616781	0.107948	0.997486	0.693938	0.998052	0.898769
17,20,21-Trihydroxypregn-1-ene-3,11-dione	0.0360786	0.906274	0.43789	0.996438	0.90921	0.0139427	0.00124578	0.309698	0.997486	0.997459	0.998052	0.888241
alpha-L-Glu-L-Tyr	0.0360786	0.933033	0.335486	0.996438	0.933758	0.11448	0.0579391	0.58496	0.997486	0.547847	0.998052	0.763649
N4-Acetylsulfamethazine	0.0370378	0.928141	0.568503	0.996438	0.982862	0.338616	0.000616781	0.0143665	0.997486	0.492084	0.998052	0.826974
1,7-Dimethyluric acid	0.0472102	0.944015	0.546481	0.996438	0.963038	0.11448	0.0139661	0.308467	0.997486	0.997459	0.998052	0.666786
Galacturonic acid	0.0526207	0.98058	0.457987	0.996438	0.833742	0.000447893	0.0020371	0.34573	0.997486	0.997459	0.998052	0.822545
PyroGlu-Pro	0.0526207	0.988563	0.500811	0.996438	0.833742	0.0602394	0.000336571	0.0119559	0.997486	0.997459	0.998052	0.695054
Pyridoxal	0.0526207	0.981761	0.546481	0.996438	0.919503	0.11448	0.0129242	0.31681	0.997486	0.958755	0.998052	0.763649
Indolelactic acid	0.0526207	0.837742	0.49025	0.996438	0.933758	0.573378	0.0499887	0.00932324	0.997486	0.997459	0.998052	0.697665
PE 38:6e	0.0526207	0.906274	0.536311	0.996438	0.903355	0.584991	0.273954	0.330042	0.997486	0.997459	0.998052	0.914911
3-Indoxyl sulfate	0.0526207	0.795596	0.421119	0.996438	0.941172	0.919925	0.0419372	0.0418824	0.997486	0.997459	0.998052	0.829435
Estrone glucuronide	0.0528025	0.951117	0.543024	0.996438	0.833742	0.17918	0.000788456	0.315089	0.997486	0.92492	0.998052	0.908662
D-Pyroglutamic acid	0.0553924	0.988563	0.568503	0.996438	0.947158	0.125112	0.132727	0.685519	0.997486	0.786938	0.998052	0.666786
PI 35:2	0.0553924	0.906274	0.614971	0.996438	0.997627	0.887122	0.126262	0.68482	0.997486	0.997459	0.998052	0.829435
PA 16:0	0.0553924	0.928141	0.369244	0.996438	0.963038	0.917936	0.556952	0.674527	0.997486	0.79138	0.998052	0.898769
N-Fructosyl phenylalanine	0.0570354	0.999091	0.369244	0.996438	0.833742	0.037912	0.168588	0.532601	0.997486	0.49301	0.998052	0.898769
Glutamine	0.0595498	0.999091	0.523837	0.996438	0.833742	0.120318	4.0004e-07	4.34155e-05	0.997486	0.997459	0.998052	0.898769
N-Fructosyl isoleucine	0.0606677	0.999091	0.369244	0.839478	0.833742	0.000299178	0.108365	0.602963	0.997486	0.119735	0.998052	0.902773
13,14-Dihydro-15-keto-tetranor prostaglandin F1beta	0.0606677	0.981761	0.546481	0.996438	0.890776	0.11448	0.0590129	0.572505	0.997486	0.846497	0.998052	0.908662
Smiglaside C	0.0606677	0.928141	0.43789	0.996438	0.997627	0.295132	0.00781829	0.114022	0.997486	0.770893	0.998052	0.642627
PE(18:1/9-HODE)	0.0606677	0.981761	0.567052	0.996438	0.823328	0.799452	0.386884	0.685519	0.997486	0.997459	0.998052	0.908662
Sucrose	0.0638655	0.928141	0.0351101	0.996438	0.823328	5.08724e-06	0.00226913	0.38796	0.997486	0.414501	0.998052	0.908662
Glu-Val	0.0638655	0.906274	0.447775	0.996438	0.833742	0.00190308	0.0590745	0.663934	0.997486	0.586732	0.998052	0.916854
Cystine	0.0638655	0.553182	0.347696	0.996438	0.823328	0.00384905	0.0311943	0.698297	0.997486	0.846497	0.998052	0.863102
3,4-Dihydroxy-L-phenylalanine	0.0638655	0.999091	0.370496	0.996438	0.997627	0.10834	0.132727	0.640269	0.997486	0.684274	0.998052	0.889497
Feruloyl quinic acid	0.0638655	0.932837	0.43789	0.996438	0.963038	0.133317	0.000423014	0.060322	0.997486	0.786938	0.998052	0.642627
15(R),19(R)-Hydroxyprostaglandin F1alpha	0.0638655	0.981761	0.524961	0.996438	0.997627	0.416169	0.28158	0.698297	0.997486	0.994504	0.999906	0.908662
6,7-Dimethoxy-4-methylcoumarin	0.0638655	0.928141	0.537787	0.996438	0.982862	0.594268	0.0319535	0.11076	0.997486	0.997459	0.998052	0.829435
PE 36:5e	0.0638655	0.999091	0.494754	0.996438	0.833742	0.636302	0.377805	0.512782	0.997486	0.997518	0.998052	0.829435
5alpha-Androstan-17beta-ol-3-one	0.0678455	0.922548	0.523837	0.996438	0.833742	0.0713103	0.0126431	0.504805	0.997486	0.997459	0.998052	0.930405
LPC O-16:0	0.0678455	0.990588	0.535558	0.996438	0.890776	0.11813	0.0499887	0.463799	0.997486	0.848134	0.998052	0.670859
Indoxyl sulfate	0.0678455	0.932139	0.501986	0.996438	0.963038	0.800429	0.0020371	0.00143161	0.997486	0.997518	0.998052	0.908662
Phe-Pro	0.0769526	0.944015	0.567052	0.996438	0.833742	0.500752	0.377805	0.551143	0.997486	0.786938	0.998052	0.898769
8-iso-15-Ketoprostaglandin F2alpha	0.0803243	0.944015	0.416513	0.996438	0.982862	0.0210094	0.0391608	0.338156	0.997486	0.414501	0.999906	0.763649
5-Androsten-3beta-ol-17-one	0.0803243	0.662126	0.370496	0.996438	0.823328	0.204746	0.583115	0.0569908	0.997486	0.997459	0.998052	0.908662
Malonyltryptophan	0.0803243	0.831408	0.535558	0.996438	0.963038	0.279804	0.00283549	0.0214008	0.997486	0.414501	0.998052	0.826974
5alpha-Pregnan-3alpha-ol-11,20-dione	0.0803243	0.662126	0.599116	0.996438	0.823328	0.31219	0.308465	0.509838	0.997486	0.997459	0.998052	0.763649
13,14-Dihydro-15-ketoprostaglandin E2	0.0842215	0.999091	0.581939	0.996438	0.997627	0.425223	0.216687	0.556453	0.997486	0.997459	0.998052	0.766723
LPC 19:0	0.0869399	0.932837	0.523837	0.961036	0.833742	0.0352144	0.0226684	0.210642	0.997486	0.439476	0.998052	0.666786
Adenosine 5'-diphosphate	0.0952716	0.742553	0.415195	0.996438	0.997627	0.000266409	0.167162	0.685519	0.997486	0.683938	0.998052	0.910589
Palmitamide	0.106491	0.906274	0.525358	0.996438	0.823328	0.394395	0.269676	0.602963	0.997486	0.997459	0.998052	0.888241
trans-Zeatin	0.106922	0.988563	0.447775	0.996438	0.946424	0.11448	0.000231328	0.0589043	0.997486	0.414501	0.998052	0.822545
Adenosine_Diphosphate	0.109221	0.287774	0.369244	0.996438	0.963038	0.0039083	0.280432	0.589995	0.997486	0.715935	0.998052	0.829435
PE 34:5e	0.109221	0.988563	0.537787	0.996438	0.947158	0.95669	0.265498	0.634657	0.997486	0.846497	0.998052	0.898769
PA 38:7	0.109221	0.990763	0.523837	0.996438	0.997627	0.962016	0.133795	0.490875	0.997486	0.94937	0.998052	0.908662
11-Deoxy-16,16-dimethylprostaglandin E2	0.11838	0.837742	0.146071	0.996438	0.997627	0.0400266	0.352195	0.0963885	0.997486	0.997518	0.998052	0.908662
LPC 24:1	0.12418	0.944015	0.537787	0.996438	0.823328	0.00639304	0.016871	0.158763	0.997486	0.997459	0.998052	0.908662
4-Pyridoxic acid	0.12418	0.981761	0.606817	0.996438	0.947158	0.0754232	0.109605	0.607669	0.997486	0.997459	0.998052	0.829435
12-Hydroxydodecanoic acid	0.12418	0.881905	0.370496	0.996438	0.823328	0.498679	0.646433	0.605187	0.997486	0.997459	0.998052	0.826974
PE 38:7e	0.124704	0.981761	0.567052	0.998604	0.947158	0.458867	0.222669	0.64959	0.997486	0.997459	0.998052	0.916854
Aspartate	0.125098	0.988563	0.569144	0.9992	0.982862	0.947784	0.491155	0.664052	0.997486	0.997459	0.998052	0.916854
Ser-Leu	0.13006	0.932139	0.567052	0.996438	0.985795	0.120592	0.0569225	0.432436	0.997486	0.770893	0.998052	0.924209
17-Phenyl trinor prostaglandin F2alpha methyl ester	0.13006	0.981761	0.567052	0.996438	0.956314	0.696055	0.365779	0.697216	0.997486	0.997459	0.998052	0.922939
2'-Deoxyguanosine 5'-triphosphate	0.130707	0.522559	0.146071	0.996438	0.833742	0.00013243	0.128844	0.589995	0.997486	0.414501	0.998052	0.898769
SM d34:1	0.130707	0.990763	0.599116	0.996438	0.946424	0.0589995	0.0995428	0.34558	0.997486	0.958755	0.998052	0.898769
PE 36:4e	0.130707	0.922548	0.518298	0.996438	0.963038	0.800429	0.500102	0.493643	0.997486	0.997459	0.998052	0.898769
AcetylPhenylalanine	0.13196	0.881905	0.567052	0.996438	0.833742	0.799452	0.0544241	0.0758423	0.997486	0.786938	0.998052	0.898769
N-Fructosyl tyrosine	0.136117	0.933033	0.369244	0.996438	0.823328	0.0775123	0.0720879	0.532423	0.997486	0.492084	0.998052	0.914911
Palmitelaidic acid	0.136117	0.922548	0.565179	0.9992	0.963038	0.0940994	0.000642134	0.00230293	0.997486	0.997459	0.998052	0.851834
3-oxo-cholest-4-en-26-oic acid	0.136117	0.789022	0.523837	0.996438	0.833742	0.469415	0.235023	0.691706	0.997486	0.997459	0.998052	0.852881
9S,15S-Dihydroxy-5Z,13E-prostadienoic acid	0.144069	0.928141	0.558669	0.996438	0.963038	0.144024	0.584535	0.640269	0.997486	0.997518	0.998052	0.908662
Cyclo(Leu-Pro)	0.144069	0.932139	0.546481	0.996438	0.963038	0.214627	0.0753292	0.41903	0.997486	0.770893	0.998052	0.670859
N-Palmitoylglycine	0.144069	0.928741	0.530613	0.996438	0.90921	0.295132	0.0203575	0.473652	0.997486	0.997459	0.998052	0.898769
Quinic acid	0.144069	0.932837	0.558669	0.996438	0.840647	0.306634	0.0714552	0.244974	0.997486	0.846497	0.998052	0.829435
N-Formylmethionine	0.144069	0.932837	0.543024	0.996438	0.963038	0.523586	0.231253	0.59746	0.997486	0.893893	0.998052	0.898769
2,3-Dinor prostaglandin E1	0.144069	0.988563	0.543024	0.996438	0.997627	0.573407	0.314087	0.602963	0.997486	0.961665	0.998052	0.898769
3-Hydroxycapric acid	0.144069	0.928141	0.59671	0.996438	0.946424	0.759053	0.556952	0.572505	0.997486	0.997459	0.998052	0.908662
Harman	0.144069	0.906274	0.369244	0.996438	0.963038	0.800429	0.0728198	0.685519	0.997486	0.966353	0.998052	0.912758
15-OxoEDE	0.144069	0.990763	0.50448	0.996438	0.770221	0.848637	0.0332784	0.289952	0.997486	0.997459	0.998052	0.898769
7alpha,24(S)-Dihydroxy-4-cholesten-3-one	0.145794	0.941715	0.221177	0.996438	0.997627	0.0352144	0.290678	0.601635	0.997486	0.997459	0.998052	0.746105
Asp-Leu	0.145794	0.944015	0.314575	0.996438	0.833742	0.0857949	4.17596e-05	0.00365904	0.997486	0.693938	0.998052	0.908662
2',4'-Dihydroxyacetophenone	0.145794	0.868816	0.567052	0.996438	0.963038	0.287253	0.00528867	0.208786	0.997486	0.693938	0.998052	0.642627
p-Toluenesulfonic acid	0.145794	0.932837	0.563099	0.996438	0.963038	0.469415	0.00229155	0.0463165	0.997486	0.997518	0.998052	0.374483
PE(P-16:0/18:1)	0.145794	0.981761	0.370496	0.996438	0.943798	0.709387	0.485973	0.463799	0.997486	0.997459	0.998052	0.873307
His-Phe	0.145858	0.999091	0.370496	0.996438	0.963038	0.133317	0.016871	0.131729	0.997486	0.770893	0.998052	0.719286
Bicyclo-prostaglandin E2	0.151258	0.932139	0.447775	0.925699	0.997627	0.18114	0.413913	0.592523	0.997486	0.957297	0.998052	0.914911
DG(18:0/18:2)	0.151258	0.944015	0.573285	0.996438	0.963038	0.438708	0.62742	0.163863	0.997486	0.997459	0.998052	0.908662
Hyodeoxycholic acid	0.153273	0.928141	0.447775	0.996438	0.982862	0.151317	0.405561	0.624552	0.997486	0.997459	0.998052	0.908662
p-Coumaric acid	0.15568	0.928141	0.567052	0.996438	0.963038	0.109831	0.623679	0.160538	0.997486	0.414501	0.998052	0.898769
PE 36:6e	0.15568	0.932837	0.520489	0.996438	0.982862	0.399401	0.411683	0.493643	0.997486	0.997459	0.998052	0.908662
PE 40:9e	0.15568	0.988563	0.501986	0.996438	0.982862	0.486767	0.245424	0.686272	0.997486	0.997518	0.998052	0.898769
5-Methyl-5-phenylhydantoin	0.157403	0.988563	0.567052	0.996438	0.963038	0.70238	0.0931212	0.241256	0.997486	0.997459	0.998052	0.912231
Thromboxane B3	0.157853	0.988563	0.596886	0.996438	0.823328	0.443502	0.249631	0.686755	0.997486	0.846497	0.998052	0.902773
Isoliquiritigenin	0.162984	0.928141	0.631174	0.996438	0.963038	0.594268	0.0129242	0.334078	0.997486	0.871095	0.998052	0.898769
16,16-Dimethylprostaglandin F2alpha	0.162984	0.988563	0.447775	0.996438	0.997627	0.837491	0.283987	0.556453	0.997486	0.997459	0.998052	0.908662
Naringenin	0.168744	0.990763	0.567052	0.996438	0.833742	0.585263	0.0290954	0.278869	0.997486	0.997459	0.998052	0.746105
LPE 20:4	0.169224	0.999091	0.173184	0.996438	0.946424	0.0352144	0.26467	0.640269	0.997486	0.414501	0.998052	0.931143
9S,11R-Dihydroxy-15-oxoprostanoic acid	0.173604	0.988563	0.43789	0.996438	0.995122	0.384376	0.235592	0.640269	0.997486	0.997459	0.998052	0.916854
PE 40:8e	0.179842	0.932837	0.529236	0.996438	0.896057	0.295132	0.470696	0.308092	0.997486	0.997459	0.998052	0.910589
9-Deoxy-9-methylene Prostaglandin E2	0.184157	0.988563	0.447775	0.996438	0.823328	0.31219	0.001522	0.0472202	0.997486	0.770893	0.998052	0.829435
Glu-Val-Phe	0.184229	0.988563	0.43789	0.996438	0.982862	0.0687584	0.00113005	0.0149811	0.997486	0.844519	0.998052	0.898769
PE(P-16:0/18:3)	0.184229	0.988563	0.558669	0.996438	0.963038	0.864138	0.338283	0.667486	0.997486	0.997459	0.998052	0.915765
3-Oxo-1,8-octanedicarboxylic acid	0.185662	0.952936	0.581939	0.996438	0.963038	0.344217	0.338283	0.520113	0.997486	0.898478	0.998052	0.916854
Oleyloxyethylphosphorylcholine	0.185662	0.873821	0.567052	0.996438	0.963038	0.726424	0.0703386	0.402276	0.997486	0.997518	0.998052	0.829435
2-Thio PAF	0.195152	0.932139	0.43789	0.996438	0.949043	0.31219	0.424732	0.493643	0.997486	0.975779	0.998052	0.829435
1H-Indole-3-propanoic acid	0.195574	0.999091	0.369244	0.883513	0.833742	0.109831	0.623245	0.264631	0.997486	0.528145	0.998052	0.853092
N,N-Dimethyl-L-valine	0.195574	0.69995	0.562676	0.996438	0.833742	0.31219	0.0945035	0.57159	0.997486	0.997459	0.998052	0.889497
PC 32:1	0.195574	0.988563	0.596886	0.996438	0.963038	0.551265	0.183368	0.627003	0.997486	0.997459	0.998052	0.898769
Cer-NDS d18:0/16:0	0.195574	0.95156	0.43789	0.996438	0.833742	0.6195	0.391149	0.686272	0.997486	0.827877	0.998052	0.910589
Harmine	0.198715	0.987397	0.376369	0.996438	0.833742	0.0352144	0.323704	0.685519	0.997486	0.898478	0.998052	0.881525
LPE 20:3	0.204348	0.990763	0.369244	0.996438	0.997627	0.416169	0.302699	0.589995	0.997486	0.771331	0.998052	0.898769
PA 34:2	0.204405	0.981761	0.410672	0.996438	0.963038	0.70238	0.598895	0.633651	0.997486	0.997518	0.998052	0.915765
Lysine	0.20458	0.922548	0.561493	0.996438	0.995122	0.0909537	0.133795	0.572505	0.997486	0.997459	0.998052	0.829435
Suberic acid	0.20458	0.990763	0.59671	0.996438	0.995122	0.247061	0.00781829	0.193511	0.997486	0.770893	0.998052	0.902773
3-Methylxanthine	0.20458	0.988563	0.369244	0.996438	0.963038	0.295132	0.0214384	0.306952	0.997486	0.997459	0.999906	0.670859
9-cis-Retinal	0.208398	0.928141	0.592334	0.996438	0.926528	0.762997	0.00542722	0.00929807	0.997486	0.994504	0.998052	0.914911
Arginine	0.212125	0.941715	0.581939	0.996438	0.982862	0.800429	0.184382	0.163301	0.997486	0.827877	0.998052	0.916854
3-Methylglutaric acid	0.21457	0.943787	0.561493	0.996438	0.890776	0.200398	0.274501	0.545576	0.997486	0.970723	0.998052	0.714041
19(R)-Hydroxyprostaglandin F2alpha	0.21457	0.911557	0.575213	0.996438	0.977594	0.25921	0.172671	0.27717	0.997486	0.966353	0.998052	0.898769
Tryptophan	0.21457	0.880588	0.525358	0.996438	0.963038	0.793012	0.228634	0.605187	0.997486	0.997459	0.998052	0.898769
Lyso-PAF C-18	0.215915	0.932837	0.523837	0.996438	0.946424	0.438708	0.0691285	0.373256	0.997486	0.770893	0.998052	0.700005
5-hydroxy-1H-Indole-3-acetic acid	0.215915	0.981761	0.596886	0.996438	0.833742	0.6195	0.102457	0.496377	0.997486	0.997459	0.998052	0.910589
5-Androsten-3beta,17beta-diol	0.215915	0.17278	0.421946	0.996438	0.823328	0.687021	0.511616	0.1248	0.997486	0.997459	0.998052	0.898769
Phe-Phe	0.215915	0.789022	0.370496	0.996438	0.833742	0.70238	0.455239	0.350112	0.997486	0.997518	0.998052	0.910589
11beta-Prostaglandin E1	0.215915	0.981761	0.568503	0.996438	0.967371	0.70238	0.0703386	0.308467	0.997486	0.997459	0.998052	0.910589
PC(O-16:0/22:6)	0.215915	0.881905	0.525358	0.996438	0.89549	0.726424	0.523263	0.434656	0.997486	0.966353	0.998052	0.829435
PMeOH 32:1	0.218042	0.932837	0.569144	0.996438	0.963038	0.594402	0.456713	0.690607	0.997486	0.997518	0.998052	0.929823
PG 32:1	0.218042	0.981761	0.583136	0.996438	0.956314	0.856146	0.626373	0.260648	0.997486	0.997459	0.998052	0.898769
PE 32:0	0.218166	0.988563	0.535558	0.996438	0.963038	0.869347	0.371733	0.697361	0.997486	0.997459	0.998052	0.910589
Urea	0.21984	0.944015	0.523837	0.996438	0.997627	0.01397	0.0115829	0.158763	0.997486	0.846497	0.998052	0.642627
15(R)-Prostaglandin D2	0.21984	0.837742	0.43789	0.996438	0.963038	0.237418	0.0980095	0.293983	0.997486	0.770893	0.998052	0.374483
2,3-Dinor-11beta prostaglandin F2alpha	0.21984	0.932837	0.583136	0.996438	0.967371	0.358117	0.0214384	0.157865	0.997486	0.997459	0.998052	0.829435
Ornithine	0.21984	0.742553	0.567052	0.996438	0.995122	0.774957	0.0819952	0.493643	0.997486	0.997459	0.998052	0.829435
2,5-Dihydroxybenzoate	0.231048	0.937909	0.369244	0.996438	0.963038	0.887479	0.0142667	0.131354	0.997486	0.997459	0.998052	0.877978
17-Trifluoromethylphenyl-13,14-dihydro trinor prostaglandin F1alpha	0.236725	0.932837	0.568503	0.996438	0.997627	0.962016	0.557364	0.640269	0.997486	0.997459	0.998052	0.924209
Maltol	0.242569	0.999091	0.546481	0.839478	0.963038	7.20744e-05	0.099083	0.602963	0.997486	0.846497	0.998052	0.914911
PI 38:5	0.242855	0.990763	0.628589	0.996438	0.997627	0.919592	0.171908	0.572505	0.997486	0.997459	0.998052	0.829435
13,14-Dihydroprostaglandin F1alpha	0.242855	0.837742	0.573285	0.996665	0.994146	0.962576	0.427652	0.25872	0.997486	0.997459	0.998052	0.829435
Enterolactone	0.245249	0.984075	0.567052	0.996438	0.869893	0.486767	0.00110239	0.0214008	0.997486	0.960901	0.998052	0.829435
N-Acetyl-L-tyrosine	0.250479	0.981761	0.614971	0.996438	0.997627	0.31219	0.0995428	0.355222	0.997486	0.997459	0.998052	0.908662
dl-beta-Phenyllactic acid	0.25229	0.658462	0.590146	0.996438	0.997627	0.643803	0.0951162	0.0448975	0.997486	0.997459	0.998052	0.829435
11alpha-Hydroxytestosterone	0.257196	0.932837	0.601379	0.996438	0.90921	0.894261	0.632292	0.504805	0.997486	0.997459	0.998052	0.763649
D-Fructose	0.258473	0.932139	0.523837	0.996438	0.963038	0.0951959	0.200288	0.698366	0.997486	0.966353	0.998052	0.763649
N-(2-Furoyl)glycine	0.259211	0.928141	0.562676	0.996438	0.963038	0.648292	0.000231328	0.00365904	0.997486	0.684274	0.998052	0.642627
9S,15S-Dihydroxy-11-oxothromboxa-5Z,13E,17Z-trienoic acid	0.259211	0.95156	0.369244	0.996438	0.979567	0.861644	0.480531	0.605187	0.997486	0.997459	0.998052	0.887524
17alpha-Hydroxyprogesterone	0.260813	0.868816	0.590146	0.996438	0.982862	0.0940994	0.365779	0.28368	0.997486	0.770893	0.998052	0.902773
Prostaglandin C2	0.264031	0.988563	0.509567	0.996438	0.833742	0.341692	0.0117682	0.346555	0.997486	0.997459	0.998052	0.910589
LPE 18:1	0.267977	0.928141	0.164355	0.996438	0.982862	0.0559159	0.451163	0.57159	0.997486	0.997459	0.998052	0.910783
PE 39:2	0.269047	0.928741	0.607301	0.996438	0.885561	0.802087	0.256158	0.669023	0.997486	0.886606	0.998052	0.908662
16-Phenyl tetranor prostaglandin E1	0.269047	0.988563	0.575313	0.996438	0.963038	0.915784	0.0783503	0.290177	0.997486	0.997459	0.999906	0.915765
3-Dehydroepiandrosterone sulfate	0.270025	0.951117	0.572499	0.996438	0.933758	0.123306	0.413913	0.308358	0.997486	0.997459	0.998052	0.898769
CerP(d15:1/16:0)	0.270025	0.988563	0.564298	0.996438	0.963038	0.621189	0.235968	0.475989	0.997486	0.997459	0.998052	0.898769
6-Aminocaproic acid	0.270025	0.831408	0.523837	0.996438	0.833742	0.917442	0.643193	0.558149	0.997486	0.997518	0.998052	0.763649
Androsterone sulfate	0.270759	0.906274	0.567052	0.996438	0.833742	0.0272927	0.474831	0.0589043	0.997486	0.997459	0.998052	0.642627
cis-7-Hexadecenoic acid	0.270759	0.981761	0.597041	0.996438	0.963038	0.304933	0.0980095	0.355222	0.997486	0.997459	0.998052	0.910589
Conjugated linoleic Acid (10E,12Z)	0.270759	0.981761	0.602439	0.996438	0.963038	0.437988	0.099083	0.331197	0.997486	0.997459	0.998052	0.908662
2-Methoxycinnamic acid	0.270759	0.990763	0.567052	0.996438	0.823328	0.743052	0.098636	0.27717	0.997486	0.997518	0.998052	0.666786
PEtOH 38:5	0.270759	0.989308	0.561493	0.996438	0.896057	0.841053	0.620941	0.198466	0.997486	0.997518	0.998052	0.908662
PMeOH 36:5	0.270759	0.982276	0.530613	0.996438	0.963038	0.886885	0.475086	0.703326	0.997486	0.997459	0.998052	0.898769
3-Methylcytidine	0.27247	0.658462	0.606074	0.996438	0.972815	0.114611	0.183368	0.267054	0.997486	0.936092	0.998052	0.908662
Pro-Val	0.27247	0.932837	0.567052	0.996438	0.833742	0.121322	0.00191747	0.0654321	0.997486	0.997459	0.998052	0.693165
1,2-Di-(9Z-octadecenoyl)-sn-glycero-3-phosphoserine	0.27247	0.922548	0.583136	0.996438	0.997627	0.295132	0.481963	0.480622	0.997486	0.997459	0.998052	0.898769
Caffeic acid methylester	0.27247	0.701155	0.525358	0.996438	0.972815	0.306634	0.0344773	0.1248	0.997486	0.414501	0.998052	0.642627
Prostaglandin B3	0.27247	0.981761	0.569144	0.996438	0.997627	0.31219	0.554671	0.549919	0.997486	0.99399	0.998052	0.881512
Pyridoxine	0.27247	0.919458	0.567052	0.996438	0.833742	0.662139	0.0637807	0.31916	0.997486	0.684274	0.998052	0.924209
N-Acetyltryptophan	0.27247	0.662126	0.43789	0.996438	0.933758	0.800429	0.0579391	0.008478	0.997486	0.414501	0.998052	0.908662
15(R)-15-Methylprostaglandin F2alpha methyl ester	0.27247	0.990763	0.523837	0.996438	0.997627	0.887122	0.528965	0.572505	0.997486	0.813091	0.998052	0.898769
CerP(d18:0/16:0)	0.27247	0.981761	0.601379	0.996438	0.997627	0.895606	0.557364	0.696675	0.997486	0.997518	0.998052	0.898769
PA 34:1	0.27247	0.928141	0.369244	0.996438	0.890776	0.933834	0.622547	0.432436	0.997486	0.997459	0.998052	0.915765
Ala-Ala	0.27247	0.906274	0.550807	0.996438	0.997627	0.947784	0.375065	0.571442	0.997486	0.966353	0.998052	0.898769
OxPI 36:1+3O	0.27247	0.999091	0.605006	0.996438	0.997627	0.947784	0.140919	0.541894	0.997486	0.997459	0.998052	0.829435
6alpha-Mannobiose	0.274926	0.906274	0.601379	0.996438	0.977594	0.649187	0.294369	0.693063	0.997486	0.678893	0.998052	0.642627
Cholenic acid	0.274926	0.943787	0.569144	0.996438	0.997627	0.941896	0.645239	0.623331	0.997486	0.997459	0.998052	0.826974
12,13-EpOME	0.274982	0.928141	0.370496	0.996438	0.982862	0.941896	0.611185	0.575594	0.997486	0.997459	0.998052	0.898769
13-KODE	0.277306	0.981761	0.614971	0.996438	0.982862	0.406078	0.010037	0.0574598	0.997537	0.997459	0.998052	0.925638
LPE 18:3	0.279291	0.999091	0.153108	0.996438	0.997627	0.409934	0.468335	0.685519	0.997486	0.997459	0.998052	0.829435
Val-Leu	0.282328	0.906274	0.562542	0.996438	0.947158	0.0951959	0.222669	0.497895	0.997486	0.770893	0.998052	0.902773
LPE 22:5	0.282328	0.932837	0.228348	0.996438	0.967826	0.306394	0.629833	0.373256	0.997486	0.997459	0.998052	0.923205
(8S,9S,10R,13S,14S,17S)-17-acetyl-10,13-dimethyl-1,2,6,7,8,9,11,12,14,15,16,17-dodecahydrocyclopenta[a]phenanthren-3-one	0.282683	0.880588	0.564298	0.996438	0.963038	0.148551	0.338283	0.622137	0.997486	0.770893	0.998052	0.829435
18:1 PI(3,4,5)P3	0.282683	0.928141	0.546481	0.996438	0.833742	0.31219	0.325073	0.493643	0.997486	0.997459	0.998052	0.925173
PC 36:3e	0.282683	0.957524	0.369244	0.996438	0.963038	0.561861	0.523263	0.669023	0.997486	0.997459	0.998052	0.780228
2-(8-hydroxyoctyl)-6-methoxybenzoic acid	0.282683	0.988563	0.569144	0.996438	0.833742	0.625601	0.36109	0.641814	0.997486	0.997459	0.998052	0.898769
PI 36:1	0.282683	0.988563	0.568503	0.996438	0.963038	0.726424	0.454306	0.57159	0.997486	0.997459	0.998052	0.908662
PMeOH 32:2	0.282981	0.982758	0.583136	0.998604	0.963038	0.965194	0.61181	0.159575	0.997486	0.997459	0.998052	0.910589
Tropic acid	0.283012	0.922548	0.381774	0.996438	0.963038	0.114341	0.323508	0.592523	0.997486	0.997459	0.998052	0.908662
10-Hydroxydecanoate	0.283012	0.928141	0.529908	0.996438	0.926528	0.824051	0.62285	0.685519	0.997486	0.997518	0.998052	0.898769
16,16-Dimethylprostaglandin E1	0.283012	0.932837	0.397016	0.996438	0.997534	0.947784	0.527786	0.435103	0.997486	0.997459	0.998052	0.908662
Glu-Phe	0.28335	0.837742	0.525358	0.996438	0.963038	0.778761	0.00207397	0.00119048	0.997486	0.898478	0.998052	0.930405
14-methyl-Pentadecanoic acid	0.28335	0.906274	0.416513	0.996438	0.963038	0.800429	0.623679	0.330594	0.997486	0.997459	0.998052	0.898769
Propionylcarnitine	0.28403	0.999091	0.447775	0.996438	0.833742	0.437988	0.220503	0.316881	0.997486	0.788656	0.998052	0.898769
Trehalose	0.28403	0.988563	0.43789	0.996438	0.982862	0.947784	0.523263	0.698297	0.997486	0.997459	0.998052	0.930405
Asp-Tyr	0.284383	0.990763	0.569144	0.998934	0.963038	0.114611	0.0477677	0.408876	0.997486	0.997459	0.998052	0.898769
LPC P-18:0	0.284383	0.932139	0.561493	0.996438	0.963038	0.286498	0.0985888	0.35235	0.997486	0.684274	0.998052	0.670859
12-epi-Leukotriene B4	0.284383	0.928741	0.181087	0.996438	0.997627	0.349042	0.0499887	0.131354	0.997486	0.961665	0.998052	0.374483
Aspartic acid	0.284383	0.999091	0.602413	0.996438	0.833742	0.409934	0.0590129	0.437805	0.997486	0.586732	0.998052	0.898769
Caffeine	0.284383	0.988563	0.567052	0.996438	0.963038	0.469415	0.349679	0.622474	0.997486	0.997459	0.998052	0.829435
cis-7-Hexadecenoic acid methyl ester	0.284383	0.737982	0.599116	0.996438	0.982862	0.579551	0.519504	0.290177	0.997486	0.997459	0.998052	0.908662
PA 21:0	0.284383	0.990763	0.43789	0.996438	0.977594	0.800429	0.579308	0.668002	0.997486	0.846497	0.998052	0.829435
5(Z),8(Z),11(Z)-Eicosatrienoic acid methyl ester	0.284383	0.873821	0.523837	0.996438	0.997627	0.800429	0.463299	0.598846	0.997486	0.997459	0.998052	0.908662
9S-Hydroxy-10E,12Z,15Z-octadecatrienoic acid	0.284383	0.906274	0.59671	0.996438	0.997627	0.902376	0.326979	0.194254	0.997486	0.985636	0.998052	0.908662
Cer-NS d18:1/16:0	0.284383	0.881905	0.479424	0.996438	0.833742	0.962777	0.324937	0.602963	0.997486	0.997459	0.998052	0.910589
N,N-Dimethyldodecylamine N-oxide	0.28901	0.932139	0.626688	0.996438	0.963038	0.453721	0.269676	0.636587	0.997486	0.997518	0.998052	0.908662
1,7-Dimethylxanthine	0.290406	0.932837	0.565179	0.996438	0.963038	0.563456	0.325073	0.696299	0.997486	0.997459	0.998052	0.829435
PE 40:8	0.29439	0.981761	0.347696	0.996438	0.903355	0.275409	0.267948	0.31916	0.997486	0.901233	0.998052	0.930405
Methyl 3-acetoxy-16-hydroxy-4,4,8,12,16-pentamethyl-15,17,19-trioxoandrost-11-ene-14-carboxylate	0.29439	0.988563	0.573285	0.996438	0.963038	0.584677	0.138074	0.241256	0.997486	0.910048	0.998052	0.666786
PE(18:0/9-HODE)	0.29439	0.928141	0.397016	0.996438	0.833742	0.774957	0.485973	0.432436	0.997486	0.997459	0.998052	0.907984
PE 36:2	0.29439	0.988563	0.523837	0.996438	0.963038	0.962016	0.511616	0.698297	0.997486	0.997459	0.998052	0.908662
Liquiritigenin	0.30686	0.981761	0.569144	0.996438	0.823328	0.306634	0.345813	0.632807	0.997486	0.997459	0.998052	0.746105
LPA 19:0	0.30686	0.951117	0.605006	0.996438	0.833742	0.479096	0.622484	0.357745	0.997486	0.997459	0.998052	0.908662
SM d34:2	0.30686	0.881905	0.601379	0.996438	0.963038	0.565446	0.12936	0.0451342	0.997486	0.99399	0.998052	0.881512
LPC 23:0	0.308373	0.881905	0.369244	0.996438	0.997627	0.951209	0.57155	0.228579	0.997486	0.997459	0.998052	0.908662
PEtOH 34:1	0.309594	0.941715	0.567052	0.996438	0.833742	0.759811	0.620153	0.28368	0.997486	0.997518	0.998052	0.829435
14,15-EE-(5Z)-E	0.312497	0.658462	0.369244	0.996438	0.823328	0.412112	0.579308	0.304876	0.997486	0.997459	0.998052	0.898769
Glycan Le-Y Tetra	0.312497	0.953874	0.511086	0.996438	0.903355	0.416169	0.372646	0.59746	0.997486	0.832646	0.998052	0.902773
Glycan Man2a	0.312497	0.952936	0.536311	0.996438	0.833742	0.556116	0.562664	0.697216	0.997486	0.997459	0.998052	0.898769
Hexosyl LPE 18:3	0.312497	0.999091	0.558669	0.996438	0.833742	0.580032	0.574857	0.593353	0.997486	0.997459	0.998052	0.898769
Dodecamethyl-cyclohexasiloxane	0.312497	0.988563	0.589564	0.996438	0.963038	0.581044	0.511956	0.572505	0.997486	0.997518	0.998052	0.887524
PE(P-16:0/20:4)	0.312497	0.742553	0.564298	0.996438	0.833742	0.591085	0.31207	0.432436	0.997486	0.997459	0.998052	0.763649
Ethyl vanillate	0.312497	0.912042	0.561493	0.996438	0.963038	0.591085	0.0257058	0.228272	0.997486	0.49301	0.998052	0.826974
12,13-DiHOME	0.312497	0.928141	0.602413	0.996438	0.997627	0.759144	0.562664	0.602963	0.997486	0.997459	0.998052	0.898769
PE 42:10	0.312497	0.928741	0.523837	0.996438	0.963038	0.766076	0.545403	0.59746	0.997486	0.997459	0.998052	0.926623
PI 40:6	0.312497	0.987397	0.567785	0.996438	0.963038	0.774957	0.608588	0.424639	0.997486	0.997459	0.998052	0.908662
Indole-3-acetic acid	0.312497	0.981761	0.525358	0.996438	0.963038	0.799452	0.413913	0.493643	0.997486	0.997459	0.998052	0.898769
4-Methylumbelliferyl sulfate	0.312497	0.906274	0.562676	0.996438	0.963038	0.865882	0.258034	0.394215	0.997486	0.997518	0.998052	0.374483
PC 28:0	0.313852	0.981761	0.146071	0.996438	0.823328	0.423352	0.523263	0.0758423	0.997486	0.997459	0.998052	0.930405
Leu-Ile	0.313852	0.982276	0.369244	0.996438	0.947158	0.573378	0.306779	0.463799	0.997486	0.997518	0.998052	0.829435
Glu-Gln	0.313852	0.873821	0.614133	0.996438	0.940526	0.628719	0.171459	0.159279	0.997486	0.414501	0.998052	0.763649
N-Cinnamoylglycine	0.313852	0.50631	0.492341	0.996438	0.963038	0.800429	0.00528867	3.59761e-05	0.997486	0.79138	0.998052	0.642627
5-Methyluridine	0.316623	0.906274	0.369244	0.996438	0.933758	0.37398	0.0499887	0.28368	0.997486	0.997459	0.998052	0.829435
FAHFA 19:0	0.316623	0.952936	0.617928	0.996438	0.967371	0.691242	0.0919064	0.346158	0.997486	0.997459	0.998052	0.915765
Glycan 6-Sialylgalactose	0.316623	0.928141	0.563099	0.996438	0.982862	0.800429	0.509353	0.495024	0.997486	0.862593	0.998052	0.908662
FAHFA 18:1	0.316623	0.928141	0.528921	0.996438	0.963038	0.82334	0.393031	0.653046	0.997486	0.997459	0.998052	0.908662
Glycan 6'-Sialyl-N-acetyllactosamine	0.317297	0.999091	0.480347	0.996438	0.889729	0.34659	0.524076	0.371662	0.997486	0.848134	0.998052	0.898769
PE 40:6	0.317297	0.981761	0.537787	0.996438	0.997627	0.594402	0.349679	0.650919	0.997486	0.997459	0.998052	0.829435
PyroGlu-Ile-Arg	0.318937	0.928741	0.525358	0.996438	0.982862	0.295132	0.594872	0.421968	0.997486	0.997459	0.998052	0.924209
PI 32:1	0.318937	0.990763	0.558669	0.996438	0.926528	0.947784	0.222669	0.533265	0.997486	0.997459	0.998052	0.763649
PC 38:4	0.318937	0.932139	0.369244	0.996438	0.869893	0.962016	0.524076	0.602963	0.997486	0.997459	0.998052	0.908662
3-Methoxy-4-hydroxyphenylglycol sulfate	0.319068	0.988563	0.523837	0.996438	0.968229	0.947784	0.265498	0.35235	0.997486	0.997459	0.998052	0.642627
Glycan 3'-Sialyl Lewis X	0.321958	0.981761	0.549846	0.996438	0.946424	0.70238	0.579308	0.46279	0.997486	0.997459	0.998052	0.908662
PA 37:4	0.321958	0.981761	0.602413	0.996438	0.833742	0.917442	0.601864	0.572505	0.997486	0.997459	0.999906	0.92221
Ile-Glu	0.323731	0.943787	0.523837	0.996438	0.963038	0.469415	0.0362799	0.0199923	0.997486	0.788656	0.998052	0.915765
Methionine	0.326596	0.932837	0.561493	0.996438	0.823328	0.109481	0.265498	0.572505	0.997486	0.997459	0.998052	0.914911
PA 32:1	0.326596	0.789022	0.564298	0.996438	0.963038	0.444046	0.629833	0.371662	0.997486	0.997518	0.998052	0.829435
PA 38:4	0.326596	0.992067	0.406496	0.996438	0.833742	0.887122	0.556952	0.525462	0.997486	0.871095	0.998052	0.826974
3,7-Dihydroxy-3',4'-dimethoxyflavone	0.331608	0.254867	0.369244	0.996438	0.833742	0.151317	0.274501	0.31916	0.997486	0.770893	0.998052	0.839216
14,15-EET	0.333171	0.906274	0.43789	0.996438	0.862405	0.962016	0.457513	0.544281	0.997486	0.997459	0.998052	0.829435
Indole-3-propionic acid	0.334459	0.981761	0.523837	0.996438	0.963038	0.0526683	0.00791866	0.162102	0.997486	0.997459	0.998052	0.666786
Nepsilon-Methyl-L-lysine	0.334459	0.928141	0.564298	0.996438	0.926528	0.31219	0.0244478	0.241256	0.997486	0.827877	0.998052	0.881525
Adrenosterone	0.334459	0.928141	0.480347	0.996438	0.997627	0.962016	0.427449	0.574223	0.997486	0.997459	0.998052	0.898769
PC 30:0	0.338786	0.981761	0.567052	0.996438	0.863803	0.33625	0.21708	0.668002	0.997486	0.997459	0.998052	0.836546
LPE 22:6	0.338948	0.906274	0.550807	0.996438	0.823328	0.570326	0.298664	0.549102	0.997486	0.770893	0.998052	0.898769
alpha-Tocopherol	0.338948	0.932139	0.549846	0.996438	0.963038	0.872083	0.474932	0.463799	0.997486	0.997459	0.998052	0.887524
6-Ketoprostaglandin F1alpha	0.341575	0.919807	0.525358	0.996438	0.997627	0.0136799	0.0590745	0.385089	0.997486	0.788656	0.998052	0.898769
Resolvin E1	0.342811	0.868816	0.523837	0.996438	0.982862	0.746144	0.517621	0.58028	0.997486	0.997518	0.998052	0.908662
3-Phenyllactic acid C9H10O3	0.342811	0.789022	0.523837	0.996438	0.963038	0.941896	0.265498	0.0420469	0.997486	0.997459	0.998052	0.898769
p-Hydroxyphenyllactic acid	0.343258	0.988563	0.596886	0.996438	0.963038	0.909554	0.222669	0.156428	0.997486	0.997459	0.998052	0.908662
Bisphenol A bis(2,3-dihydroxypropyl) ether	0.348019	0.906274	0.446321	0.996438	0.963038	0.0128366	0.499228	0.63165	0.997486	0.593501	0.998052	0.763649
Prostaglandin I3	0.348019	0.988563	0.369244	0.996438	0.963038	0.109831	0.0289544	0.316881	0.997486	0.684274	0.998052	0.826974
1-O-hexadecyl-2-C-methyl-3-phosphatidylcholine	0.348019	0.984075	0.581939	0.996438	0.890776	0.18114	0.0702443	0.402276	0.997486	0.49301	0.998052	0.898769
LPE 22:4	0.348019	0.989713	0.370496	0.996438	0.964046	0.31219	0.548	0.228579	0.997486	0.770893	0.998052	0.908662
2,3-Dehydro-2-deoxy-N-Acetylneuraminic acid	0.348019	0.988563	0.523837	0.996438	0.926528	0.416169	0.530397	0.367542	0.997486	0.871095	0.998052	0.898769
9(S)-HpODE	0.348019	0.981761	0.525358	0.996438	0.833742	0.438708	0.000423014	0.0795801	0.997486	0.848134	0.998052	0.898769
LPE 20:1	0.348019	0.928141	0.43789	0.996438	0.968229	0.710368	0.584535	0.678115	0.997486	0.997518	0.998052	0.908662
3beta-hydroxy-Delta(5)-steroid	0.348019	0.988563	0.0549931	0.839478	0.997627	0.719234	0.128844	0.473652	0.997486	0.997459	0.998052	0.915765
SM d30:2	0.348019	0.737995	0.221177	0.996438	0.833742	0.742216	0.517621	0.228579	0.997486	0.997459	0.998052	0.898769
Asp-Asp-Lys	0.348019	0.988563	0.581939	0.996438	0.963038	0.816454	0.427652	0.355961	0.997486	0.997518	0.998052	0.829435
3-Hydroxyphenylacetic acid	0.348019	0.932139	0.369244	0.996438	0.946424	0.864138	0.623679	0.686272	0.997486	0.997518	0.998052	0.908662
PA 36:5	0.348019	0.922548	0.59466	0.996438	0.997627	0.941896	0.463299	0.627302	0.997486	0.997459	0.998052	0.877978
PE 38:4	0.348019	0.990763	0.523837	0.996438	0.963038	0.947784	0.336004	0.51401	0.997486	0.997518	0.998052	0.898769
PE 41:3	0.348019	0.928141	0.601379	0.996438	0.997627	0.947784	0.527786	0.558149	0.997486	0.997459	0.998052	0.746105
alpha-CMBHC	0.348019	0.977352	0.573285	0.996665	0.963038	0.962016	0.456713	0.698297	0.997486	0.997518	0.998052	0.898769
PG 34:1	0.348019	0.990763	0.596886	0.996438	0.982862	0.962777	0.573081	0.641999	0.997486	0.997459	0.998052	0.915765
PA 35:4	0.348779	0.928741	0.583136	0.996438	0.997627	0.902376	0.594872	0.485585	0.997486	0.997459	0.998052	0.923205
12R-HETE	0.349338	0.990763	0.628589	0.996438	0.997627	0.31219	0.225513	0.58496	0.997486	0.997459	0.998052	0.908662
5-Hydroxy-3-indoleacetic acid	0.349338	0.998398	0.599116	0.996438	0.963038	0.757451	0.455239	0.316177	0.997486	0.997459	0.998052	0.908662
PE 30:0	0.349338	0.976417	0.569144	0.996438	0.977594	0.872083	0.489553	0.667486	0.997486	0.997459	0.998052	0.908662
3-Cyano-7-(diethylamino)coumarin	0.349338	0.988563	0.573285	0.996438	0.982862	0.941896	0.558371	0.690607	0.997486	0.997459	0.998052	0.780228
3alpha,7alpha,12alpha-Trihydroxycholestanoic acid	0.349753	0.881905	0.528921	0.996438	0.896057	0.947784	0.0931212	0.0684329	0.997486	0.997518	0.998052	0.898769
Dexpanthenol	0.350364	0.922548	0.592547	0.839478	0.963038	0.207615	0.165881	0.686272	0.997486	0.898478	0.998052	0.829435
delta-Undecalactone	0.350364	0.999091	0.549846	0.996438	0.963038	0.409934	0.411273	0.589995	0.997486	0.998568	0.998052	0.912493
2'-O-Methylinosine	0.350364	0.990763	0.602439	0.996438	0.963038	0.594268	0.427652	0.59746	0.997486	0.871095	0.998052	0.930405
Linoleic acid ethyl ester	0.356277	0.932837	0.495962	0.839478	0.963038	0.31219	0.497726	0.346555	0.997486	0.966353	0.998052	0.829435
4-Androsten-17beta-ol-3-one sulfate	0.356277	0.906274	0.567052	0.996438	0.96594	0.416169	0.133795	0.308467	0.997486	0.997459	0.998052	0.374483
8-Iso-16-cyclohexyl-tetranor prostaglandin E2	0.357169	0.999091	0.562676	0.996438	0.833742	0.802087	0.497576	0.462001	0.997486	0.989135	0.998052	0.666786
PC 36:4e	0.35746	0.982276	0.568503	0.996438	0.982862	0.941896	0.646718	0.572505	0.997486	0.997518	0.998052	0.673657
alpha-Methyl-L-tyrosine	0.36281	0.906274	0.599116	0.996438	0.963038	0.552533	0.0590745	0.173505	0.997486	0.848134	0.998052	0.829435
PC 36:4	0.364384	0.990763	0.554533	0.996438	0.982862	0.802087	0.511616	0.644244	0.997486	0.997459	0.998052	0.898769
Caffeic acid	0.364384	0.837742	0.562676	0.996438	0.997627	0.854348	0.145681	0.322293	0.997486	0.547847	0.998052	0.829435
PE(P-16:0/20:5)	0.364384	0.944015	0.484097	0.996438	0.963038	0.901944	0.600056	0.53193	0.997486	0.997518	0.998052	0.908662
LPA 20:3	0.365483	0.932837	0.43789	0.996438	0.883077	0.594268	0.637103	0.633588	0.997486	0.997459	0.998052	0.898769
Taurocholate	0.365563	0.999091	0.369244	0.996438	0.946424	0.573378	0.133795	0.391326	0.997486	0.997459	0.998052	0.829435
PE 22:0	0.366906	0.988563	0.628475	0.996438	0.890776	0.941896	0.586173	0.667253	0.997486	0.997459	0.998052	0.89328
4,6-Androstadien-17beta-ol-3-one	0.366906	0.956555	0.59971	0.996438	0.963038	0.947784	0.365832	0.406322	0.997486	0.997459	0.998052	0.898769
Thiazolidine-4-carboxylic acid	0.367598	0.868816	0.43789	0.996438	0.963038	0.237114	0.202377	0.355222	0.997486	0.770893	0.998052	0.642627
Pro-Phe	0.36817	0.662126	0.369244	0.996438	0.946424	0.280979	0.210159	2.60733e-05	0.997486	0.997459	0.998052	0.898769
LPE 14:0	0.36817	0.977993	0.492341	0.996438	0.997627	0.552533	0.646718	0.362668	0.997486	0.997518	0.998052	0.898769
4-methylene-2-Oxetanone	0.36817	0.868816	0.523837	0.996438	0.823328	0.941896	0.0407624	0.0899264	0.997486	0.997518	0.998052	0.925165
PE 38:7	0.368757	0.837742	0.0789515	0.996438	0.963038	0.0210094	0.382717	0.686272	0.997486	0.770893	0.998052	0.916854
9(S)-HpOTrE	0.368757	0.789022	0.573285	0.996438	0.995122	0.31219	0.439929	0.346158	0.997486	0.997518	0.998052	0.910589
9S,15S-Dihydroxy-11-oxo-5Z,13E,17Z-prostatrienoic acid	0.368757	0.922548	0.581939	0.996438	0.833742	0.595782	0.260482	0.427764	0.997486	0.786938	0.998052	0.829435
9(11),16,(5alpha)-Pregnadien-3beta-ol-20-one	0.368757	0.865967	0.558669	0.883513	0.833742	0.766076	0.499997	0.175933	0.997486	0.997459	0.998052	0.922939
PMeOH 30:0	0.368757	0.977352	0.577732	0.996438	0.963038	0.933838	0.605209	0.684901	0.997486	0.997459	0.998052	0.908662
LPE 16:1	0.368757	0.982276	0.465145	0.996438	0.982862	0.934891	0.62742	0.489839	0.997486	0.439476	0.998052	0.908662
Leu-Pro	0.374706	0.785771	0.543024	0.996438	0.997627	0.941896	0.638194	0.0899264	0.997486	0.994504	0.998052	0.881512
Prostaglandin E1 alcohol	0.374706	0.944015	0.523837	0.996438	0.890776	0.947784	0.0753274	0.467418	0.997486	0.997459	0.998052	0.914911
PyroGlu-Phe	0.377033	0.999091	0.369244	0.996438	0.979567	0.131224	0.0322794	0.131354	0.997486	0.997459	0.998052	0.898769
PMeOH 38:4	0.377033	0.981761	0.558669	0.996438	0.833742	0.709264	0.456713	0.690607	0.997486	0.997518	0.998052	0.914911
Betaine	0.377033	0.999091	0.525358	0.996438	0.995122	0.941896	0.108365	0.31617	0.997486	0.997459	0.998052	0.898769
2,6-Dihydroxyacetophenone	0.377679	0.990763	0.628589	0.996438	0.963038	0.886885	0.542812	0.619734	0.997486	0.997459	0.998052	0.910589
SM 35:1	0.381785	0.999091	0.606074	0.996438	0.997627	0.636302	0.556952	0.558149	0.997486	0.997459	0.998052	0.908662
N-(Dodecanoyl)-sphing-4-enine	0.381785	0.981761	0.583136	0.996438	0.823328	0.941896	0.470696	0.356785	0.997486	0.997459	0.998052	0.910589
trans-2-Hydroxycinnamic acid	0.381785	0.928741	0.614971	0.996438	0.833742	0.94672	0.61181	0.57818	0.997486	0.997459	0.999906	0.829435
5-beta-Androstane-3-alpha,17-beta-diol	0.382296	0.254867	0.369244	0.996438	0.833742	0.2646	0.0319535	7.63152e-08	0.997486	0.997459	0.998052	0.666786
PC 34:4	0.382296	0.981761	0.397016	0.996438	0.833742	0.306634	0.425462	0.017401	0.997486	0.997459	0.998052	0.898769
5alpha-Androstane-3,17-dione	0.382296	0.981761	0.577129	0.996438	0.833742	0.869347	0.413913	0.364187	0.997486	0.997459	0.998052	0.826974
1,3,7-Trimethyluric acid	0.383596	0.837742	0.622028	0.996438	0.933758	0.732733	0.016871	0.208786	0.997486	0.997518	0.998052	0.829435
delta12-Prostaglandin D2	0.384448	0.95156	0.404788	0.996438	0.977594	0.469415	0.120275	0.0758423	0.997486	0.770893	0.998052	0.928969
LPG 20:4	0.38678	0.932139	0.562332	0.996438	0.982862	0.621189	0.565902	0.640269	0.997486	0.997459	0.998052	0.902773
PMeOH 38:5	0.387144	0.999091	0.567052	0.996438	0.890776	0.941896	0.61659	0.618024	0.997486	0.997459	0.998052	0.908662
LPE 20:5	0.388047	0.981761	0.425777	0.996438	0.905742	0.886885	0.156476	0.355222	0.997486	0.997459	0.998052	0.898769
2',3',4'-Trihydroxychalcone	0.388716	0.988563	0.543024	0.996438	0.995122	0.962742	0.620109	0.589995	0.997486	0.997518	0.998052	0.910589
Phenylalanine	0.389212	0.892767	0.43789	0.996438	0.967371	0.486767	0.568186	0.640269	0.997486	0.997459	0.998052	0.908662
4-Methylcinnamic acid	0.389597	0.545718	0.581939	0.996438	0.963038	0.31219	0.591828	0.371662	0.997486	0.997459	0.998052	0.374483
Palmitoyl ethanolamide	0.391153	0.785771	0.43789	0.996438	0.995122	0.585263	0.533978	0.334391	0.997486	0.997459	0.998052	0.826974
10(S),17(S)-DiHDoHE	0.391153	0.983741	0.369244	0.996438	0.963038	0.621189	0.0492534	0.186385	0.997486	0.997459	0.998052	0.898769
Hexosyl LPE 16:0	0.391153	0.933033	0.59534	0.996438	0.982862	0.843283	0.623679	0.657553	0.997486	0.998568	0.998052	0.908662
PA 20:2	0.391744	0.928141	0.564298	0.996438	0.963038	0.70238	0.519504	0.634657	0.997486	0.997459	0.998052	0.907984
Docosahexanoic acid	0.393511	0.981761	0.558669	0.996438	0.997627	0.528281	0.397627	0.602963	0.997486	0.997459	0.998052	0.902773
PE 38:5e	0.393511	0.990763	0.447775	0.996438	0.963038	0.955236	0.413792	0.127128	0.997486	0.998568	0.998052	0.910589
13,14-Dihydro-15-ketoprostaglandin E1	0.396887	0.981761	0.599116	0.996438	0.963038	0.200755	0.115901	0.437805	0.997486	0.788656	0.998052	0.908662
6-Ketoprostaglandin E1	0.396887	0.932837	0.543024	0.996438	0.995972	0.344736	0.269676	0.360229	0.997486	0.846497	0.998052	0.763649
beta-Hydroxyethyltheophylline	0.396887	0.988563	0.569144	0.996438	0.963038	0.39662	0.398617	0.694644	0.997486	0.770893	0.998052	0.898769
LPC 19:1	0.396887	0.922548	0.549846	0.996438	0.963038	0.573378	0.0919064	0.157865	0.997486	0.846497	0.998052	0.697665
13(S)-HpODE	0.396887	0.932837	0.619857	0.996438	0.963038	0.573378	0.0319535	0.118114	0.997486	0.997459	0.998052	0.910783
CerP(d16:0/2:0)	0.396887	0.922548	0.567052	0.996438	0.997627	0.902376	0.411683	0.696299	0.997486	0.997518	0.998052	0.908662
Serotonin	0.396887	0.789022	0.569144	0.996438	0.833742	0.911787	0.413913	0.663934	0.997486	0.997518	0.998052	0.746105
Bicyclo[2.2.1]heptane-2-methanol	0.396887	0.957524	0.523837	0.996438	0.862405	0.911787	0.556952	0.458776	0.997486	0.997459	0.998052	0.918486
Ile-Val	0.396887	0.96075	0.523837	0.996438	0.823328	0.917936	0.217971	0.346158	0.997486	0.997459	0.998052	0.898769
Leucine	0.399096	0.988563	0.581939	0.996438	0.963038	0.227357	0.60381	0.371662	0.997486	0.628462	0.998052	0.829435
PE 42:5	0.399096	0.943787	0.503276	0.996438	0.997627	0.95714	0.426204	0.131354	0.997486	0.846497	0.998052	0.898769
1H-Indole-4-carboxaldehyde	0.400653	0.906274	0.546481	0.998604	0.963038	0.774263	0.0189006	0.00600266	0.997486	0.96628	0.998052	0.898769
LPC 22:2	0.400653	0.837742	0.56228	0.996438	0.977594	0.872083	0.502711	0.228579	0.997486	0.49301	0.998052	0.908662
Indole-3-acetyl-L-leucine	0.400653	0.789022	0.567052	0.996438	0.977594	0.962576	0.0477677	0.008478	0.997486	0.997518	0.998052	0.898769
Carnosol	0.404968	0.868816	0.567052	0.996438	0.963038	0.939309	0.140328	0.279479	0.997486	0.997459	0.998052	0.908662
LPC 18:2	0.404998	0.881905	0.492341	0.996438	0.963038	0.583624	0.333323	0.532601	0.997486	0.846497	0.998052	0.763649
Nepsilon-Acetyl-L-lysine	0.405397	0.990763	0.525358	0.996438	0.833742	0.425223	0.016871	0.078577	0.997486	0.997459	0.998052	0.916854
DL-beta-Hydroxypalmitic acid	0.406207	0.928741	0.577129	0.996438	0.946424	0.394395	0.265498	0.668002	0.997486	0.997518	0.999906	0.853092
2'-O-Methyl-5-methyluridine	0.406207	0.922548	0.628475	0.996438	0.963038	0.573378	0.00735382	0.0420469	0.997486	0.414501	0.998052	0.908662
N-Oleoylglycine	0.406207	0.988563	0.563838	0.996438	0.982862	0.951209	0.556952	0.618024	0.997486	0.994504	0.998052	0.908662
Glycan Le-X Trisaccharide	0.406207	0.988563	0.564298	0.996438	0.982862	0.951694	0.274393	0.131354	0.997486	0.997459	0.998052	0.898769
5-Methoxysalicylic acid	0.41631	0.831408	0.404788	0.996438	0.947158	0.800429	0.459689	0.558149	0.997486	0.997459	0.998052	0.875765
FAHFA 20:0	0.41631	0.922548	0.523837	0.996438	0.997627	0.902376	0.637102	0.596401	0.997486	0.997459	0.998052	0.898769
Gallic acid	0.41631	0.789022	0.596886	0.996438	0.997627	0.941896	0.222669	0.439536	0.997486	0.997459	0.998052	0.829435
LPC 16:2	0.422767	0.988563	0.415195	0.996438	0.964046	0.404293	0.542812	0.508364	0.997486	0.586732	0.998052	0.910589
2-Naphthalenesulfonic acid	0.424977	0.906274	0.49025	0.996438	0.963038	0.800429	0.61181	0.679675	0.997486	0.997518	0.998052	0.908662
Docosahexaenoic acid ethyl ester	0.424977	0.981761	0.289342	0.996438	0.995122	0.800429	0.500102	0.338156	0.997486	0.997459	0.998052	0.910589
PI 36:2	0.424977	0.906274	0.575313	0.998604	0.997627	0.95669	0.523263	0.678115	0.997486	0.997459	0.998052	0.741257
PS 34:1	0.425022	0.881905	0.525358	0.996438	0.964289	0.917442	0.597396	0.313844	0.997486	0.94133	0.998052	0.908662
DOPC	0.42535	0.932837	0.501986	0.998604	0.963038	0.709264	0.528965	0.481431	0.997486	0.994504	0.998052	0.898769
3-Hydroxymyristic acid	0.42535	0.932139	0.523837	0.996438	0.975701	0.837491	0.418805	0.628761	0.997486	0.997459	0.998052	0.829435
O-Arachidonoylglycidol	0.42535	0.981761	0.596886	0.996438	0.97898	0.941896	0.281071	0.473652	0.997486	0.997459	0.998052	0.829435
9,10-Dihydroxy-12Z-octadecenoic acid	0.425527	0.928741	0.581939	0.996438	0.833742	0.354946	0.0131456	0.169649	0.997486	0.997459	0.998052	0.910589
3,6-Dimethyl-4-hydroxycoumarin	0.425527	0.999091	0.569024	0.996438	0.973427	0.947784	0.468335	0.602963	0.997486	0.770893	0.998052	0.898769
PA 22:1	0.426452	0.932837	0.369244	0.996438	0.997627	0.876755	0.597396	0.518841	0.997486	0.997459	0.998052	0.898769
PC(18:0/20:4)	0.426828	0.988563	0.583959	0.996438	0.926528	0.947784	0.365779	0.31916	0.997486	0.837348	0.998052	0.898769
PI 30:0	0.428955	0.990763	0.369244	0.996438	0.982862	0.516842	0.349679	0.602963	0.997486	0.997459	0.998052	0.898769
PA 37:3	0.428955	0.951117	0.554533	0.996438	0.963038	0.608383	0.542812	0.686272	0.997486	0.786938	0.998052	0.829435
11(12)-EpETE	0.428955	0.932139	0.455189	0.996438	0.967371	0.870309	0.336947	0.537857	0.997486	0.997459	0.998052	0.912493
LPA 16:0	0.429032	0.922548	0.523837	0.996438	0.963038	0.941896	0.623679	0.650919	0.997486	0.997459	0.998052	0.910783
Levulinic acid	0.429195	0.928141	0.628391	0.996438	0.963038	0.819348	0.36628	0.640269	0.997486	0.997518	0.998052	0.881512
11S-HETE	0.429195	0.981761	0.549846	0.996438	0.963038	0.870309	0.628703	0.602963	0.997486	0.997518	0.998052	0.910589
Cohumulone	0.429195	0.933033	0.494754	0.996438	0.997627	0.901436	0.558371	0.679675	0.997486	0.997518	0.998052	0.910589
alpha-Methyl cinnamic acid	0.429195	0.932837	0.347696	0.996438	0.997627	0.917442	0.459038	0.59746	0.997486	0.997459	0.998052	0.908662
Cer-NS d16:1/16:0	0.429195	0.944015	0.549846	0.996438	0.963038	0.941896	0.598895	0.549661	0.997486	0.997459	0.998052	0.902773
PE 36:1	0.429195	0.865967	0.370496	0.998604	0.903355	0.952607	0.579308	0.503151	0.997486	0.997459	0.998052	0.908662
PI 36:5	0.431533	0.990763	0.569144	0.996438	0.997627	0.870309	0.459689	0.578615	0.997486	0.997459	0.998052	0.908662
PE(P-16:0/18:2)	0.431942	0.990763	0.569144	0.996438	0.833742	0.870309	0.358523	0.693857	0.997486	0.997518	0.998052	0.908662
LPC 20:2	0.433155	0.944015	0.523837	0.996438	0.963038	0.379385	0.102343	0.322293	0.997486	0.770893	0.998052	0.693165
N-Isovalerylglycine	0.434042	0.990763	0.569144	0.996438	0.997627	0.87759	0.589489	0.696675	0.997486	0.997459	0.998149	0.908662
LPI 16:0	0.434042	0.922548	0.602131	0.996438	0.963038	0.901944	0.280432	0.454629	0.997486	0.997459	0.998052	0.746105
N-alpha-Acetyl-L-arginine	0.434042	0.990763	0.593361	0.996438	0.963038	0.962777	0.0590745	0.177595	0.997486	0.997518	0.998052	0.898769
Naringenin-4'-O-beta-D-Glucuronide	0.434814	0.82876	0.416513	0.996438	0.980277	0.404293	0.00205025	0.00993788	0.997486	0.997459	0.998052	0.666786
PI 39:4	0.434814	0.928141	0.369244	0.996438	0.982862	0.744027	0.468335	0.558149	0.997486	0.997459	0.998052	0.763649
15(R)-15-Methylprostaglandin D2	0.434814	0.343399	0.500515	0.996438	0.963038	0.910032	0.146682	0.0963885	0.997486	0.997459	0.998052	0.908662
Uridine	0.434814	0.988563	0.447775	0.996438	0.963038	0.911787	0.102343	0.538714	0.997486	0.997459	0.998052	0.829435
5(S)-HpETE	0.434814	0.880588	0.549364	0.996438	0.973427	0.941896	0.0657082	0.224134	0.997486	0.997459	0.998052	0.908662
3-Methylhistidine	0.439278	0.662126	0.564298	0.998604	0.997627	0.962016	0.000584457	2.70956e-07	0.997486	0.794389	0.998052	0.908662
4-Pregnen-20alpha-ol-3-one	0.443888	0.701155	0.369244	0.996438	0.926528	0.965194	0.426204	0.626349	0.997486	0.997459	0.998052	0.642627
PA 36:4	0.444355	0.742553	0.558822	0.996438	0.903355	0.354946	0.511616	0.168136	0.997486	0.997518	0.998052	0.898769
N-Acetylphenylalanine	0.444355	0.981761	0.543024	0.996438	0.833742	0.469415	0.336426	0.537857	0.997486	0.997459	0.998052	0.877978
Prostaglandin E3	0.444355	0.881905	0.523837	0.996438	0.933758	0.476296	0.0714552	0.160857	0.997486	0.786938	0.998052	0.829435
Myristoleic acid	0.444355	0.50631	0.567052	0.996438	0.946424	0.562889	0.552191	0.460342	0.997486	0.997459	0.998052	0.829435
CMPF	0.444355	0.981761	0.558669	0.996438	0.833742	0.726424	0.579308	0.542874	0.997486	0.997459	0.998052	0.898769
Resveratrol-3-O-sulfate	0.444355	0.932837	0.561983	0.996438	0.963038	0.833547	0.338283	0.267054	0.997486	0.997459	0.998052	0.914911
N-Isovaleroylglycine	0.444355	0.999091	0.546481	0.996438	0.963038	0.861644	0.415671	0.628822	0.997486	0.786938	0.998052	0.898769
FAHFA 22:0	0.444355	0.897928	0.43789	0.996438	0.963038	0.872083	0.62285	0.589995	0.997486	0.997459	0.998052	0.826974
Lithocholic acid	0.444355	0.990763	0.626688	0.996438	0.997627	0.901436	0.0275449	0.432436	0.997486	0.997459	0.998052	0.898769
15-HETE	0.444355	0.966401	0.447775	0.996438	0.963038	0.902376	0.349042	0.208786	0.997486	0.997459	0.998052	0.910589
11-Deoxy-16,16-dimethyl-Prostaglandin E2	0.444355	0.868816	0.596886	0.996438	0.90921	0.928391	0.570061	0.611351	0.997486	0.997459	0.998052	0.829435
Cortisol	0.444355	0.990763	0.599116	0.996438	0.833742	0.930945	0.290678	0.493643	0.997486	0.997518	0.998052	0.904657
Hexamethyl-cyclotrisiloxane	0.444355	0.928141	0.568328	0.996438	0.947158	0.941896	0.349679	0.31916	0.997486	0.997459	0.998052	0.908662
Progesterone	0.444355	0.999091	0.567052	0.996438	0.963038	0.941896	0.106892	0.191534	0.997486	0.997459	0.998052	0.916854
N-Lauroylsarcosine	0.444355	0.999091	0.596886	0.996665	0.963038	0.941896	0.222669	0.346158	0.997486	0.997459	0.998052	0.374483
3-Indoleacrylic acid	0.444355	0.906274	0.59671	0.996438	0.963038	0.947784	0.0703386	0.0758423	0.997486	0.997459	0.998052	0.930405
(3alpha,5alpha,17beta)-Androstane-3,17-diol	0.444355	0.865967	0.626218	0.996438	0.963038	0.947784	0.542812	0.493643	0.997486	0.997459	0.998052	0.925165
SM 40:5	0.444355	0.85463	0.558669	0.996438	0.963038	0.964532	0.476542	0.58028	0.997486	0.997459	0.998052	0.898769
Jasmine lactone	0.44439	0.999091	0.628391	0.97216	0.963038	0.304933	0.541579	0.589811	0.997486	0.997459	0.998052	0.826974
LPC 17:1	0.444746	0.928141	0.565675	0.996438	0.967371	0.438708	0.0720879	0.281008	0.997486	0.846497	0.998052	0.826974
Trihydroxyisoflavone	0.444746	0.928741	0.537787	0.996438	0.997627	0.960753	0.258248	0.491976	0.997486	0.997518	0.998052	0.898769
LPI 18:2	0.446144	0.981761	0.565179	0.996438	0.963038	0.869347	0.207818	0.496377	0.997486	0.997459	0.998052	0.924209
cis-4,7,10,13,16,19-Docosahexaenoic acid	0.446144	0.837742	0.573285	0.996438	0.963038	0.872083	0.470696	0.31916	0.997486	0.997459	0.998052	0.908662
Glycan Man1F	0.446144	0.981761	0.601379	0.996438	0.963038	0.919925	0.580642	0.549102	0.997486	0.901233	0.998052	0.829435
OxPI 38:3+1O(1Cyc)	0.446144	0.957524	0.564298	0.9992	0.963038	0.947784	0.365779	0.668002	0.997486	0.997459	0.998052	0.826974
PG 34:2	0.446333	0.932139	0.567052	0.998361	0.997627	0.917442	0.632292	0.532601	0.997486	0.997459	0.998052	0.666786
3-Phosphoglyceric acid	0.447866	0.932139	0.523837	0.996438	0.946424	0.200398	0.297135	0.58028	0.997486	0.770893	0.998052	0.914911
LPC 20:0	0.447866	0.831408	0.562542	0.996438	0.963038	0.379385	0.0995428	0.158378	0.997486	0.414501	0.998052	0.763649
Tyr-Phe	0.447866	0.881905	0.577129	0.996438	0.997627	0.393437	0.016871	0.0758423	0.997486	0.547847	0.998052	0.829435
N2,N2-Dimethylguanosine	0.447866	0.883621	0.525358	0.996438	0.997627	0.409934	0.489553	0.373256	0.997486	0.898478	0.998052	0.826974
Inosine	0.447866	0.932837	0.525358	0.996438	0.963038	0.437988	0.169055	0.434656	0.997486	0.997459	0.998052	0.908662
7alpha,27-Dihydroxycholesterol	0.447866	0.922548	0.181087	0.996438	0.963038	0.457193	0.529381	0.532601	0.997486	0.994064	0.998052	0.910589
L-N5-(1-Imino-3-pentenyl) ornithine	0.447866	0.932139	0.369244	0.996438	0.963038	0.581143	0.540668	0.670477	0.997486	0.997518	0.998052	0.666786
CerP(d14:1/20:0)	0.447866	0.990763	0.582222	0.996438	0.997627	0.621189	0.542812	0.611351	0.997486	0.997518	0.998052	0.928969
PC 38:7e	0.447866	0.658462	0.503276	0.996438	0.963038	0.636302	0.411273	0.685519	0.997486	0.997459	0.998052	0.908662
LPI 22:6	0.447866	0.988563	0.564298	0.996438	0.997627	0.699686	0.550598	0.59746	0.997486	0.997459	0.999906	0.916854
LPS 16:2	0.447866	0.943787	0.525358	0.996438	0.963038	0.70238	0.556952	0.59746	0.997486	0.997459	0.998052	0.908662
LPC 18:3	0.447866	0.983819	0.164355	0.998604	0.963038	0.70238	0.519504	0.544281	0.997486	0.997459	0.998052	0.898769
12(S)-HHTrE	0.447866	0.943787	0.523837	0.996438	0.997627	0.726424	0.46014	0.525462	0.997486	0.997459	0.998052	0.887524
PI 34:2	0.447866	0.981761	0.523837	0.996438	0.997627	0.790138	0.622995	0.569645	0.997486	0.997459	0.998052	0.732411
L-3-Methylhistidine	0.447866	0.849226	0.567052	0.996438	0.963038	0.799377	0.0672714	0.119368	0.997486	0.586732	0.998052	0.908662
LPE 17:1	0.447866	0.941715	0.457987	0.996438	0.863803	0.800429	0.643193	0.521753	0.997486	0.997459	0.998052	0.898769
SM 34:2	0.447866	0.943787	0.59671	0.996438	0.995122	0.848637	0.420325	0.208786	0.997486	0.846497	0.998052	0.908662
PA 28:0	0.447866	0.831408	0.591327	0.996438	0.997627	0.894261	0.528965	0.634657	0.997486	0.997518	0.998052	0.908662
5-HETE lactone	0.447866	0.906274	0.402416	0.996438	0.982862	0.928391	0.555738	0.592523	0.997486	0.997459	0.998052	0.928969
Cotinine	0.447866	0.868816	0.547337	0.996438	0.963038	0.934891	0.416943	0.513483	0.997486	0.414501	0.998052	0.826974
PA 36:2	0.447866	0.906274	0.369244	0.998604	0.926528	0.947784	0.598895	0.435103	0.997486	0.997459	0.998052	0.908662
PA 40:6	0.447866	0.999091	0.573285	0.996438	0.963038	0.947784	0.413792	0.466655	0.997486	0.997518	0.998052	0.930405
Flavin adenine dinucleotide	0.447866	0.988563	0.581939	0.996438	0.982862	0.947784	0.567916	0.640269	0.997486	0.997459	0.998052	0.898769
PI 38:3	0.447866	0.943787	0.530613	0.996438	0.997627	0.947784	0.558371	0.686272	0.997486	0.997459	0.998052	0.915765
PI 35:1	0.447866	0.906274	0.573285	0.996438	0.997627	0.947784	0.36765	0.493643	0.997486	0.997459	0.998052	0.746105
Linoleoyl ethanolamide	0.447866	0.868816	0.569144	0.996438	0.947158	0.950627	0.424732	0.59746	0.997486	0.997518	0.998052	0.910589
LPA 18:1	0.447866	0.932837	0.523837	0.996438	0.963038	0.951209	0.490583	0.704197	0.997486	0.997459	0.998052	0.898769
PC 36:6	0.447866	0.990763	0.569144	0.996438	0.963038	0.95669	0.556952	0.696299	0.997486	0.997459	0.998052	0.898769
PE(P-18:0/22:6)	0.451125	0.988563	0.525358	0.996438	0.833742	0.802087	0.428641	0.671509	0.997486	0.997459	0.998052	0.908662
Glycan Lacto-N-triaose	0.451125	0.928741	0.590146	0.996438	0.963038	0.936557	0.480531	0.663934	0.997486	0.997459	0.998052	0.910589
11(12)-EET	0.451412	0.932837	0.447775	0.996438	0.963038	0.153241	0.00216799	0.0231425	0.997486	0.997459	0.998052	0.915765
Methyl perillate	0.451412	0.873821	0.549846	0.996438	0.997627	0.240201	0.147584	0.220819	0.997486	0.966353	0.998052	0.763649
7alpha-hydroxy-3-oxo-cholest-4-en-26-oic acid	0.451412	0.95156	0.567052	0.996438	0.997627	0.332016	0.0201319	0.160538	0.997486	0.997459	0.998052	0.908662
LPC 20:3	0.451412	0.982276	0.347696	0.996438	0.97872	0.374096	0.528965	0.332907	0.997486	0.997459	0.998052	0.930061
PI 40:4	0.451412	0.988563	0.569144	0.996438	0.982862	0.406078	0.370512	0.664227	0.997486	0.997459	0.998052	0.898769
13-HOTrE	0.451412	0.989313	0.569024	0.996438	0.831791	0.409934	0.0319535	0.3256	0.997486	0.994504	0.998052	0.898769
2,3-Dihydroxybenzoic acid	0.451412	0.999091	0.397016	0.996438	0.963038	0.416169	0.0536527	0.3256	0.997486	0.997459	0.998052	0.829435
Xanthine	0.451412	0.789022	0.589564	0.996438	0.997627	0.491949	0.109605	0.127128	0.997486	0.997459	0.998149	0.763649
PE 36:5	0.451412	0.981761	0.43789	0.996438	0.997627	0.500752	0.365779	0.51401	0.997486	0.997459	0.998052	0.89328
LPE 24:1	0.451412	0.928141	0.595332	0.996438	0.963038	0.540233	0.557364	0.290177	0.997486	0.997518	0.998052	0.829435
1-Linoleoylglycerol	0.451412	0.937909	0.549846	0.996438	0.997627	0.565446	0.12388	0.355222	0.997486	0.997459	0.998052	0.914911
PA 32:2	0.451412	0.988563	0.523837	0.996438	0.963038	0.702735	0.568186	0.633588	0.997486	0.998568	0.998052	0.924209
PA 33:2	0.451412	0.988563	0.565675	0.996438	0.963038	0.709264	0.365779	0.560743	0.997486	0.997459	0.998052	0.908662
SM d30:1	0.451412	0.789022	0.43789	0.996438	0.967826	0.709264	0.491155	0.639347	0.997486	0.997459	0.998052	0.826974
LPC 14:0	0.451412	0.988563	0.146071	0.996438	0.963038	0.726424	0.416789	0.131354	0.997486	0.997459	0.998052	0.908662
N-Acetyl-L-glutamic acid	0.451412	0.928141	0.369244	0.996438	0.833742	0.744473	0.176161	0.29316	0.997486	0.997459	0.998052	0.898769
Glycan 3'-Sialyl-N-acetyllactosamine	0.451412	0.984075	0.528921	0.996438	0.963038	0.757451	0.531132	0.228579	0.997486	0.874328	0.998052	0.829435
LPS 22:6	0.451412	0.990763	0.549846	0.996438	0.963038	0.757451	0.560776	0.493643	0.997486	0.997459	0.998052	0.908662
Glycan Man1	0.451412	0.944015	0.596886	0.996438	0.963038	0.799452	0.629833	0.685519	0.997486	0.997459	0.998052	0.780228
PE 40:3	0.451412	0.953874	0.495499	0.996438	0.833742	0.800429	0.416943	0.572505	0.997486	0.846497	0.998052	0.916854
PA 40:7	0.451412	0.932139	0.43789	0.996438	0.997627	0.800429	0.623679	0.544281	0.997486	0.997459	0.998052	0.914911
PI 36:3	0.451412	0.944015	0.523837	0.996438	0.997627	0.802087	0.62742	0.585322	0.997486	0.997459	0.998052	0.829435
LPA 22:5	0.451412	0.988563	0.369244	0.996438	0.997627	0.842989	0.490087	0.66508	0.997486	0.997459	0.998052	0.908662
Oxy-16	0.451412	0.984075	0.590146	0.996438	0.947158	0.861644	0.175482	0.157865	0.997486	0.997459	0.998052	0.898769
N-Acetyl-D-glucosamine	0.451412	0.932139	0.558669	0.996438	0.963038	0.870309	0.589489	0.51401	0.997486	0.997459	0.998052	0.898769
4-Hydroxyhippuric acid	0.451412	0.906274	0.530613	0.996438	0.997627	0.872083	0.016871	0.0427102	0.997486	0.997459	0.998052	0.763649
6alpha-Prostaglandin I1	0.451412	0.948476	0.416962	0.996438	0.964046	0.887122	0.548	0.698297	0.997486	0.997459	0.998052	0.374483
14-HDoME	0.451412	0.932837	0.523837	0.996438	0.997627	0.895832	0.61181	0.589995	0.997486	0.994504	0.998052	0.910589
LPA 20:0	0.451412	0.981761	0.480347	0.996438	0.963038	0.897506	0.206131	0.281008	0.997486	0.997459	0.998052	0.898769
PEtOH 37:6	0.451412	0.932837	0.397016	0.998604	0.963038	0.903673	0.575063	0.499269	0.997486	0.997459	0.998052	0.908662
5,16-Pregnadien-3beta-ol-20-one	0.451412	0.906274	0.567052	0.996438	0.995122	0.941896	0.0020371	0.0192704	0.997486	0.958755	0.998052	0.826974
PE 36:7e	0.451412	0.999091	0.523837	0.996438	0.997627	0.941896	0.511616	0.518034	0.997486	0.997459	0.998052	0.898769
PA 36:3	0.451412	0.982758	0.562542	0.996438	0.997627	0.941896	0.48074	0.503726	0.997486	0.997518	0.998052	0.914911
Corticosterone	0.451412	0.981761	0.573285	0.996438	0.823328	0.947784	0.556952	0.572505	0.997486	0.997518	0.998052	0.898769
PG 36:1	0.451412	0.928141	0.621986	0.998456	0.963038	0.947784	0.470696	0.252861	0.997486	0.997459	0.998052	0.829435
Glycan A-Trisaccharide	0.451412	0.992067	0.5061	0.996438	0.982862	0.947784	0.591828	0.31916	0.997486	0.997459	0.998052	0.829435
Phe-Asp-Arg	0.451412	0.865967	0.577129	0.996438	0.982862	0.955236	0.468335	0.647929	0.997486	0.770893	0.998052	0.921639
Glycocholic acid	0.451412	0.956555	0.503276	0.996438	0.946424	0.95669	0.611463	0.612574	0.997486	0.997459	0.998052	0.902904
Valine	0.451412	0.789022	0.583136	0.996438	0.997627	0.95669	0.0139661	0.0428429	0.997486	0.997459	0.998052	0.763649
PMeOH 34:1	0.451412	0.865967	0.370496	0.996438	0.823328	0.962016	0.58337	0.53193	0.997486	0.786938	0.998052	0.898769
(Z)-13-Docosenamide	0.451412	0.953874	0.583136	0.996438	0.869893	0.962016	0.183368	0.696299	0.997486	0.997518	0.998052	0.898769
LPS 14:1	0.451412	0.999091	0.525358	0.996438	0.982862	0.962016	0.456713	0.572505	0.997486	0.997459	0.998052	0.908662
Stearidonic acid	0.451412	0.928141	0.581939	0.996438	0.967826	0.962576	0.0931212	0.0229882	0.997486	0.997459	0.998052	0.902773
LPC 20:1	0.451775	0.906274	0.535558	0.996438	0.963038	0.475664	0.256158	0.434656	0.997486	0.788656	0.998052	0.763649
N-Acetylhistamine	0.453125	0.988563	0.585545	0.996438	0.982862	0.800429	0.400693	0.432745	0.997486	0.997459	0.998052	0.780228
Butyryl carnitine	0.454087	0.909824	0.370496	0.996438	0.963038	0.947784	0.127192	0.008478	0.997486	0.901233	0.998052	0.898769
LPC 22:6	0.454332	0.988563	0.369244	0.996438	0.833742	0.841053	0.602209	0.644244	0.997486	0.997459	0.998052	0.673657
PE 38:3	0.454332	0.999091	0.569024	0.996438	0.963038	0.911787	0.623679	0.602963	0.997486	0.997459	0.998052	0.914911
Hippuric acid	0.454332	0.880588	0.43789	0.996438	0.995122	0.947784	0.0538645	0.080289	0.997486	0.997459	0.998052	0.902773
PE 38:6	0.455181	0.983741	0.543024	0.996438	0.997627	0.636302	0.55071	0.685519	0.997486	0.966353	0.998052	0.910589
1-Hexadecanoyl-sn-glycerol	0.455181	0.944015	0.569144	0.996438	0.997627	0.709264	0.597396	0.342474	0.997486	0.997459	0.998052	0.898769
PS 40:6	0.455181	0.928741	0.369244	0.996438	0.963038	0.886885	0.626169	0.641814	0.997486	0.994504	0.998052	0.741706
LPC 17:0	0.455826	0.928141	0.525358	0.996438	0.963038	0.486767	0.184382	0.270728	0.997486	0.79138	0.998052	0.881512
L-alpha-PE	0.455826	0.906274	0.523837	0.996438	0.997627	0.528281	0.573081	0.622079	0.997486	0.997459	0.998052	0.924209
LPC 10:0	0.455826	0.943787	0.564298	0.996438	0.833742	0.800429	0.240262	0.473652	0.997486	0.997459	0.998052	0.908662
4',5-Dihydroxy-7-methoxyflavanone	0.455826	0.880588	0.567052	0.998604	0.997627	0.941896	0.468335	0.532601	0.997486	0.997518	0.998052	0.829435
PA 36:0	0.455826	0.868816	0.523837	0.996438	0.903355	0.947784	0.556952	0.618024	0.997486	0.786511	0.998052	0.908662
PA 36:6	0.455826	0.932837	0.549846	0.996438	0.963038	0.951209	0.474932	0.618024	0.997486	0.997459	0.999906	0.910589
Heneicosanoic acid	0.457587	0.916284	0.369244	0.996438	0.963038	0.869347	0.323508	0.372557	0.997486	0.997459	0.998052	0.914911
1-Hexadecyl lysophosphatidic acid	0.459454	0.981761	0.558669	0.996438	0.887194	0.699205	0.589489	0.648917	0.997486	0.997459	0.998052	0.898769
PE-NMe(18:1/18:1)	0.461842	0.981761	0.370496	0.996438	0.921938	0.962016	0.638145	0.3256	0.997486	0.997459	0.998052	0.898769
PA 20:0	0.462011	0.988563	0.573285	0.996438	0.963038	0.800429	0.456713	0.686272	0.997486	0.997459	0.998052	0.916854
LPA 20:2	0.462604	0.990763	0.447775	0.996438	0.997627	0.295132	0.280432	0.602963	0.997486	0.770893	0.998052	0.700005
(Z)-9-Octadecenamide	0.462604	0.906274	0.609	0.996438	0.963038	0.452999	0.0105677	0.0106247	0.997486	0.907789	0.998052	0.829435
LPC 18:1	0.462604	0.928141	0.43789	0.996438	0.963038	0.479336	0.133936	0.388406	0.997486	0.770893	0.998052	0.898769
LPS 22:4	0.462604	0.880588	0.588449	0.996438	0.997627	0.800429	0.444907	0.34573	0.997486	0.997459	0.998052	0.839216
alpha-Androst-16-en-3-one	0.462604	0.928141	0.590146	0.996438	0.963038	0.930945	0.589489	0.371662	0.997486	0.997518	0.998052	0.908662
PE 40:5	0.462604	0.932837	0.582821	0.996438	0.982862	0.941896	0.459038	0.618024	0.997486	0.997459	0.998052	0.930405
12(S)-HpEPE	0.462604	0.988563	0.596886	0.996438	0.963038	0.947784	0.474932	0.605187	0.997486	0.997459	0.998052	0.826974
CerP(d14:1/12:0)	0.462604	0.906274	0.501986	0.996438	0.936552	0.962576	0.395574	0.0859577	0.997486	0.99399	0.998052	0.916854
DL-Phenylalanine	0.464274	0.897928	0.599116	0.996438	0.997627	0.802087	0.644137	0.454756	0.997486	0.997459	0.998052	0.908662
LPC 22:1	0.466092	0.932837	0.596886	0.996438	0.997627	0.406078	0.145681	0.113107	0.997486	0.770893	0.998052	0.898769
PE 22:1	0.466875	0.999091	0.523837	0.996438	0.963038	0.799377	0.556952	0.602963	0.997486	0.997459	0.998052	0.908662
LPS 20:4	0.466875	0.988563	0.523837	0.996438	0.963038	0.962576	0.542812	0.620612	0.997486	0.997459	0.998052	0.915765
PE 35:1	0.467408	0.849226	0.596886	0.996438	0.833742	0.476296	0.644403	0.43037	0.997486	0.997518	0.998052	0.829435
PC 38:5	0.467408	0.981761	0.558669	0.996438	0.862405	0.649187	0.416789	0.59746	0.997486	0.997459	0.998052	0.902773
LPA 22:3	0.467408	0.906274	0.606074	0.996438	0.982862	0.802087	0.502711	0.648917	0.997486	0.966353	0.998052	0.916854
LPI 18:1	0.467408	0.999091	0.549846	0.998604	0.997627	0.872083	0.530397	0.633588	0.997486	0.997459	0.998052	0.908662
PE 41:5	0.468433	0.906274	0.582581	0.996438	0.833742	0.604958	0.562664	0.293983	0.997486	0.997459	0.998052	0.839216
LPE 16:0	0.468433	0.942463	0.413693	0.996438	0.997627	0.662355	0.556952	0.481431	0.997486	0.997459	0.998052	0.908662
9,11-Methane-epoxyprostaglandin F1alpha	0.468433	0.999091	0.567052	0.996438	0.833742	0.726424	0.340521	0.463799	0.997486	0.901233	0.998052	0.898769
Trigonelline	0.468433	0.906274	0.609786	0.996438	0.833742	0.801534	0.200689	0.305695	0.997486	0.844519	0.998052	0.80067
1,3,9-Trimethylxanthine	0.468433	0.953874	0.399568	0.996438	0.985095	0.843398	0.518416	0.618024	0.997486	0.788656	0.998052	0.898769
LPI 20:2	0.468433	0.981761	0.581939	0.996438	0.946424	0.933834	0.529715	0.627305	0.997486	0.997518	0.998052	0.908662
Bufalin	0.470266	0.999091	0.447775	0.996438	0.995122	0.0526109	0.218593	0.671948	0.997486	0.846497	0.998052	0.75608
alpha-Bisabolol	0.470266	0.990763	0.43789	0.996438	0.963038	0.416169	0.172671	0.331197	0.997486	0.936092	0.998052	0.851834
Phosphocholine	0.470266	0.943787	0.546481	0.998604	0.997627	0.902195	0.459689	0.277906	0.997486	0.844519	0.998052	0.829435
LPI 18:0	0.470266	0.981761	0.549846	0.996438	0.997627	0.933834	0.595593	0.631563	0.997486	0.997459	0.998052	0.914911
SM 32:1	0.470266	0.977352	0.60605	0.996438	0.982862	0.941896	0.274393	0.228579	0.997486	0.997459	0.998052	0.746105
trans-Cinnamic acid	0.471519	0.988563	0.558669	0.996438	0.963038	0.517372	0.622484	0.487842	0.997486	0.997459	0.998052	0.898769
1,3-dimethyl-uric acid	0.471519	0.942546	0.543024	0.996438	0.833742	0.565446	0.366307	0.605187	0.997486	0.997459	0.998052	0.910589
Coumaric acid	0.471519	0.662126	0.59671	0.996438	0.963038	0.726535	0.0366221	0.008478	0.997486	0.997459	0.998052	0.908662
11beta-Prostaglandin E2	0.471519	0.928141	0.530613	0.996438	0.982862	0.800429	0.55071	0.691382	0.997486	0.997459	0.998052	0.700005
PC 38:3	0.471519	0.922548	0.43789	0.996438	0.997627	0.917442	0.470696	0.537857	0.997486	0.961665	0.998052	0.930405
2,3',4,5'-Tetramethoxystilbene	0.471519	0.999091	0.536311	0.996438	0.933758	0.941896	0.365779	0.558149	0.997486	0.997459	0.998052	0.898769
20-HETE	0.471519	0.932139	0.567052	0.998604	0.963038	0.947784	0.411273	0.700285	0.997486	0.94133	0.998052	0.898769
PI 37:4	0.471519	0.922548	0.568328	0.996438	0.997627	0.95669	0.336426	0.670198	0.997486	0.925276	0.998052	0.780228
PG 38:2	0.471519	0.906274	0.369244	0.996438	0.968229	0.962016	0.490583	0.633588	0.997486	0.786511	0.998052	0.898769
D-erythro-Sphinganine-1-phosphate	0.471519	0.881905	0.590146	0.996438	0.982862	0.962016	0.261837	0.3256	0.997486	0.997518	0.998052	0.763649
Lauroyl L-carnitine	0.471982	0.789022	0.599116	0.996438	0.982862	0.85921	0.467508	0.685519	0.997486	0.997459	0.998052	0.881525
N-Palmitoyltaurine	0.473379	0.881905	0.606074	0.996438	0.997627	0.962016	0.280432	0.515988	0.997486	0.997459	0.998052	0.930405
9,10-DHOME	0.473677	0.881905	0.523837	0.996438	0.963038	0.6195	0.632292	0.346158	0.997486	0.997459	0.998052	0.908662
19-Hydroxyandrost-4-ene-3,17-dione	0.474861	0.906274	0.567052	0.996438	0.977594	0.295132	0.108365	0.0879669	0.997486	0.846497	0.998052	0.826974
PE(P-20:0/22:6)	0.474861	0.999091	0.558669	0.996438	0.833742	0.824051	0.427449	0.535719	0.997486	0.997459	0.998052	0.908662
2,8-Quinolinediol	0.474861	0.984075	0.549846	0.996438	0.963038	0.827764	0.27277	0.434656	0.997486	0.997459	0.998052	0.915765
4-methoxy-Benzenemethanol	0.474861	0.922548	0.523837	0.996438	0.997627	0.871137	0.632292	0.31368	0.997486	0.0745276	0.998052	0.914911
Acetyl-DL-carnitine	0.474861	0.837742	0.568503	0.996438	0.997627	0.876516	0.430887	0.293983	0.997486	0.997459	0.998052	0.898769
SM d34:0	0.474861	0.906274	0.501986	0.996438	0.833742	0.962016	0.254032	0.51401	0.997486	0.997459	0.998052	0.898769
PC 38:5e	0.474861	0.932139	0.546481	0.996438	0.997627	0.962016	0.598895	0.333463	0.997486	0.997518	0.998052	0.898769
LPE 20:2	0.475191	0.932139	0.523837	0.996438	0.963038	0.801534	0.62285	0.59746	0.997486	0.997459	0.998052	0.793336
Ecgonine	0.475349	0.990763	0.561493	0.996438	0.997627	0.237418	0.503022	0.485337	0.997486	0.502921	0.998052	0.923205
Glucuronic acid	0.475349	0.990763	0.563099	0.996438	0.963038	0.354946	0.470696	0.685519	0.997486	0.837348	0.998052	0.881512
3',4'-Dihydroxyflavone	0.475349	0.932139	0.581939	0.996438	0.946424	0.416169	0.643193	0.602963	0.997486	0.997518	0.998052	0.763649
5-Methyl-3-deoxyuridine	0.475349	0.952936	0.266023	0.996438	0.963038	0.514311	0.372646	0.611351	0.997486	0.997459	0.998052	0.930405
15(R)-15-Methylprostaglandin F2alpha	0.475349	0.988563	0.43789	0.996438	0.896057	0.604958	0.0919064	0.549102	0.997486	0.898478	0.998052	0.829435
PE 34:3	0.475349	0.990763	0.43789	0.996438	0.963038	0.636302	0.491991	0.549102	0.997486	0.966353	0.998052	0.912493
1,2-Dioctanoyl-sn-glycerol	0.475349	0.922548	0.550807	0.996438	0.890776	0.774263	0.524076	0.60048	0.997486	0.936092	0.998052	0.930061
Docosatetraenoic acid	0.475349	0.990763	0.537787	0.996438	0.982862	0.874216	0.456713	0.572505	0.997486	0.997459	0.999906	0.908662
Prostaglandin G2	0.475349	0.553182	0.536311	0.996438	0.977594	0.883852	0.338064	0.346158	0.997486	0.961665	0.998052	0.898769
SM 36:2	0.475349	0.988563	0.455189	0.996438	0.963038	0.925545	0.468335	0.633435	0.997486	0.997459	0.998052	0.889497
PE 40:6e	0.475349	0.932837	0.525358	0.996438	0.997627	0.931241	0.261338	0.0428429	0.997486	0.997459	0.998052	0.902773
5-Ketogluconic acid	0.478412	0.981761	0.549846	0.996438	0.833742	0.200398	0.101042	0.570366	0.997486	0.997459	0.998052	0.914911
D-Glucose 6-phosphate	0.478412	0.977993	0.43789	0.996438	0.97898	0.286498	0.265498	0.325269	0.997486	0.997459	0.998052	0.898769
18alpha-Glycyrrhetinic acid	0.478412	0.988563	0.50564	0.996438	0.963038	0.438708	0.468267	0.34573	0.997486	0.994504	0.998052	0.930405
PC 36:2	0.478412	0.988563	0.628391	0.996438	0.823328	0.516842	0.405441	0.466655	0.997486	0.997518	0.998052	0.908662
PA 30:0	0.478412	0.87575	0.628475	0.996438	0.963038	0.548956	0.542812	0.3256	0.997486	0.997459	0.998052	0.766723
PC(P-16:0/4:0)	0.478412	0.932837	0.561493	0.996438	0.997627	0.583624	0.427449	0.51401	0.997486	0.770893	0.998052	0.908662
PE 22:4	0.478412	0.990763	0.573285	0.998604	0.963038	0.591085	0.426204	0.362668	0.997486	0.997518	0.998052	0.829435
PI 32:0	0.478412	0.932837	0.537787	0.998604	0.982862	0.800429	0.573683	0.432745	0.997486	0.997518	0.998052	0.930405
SM 30:1	0.478412	0.664063	0.412363	0.996438	0.979567	0.819706	0.626169	0.114022	0.997486	0.997459	0.998052	0.916854
LPE 17:0	0.478412	0.933033	0.590146	0.996438	0.833742	0.852252	0.43869	0.644244	0.997486	0.961665	0.998052	0.910589
LPA 18:2	0.478412	0.922548	0.549846	0.996438	0.963038	0.899481	0.34933	0.437805	0.997486	0.997459	0.998052	0.908662
Gly-Phe	0.478412	0.928141	0.628391	0.996438	0.995122	0.933834	0.637605	0.537857	0.997486	0.997459	0.998052	0.908662
13,14-Dihydro-15(R)-prostaglandin E1	0.478412	0.988563	0.569389	0.996438	0.823328	0.941896	0.274501	0.497286	0.997486	0.997459	0.998052	0.829435
2,2'-Methylene-bis(6-tert-butyl-4 methylphenol)	0.478412	0.932837	0.523837	0.996438	0.946424	0.941896	0.443067	0.569645	0.997486	0.997459	0.998052	0.829435
PG 36:3	0.478412	0.957875	0.61336	0.996438	0.968229	0.941896	0.579308	0.558149	0.997486	0.997459	0.998052	0.908662
3,4-Dimethoxycinnamic acid	0.478412	0.932837	0.562585	0.996438	0.879362	0.947784	0.375065	0.473652	0.997486	0.893766	0.998052	0.829435
PA 17:0	0.478412	0.906274	0.536311	0.996438	0.963038	0.947784	0.62551	0.682212	0.997486	0.997518	0.998052	0.898769
PE 39:5	0.478412	0.953874	0.378453	0.996438	0.977594	0.947784	0.556952	0.602963	0.997486	0.96628	0.998052	0.908662
Glycochenodeoxycholic acid	0.478412	0.988563	0.501986	0.996438	0.997627	0.947784	0.183368	0.31916	0.997486	0.846497	0.998052	0.877978
LPI 20:5	0.478412	0.988563	0.447775	0.9992	0.997627	0.947784	0.575701	0.640269	0.997486	0.907789	0.998052	0.908662
N-Stearoyltaurine	0.478412	0.981761	0.602413	0.996438	0.963038	0.962016	0.51994	0.633588	0.997486	0.997459	0.998052	0.898769
5-Hydroxyindole-3-acetic acid	0.482161	0.837742	0.369244	0.996438	0.997627	0.799452	0.562664	0.508364	0.997486	0.997518	0.998052	0.928969
LPC 22:0	0.482651	0.999091	0.581939	0.996438	0.997627	0.585263	0.267948	0.362668	0.997486	0.682594	0.998052	0.913093
Pinolenic acid ethyl ester	0.482883	0.990763	0.501986	0.996438	0.997627	0.550115	0.15917	0.160852	0.997486	0.997459	0.998052	0.898769
PC(P-18:0/22:6)	0.482883	0.932837	0.558389	0.996438	0.997627	0.799452	0.555839	0.602963	0.997486	0.997459	0.998052	0.887524
15(S)-HpEDE	0.482883	0.952936	0.530613	0.996438	0.997627	0.800429	0.485103	0.63165	0.997486	0.997459	0.998052	0.908662
Jasmonic acid	0.482883	0.932139	0.543024	0.996438	0.833742	0.902376	0.563673	0.432745	0.997486	0.966353	0.998052	0.763649
LPI 22:4	0.482883	0.981761	0.56885	0.996438	0.982862	0.941896	0.550862	0.541894	0.997486	0.997459	0.998052	0.908662
Hippurate	0.482883	0.865967	0.482759	0.996438	0.997627	0.941896	0.017345	0.00365904	0.997486	0.997518	0.998052	0.908662
Serylleucine	0.483386	0.928141	0.562676	0.996438	0.963038	0.962742	0.622547	0.66508	0.997486	0.997459	0.998052	0.930405
13S-Hydroxy-9Z,11E,15Z-octadecatrienoic acid	0.487011	0.988563	0.567052	0.996438	0.963038	0.645159	0.0499887	0.168451	0.997486	0.997459	0.998052	0.666786
PE(18:0/18-HETE)	0.487011	0.981761	0.523837	0.996438	0.963038	0.861644	0.406958	0.406392	0.997486	0.997459	0.998052	0.898769
4-Methoxycinnamic acid	0.487011	0.988563	0.602439	0.996438	0.963038	0.95669	0.556952	0.63027	0.997486	0.997459	0.998052	0.898769
Cer-NS d18:1/16:1	0.487011	0.881905	0.575678	0.996438	0.997627	0.95669	0.518273	0.686272	0.997486	0.997459	0.998052	0.898769
1-Methylguanosine	0.487224	0.944015	0.562542	0.996438	0.963038	0.70238	0.365779	0.569645	0.997486	0.786938	0.998052	0.829435
PE 38:4e	0.487224	0.988563	0.537787	0.996438	0.963038	0.947784	0.480934	0.3256	0.997486	0.997459	0.998052	0.925165
PC(O-16:0/20:5)	0.487224	0.981761	0.564298	0.996438	0.946424	0.962016	0.411683	0.589995	0.997486	0.997518	0.998052	0.910589
5(S),6(R)-11-trans DiHETE	0.488756	0.990763	0.370496	0.996438	0.943798	0.581238	0.56619	0.241256	0.997486	0.49301	0.998052	0.914911
1-Aminocyclohexanecarboxylic acid	0.489482	0.928141	0.523837	0.996438	0.997627	0.109481	0.598895	0.281008	0.997486	0.928926	0.998052	0.829435
Histidine	0.489482	0.932837	0.369244	0.996438	0.977594	0.917442	0.623679	0.532601	0.997486	0.997459	0.998052	0.908662
PE 36:3	0.489795	0.881905	0.369244	0.996438	0.940526	0.0940994	0.354297	0.572505	0.997486	0.848134	0.998052	0.908662
PS 40:4	0.489795	0.988563	0.581939	0.996438	0.995122	0.604958	0.579308	0.691836	0.997486	0.997459	0.998052	0.898769
MGDG 36:4	0.491045	0.789022	0.602439	0.996438	0.991936	0.70238	0.468335	0.684191	0.997486	0.997459	0.998052	0.829435
CerP(d18:1/18:1)	0.491045	0.988563	0.595332	0.996438	0.997627	0.744027	0.519504	0.636587	0.997486	0.997518	0.998052	0.930405
PMeOH 34:3	0.491045	0.944015	0.543024	0.996438	0.963038	0.800429	0.126262	0.463799	0.997486	0.92492	0.998052	0.930405
PE 37:4	0.491045	0.988563	0.501986	0.996438	0.997627	0.941896	0.511616	0.489839	0.997486	0.997459	0.998052	0.910589
PC 34:3e	0.491045	0.928141	0.589564	0.996438	0.997627	0.941896	0.0819952	0.051915	0.997486	0.997459	0.998052	0.829435
PC 34:0	0.491045	0.981761	0.558669	0.996438	0.888519	0.947784	0.459038	0.626255	0.997486	0.997459	0.998052	0.924209
PE 34:0	0.491045	0.789022	0.433032	0.996438	0.967371	0.947784	0.586173	0.633858	0.997486	0.997459	0.998052	0.915765
Docosahexaenoyl ethanolamide	0.492083	0.952873	0.523837	0.996438	0.833742	0.416169	0.563825	0.592523	0.997486	0.998568	0.998052	0.719286
PE 42:7	0.492218	0.932139	0.546481	0.996438	0.903355	0.670742	0.336004	0.698297	0.997486	0.997459	0.998052	0.931143
4-Ethylbenzoic acid	0.492218	0.990763	0.495962	0.996438	0.963038	0.716398	0.637102	0.554939	0.997486	0.997459	0.998052	0.898769
CerP(d16:1/18:1)	0.492218	0.944015	0.494754	0.996438	0.980446	0.800429	0.445446	0.466655	0.997486	0.997518	0.998052	0.852881
LPE 20:0	0.492218	0.990763	0.546481	0.996438	0.833742	0.856146	0.516695	0.572505	0.997486	0.997518	0.998052	0.914911
LPC 8:0	0.492218	0.906274	0.590146	0.996438	0.997627	0.861644	0.427652	0.458968	0.997486	0.997459	0.998052	0.898769
PC 34:2	0.492218	0.988563	0.561493	0.996438	0.997627	0.864138	0.411683	0.493643	0.997486	0.846497	0.998052	0.829435
1,11-Undecanedicarboxylic acid	0.492218	0.522559	0.589564	0.996438	0.963038	0.941896	0.202377	0.119589	0.997486	0.862593	0.998052	0.716595
5(S)-HETE	0.496777	0.999091	0.569144	0.996438	0.823328	0.304933	0.00298024	0.160852	0.997486	0.994504	0.998052	0.746105
PE 34:4	0.496777	0.944015	0.404788	0.996438	0.963038	0.344217	0.623245	0.549102	0.997486	0.854584	0.998052	0.898769
LPC 12:0	0.496777	0.865967	0.0497316	0.996438	0.963038	0.409934	0.586173	0.686272	0.997486	0.997459	0.998052	0.898769
PE 34:1	0.496777	0.999091	0.568503	0.996438	0.833742	0.528281	0.349679	0.589995	0.997486	0.997459	0.998052	0.829435
12,13-EODE	0.496777	0.999091	0.189463	0.996438	0.946424	0.551034	0.120275	0.281008	0.997486	0.997459	0.998052	0.898769
Acesulfame	0.496777	0.988563	0.523837	0.996438	0.833742	0.594268	0.169356	0.277906	0.997486	0.997459	0.998052	0.908662
PS 38:1	0.496777	0.932837	0.369244	0.996438	0.963038	0.709387	0.425912	0.493643	0.997486	0.936092	0.998052	0.910589
LPC 17:2	0.496777	0.981761	0.457987	0.996438	0.963038	0.710368	0.555393	0.432436	0.997486	0.997459	0.998052	0.829435
Carbocyclic thromboxane A2	0.496777	0.928741	0.535558	0.996438	0.982862	0.800429	0.55008	0.649795	0.997486	0.997459	0.998052	0.908662
PE 32:2	0.496777	0.922548	0.591327	0.996438	0.997627	0.800429	0.556952	0.59746	0.997486	0.997459	0.998052	0.829435
PA 19:0	0.496777	0.979757	0.546481	0.996438	0.980177	0.817434	0.595593	0.290177	0.997486	0.997459	0.998052	0.908662
N-Acetyl-L-aspartic acid	0.496777	0.837742	0.614133	0.996438	0.946424	0.839596	0.62742	0.559394	0.997486	0.997459	0.998052	0.829435
PC 36:5e	0.496777	0.87575	0.577732	0.996438	0.977594	0.852252	0.272112	0.0481823	0.997486	0.997459	0.998052	0.898769
Eicosatrienoic acid	0.496777	0.969985	0.569144	0.996438	0.997627	0.861944	0.393031	0.508364	0.997486	0.997459	0.998052	0.908662
Hexosyl LPE 18:2	0.496777	0.988563	0.59671	0.996438	0.997627	0.872083	0.579308	0.558149	0.997486	0.886606	0.998052	0.673222
PEtOH 36:4	0.496777	0.988563	0.567052	0.996438	0.977594	0.902376	0.591828	0.639347	0.997486	0.770893	0.998052	0.887524
LPI 20:4	0.496777	0.990763	0.525358	0.996438	0.997627	0.911787	0.568186	0.684901	0.997486	0.997518	0.998052	0.908662
PC 20:2	0.496777	0.789022	0.523837	0.996438	0.997627	0.933834	0.499228	0.474555	0.997486	0.997459	0.998052	0.910589
LPG 20:5	0.496777	0.944015	0.369244	0.996438	0.963038	0.941896	0.207818	0.596401	0.997486	0.997459	0.998052	0.908662
CerP(d15:0/18:1)	0.496777	0.943787	0.626218	0.996438	0.963038	0.947784	0.336004	0.700658	0.997486	0.997459	0.998052	0.898769
PC 40:7	0.496777	0.981761	0.558669	0.996438	0.997627	0.95669	0.597396	0.609494	0.997486	0.997459	0.998052	0.908662
11-Keto-beta-boswellic acid	0.496777	0.928141	0.492341	0.996438	0.833742	0.962016	0.053623	0.20548	0.997486	0.997518	0.998052	0.898769
LPI 12:0	0.496777	0.999091	0.558822	0.996438	0.963038	0.962016	0.500679	0.301843	0.997486	0.997459	0.998052	0.642627
Prostaglandin F2alpha-1,11-lactone	0.499248	0.658462	0.590146	0.996438	0.963038	0.469415	0.589489	0.549919	0.997486	0.997459	0.998052	0.829435
LPC 20:4	0.499248	0.906274	0.525358	0.996438	0.964046	0.95669	0.222669	0.385089	0.997486	0.997459	0.998052	0.924209
PE 39:4	0.500044	0.753068	0.372433	0.996438	0.963038	0.304933	0.523263	0.240022	0.997486	0.997459	0.998052	0.881512
4-Hydroxy-6-methyl-2-pyrone	0.500044	0.928141	0.369244	0.996438	0.833742	0.498379	0.557907	0.463799	0.997486	0.997459	0.998052	0.898769
5-Hydroxy-L-tryptophan	0.500044	0.987397	0.511086	0.996438	0.997627	0.743052	0.643193	0.59746	0.997486	0.997518	0.998052	0.910589
PEtOH 34:3	0.500044	0.922548	0.562676	0.996438	0.963038	0.799452	0.488159	0.346555	0.997486	0.998568	0.998052	0.746105
PA 18:0	0.500044	0.988563	0.569144	0.996438	0.963038	0.869347	0.620941	0.700945	0.997486	0.997459	0.998052	0.898769
SM d33:1	0.500044	0.837742	0.628391	0.996438	0.997627	0.959653	0.0691285	0.0187371	0.997486	0.997459	0.998052	0.374483
Methyl jasmonate	0.500044	0.999091	0.535558	0.996438	0.963038	0.962016	0.253909	0.328341	0.997486	0.997459	0.998052	0.924209
DG(16:0/18:1)	0.500044	0.999091	0.523837	0.996438	0.963038	0.962777	0.411683	0.291476	0.997486	0.94133	0.998052	0.912493
Tauroursodeoxycholic acid	0.500841	0.880588	0.523837	0.996438	0.963038	0.436657	0.102343	0.179146	0.997486	0.678893	0.998052	0.666786
7alpha-hydroxy-3-oxo-Cholest-4-en-26-oic acid	0.500841	0.981761	0.206725	0.996438	0.997627	0.437988	0.528965	0.489134	0.997486	0.997459	0.998052	0.931143
N-Oleoylethanolamine	0.500841	0.849226	0.43789	0.996438	0.833742	0.514311	0.240262	0.663934	0.997486	0.997459	0.998052	0.763649
LPC 26:1	0.500841	0.922548	0.565179	0.996438	0.963038	0.551034	0.525972	0.225828	0.997486	0.886606	0.998052	0.898769
Arachidonic acid methyl ester	0.500841	0.96075	0.546481	0.996438	0.890776	0.565446	0.622484	0.346555	0.997486	0.799031	0.998052	0.898769
Phenylalanylvaline	0.500841	0.932837	0.605006	0.996438	0.997627	0.799452	0.099083	0.051915	0.997486	0.997518	0.998052	0.887524
Ricinoleic acid methyl ester	0.500841	0.922548	0.523837	0.996438	0.997627	0.813065	0.352195	0.305255	0.997486	0.997459	0.998052	0.908662
CerP(d14:1/22:0)	0.500841	0.928741	0.565179	0.996438	0.997627	0.894261	0.220217	0.267054	0.997486	0.998568	0.998052	0.898769
LPA 22:0	0.500841	0.932139	0.369244	0.996438	0.963038	0.89947	0.622232	0.60048	0.997486	0.997459	0.998052	0.910589
Oleoyl ethylamide	0.500841	0.981761	0.558669	0.996438	0.963038	0.926161	0.265498	0.572505	0.997486	0.997518	0.998052	0.763649
LPS 18:4	0.500841	0.999091	0.492341	0.996438	0.997627	0.941896	0.641774	0.605923	0.997486	0.997459	0.998052	0.898769
PA 32:0	0.500841	0.999091	0.370496	0.996438	0.90921	0.947784	0.542812	0.258912	0.997486	0.997459	0.998052	0.908662
3-Hydroxysebacic acid	0.500841	0.865967	0.523837	0.996438	0.963038	0.947784	0.619163	0.686272	0.997486	0.997518	0.998052	0.898769
PS 40:7	0.500841	0.932139	0.567052	0.996438	0.972815	0.947784	0.192276	0.463799	0.997486	0.997459	0.998052	0.910589
PA 38:6	0.500841	0.981761	0.567052	0.996438	0.963038	0.95669	0.544125	0.644244	0.997486	0.997459	0.998052	0.908662
Diadenosine triphosphate	0.500984	0.928741	0.579837	0.996438	0.997627	0.295132	0.241436	0.532423	0.997486	0.79138	0.998052	0.898769
Val-Phe	0.500984	0.952936	0.554533	0.996438	0.890776	0.313361	0.0709083	0.0899264	0.997486	0.997459	0.998052	0.922939
LPC 13:0	0.500984	0.999091	0.607095	0.996438	0.997627	0.581044	0.571805	0.512782	0.997486	0.997459	0.998052	0.914911
Chalcone	0.500984	0.922548	0.546481	0.996438	0.995122	0.799452	0.349679	0.330594	0.997486	0.907789	0.998052	0.898769
9,10-DiHOME	0.500984	0.868816	0.56885	0.996438	0.997627	0.870309	0.0672714	0.026594	0.997486	0.786511	0.998052	0.898769
PC 32:0	0.500984	0.928741	0.565179	0.996438	0.997627	0.941896	0.62034	0.644244	0.997486	0.997459	0.998052	0.829435
1,4-Cyclohexanedione	0.500984	0.922548	0.565179	0.996438	0.963038	0.947784	0.542812	0.508364	0.997486	0.414501	0.998052	0.910589
Erucamide	0.500984	0.988563	0.59971	0.996438	0.890776	0.962016	0.161246	0.493643	0.997486	0.997459	0.998052	0.922939
Salicylic acid beta-D-O-glucuronide	0.502031	0.865967	0.369244	0.996438	0.862405	0.11448	0.240633	0.602963	0.997486	0.586732	0.998052	0.898769
Thr-Gln	0.502031	0.979757	0.575678	0.996438	0.833742	0.309403	0.626169	0.592523	0.997486	0.994504	0.998052	0.898769
PE 37:5	0.502031	0.658462	0.523837	0.996438	0.887194	0.486767	0.50812	0.240022	0.997486	0.997459	0.998052	0.746105
13-HoTrE	0.502031	0.981761	0.546481	0.996438	0.973427	0.573378	0.291414	0.592523	0.997486	0.997459	0.998052	0.829435
4-HDoHE	0.502031	0.952936	0.567052	0.996438	0.947158	0.676907	0.169356	0.322293	0.997486	0.997459	0.998052	0.930405
Vanylglycol	0.502031	0.943787	0.456554	0.996438	0.997627	0.710368	0.326946	0.238811	0.997486	0.997459	0.998052	0.908662
FAHFA 28:0	0.502031	0.982276	0.614971	0.996438	0.963038	0.800429	0.573081	0.602963	0.997486	0.994504	0.998052	0.910436
PA 35:2	0.502031	0.658462	0.369244	0.996438	0.963038	0.816454	0.646718	0.598846	0.997486	0.997459	0.998052	0.881512
Indole-3-pyruvic acid	0.502031	0.981761	0.573285	0.996438	0.963038	0.837491	0.396157	0.434656	0.997486	0.786938	0.998052	0.909604
Phe-Trp	0.502031	0.988563	0.43789	0.996438	0.833742	0.841893	0.00465232	0.0149811	0.997486	0.997459	0.998052	0.908662
5'-Methylthioadenosine	0.502031	0.953874	0.51418	0.996438	0.833742	0.870309	0.268692	0.434656	0.997486	0.997459	0.998052	0.925165
LPC 22:5	0.502031	0.999091	0.43789	0.996438	0.963038	0.872083	0.231253	0.330042	0.997486	0.997459	0.998052	0.829435
PEtOH 36:5	0.502031	0.928741	0.523837	0.996438	0.963038	0.887122	0.576615	0.686272	0.997486	0.998568	0.998052	0.763649
LPE 15:0	0.502031	0.928141	0.523837	0.996438	0.977594	0.887122	0.335687	0.427188	0.997486	0.770893	0.998052	0.910589
PI 38:6	0.502031	0.999091	0.446321	0.996438	0.823328	0.919925	0.623679	0.434656	0.997486	0.997459	0.998052	0.829435
Glycan NA2G1F	0.502031	0.287774	0.581939	0.996438	0.97898	0.922121	0.468267	0.156428	0.997486	0.997459	0.998052	0.763649
Creatine	0.502031	0.999091	0.569144	0.996438	0.963038	0.941896	0.420325	0.537857	0.997486	0.997459	0.998052	0.926623
PE 40:4	0.502031	0.981761	0.480347	0.996438	0.823328	0.947784	0.62285	0.313844	0.997486	0.997459	0.998052	0.915765
9(10)-EpOME	0.502031	0.906274	0.447775	0.996438	0.963038	0.947784	0.223683	0.308358	0.997486	0.997459	0.998052	0.908662
5beta-Dihydrocortisone	0.502031	0.906274	0.528921	0.996438	0.963038	0.947784	0.623679	0.618024	0.997486	0.997459	0.998052	0.829435
LPC 16:1	0.502031	0.906274	0.370496	0.996438	0.995122	0.947784	0.39222	0.169041	0.997486	0.997459	0.998052	0.930405
Prostaglandin F2alpha 1,15-lactone	0.502031	0.944015	0.549846	0.996438	0.890776	0.948933	0.623679	0.703326	0.997486	0.756842	0.998052	0.915765
PE(O-16:0/18:1)	0.502031	0.981761	0.567052	0.996438	0.833742	0.962016	0.265498	0.558149	0.997486	0.997518	0.998052	0.898769
HexCer-NDS d14:0/20:1	0.502031	0.941715	0.602413	0.996438	0.997627	0.962016	0.542812	0.2785	0.997486	0.997459	0.999906	0.925173
SM d36:2	0.502031	0.944015	0.569144	0.996438	0.833742	0.962576	0.269676	0.552874	0.997486	0.997518	0.998052	0.908662
3,4,5-Trimethoxycinnamic acid	0.50238	0.999091	0.537787	0.996438	0.963038	0.618431	0.623245	0.668002	0.997486	0.997459	0.998052	0.898769
LPC 18:4	0.50238	0.990763	0.572057	0.996438	0.997627	0.947784	0.53975	0.641404	0.997486	0.997459	0.998052	0.908662
PE 36:6	0.503624	0.988563	0.155005	0.996438	0.963038	0.265896	0.411683	0.474555	0.997486	0.994504	0.998052	0.898769
LPA 15:0	0.503624	0.988563	0.558822	0.996438	0.963038	0.580032	0.435602	0.698297	0.997486	0.997518	0.998052	0.898769
19,20-DiHDPA	0.503624	0.981761	0.592334	0.996438	0.997627	0.800429	0.332643	0.493643	0.997486	0.997459	0.998052	0.915765
3-Hydroxydodecanoic acid	0.503624	0.922548	0.480723	0.996438	0.997627	0.802087	0.451163	0.156885	0.997486	0.997459	0.998052	0.902773
Didecanoyllecithin	0.503624	0.942212	0.628391	0.996438	0.963038	0.852252	0.623679	0.345133	0.997486	0.997459	0.998052	0.829435
PA 36:1	0.503624	0.881905	0.549846	0.996438	0.963038	0.872083	0.579308	0.668002	0.997486	0.997459	0.998052	0.908662
SM 33:1	0.503624	0.837742	0.525358	0.996438	0.963038	0.917936	0.549804	0.127128	0.997486	0.936092	0.998052	0.929088
Prostaglandin F2alpha isopropyl ester	0.503624	0.735521	0.567052	0.996438	0.963038	0.941896	0.0995428	0.017401	0.997486	0.966353	0.998052	0.914911
Retinol	0.503624	0.933033	0.535558	0.996438	0.963038	0.952607	0.451163	0.696299	0.997486	0.997459	0.998052	0.898769
LPS 22:5	0.503628	0.280212	0.523837	0.996438	0.963038	0.500752	0.360834	0.228579	0.997486	0.961665	0.998052	0.763649
Choline	0.503628	0.999091	0.536311	0.996438	0.823328	0.800429	0.207302	0.255987	0.997486	0.997459	0.998052	0.898769
Theobromine	0.505931	0.928141	0.370496	0.996438	0.963038	0.917442	0.534223	0.640269	0.997486	0.997459	0.998052	0.763649
SM d32:1	0.506736	0.951117	0.605006	0.996438	0.997627	0.947784	0.393031	0.238108	0.997486	0.997459	0.998052	0.763649
PC 42:10	0.506821	0.831408	0.581939	0.996438	0.997627	0.437988	0.338283	0.640269	0.997486	0.997459	0.998052	0.670859
2,5-Dihydroxycinnamic acid methyl ester	0.508348	0.922548	0.525358	0.996438	0.963038	0.295132	0.248031	0.308467	0.997486	0.997459	0.998052	0.908662
3,5-Dimethoxycinnamic acid	0.508348	0.928141	0.602131	0.996438	0.982862	0.393437	0.451163	0.602963	0.997486	0.997459	0.998052	0.829435
N-Acetyl-D-lactosamine	0.50934	0.990763	0.588449	0.996438	0.982862	0.872689	0.542812	0.602963	0.997486	0.997459	0.998052	0.888241
CerP(d16:1/14:0)	0.509523	0.981761	0.415195	0.996438	0.963038	0.928391	0.519504	0.549102	0.997486	0.966353	0.998052	0.898769
PA 38:2	0.509523	0.953874	0.500515	0.996438	0.823328	0.947784	0.382717	0.207099	0.997486	0.997459	0.998052	0.908662
PA 38:3	0.509742	0.658462	0.369244	0.996438	0.963038	0.911787	0.528965	0.690607	0.997486	0.997459	0.998052	0.908662
N-Docosanoyl-4-sphingenyl-1-O-phosphorylcholine	0.509742	0.988563	0.523837	0.998361	0.963038	0.941896	0.468335	0.644244	0.997486	0.997459	0.998052	0.887524
9,12-Octadecadiynoic acid	0.509742	0.868816	0.563099	0.996438	0.982862	0.947784	0.0720879	0.008478	0.997486	0.997459	0.998052	0.898769
9-Deoxy-9-methylene-16,16-dimethyl Prostaglandin E2	0.509742	0.932139	0.525358	0.996438	0.890776	0.962576	0.637103	0.628822	0.997486	0.997459	0.998052	0.898769
10-Hydroxydecanoic acid	0.514625	0.928141	0.523837	0.996438	0.963038	0.44698	0.64434	0.649839	0.997486	0.997459	0.998052	0.887524
PA 38:5	0.514625	0.906274	0.577732	0.996438	0.946424	0.699311	0.506891	0.330042	0.997486	0.997459	0.998052	0.852881
Cholesta-5,8(9)-dien-3beta-ol	0.514625	0.981761	0.525358	0.996438	0.982862	0.928926	0.338283	0.508364	0.997486	0.997459	0.998052	0.914911
PA 33:1	0.514625	0.988563	0.573285	0.996438	0.963038	0.962016	0.338288	0.463799	0.997486	0.997459	0.998052	0.908662
9-HODE	0.515597	0.921217	0.549846	0.996438	0.833742	0.636302	0.075032	0.127128	0.997486	0.997459	0.998052	0.922939
MGDG 34:2	0.515597	0.928141	0.523837	0.996438	0.963038	0.799452	0.542812	0.3256	0.997486	0.997518	0.998052	0.829435
LPI 17:0	0.515597	0.988563	0.596886	0.996438	0.963038	0.949809	0.556952	0.684191	0.997486	0.997518	0.998052	0.908662
alpha-Muricholic acid	0.516233	0.277349	0.56885	0.996438	0.940526	0.295132	0.2425	0.008478	0.997486	0.99399	0.998052	0.763649
10-HDoME	0.516233	0.881905	0.569144	0.996438	0.963038	0.469415	0.605189	0.596924	0.997486	0.925276	0.998052	0.887524
3-Hydroxyoctanoic acid	0.516233	0.906274	0.549846	0.996438	0.890776	0.636302	0.413913	0.589995	0.997486	0.997459	0.998052	0.908662
LPI 14:0	0.516233	0.941715	0.369244	0.996438	0.995122	0.69528	0.171459	0.596401	0.997486	0.997459	0.998052	0.930405
SM 32:0	0.516233	0.933033	0.43789	0.996438	0.933758	0.726424	0.528965	0.536592	0.997486	0.997459	0.998052	0.925165
PEtOH 33:2	0.516233	0.944015	0.546481	0.996438	0.963038	0.72967	0.421459	0.346158	0.997486	0.997459	0.998052	0.829435
LPE 18:2	0.516233	0.881905	0.251758	0.996438	0.963038	0.759811	0.612422	0.521909	0.997486	0.997459	0.998052	0.829435
Tyr-Tyr	0.516233	0.988563	0.531714	0.996438	0.963038	0.941896	0.622484	0.394215	0.997486	0.901233	0.998052	0.898769
gamma-CEHC	0.516233	0.999091	0.573285	0.996438	0.963038	0.941896	0.411683	0.28368	0.997486	0.997459	0.998052	0.898769
LPC 16:0	0.516233	0.928741	0.378453	0.996438	0.963038	0.947784	0.326979	0.324495	0.997486	0.997518	0.998052	0.898769
PE 35:2	0.516233	0.837742	0.369244	0.996438	0.997627	0.95669	0.623679	0.602963	0.997486	0.997459	0.998052	0.908662
PE 36:2e	0.516638	0.932139	0.525358	0.996438	0.997627	0.947784	0.145812	0.0758423	0.997486	0.997459	0.998052	0.898769
6-tert-Butyl-3-methylsulfanyl-2H-1,2,4-triazin-5-one	0.520108	0.944015	0.535558	0.996438	0.982862	0.726424	0.549804	0.698297	0.997486	0.997459	0.998052	0.746105
LPS 16:3	0.521144	0.881905	0.523837	0.996438	0.997627	0.917442	0.562664	0.602963	0.997486	0.997459	0.998052	0.829435
LPS 12:0	0.521144	0.988563	0.558669	0.996438	0.963038	0.947784	0.638194	0.684656	0.997486	0.997459	0.998052	0.673222
10-HDoHE	0.521144	0.988563	0.567052	0.996438	0.997627	0.947784	0.459689	0.657938	0.997486	0.997459	0.998052	0.908662
PG 36:4	0.522199	0.981761	0.49025	0.996438	0.982862	0.902376	0.438483	0.432436	0.997486	0.997459	0.998052	0.829435
Cannabidiol dimethyl ether	0.522199	0.892767	0.575313	0.996438	0.963038	0.947784	0.426204	0.318858	0.997486	0.997459	0.998052	0.902773
S-(5'-Adenosyl)-L-methionine	0.522426	0.921217	0.531714	0.996438	0.963038	0.486767	0.524076	0.546905	0.997486	0.997459	0.998052	0.898769
Glutamyl-S-allylcysteine	0.522426	0.881905	0.549846	0.996438	0.997627	0.962016	0.619163	0.333463	0.997486	0.997459	0.998052	0.822545
Epitestosterone	0.525842	0.254867	0.573285	0.996438	0.963038	0.411073	0.528965	0.060322	0.997486	0.994064	0.998052	0.910589
cis,cis-9,12-Octadecadien-1-ol	0.525842	0.922548	0.569144	0.996438	0.997627	0.488028	0.462414	0.493643	0.997486	0.997518	0.998052	0.916854
SM 35:2	0.525842	0.928141	0.590146	0.996438	0.982862	0.529557	0.12066	0.0318508	0.997486	0.966353	0.998052	0.898769
Perillic acid	0.525842	0.880588	0.563838	0.996438	0.963038	0.543741	0.646718	0.532601	0.997486	0.997459	0.998052	0.887524
Methyl vanillate	0.525842	0.928141	0.59671	0.996438	0.982862	0.579551	0.427449	0.241256	0.997486	0.997459	0.998052	0.898769
PE 32:1	0.525842	0.999091	0.525358	0.996438	0.992261	0.746144	0.162132	0.157865	0.997486	0.848134	0.998052	0.829435
PE 38:2	0.525842	0.944015	0.46982	0.996438	0.823328	0.861644	0.591828	0.532423	0.997486	0.936092	0.998052	0.908662
trans,cis-3,6-Nonadien-1-ol	0.525842	0.999091	0.537787	0.996438	0.963038	0.872083	0.409748	0.293726	0.997486	0.997459	0.998052	0.898769
LPA 16:3	0.525842	0.944015	0.369244	0.998361	0.997627	0.887122	0.366307	0.371662	0.999536	0.997459	0.998052	0.908662
LPG 20:2	0.525842	0.922548	0.546481	0.996438	0.967826	0.934891	0.489553	0.589995	0.997486	0.997459	0.998052	0.908662
2-Hydroxy-3-methoxychalcone	0.525842	0.881905	0.622907	0.996438	0.963038	0.941896	0.499228	0.335243	0.997486	0.997459	0.998052	0.881512
Cer-NS d18:1/18:0	0.525842	0.999091	0.525358	0.996438	0.833742	0.951209	0.518273	0.286189	0.997486	0.997459	0.998052	0.763649
PEtOH 34:2	0.525842	0.868816	0.397016	0.996438	0.90921	0.962016	0.646718	0.598846	0.997486	0.997459	0.998052	0.887524
Xanthurenic acid	0.527233	0.837742	0.525358	0.996438	0.992406	0.751678	0.534223	0.34573	0.997486	0.786511	0.998052	0.851422
PC 40:5	0.527233	0.868816	0.569144	0.996438	0.963038	0.941896	0.594872	0.640269	0.997486	0.997459	0.998052	0.898769
Abietic acid	0.529181	0.933033	0.531609	0.996438	0.963038	0.962016	0.579308	0.59746	0.997486	0.786938	0.998052	0.914911
18:0-20:4 PI(4,5)P2	0.529191	0.906274	0.523837	0.996438	0.833742	0.469415	0.446227	0.367542	0.997486	0.997518	0.998052	0.916854
LPA 19:1	0.530969	0.897928	0.544847	0.996438	0.967371	0.765913	0.42397	0.481431	0.997486	0.997459	0.998052	0.908662
LPC 15:1	0.53112	0.932837	0.530613	0.996438	0.833742	0.594268	0.409414	0.462001	0.997486	0.770893	0.998052	0.829435
cis-5,8,11-Eicosatrienoic acid	0.53112	0.881905	0.567052	0.996438	0.963038	0.621189	0.26467	0.0758423	0.997486	0.414501	0.998052	0.916854
N-Acetylcytidine	0.53112	0.928141	0.626718	0.996438	0.963038	0.759811	0.444907	0.325269	0.997486	0.997459	0.998052	0.829435
CerP(d14:0/18:1)	0.53112	0.981761	0.492341	0.996438	0.997627	0.821826	0.620109	0.598846	0.997486	0.997459	0.998052	0.908662
LPI 16:1	0.53112	0.928741	0.523837	0.996438	0.940526	0.872083	0.623679	0.602963	0.997486	0.92492	0.998052	0.910589
Cholesterol	0.53112	0.981761	0.567052	0.996438	0.963038	0.923153	0.481963	0.64959	0.997486	0.997459	0.998052	0.908662
PE(P-20:0/20:4)	0.53112	0.837742	0.369244	0.996438	0.982862	0.962016	0.632292	0.522219	0.997486	0.458023	0.998052	0.914911
Ochratoxin A	0.53138	0.906274	0.511086	0.996438	0.997627	0.872083	0.54747	0.504805	0.997486	0.770893	0.998052	0.930405
4'-Hydroxydiclofenac	0.532032	0.658462	0.599116	0.996438	0.963038	0.101546	0.458564	0.57159	0.997486	0.997518	0.998052	0.910589
LPC P-16:0	0.532032	0.932837	0.369244	0.996438	0.967371	0.800429	0.158352	0.186385	0.997486	0.997459	0.998052	0.898769
Carnitine	0.533595	0.999091	0.558669	0.996438	0.997627	0.833547	0.365779	0.532601	0.997486	0.997459	0.998052	0.746105
PC(P-18:0/20:4)	0.534097	0.988563	0.523837	0.996438	0.997627	0.757451	0.62285	0.668096	0.997486	0.786938	0.998052	0.914911
PE(P-18:0/20:4)	0.534722	0.658462	0.575313	0.996438	0.833742	0.573378	0.427449	0.142283	0.997486	0.997518	0.998052	0.374483
FAHFA 21:0	0.534722	0.928141	0.581939	0.996438	0.963038	0.849531	0.274489	0.308358	0.997486	0.997459	0.998052	0.908662
PS 38:6	0.534722	0.932139	0.569144	0.996438	0.997627	0.947784	0.579308	0.510097	0.997486	0.997459	0.998052	0.829435
PC 34:3	0.53526	0.988563	0.567052	0.996438	0.963038	0.941896	0.349679	0.685519	0.997486	0.997459	0.998052	0.787288
Indole-3-carboxaldehyde	0.535618	0.932837	0.579649	0.996438	0.963038	0.759811	0.424732	0.335096	0.997486	0.966353	0.998052	0.829435
(Z)-6-Octadecenoic acid	0.535618	0.789022	0.567052	0.996438	0.997627	0.911787	0.0579391	0.00600266	0.997486	0.997459	0.998052	0.898769
PC 34:2e	0.535618	0.881905	0.603005	0.996438	0.963038	0.964432	0.352195	0.168451	0.997486	0.997459	0.998052	0.910589
PA 24:6	0.536304	0.999091	0.523837	0.996438	0.997627	0.759811	0.637103	0.509838	0.997486	0.997459	0.998052	0.898769
LPS 14:0	0.536304	0.928141	0.537787	0.996438	0.982862	0.881957	0.579308	0.602963	0.997486	0.997518	0.998052	0.910589
15-Ketoprostaglandin E2	0.536304	0.928141	0.617851	0.996438	0.967371	0.964532	0.456713	0.308467	0.997486	0.936092	0.998052	0.908662
Glutamic acid	0.536504	0.932139	0.0497316	0.996438	0.997627	0.519922	0.426204	0.408876	0.997486	0.997459	0.998052	0.908662
PS 36:4	0.537078	0.553182	0.523837	0.996438	0.997627	0.31582	0.570061	0.402276	0.997486	0.997459	0.998052	0.732369
PE 40:7	0.53848	0.981761	0.369244	0.996438	0.963038	0.425223	0.274501	0.399706	0.997486	0.887591	0.998052	0.829435
PC 24:0	0.53848	0.988563	0.492341	0.996438	0.963038	0.573378	0.584213	0.252861	0.997486	0.94937	0.998052	0.910589
LPG 18:1	0.538675	0.981761	0.546481	0.996438	0.997627	0.941896	0.597396	0.685519	0.997486	0.997459	0.998052	0.915765
1,2,3,4-Tetrahydro-1-naphthylamine	0.53954	0.881905	0.561493	0.996438	0.965359	0.947784	0.140328	0.0802404	0.997486	0.997459	0.998052	0.902773
13,14-Dihydro-15-keto-Prostaglandin F1alpha	0.541286	0.933033	0.573285	0.996438	0.982862	0.902378	0.424732	0.674527	0.997486	0.997459	0.998052	0.887524
PC 36:3	0.542556	0.981761	0.558669	0.996438	0.940526	0.940844	0.522276	0.685519	0.997486	0.997459	0.998052	0.908662
Anacardic Acid	0.542556	0.928141	0.369244	0.996438	0.997627	0.947784	0.571805	0.615232	0.997486	0.997459	0.998052	0.908662
PS 36:2	0.542799	0.789022	0.369244	0.996438	0.914787	0.521587	0.589489	0.520113	0.997486	0.997459	0.998052	0.898769
Cholesterol 3-sulfate	0.542799	0.990763	0.599116	0.996438	0.963038	0.933834	0.458564	0.480622	0.997486	0.997459	0.998052	0.829435
15(S)-HETE	0.546822	0.932139	0.525358	0.996438	0.933758	0.6195	0.231253	0.200744	0.997486	0.997459	0.998052	0.898769
2-[(4-Aminobenzoyl)amino]acetic acid	0.546822	0.837742	0.543024	0.996438	0.977594	0.933834	0.623245	0.644244	0.997486	0.997459	0.998052	0.898769
omega-3 Arachidonic acid	0.546828	0.662126	0.563099	0.996438	0.967371	0.799452	0.016871	0.0176191	0.997486	0.997459	0.998052	0.704177
1a,1b-dihomo-Prostaglandin F2alpha	0.548039	0.981761	0.602131	0.996438	0.963038	0.799452	0.233497	0.156428	0.997486	0.997518	0.998052	0.910589
8(9)-EET	0.548039	0.928141	0.546481	0.996438	0.890776	0.856146	0.307423	0.208786	0.997486	0.92492	0.998052	0.916854
beta-Methylphenethylamine	0.548039	0.881905	0.525358	0.996438	0.997627	0.941896	0.5995	0.266051	0.997486	0.770893	0.998052	0.928299
PE 37:3	0.548039	0.742553	0.457987	0.996438	0.947158	0.949809	0.439929	0.640269	0.997486	0.997459	0.998052	0.930405
Pinolenic acid	0.548676	0.988563	0.454771	0.996438	0.963038	0.519922	0.200689	0.0758423	0.997486	0.997459	0.998052	0.930405
PE 20:0	0.548676	0.894205	0.581939	0.996438	0.833742	0.565446	0.643193	0.313844	0.997486	0.997459	0.998052	0.922939
24S-Hydroxycholesterol	0.548676	0.789022	0.370496	0.996438	0.963038	0.710368	0.470696	0.521753	0.997486	0.997459	0.998052	0.921639
4-Acetamidobutyric acid	0.548676	0.953874	0.572499	0.996438	0.963038	0.746144	0.338283	0.697556	0.997486	0.998568	0.998052	0.908662
15(S)-15-Methylprostaglandin F2alpha isopropyl ester	0.548676	0.906274	0.525358	0.996438	0.963038	0.800429	0.016871	0.00365904	0.997486	0.997459	0.998052	0.908662
Riboflavin	0.548676	0.83951	0.596886	0.996438	0.963038	0.816454	0.530397	0.633588	0.997486	0.997459	0.998052	0.829435
5,6-Dihydro-5-methyluracil	0.548676	0.865967	0.596886	0.996438	0.833742	0.837491	0.62285	0.521909	0.997486	0.997459	0.998052	0.908662
PMeOH 36:3	0.548676	0.981761	0.43789	0.996438	0.997627	0.870309	0.352195	0.439536	0.997486	0.997459	0.998052	0.910589
PC(P-16:0/3:0)	0.548676	0.999091	0.543024	0.996438	0.997627	0.872083	0.413913	0.657938	0.997486	0.788656	0.998052	0.910589
Cer-NS d18:2/16:0	0.548676	0.988563	0.564298	0.996438	0.997627	0.886885	0.459038	0.494237	0.997486	0.990762	0.998052	0.763649
PC 34:1	0.548676	0.943787	0.596886	0.996438	0.833742	0.941896	0.393031	0.59746	0.997486	0.997459	0.998052	0.898769
Kynurenine	0.548676	0.658462	0.523837	0.996438	0.963038	0.941896	0.00528867	0.000483183	0.997486	0.770893	0.998052	0.829435
Azelaic acid	0.548676	0.977352	0.581939	0.996438	0.963038	0.947784	0.519504	0.698297	0.997486	0.997459	0.998052	0.92221
Cholesta-4,6-dien-3-one	0.548676	0.928741	0.564298	0.996438	0.963038	0.948235	0.444778	0.434656	0.997486	0.936092	0.998052	0.908662
Prostaglandin H1	0.548676	0.789022	0.546481	0.996438	0.997627	0.951209	0.183368	0.533265	0.997486	0.997459	0.998052	0.888241
Vernolic acid	0.548676	0.254867	0.603835	0.996438	0.977594	0.95669	0.0499887	0.00365904	0.997486	0.94937	0.998052	0.829435
Urobilin	0.548676	0.999091	0.60605	0.996438	0.963038	0.962016	0.571805	0.598846	0.997486	0.684274	0.998052	0.908662
Anandamide	0.549046	0.922548	0.523837	0.996438	0.963038	0.604958	0.441245	0.618024	0.997486	0.997459	0.998052	0.898769
Dihydrotachysterol	0.551311	0.981761	0.523837	0.996438	0.946424	0.585508	0.233497	0.58028	0.997486	0.994504	0.998052	0.898769
PA 34:3	0.551311	0.928741	0.596886	0.996438	0.963038	0.618364	0.614031	0.484394	0.997486	0.997459	0.998052	0.910589
Desmosterol	0.551311	0.789022	0.536311	0.996438	0.997627	0.699686	0.48074	0.619734	0.997486	0.997459	0.998052	0.930405
Tyr-Gly	0.551311	0.992328	0.565179	0.996438	0.997627	0.759053	0.640555	0.686272	0.997486	0.997459	0.998052	0.908662
15(S)-HETrE	0.551311	0.981761	0.43789	0.996438	0.833742	0.941896	0.427652	0.355222	0.997486	0.997459	0.998052	0.908662
4-(2,6,6-trimethyl-2-cyclohexen-1-yl)-2-Butanone	0.551311	0.928141	0.561983	0.996438	0.997627	0.941896	0.474932	0.241098	0.997486	0.997459	0.998052	0.910589
trans-Androsterone	0.552552	0.906274	0.584399	0.996438	0.963038	0.527148	0.470696	0.31916	0.997486	0.997459	0.998052	0.829435
15d-Prostaglandin A1	0.552552	0.932837	0.370496	0.996438	0.833742	0.594268	0.518273	0.602963	0.997486	0.998568	0.998052	0.908662
LPC 22:4	0.552552	0.999091	0.43789	0.996438	0.963038	0.802087	0.15829	0.0795801	0.997486	0.998568	0.998052	0.881525
LPG 18:2	0.552552	0.988563	0.537787	0.996438	0.963038	0.883852	0.556952	0.703078	0.997486	0.997518	0.998052	0.898769
PEtOH 30:1	0.552552	0.988563	0.595332	0.996438	0.997627	0.917936	0.500277	0.602963	0.997486	0.997518	0.998052	0.908662
PG 44:12	0.552552	0.865967	0.492341	0.996438	0.940526	0.962016	0.507621	0.6901	0.997486	0.997459	0.998052	0.930405
Octamethyl-cyclotetrasiloxane	0.552552	0.990763	0.565179	0.996438	0.963038	0.962742	0.427652	0.589995	0.997486	0.997459	0.998052	0.916854
PS 36:1	0.5531	0.753068	0.369244	0.996438	0.963038	0.0491048	0.411273	0.688954	0.997486	0.92492	0.998052	0.826974
Ergothioneine	0.553333	0.922548	0.421119	0.996438	0.997627	0.947784	0.102343	0.053584	0.997486	0.997459	0.998052	0.908662
alpha-ESA methyl ester	0.553333	0.906274	0.523837	0.996438	0.963038	0.958134	0.231253	0.0833133	0.997486	0.997459	0.998052	0.910589
PE 34:2	0.553475	0.990763	0.43789	0.996438	0.963038	0.416169	0.207302	0.191534	0.997486	0.770893	0.998052	0.902773
PA 42:10	0.553475	0.906274	0.597041	0.996438	0.997627	0.528281	0.342403	0.31916	0.997486	0.997459	0.998052	0.908662
PC 30:1	0.553475	0.943787	0.523837	0.996438	0.994146	0.688084	0.183368	0.106104	0.997486	0.848134	0.998052	0.898769
PS 38:4	0.553475	0.881905	0.558669	0.996438	0.97898	0.709264	0.629833	0.685519	0.997486	0.997518	0.998052	0.898769
2-Isopropylthioxanthone	0.553475	0.988563	0.567052	0.996438	0.833742	0.872083	0.464785	0.60786	0.997486	0.997518	0.998052	0.829435
PI 36:4	0.553475	0.928741	0.528921	0.996438	0.997627	0.895832	0.610539	0.537978	0.997486	0.997459	0.998052	0.829435
PS 36:3	0.553475	0.701315	0.596886	0.996438	0.967371	0.917442	0.589489	0.700285	0.997486	0.997459	0.998052	0.829435
2,6-Di-tert-butyl-4-methoxyphenol	0.553475	0.922548	0.565179	0.996438	0.997627	0.947784	0.455239	0.558149	0.997486	0.997459	0.998052	0.898769
LPG 18:0	0.553475	0.981761	0.543024	0.996438	0.963038	0.956922	0.511616	0.592523	0.997486	0.997459	0.998052	0.908662
SM d36:3	0.553475	0.981761	0.552524	0.996438	0.997627	0.962576	0.468335	0.598846	0.997486	0.997459	0.998052	0.829435
12(S)-Hydroxy-16-heptadecynoic acid	0.553857	0.881905	0.535558	0.996438	0.963038	0.872083	0.542812	0.572505	0.997486	0.786938	0.998052	0.822545
LPI 22:5	0.553857	0.988563	0.537787	0.996438	0.997627	0.948933	0.329045	0.404166	0.997486	0.997459	0.998052	0.908662
Myristic acid alkyne	0.554595	0.906274	0.369244	0.996438	0.964386	0.644248	0.531132	0.154035	0.997486	0.997459	0.998052	0.930405
Biliverdin	0.554595	0.658462	0.569144	0.996438	0.863803	0.672891	0.556952	0.28368	0.997486	0.997459	0.998052	0.829435
Threonic acid	0.554595	0.990763	0.581939	0.996438	0.963038	0.696055	0.2425	0.31916	0.997486	0.958755	0.998052	0.908662
PMeOH 40:6	0.554595	0.881905	0.369244	0.996438	0.97898	0.813731	0.542812	0.493643	0.997486	0.997518	0.998052	0.898769
PE 39:6	0.554595	0.988563	0.546481	0.996438	0.963038	0.870309	0.427652	0.355222	0.997486	0.997459	0.998052	0.908662
Conjugated linoleic acid (9E,11E)	0.554595	0.981761	0.550471	0.996438	0.97898	0.880722	0.267948	0.160745	0.997486	0.997459	0.998052	0.908662
15-Ketoprostaglandin E1	0.554595	0.988563	0.492341	0.996438	0.963038	0.941896	0.217971	0.575594	0.997486	0.997459	0.998052	0.839216
LPI 20:1	0.554595	0.988563	0.567052	0.996438	0.963038	0.941896	0.211608	0.391326	0.997486	0.997459	0.998052	0.898769
13-oxo-ODE	0.554595	0.922548	0.369244	0.996438	0.823328	0.947784	0.0434162	0.0779832	0.997486	0.898478	0.998052	0.898769
PA 20:1	0.554595	0.957524	0.523837	0.996438	0.963038	0.947784	0.614027	0.59746	0.997486	0.997518	0.999906	0.898769
PE 40:5e	0.554595	0.662126	0.370496	0.996438	0.963038	0.948933	0.549804	0.529148	0.997486	0.994504	0.998052	0.930405
HexCer-NS d18:1/16:1	0.554595	0.522559	0.615482	0.996438	0.997627	0.962576	0.64199	0.504805	0.997486	0.997459	0.998052	0.910589
trans-Cinnamaldehyde	0.555574	0.988563	0.607095	0.996438	0.833742	0.917442	0.114068	0.293983	0.997486	0.997518	0.998052	0.931143
3-(2,5-Dimethoxyphenyl)propanoic acid	0.556083	0.944015	0.626688	0.996438	0.833742	0.647187	0.426204	0.536592	0.997486	0.997459	0.998052	0.666786
Isomyristic acid	0.556161	0.983741	0.43789	0.996438	0.997627	0.941896	0.549804	0.649795	0.997486	0.997459	0.998052	0.898769
3-(1-Pyrazolyl)-alanine	0.556444	0.932139	0.567052	0.996438	0.833742	0.709264	0.646433	0.532601	0.997486	0.997459	0.998052	0.915765
LPA 17:0	0.556444	0.999091	0.568328	0.996438	0.890776	0.799377	0.5103	0.703326	0.997486	0.997518	0.998052	0.829435
D-Glucosaminic acid	0.556774	0.871596	0.523837	0.996438	0.963038	0.469415	0.167162	0.168136	0.997486	0.92492	0.998052	0.898769
6-Methoxychromanone	0.556774	0.953874	0.59971	0.996438	0.933758	0.506661	0.563673	0.373256	0.997486	0.997459	0.998052	0.910589
N-acetyl-Methionine	0.556774	0.789022	0.530613	0.996438	0.833742	0.816454	0.228634	0.0448975	0.997486	0.997459	0.998052	0.908662
LPC 16:3	0.556774	0.999091	0.501986	0.996438	0.963038	0.841053	0.55635	0.602963	0.997486	0.997459	0.998052	0.826974
Deoxycholic acid	0.556774	0.999091	0.525358	0.996438	0.963038	0.872083	0.542812	0.363995	0.997486	0.997459	0.998052	0.915765
Dodecanedioic acid	0.556774	0.932837	0.525358	0.996438	0.963038	0.947784	0.557778	0.58496	0.997486	0.997459	0.998052	0.914911
16,16-Dimethyl-6-ketoprostaglandin E1	0.556774	0.981761	0.596886	0.996438	0.823328	0.955236	0.269195	0.362668	0.997486	0.994064	0.998052	0.916854
Phenylglycine	0.556774	0.999091	0.602413	0.996438	0.963038	0.962016	0.382717	0.198466	0.997486	0.997459	0.998052	0.930405
LPE P-18:0	0.556774	0.999091	0.596886	0.996438	0.997627	0.962016	0.556952	0.602963	0.997486	0.414501	0.998052	0.928969
Soyasapogenol A	0.557191	0.868816	0.564298	0.996438	0.963038	0.941896	0.0691285	0.0176191	0.997486	0.786938	0.998052	0.908662
PA 24:0	0.557423	0.988563	0.583959	0.996438	0.833742	0.573378	0.481963	0.652458	0.997486	0.997459	0.998052	0.908662
PA 30:1	0.557423	0.988563	0.525358	0.996438	0.833742	0.72967	0.579308	0.648212	0.997486	0.96628	0.998052	0.930405
Dihomo-gamma-linolenic acid ethyl ester	0.557423	0.865967	0.590146	0.996438	0.963038	0.928391	0.463299	0.131354	0.997486	0.898478	0.998052	0.908662
Citric acid	0.558945	0.999091	0.525358	0.996438	0.963038	0.332016	0.643193	0.665456	0.997486	0.997459	0.998052	0.704177
LPS 18:1	0.561429	0.881905	0.528921	0.996438	0.963038	0.579551	0.352195	0.370285	0.997486	0.975779	0.998052	0.898769
Ile-Asn-Arg	0.561429	0.981761	0.546481	0.996438	0.982862	0.869347	0.623679	0.572505	0.997486	0.936092	0.998052	0.908662
Vanillic acid	0.561429	0.922548	0.381774	0.996438	0.963038	0.872083	0.589489	0.693326	0.997486	0.684274	0.998052	0.908662
LPE 18:0	0.561429	0.922548	0.43789	0.996438	0.997627	0.887122	0.444778	0.198466	0.997486	0.997518	0.998052	0.898769
2,6-dihydroxy-benzoic acid	0.561429	0.725648	0.596886	0.996438	0.963038	0.902376	0.0879921	0.0418824	0.997486	0.961665	0.998052	0.898769
PE 33:3	0.561429	0.928741	0.546481	0.998604	0.963038	0.947784	0.468335	0.34558	0.997486	0.997459	0.998052	0.839216
PC 36:1	0.561429	0.868816	0.500515	0.996438	0.963038	0.962576	0.372646	0.28368	0.997486	0.997459	0.998052	0.898769
Hippuric acid, methyl ester	0.562398	0.96075	0.596886	0.996438	0.997627	0.507443	0.290678	0.532601	0.997486	0.997459	0.998052	0.930405
PGPC	0.562398	0.981761	0.596886	0.996438	0.997627	0.80529	0.37332	0.633588	0.997486	0.997518	0.998052	0.912493
PC 33:2	0.562766	0.988563	0.564298	0.996438	0.963038	0.411073	0.530397	0.513483	0.997486	0.997459	0.998052	0.908662
9-OxoOTrE	0.562766	0.658462	0.567052	0.996438	0.903355	0.469415	0.31207	0.156428	0.997486	0.997518	0.998052	0.898769
(Z,E)-Tetradeca-9,12-dienol	0.562766	0.93461	0.370496	0.996438	0.997627	0.486767	0.354297	0.668002	0.997486	0.997459	0.998052	0.829435
11beta-Hydroxyprogesterone	0.562766	0.981761	0.595332	0.996438	0.963038	0.581238	0.373546	0.57818	0.997486	0.997459	0.998052	0.898769
PC 38:7	0.562766	0.944015	0.619754	0.996438	0.941172	0.757451	0.366307	0.160745	0.997486	0.997459	0.998052	0.902773
SM 34:1	0.562766	0.906274	0.596886	0.996438	0.997627	0.802087	0.430844	0.0940089	0.997486	0.997459	0.998052	0.908662
omega-3 Arachidonic acid ethyl ester	0.562766	0.928141	0.549846	0.996438	0.997627	0.870309	0.476984	0.427764	0.997486	0.997459	0.998052	0.902773
4-Hydroxyquinoline	0.562766	0.932139	0.525358	0.996438	0.890776	0.872083	0.573081	0.657938	0.997486	0.997459	0.998052	0.746105
trans-EKODE-(E)-Ib	0.562766	0.906274	0.596886	0.996438	0.963038	0.872083	0.293142	0.277906	0.997486	0.770893	0.998052	0.930405
LPA 17:1	0.562766	0.881905	0.511086	0.996438	0.997627	0.872083	0.491155	0.228579	0.997486	0.997459	0.998052	0.889497
Linolenic acid ethyl ester	0.562766	0.906274	0.567052	0.996438	0.982862	0.876743	0.349679	0.11076	0.997486	0.997459	0.998052	0.908662
LPA 18:0	0.562766	0.932837	0.535558	0.996438	0.982862	0.887122	0.610539	0.691382	0.997486	0.997459	0.998052	0.908662
N-Tetracosenoyl-4-sphingenyl-1-O-phosphorylcholine	0.562766	0.999091	0.581939	0.998604	0.946424	0.902376	0.451163	0.686272	0.997486	0.997459	0.998052	0.898769
16,16-Dimethylprostaglandin E2	0.562766	0.990763	0.569144	0.996438	0.997627	0.911787	0.428641	0.640269	0.997486	0.997459	0.998052	0.829435
N6-methyladenine	0.562766	0.981761	0.573285	0.996438	0.963038	0.917442	0.444826	0.422306	0.997486	0.997459	0.998052	0.930405
LPA 18:4	0.562766	0.932837	0.43789	0.996438	0.963038	0.940911	0.622547	0.399706	0.997486	0.997459	0.998052	0.908662
CerP(d14:0/18:0)	0.562766	0.932837	0.523837	0.996438	0.997627	0.941896	0.413913	0.493643	0.997486	0.997459	0.998052	0.910589
5beta-Dihydrocortisol	0.562766	0.981761	0.606074	0.996438	0.833742	0.947784	0.591828	0.481866	0.997486	0.998568	0.998052	0.829435
LPA 14:0	0.562766	0.982276	0.492341	0.996438	0.995122	0.947784	0.618696	0.697556	0.997486	0.997518	0.998052	0.910589
PC 26:0	0.562766	0.942546	0.596886	0.996438	0.997627	0.947784	0.528965	0.41903	0.997486	0.997459	0.998052	0.898769
Octadecanedioic acid	0.562766	0.988563	0.525358	0.996438	0.997627	0.962576	0.589489	0.602963	0.997486	0.997459	0.998052	0.829435
Chrysoeriol	0.562872	0.990588	0.616425	0.996438	0.963038	0.721596	0.542812	0.546998	0.997486	0.997459	0.998052	0.910589
LPA 18:3	0.563506	0.981761	0.455189	0.996438	0.997627	0.95669	0.613696	0.602963	0.997486	0.997459	0.998052	0.930405
Bimatoprost isopropyl ester	0.563506	0.988563	0.523837	0.996438	0.963038	0.962016	0.542812	0.611351	0.997486	0.998568	0.998052	0.908662
PE 38:5	0.565258	0.981761	0.369244	0.996438	0.963038	0.200755	0.62742	0.684901	0.997486	0.607496	0.998052	0.829435
Sumaresinolic acid	0.565456	0.999091	0.509567	0.996438	0.963038	0.872083	0.446227	0.698297	0.997486	0.997459	0.998052	0.908662
11-deoxy-Prostaglandin F2alpha	0.567139	0.868816	0.523837	0.998604	0.890776	0.275409	0.645239	0.346158	0.997486	0.684274	0.998052	0.908662
PE 36:4	0.567139	0.988563	0.523837	0.996438	0.964386	0.286498	0.338283	0.379681	0.997486	0.79138	0.998052	0.910589
PEtOH 35:4	0.567139	0.837742	0.603507	0.996438	0.963038	0.394395	0.476525	0.281008	0.997486	0.997459	0.998052	0.829435
Cer-NS d17:1/16:0	0.567139	0.988563	0.523837	0.996438	0.963038	0.581238	0.468335	0.641814	0.997486	0.901233	0.998052	0.911545
LPA 16:1	0.567139	0.953032	0.525358	0.996438	0.963038	0.709264	0.542812	0.684191	0.997486	0.997459	0.998052	0.898769
Asp-Phe	0.567139	0.953874	0.523837	0.996438	0.997627	0.726424	0.620109	0.684656	0.997486	0.994064	0.998052	0.914911
20-carboxy-Leukotriene B4	0.567139	0.837742	0.606817	0.996438	0.833742	0.732649	0.393031	0.13864	0.997486	0.997459	0.998052	0.642627
Salicylic acid	0.567139	0.93346	0.603507	0.996438	0.896057	0.757451	0.536154	0.697216	0.997486	0.604957	0.998052	0.898769
Pro-Met-Lys	0.567139	0.928141	0.43789	0.9992	0.997627	0.837491	0.619163	0.679675	0.997486	0.997459	0.998052	0.910589
Glycoursodeoxycholic acid	0.567139	0.988563	0.590146	0.996438	0.967371	0.861644	0.599003	0.602963	0.997486	0.893766	0.998052	0.908662
PC(P-16:0/20:4)	0.567139	0.988563	0.596886	0.996438	0.982862	0.870309	0.426204	0.28368	0.997486	0.997518	0.998052	0.898769
LPG 20:3	0.567139	0.932837	0.369244	0.996438	0.963038	0.872083	0.598895	0.686272	0.997486	0.997459	0.998052	0.908662
PS 38:5	0.567139	0.988563	0.523837	0.996438	0.963038	0.874557	0.54054	0.59746	0.997486	0.997459	0.998052	0.908662
Acetylcholine cation	0.567139	0.658462	0.603835	0.996438	0.946424	0.885812	0.217971	0.0569908	0.997486	0.997459	0.998052	0.898769
3-oxo-cholest-4-en-26-oic acid	0.567139	0.990763	0.447775	0.996438	0.963038	0.911787	0.519504	0.549719	0.997486	0.997459	0.998052	0.915765
SM 38:4	0.567139	0.988563	0.554533	0.996438	0.963038	0.917442	0.416943	0.589995	0.997486	0.997518	0.998052	0.898769
5alpha-Pregnan-3,20-dione	0.567139	0.837742	0.573285	0.996438	0.833742	0.917936	0.222669	0.11074	0.997486	0.954856	0.998052	0.92221
Tyrosine	0.567139	0.845667	0.567052	0.996438	0.963038	0.917936	0.227359	0.0150923	0.997486	0.997459	0.998052	0.930405
PE(P-16:0/22:6)	0.567139	0.990588	0.537787	0.998604	0.946424	0.933834	0.458564	0.58028	0.997486	0.997459	0.998052	0.915765
PC 40:4	0.567139	0.87575	0.523837	0.996438	0.833742	0.947784	0.629833	0.575594	0.997486	0.715935	0.998052	0.908662
PC 38:6	0.567139	0.922548	0.370496	0.996438	0.97898	0.947784	0.573081	0.376309	0.997486	0.997459	0.99956	0.924209
Hypoxanthine	0.567139	0.999091	0.617928	0.996438	0.982862	0.947784	0.563825	0.346158	0.997486	0.998568	0.998052	0.908662
14(Z)-Eicosenoic acid	0.567139	0.988563	0.416962	0.996438	0.963038	0.953847	0.480531	0.493643	0.997486	0.997459	0.998052	0.829435
SM 32:2	0.567139	0.881905	0.567052	0.996438	0.963038	0.962016	0.562664	0.17454	0.997486	0.966353	0.998052	0.908662
8(9)-EpETE	0.567139	0.999091	0.491674	0.996438	0.997627	0.962016	0.427652	0.441143	0.997486	0.997459	0.998052	0.916854
POPC	0.567139	0.990763	0.525358	0.996438	0.963038	0.962576	0.573081	0.696299	0.997486	0.997459	0.998052	0.829435
LPE 24:0	0.567139	0.932139	0.569144	0.996438	0.997627	0.962576	0.646718	0.491976	0.997486	0.997518	0.998052	0.916854
LPC 22:3	0.567139	0.922548	0.581939	0.998604	0.963038	0.964532	0.383808	0.493643	0.997486	0.997459	0.998052	0.898769
PE 34:3e	0.569469	0.984075	0.628475	0.996665	0.833742	0.800429	0.499228	0.31916	0.997486	0.997459	0.998052	0.763649
Phe-Ala	0.569469	0.952936	0.596886	0.996438	0.946424	0.80529	0.338283	0.373256	0.997486	0.997459	0.998052	0.898769
LPA 22:4	0.57032	0.990763	0.61336	0.996438	0.963038	0.928391	0.644137	0.657938	0.997486	0.997459	0.998052	0.915765
Palmitoylcarnitine	0.57032	0.988563	0.523837	0.998604	0.963038	0.947784	0.259394	0.304876	0.997486	0.997459	0.998052	0.930405
Phe-Met	0.570928	0.981761	0.0036066	0.996438	0.963038	0.947784	0.375065	0.58496	0.997486	0.997459	0.998052	0.898769
12-Ketodeoxycholic acid	0.57161	0.990763	0.583959	0.996438	0.890776	0.947784	0.268692	0.57159	0.997486	0.936092	0.998052	0.908662
16,16-Dimethylprostaglandin A1	0.57282	0.933033	0.558669	0.998604	0.982775	0.947784	0.393031	0.489839	0.997486	0.997459	0.998052	0.908662
14(15)-EET methyl ester	0.57282	0.906274	0.347696	0.996438	0.947158	0.962016	0.417698	0.544281	0.997486	0.997459	0.998052	0.914911
PE 36:3e	0.573956	0.837742	0.457987	0.996438	0.90921	0.800429	0.476525	0.473652	0.997486	0.997459	0.998052	0.908662
DOPG-Na	0.575101	0.881905	0.43789	0.996438	0.997627	0.498379	0.623679	0.609494	0.997486	0.997459	0.998052	0.887524
2,3-Dehydro-2-deoxy-N-Acetylneuraminic Acid	0.575101	0.837742	0.602131	0.996438	0.963038	0.799452	0.567894	0.672309	0.997486	0.997459	0.998052	0.852881
Cer-NS d18:1/24:0	0.575101	0.932837	0.620077	0.996438	0.963038	0.870309	0.582369	0.463799	0.997486	0.997459	0.998052	0.898769
PEtOH 35:2	0.575101	0.981761	0.567052	0.996438	0.997627	0.947784	0.470696	0.302152	0.997486	0.997459	0.998052	0.908662
1,3-Dicyclohexylurea	0.575314	0.865967	0.601379	0.996438	0.997627	0.295132	0.411683	0.503151	0.997486	0.997459	0.998052	0.902773
20-ethyl Prostaglandin F2alpha	0.575314	0.999091	0.581939	0.996438	0.997627	0.699686	0.34933	0.703298	0.997486	0.997459	0.999906	0.763649
PC 36:5	0.575314	0.906274	0.569144	0.996438	0.967371	0.774957	0.057928	0.0318508	0.997486	0.997459	0.998052	0.829435
SM 31:1	0.575314	0.837742	0.369244	0.996438	0.997627	0.789972	0.273782	0.402276	0.997486	0.770893	0.998052	0.898769
PA 34:4	0.575314	0.928741	0.589564	0.996438	0.963038	0.802087	0.623679	0.684656	0.997486	0.997459	0.998052	0.877978
Indole-3-butyric acid	0.575314	0.932139	0.561493	0.996438	0.982862	0.832537	0.570061	0.51401	0.997486	0.997459	0.998052	0.829435
13(S)-HODE methyl ester	0.575314	0.881905	0.523837	0.996438	0.963038	0.893313	0.106892	0.0758423	0.997486	0.997459	0.999906	0.916854
11alpha-Hydroxyprogesterone	0.575314	0.944015	0.567052	0.996438	0.946424	0.941896	0.484369	0.59746	0.997486	0.786938	0.998052	0.908662
Norharman	0.575314	0.953874	0.615781	0.996438	0.946424	0.947784	0.268692	0.28368	0.997486	0.997459	0.998052	0.666786
5beta-Pregnan-17,21-diol-3,11,20-trione	0.575314	0.928741	0.596886	0.996438	0.982862	0.947784	0.456713	0.602963	0.997486	0.997518	0.998052	0.763649
PA 22:0	0.575314	0.999091	0.369244	0.996438	0.963038	0.95669	0.499436	0.465764	0.997486	0.936092	0.998052	0.908662
LPE 12:0	0.575314	0.928141	0.43789	0.996438	0.963038	0.962016	0.591828	0.69323	0.997486	0.997459	0.998052	0.908662
LPC 24:4	0.575495	0.881905	0.413693	0.996438	0.997627	0.82334	0.268692	0.0684329	0.997486	0.997459	0.998052	0.642627
LPE 22:0	0.577359	0.906274	0.569144	0.996438	0.963038	0.636302	0.534223	0.571442	0.997486	0.997518	0.998052	0.908662
Tyr-Ser-Lys	0.577516	0.928741	0.0662912	0.996438	0.997627	0.34999	0.36765	0.28368	0.997486	0.997459	0.998052	0.908662
1,2-Dioctanoyl PC	0.577516	0.988563	0.523837	0.996438	0.947158	0.709264	0.411273	0.580098	0.997486	0.997459	0.998052	0.92221
N-Oleoyl-L-serine	0.577516	0.928141	0.628475	0.998604	0.968229	0.780843	0.509135	0.450417	0.997486	0.715935	0.998052	0.902773
3-Indoleacetic acid	0.577516	0.928141	0.567052	0.996438	0.963038	0.933834	0.622484	0.686272	0.997486	0.997459	0.998052	0.826974
4-Androsten-17beta-ol-3-one glucosiduronate	0.577516	0.287774	0.480347	0.996438	0.963038	0.941896	0.0709083	0.00150891	0.997486	0.997459	0.998052	0.374483
SM d32:2	0.577516	0.662126	0.534883	0.996438	0.963038	0.947784	0.338431	0.0199923	0.997486	0.974756	0.998052	0.829435
Nerylacetate	0.577516	0.932837	0.573285	0.996438	0.997627	0.951209	0.409748	0.508364	0.997486	0.997459	0.998052	0.908662
SM d35:1	0.577516	0.988563	0.562676	0.996438	0.963038	0.95669	0.55071	0.633588	0.997486	0.997518	0.998052	0.898769
PE(P-20:0/18:2)	0.577516	0.999091	0.447775	0.996438	0.833742	0.962016	0.190167	0.0935213	0.997486	0.997459	0.998052	0.888241
5,8,11-Eicosatriynoic acid	0.578675	0.95156	0.628589	0.996438	0.997627	0.793012	0.623245	0.589995	0.997486	0.846497	0.998052	0.930405
LPS 16:0	0.578675	0.975944	0.523837	0.996438	0.963038	0.861644	0.597396	0.549661	0.997486	0.997459	0.998052	0.908662
PA 34:5	0.578963	0.922548	0.454771	0.996438	0.963038	0.709264	0.623245	0.633588	0.997486	0.997459	0.998052	0.915765
LPE 22:1	0.578963	0.988563	0.561493	0.996438	0.963038	0.799452	0.627925	0.270728	0.997486	0.770893	0.998052	0.908662
delta-CEHC	0.578963	0.988563	0.626218	0.996438	0.963038	0.962016	0.0750315	0.0448975	0.997486	0.997459	0.998052	0.908662
Lyso-Sphingomyelin	0.579497	0.981761	0.523837	0.996438	0.90921	0.947784	0.470696	0.59746	0.997486	0.997459	0.998052	0.930405
Taurocholic acid	0.579529	0.868816	0.416513	0.996438	0.963038	0.742216	0.161246	0.163354	0.997486	0.925276	0.998052	0.898769
PyroglutamylIsoleucine	0.579529	0.837742	0.369244	0.996438	0.963038	0.800429	0.314087	0.267054	0.997486	0.997459	0.998052	0.930405
D-erythro-Sphinganine	0.579529	0.880588	0.581939	0.996438	0.982862	0.800429	0.217971	0.170554	0.997486	0.770893	0.998052	0.898769
1a,1b-dihomo-Prostaglandin E1	0.581032	0.906274	0.549846	0.996438	0.982862	0.573378	0.463299	0.578615	0.997486	0.994504	0.998052	0.910589
PEtOH 38:7	0.581032	0.897928	0.525358	0.996438	0.933758	0.652168	0.335687	0.617994	0.997486	0.997459	0.998052	0.763649
LPA 20:1	0.581032	0.990588	0.561493	0.996438	0.963038	0.710368	0.293142	0.558149	0.997486	0.997518	0.998052	0.898769
SM 34:0	0.581032	0.992328	0.596886	0.996438	0.997627	0.795327	0.623679	0.681721	0.997486	0.786511	0.998052	0.829435
LPS 18:5	0.581032	0.957524	0.536311	0.996438	0.997627	0.841053	0.534223	0.6901	0.997486	0.997459	0.998052	0.924209
Lactic acid	0.581032	0.990763	0.615167	0.996438	0.963038	0.869347	0.31207	0.142283	0.997486	0.997459	0.998052	0.928969
4-Chloro-3,5-dimethylphenol	0.581032	0.932837	0.573285	0.996438	0.833742	0.872083	0.397627	0.17454	0.997486	0.997459	0.998052	0.924209
Ile-Trp	0.581032	0.981761	0.583959	0.996438	0.946424	0.872083	0.326946	0.228579	0.997486	0.997459	0.998052	0.908662
LPC 14:1	0.581032	0.988563	0.447775	0.996438	0.963038	0.872083	0.458564	0.532601	0.997486	0.970723	0.998052	0.908662
Lavandulol	0.581032	0.933033	0.523837	0.996438	0.963038	0.872083	0.623679	0.698297	0.997486	0.997459	0.998052	0.829435
5,6-DHET	0.581032	0.953874	0.491674	0.996438	0.963038	0.901436	0.426845	0.572505	0.997486	0.997459	0.998052	0.908662
Nicotine	0.581032	0.988563	0.581441	0.996438	0.840349	0.911787	0.630638	0.59746	0.997486	0.79138	0.998052	0.916854
5beta-Androsterone	0.581032	0.880588	0.596886	0.996438	0.963038	0.919925	0.338283	0.281008	0.997486	0.997459	0.998052	0.877978
LPI 20:3	0.581032	0.975785	0.543024	0.996438	0.997627	0.933834	0.64434	0.686272	0.997486	0.997459	0.998052	0.908662
SM 36:1	0.581032	0.943787	0.614971	0.996438	0.946424	0.947784	0.530397	0.589995	0.997486	0.997459	0.998052	0.908662
PI 34:1	0.581032	0.981761	0.564298	0.996438	0.997627	0.947784	0.496137	0.667486	0.997486	0.997459	0.998052	0.908662
PC 32:2	0.581032	0.906274	0.606817	0.996438	0.997627	0.947784	0.108365	0.124658	0.997486	0.997459	0.998052	0.898769
6-Methylchromanone	0.581032	0.917994	0.614971	0.996438	0.833742	0.952607	0.306474	0.434656	0.997486	0.994064	0.998052	0.716595
PE 34:2e	0.581032	0.906274	0.492341	0.996438	0.946424	0.962016	0.584602	0.572505	0.997486	0.997459	0.998052	0.908662
PC(P-16:0/18:2)	0.581032	0.990763	0.528921	0.996438	0.983366	0.962016	0.411683	0.23445	0.997486	0.997459	0.998052	0.908662
LPA 12:0	0.581032	0.999091	0.525358	0.996438	0.997627	0.962576	0.623679	0.526621	0.997486	0.997459	0.998052	0.910589
3-Ketopetromyzonol	0.582406	0.990763	0.617851	0.996438	0.946424	0.941896	0.413913	0.602963	0.997486	0.997459	0.998052	0.898769
PA 37:2	0.584524	0.906274	0.369244	0.996438	0.833742	0.948933	0.591074	0.355222	0.997486	0.997459	0.998052	0.930405
LPG 16:1	0.585348	0.92324	0.523837	0.996438	0.982862	0.941896	0.459038	0.515988	0.997486	0.997459	0.998052	0.898769
PE 37:2	0.587146	0.701155	0.535558	0.996438	0.982862	0.591085	0.419381	0.142283	0.997486	0.997459	0.998052	0.898769
D-erythro-C18-Sphingosine	0.587146	0.919458	0.589564	0.996438	0.963038	0.618431	0.34933	0.0418824	0.997486	0.684274	0.998052	0.925165
11-Deoxy-11-methylene-15-ketoprostaglandin D2	0.587146	0.944015	0.43789	0.996438	0.963038	0.785953	0.456713	0.574848	0.997486	0.997459	0.998052	0.908662
gamma-Linolenic acid ethyl ester	0.587146	0.999091	0.611064	0.996438	0.833742	0.847061	0.558371	0.57159	0.997486	0.997459	0.998052	0.908662
SM 28:1	0.587146	0.254867	0.569144	0.996438	0.963038	0.941896	0.528965	0.28368	0.997486	0.997459	0.998052	0.763649
CerP(d14:1/14:0)	0.587146	0.906274	0.369244	0.996438	0.997627	0.941896	0.518416	0.441116	0.997486	0.846497	0.998052	0.829435
9(11),(5alpha)-Androsten-3beta-ol-17-one	0.587146	0.909824	0.509567	0.996438	0.982862	0.947784	0.0275449	0.008478	0.997486	0.997518	0.998052	0.822545
Phytomonic acid	0.587378	0.873821	0.561493	0.996438	0.995122	0.962016	0.413764	0.157865	0.997486	0.997459	0.998052	0.930405
Trp-Glu	0.590849	0.93461	0.369244	0.996438	0.963038	0.469415	0.249475	0.260648	0.997486	0.786938	0.998052	0.666786
20-hydroxy Leukotriene B4	0.590849	0.742553	0.523837	0.996438	0.833742	0.499041	0.246177	0.0758423	0.997486	0.997459	0.998052	0.642627
2-O-Methyl PAF C-18	0.590849	0.892767	0.581939	0.996438	0.963038	0.618364	0.55071	0.544281	0.997486	0.893766	0.998052	0.898769
Prostaglandin A3	0.590849	0.662126	0.57768	0.996438	0.833742	0.925545	0.336947	0.172651	0.997486	0.997459	0.998052	0.642627
11-beta-Hydroxyandrosterone	0.590935	0.868816	0.567052	0.996438	0.997627	0.941896	0.016871	0.008478	0.997486	0.997459	0.998052	0.898769
Methyl hexadecanoate	0.592481	0.775556	0.616425	0.996438	0.963038	0.840454	0.307423	0.131354	0.997486	0.997459	0.998052	0.898769
PE 42:6	0.594446	0.988563	0.583136	0.996438	0.982862	0.947784	0.444907	0.532601	0.997486	0.997518	0.998052	0.877978
5-Pregnen-3beta-ol-20-one	0.596141	0.929541	0.562676	0.996438	0.940526	0.543741	0.550862	0.693326	0.997486	0.770893	0.998052	0.914911
LPC 15:0	0.596141	0.932837	0.455587	0.996438	0.97872	0.70238	0.183368	0.228579	0.997486	0.961665	0.999906	0.908662
PA 35:3	0.596141	0.95156	0.569144	0.996438	0.977594	0.726424	0.491155	0.425128	0.997486	0.997459	0.998052	0.763649
PC 35:2	0.596141	0.959573	0.607427	0.996438	0.982862	0.726424	0.391871	0.439536	0.997486	0.994504	0.998052	0.829435
PC 35:1	0.596141	0.988563	0.558669	0.996438	0.890776	0.746144	0.430989	0.570366	0.997486	0.997459	0.998052	0.914911
LPS 18:2	0.596141	0.932139	0.558669	0.996438	0.963038	0.856025	0.484771	0.618024	0.997486	0.997518	0.998052	0.908662
4-Androsten-3,17-dione	0.596141	0.999091	0.564298	0.996438	0.997627	0.872083	0.597396	0.532601	0.997486	0.997518	0.998052	0.898769
Isopimaric acid	0.596141	0.981761	0.59671	0.996438	0.823328	0.902376	0.476542	0.60786	0.997486	0.997518	0.998052	0.908662
2-Propyl-2-pentenoic acid	0.596141	0.953874	0.573285	0.996438	0.863803	0.941896	0.62742	0.544281	0.997486	0.901233	0.998052	0.887524
13,14-Dihydro-15-ketoprostaglandin D2	0.596141	0.990763	0.546481	0.996438	0.97898	0.941896	0.433551	0.493643	0.997486	0.997459	0.998052	0.910589
PE 40:7e	0.596141	0.990763	0.509567	0.996438	0.997627	0.962576	0.21708	0.104724	0.997486	0.997459	0.998052	0.829435
LPS 20:3	0.596564	0.981761	0.528921	0.996438	0.997627	0.800429	0.591828	0.657938	0.997486	0.997459	0.998052	0.898769
PE(P-18:0/20:5)	0.596958	0.928141	0.523837	0.996438	0.982862	0.579551	0.261955	0.473652	0.997486	0.997459	0.998052	0.829435
PA 18:1	0.598845	0.868816	0.531714	0.996438	0.933758	0.902376	0.416789	0.671948	0.997486	0.997518	0.998052	0.910589
LPC 24:0	0.599103	0.868816	0.596886	0.996438	0.997627	0.636302	0.456713	0.160745	0.997486	0.770893	0.998052	0.836546
5-HETrE	0.599999	0.906274	0.567052	0.996438	0.995122	0.947784	0.596488	0.668002	0.997486	0.997459	0.998052	0.910589
PE(P-18:0/18:2)	0.600052	0.789022	0.369244	0.996438	0.967371	0.479096	0.514724	0.613288	0.997486	0.997459	0.998052	0.898769
LPS 18:0	0.600052	0.906274	0.531714	0.998604	0.997627	0.563456	0.626613	0.686272	0.997486	0.997459	0.998052	0.910589
SM d36:1	0.600052	0.988563	0.546481	0.996438	0.982862	0.870309	0.490583	0.633588	0.997486	0.997459	0.998052	0.826974
17-Keto-(7Z,10Z,13Z,15E,19Z)-docosapentaenoic acid	0.600052	0.928141	0.43789	0.996438	0.963038	0.902376	0.102343	0.0704821	0.997486	0.997459	0.998052	0.908662
D-erythro-Sphingosine-1-phosphate	0.600052	0.990763	0.584399	0.996438	0.982862	0.962016	0.468335	0.59746	0.997486	0.997459	0.998052	0.887524
16,16-Dimethylprostaglandin A2	0.600106	0.944015	0.605006	0.996438	0.97872	0.746144	0.622995	0.59746	0.997486	0.969367	0.998052	0.908662
5-Hydroxyisovanillic acid	0.600106	0.933033	0.576911	0.996438	0.840349	0.793077	0.530397	0.59746	0.997486	0.997459	0.998052	0.908662
LPC 18:0	0.600106	0.932837	0.536311	0.996438	0.963038	0.799452	0.424732	0.470625	0.997486	0.997459	0.998052	0.829435
15-Deoxy-delta 12,14-prostaglandin D2	0.600106	0.990763	0.523837	0.996438	0.963038	0.934891	0.53975	0.598846	0.997486	0.997518	0.998052	0.898769
PS 38:3	0.600294	0.858156	0.501986	0.996438	0.982862	0.528281	0.550862	0.57159	0.997486	0.997459	0.998052	0.826974
2-Methylglutaric acid	0.600632	0.906274	0.589564	0.996438	0.995972	0.872083	0.0438772	0.158763	0.997486	0.997459	0.998052	0.908662
Isoleucylisoleucine	0.601332	0.999091	0.601379	0.996438	0.963038	0.941896	0.563673	0.63165	0.997486	0.997459	0.998052	0.826974
Kynurenic acid	0.601332	0.932837	0.616074	0.996438	0.997627	0.947784	0.101249	0.00382629	0.997486	0.79138	0.998052	0.908662
N-Acetyl-leucine	0.603129	0.906274	0.596886	0.996438	0.890776	0.409934	0.411273	0.59746	0.997486	0.997459	0.998052	0.902773
11,12-DHET	0.603129	0.966401	0.592922	0.996438	0.997627	0.726424	0.460894	0.473652	0.997486	0.997459	0.998052	0.763649
Isodityrosine	0.603129	0.999091	0.567052	0.996438	0.997627	0.800429	0.542812	0.532601	0.997486	0.997968	0.998052	0.898769
LPG 16:0	0.603129	0.988563	0.525358	0.996438	0.997627	0.949618	0.542812	0.685519	0.997486	0.997459	0.998052	0.913093
Corosolic acid	0.603607	0.932139	0.533799	0.996438	0.90921	0.947784	0.323508	0.198466	0.997486	0.770893	0.998052	0.914911
LPC 20:5	0.604933	0.988563	0.535558	0.996438	0.946424	0.947784	0.61181	0.641593	0.997486	0.997459	0.998052	0.930405
14,15-DHET	0.605119	0.988563	0.596886	0.996438	0.997627	0.917442	0.165881	0.316177	0.997486	0.997459	0.998052	0.908662
17,20-Dimethyl Prostaglandin F1alpha	0.60513	0.928741	0.415195	0.996438	0.823328	0.962576	0.0656197	0.290177	0.997486	0.997459	0.998052	0.930405
PC 40:6	0.605335	0.989713	0.525358	0.996438	0.997627	0.962016	0.589489	0.549102	0.997486	0.936092	0.998149	0.908662
Kaempferol-3-O-glucuronoside	0.607682	0.906274	0.586077	0.996438	0.823328	0.416169	0.15917	0.437805	0.997486	0.997459	0.998052	0.910589
1-Methyladenosine	0.60939	0.988563	0.536311	0.996438	0.965359	0.591085	0.338283	0.141764	0.997486	0.997459	0.998052	0.898769
LPS 18:3	0.60939	0.988563	0.266023	0.996438	0.982862	0.917442	0.632292	0.627003	0.997486	0.997459	0.998052	0.898769
Glycocholate	0.60939	0.922548	0.581939	0.996438	0.997627	0.962576	0.550598	0.602963	0.997486	0.966353	0.998052	0.898769

## Sheet: TOC
Table S3
Statistical significance table (p-values and q-values) for the association between metabolites and clinical parameters
