# Supplementary material for: Plasma Metabolome and Lipidome Associations with Type 2 Diabetes and Diabetic Nephropathy
Source: Metabolites. 2021 Apr 8;11(4):228. doi: 10.3390/metabo11040228 (PMC8069978; doi:10.3390/metabo11040228)
Supplement: Supplementary file 1 [file metabolites-11-00228-s001.zip › TableS4.xlsx]

## Sheet: Differential_analysis
Name	Clinical parameters	Lipids	Fatty acids	Acyl carnitines	Organic acids	Nucleosides/-tides	Amino Acids / derivatives	Di- / Tri- peptides	Sugars (mono- and di-)	Glycans	Purine metabolism intermediates	Uremic toxins	Others	CTRL mean	DM mean	DM-N mean	DKD mean	Diabetes/Ctrl log2FC	DKD / DM-N log2FC	DM / Ctrl p-value	DKD / DM-N p-value	DM / Ctrl q-value	DKD / DM-N q-value	DM / Ctrl -log10(p-value)	DKD / DM-N -log10(p-value)	DM / Ctrl -log10(q-value)	DKD / DM-N -log10(q-value)
Age	*													32.7333	51.75	48.6333	54.8667	0.660798	-0.0896135	1.40134e-11	0.00975594	4.37323e-09	0.229759	10.8535	2.01073	8.3592	0.638728
eGFR (ml/min)	*													126.022	90.6	108.567	72.6333	-35.4218	-35.9333	7.1148e-09	3.23971e-13	8.88152e-07	2.7383e-10	8.14784	12.4895	6.05151	9.56252
cis-7-Hexadecenoic acid			*											21.7553	19.8193	20.3165	19.3221	-1.93602	-0.99441	0.00063579	0.264289	0.00679707	0.603069	3.19669	0.57792	2.16768	0.219633
1H-Indole-3-propanoic acid					*									16.8999	15.3247	14.7339	15.9156	-1.57513	1.18163	4.9773e-05	0.0271974	0.00153526	0.283803	4.30301	1.56547	2.81382	0.546983
3-Dehydroepiandrosterone sulfate		*												22.1509	20.648	20.3456	20.9503	-1.5029	0.604639	0.000164138	0.403079	0.00262688	0.629851	3.78479	0.394609	2.58056	0.200762
Androsterone sulfate		*												20.9997	19.7122	19.2059	20.2185	-1.28748	1.01263	9.16588e-05	0.066882	0.00200868	0.41907	4.03783	1.17469	2.69709	0.377713
2-Deoxy-D-glucose									*					15.1253	13.9077	13.918	13.8974	-1.21759	-0.0206509	0.000495346	0.951384	0.00606224	0.754884	3.30509	0.0216443	2.21737	0.12212
Docosahexanoic acid			*											20.5107	19.2994	19.4916	19.1072	-1.21128	-0.384356	0.00316408	0.586756	0.0226998	0.698511	2.49975	0.231543	1.64398	0.155827
PI 40:6		*												19.9747	18.7721	18.2187	19.3254	-1.20264	1.10665	0.0073012	0.164421	0.037662	0.527948	2.13661	0.784043	1.4241	0.277409
PI 35:2		*												13.9586	12.8895	12.7024	13.0766	-1.06908	0.374183	0.0330036	0.54903	0.0947987	0.687716	1.48144	0.260404	1.0232	0.162591
PI 40:4		*												15.6522	14.5939	14.3069	14.8809	-1.05832	0.573927	0.00863834	0.347991	0.040664	0.628867	2.06357	0.458431	1.39079	0.201442
PE 40:8e		*												19.3828	18.3454	18.1087	18.5821	-1.03736	0.473374	0.00505782	0.36204	0.0306493	0.629851	2.29604	0.441243	1.51358	0.200762
FAHFA 19:0		*												16.0466	15.0471	15.3106	14.7835	-0.999525	-0.527152	0.00530063	0.322703	0.0310418	0.628867	2.27567	0.491197	1.50805	0.201442
Glycoursodeoxycholic acid		*												19.8071	18.8747	18.7821	18.9674	-0.932318	0.185351	0.0735943	0.829151	0.150605	0.736632	1.13316	0.0813663	0.822161	0.132749
PA 20:2		*												16.0222	15.1206	15.0314	15.2098	-0.901596	0.178406	0.00324155	0.740958	0.0229914	0.724776	2.48925	0.130207	1.63843	0.139796
Conjugated linoleic Acid (10E,12Z)			*											24.1637	23.3082	23.5089	23.1076	-0.85546	-0.401295	0.000756176	0.320196	0.00773727	0.628867	3.12138	0.494584	2.11141	0.201442
5-Androsten-3beta-ol-17-one		*												16.0302	15.1942	14.9799	15.4086	-0.83597	0.428735	0.00906414	0.204834	0.0419071	0.552387	2.04267	0.688598	1.37771	0.257756
LPS 16:2		*												19.0771	18.2521	18.0914	18.4127	-0.825021	0.321294	0.00563979	0.54921	0.0317128	0.687716	2.24874	0.260261	1.49877	0.162591
Palmitelaidic acid			*											18.5779	17.756	18.0753	17.4366	-0.821964	-0.638684	0.000995464	0.043738	0.00941405	0.375591	3.00197	1.35914	2.02622	0.425285
CerP(d14:1/20:0)		*												17.8253	17.0142	16.5934	17.4349	-0.811182	0.841447	0.127947	0.287053	0.204001	0.618943	0.892969	0.542038	0.690368	0.208349
LPI 18:2		*												18.2926	17.5011	17.6076	17.3946	-0.791458	-0.212994	0.0244346	0.742603	0.0811227	0.724776	1.61199	0.129243	1.09086	0.139796
PE 36:6e		*												17.4985	16.7218	16.5475	16.8961	-0.776717	0.348632	0.0200135	0.464988	0.0726256	0.658326	1.69868	0.332559	1.13891	0.181559
3,4-Dihydroxy-L-phenylalanine							*							13.0893	12.3141	12.2273	12.4009	-0.775176	0.173582	0.000723436	0.442321	0.00752564	0.642375	3.1406	0.354263	2.12346	0.192212
PI 34:2		*												19.9431	19.1689	18.8043	19.5334	-0.774286	0.72911	0.0138825	0.155356	0.056263	0.521076	1.85753	0.808672	1.24978	0.283099
LPI 22:6		*												15.6359	14.8628	14.7965	14.9292	-0.773084	0.132699	0.00337822	0.778022	0.0236843	0.733936	2.47131	0.109008	1.62554	0.134342
5alpha-Pregnan-3alpha-ol-11,20-dione		*												14.7887	14.0286	13.9518	14.1054	-0.760114	0.153576	0.00596148	0.70495	0.0325754	0.712732	2.22465	0.151842	1.48711	0.147074
LPA 20:2		*												17.1507	16.3909	16.2053	16.5766	-0.759778	0.371302	0.038715	0.437328	0.106075	0.642375	1.41212	0.359193	0.974386	0.192212
PI 36:4		*												20.1938	19.4389	18.9947	19.8831	-0.7549	0.888353	0.0306331	0.147961	0.0907141	0.51243	1.51381	0.829854	1.04233	0.290366
2,3-Dinor-11beta prostaglandin F2alpha		*												14.0766	13.3315	13.5889	13.0741	-0.745092	-0.514849	0.000554333	0.122155	0.00629075	0.478004	3.25623	0.913088	2.2013	0.320568
12R-HETE			*											17.0887	16.3597	16.366	16.3534	-0.729003	-0.0125859	0.00480746	0.968759	0.0294178	0.757468	2.31808	0.0137843	1.53139	0.120636
CerP(d18:1/18:1)		*												16.732	16.009	15.5772	16.4408	-0.723013	0.863573	0.143352	0.257917	0.214566	0.595625	0.843598	0.58852	0.668439	0.225027
LPI 16:0		*												15.8051	15.0846	15.1487	15.0205	-0.720552	-0.128202	0.0172835	0.811403	0.0661819	0.734044	1.76237	0.0907634	1.17926	0.134278
DG(18:0/18:2)		*												14.6572	13.9397	13.9309	13.9484	-0.717497	0.0175127	0.00757324	0.957306	0.0381818	0.754884	2.12072	0.0189491	1.41814	0.12212
N-Palmitoyltaurine													*	13.6785	12.9627	13.0855	12.8399	-0.715786	-0.245627	0.0152842	0.573016	0.0604828	0.695034	1.81576	0.241833	1.21837	0.157994
OxPI 36:1+3O		*												17.8051	17.0898	16.9477	17.2318	-0.715348	0.284148	0.0404806	0.635761	0.109853	0.699688	1.39275	0.196706	0.959186	0.155096
Cer-NDS d18:0/16:0		*												12.2645	11.5645	11.6383	11.4908	-0.699916	-0.147529	0.00778408	0.698477	0.0385595	0.710437	2.10879	0.155848	1.41387	0.148474
alpha-Tocopherol													*	16.5853	15.8889	16.0641	15.7137	-0.696361	-0.350357	0.106579	0.515401	0.183762	0.669411	0.97233	0.287855	0.735744	0.174307
12,13-EODE			*											14.1116	13.417	13.4273	13.4068	-0.694578	-0.0205263	0.13571	0.974337	0.208632	0.759639	0.867387	0.011291	0.680619	0.119393
Levulinic acid					*									16.2588	15.5669	15.819	15.3147	-0.691968	-0.504353	0.0443305	0.37311	0.113865	0.629851	1.3533	0.428163	0.943609	0.200762
Eicosatrienoic acid		*												18.1471	17.4554	17.662	17.2488	-0.691762	-0.413175	0.0886152	0.542532	0.168866	0.685469	1.05249	0.265575	0.772459	0.164012
Dehydroepiandrosterone sulfate		*												15.842	15.1503	15.0601	15.2406	-0.691638	0.180539	0.000135516	0.44173	0.00248775	0.642375	3.86801	0.354844	2.60419	0.192212
PE 36:5e		*												18.6952	18.0036	17.8228	18.1845	-0.691566	0.361695	0.00280362	0.278997	0.0214261	0.613278	2.55228	0.554401	1.66906	0.212343
PI 36:3		*												19.4798	18.7893	18.454	19.1246	-0.690549	0.670611	0.0309816	0.198449	0.0909008	0.546877	1.5089	0.702351	1.04143	0.262111
LPI 18:0		*												18.034	17.3437	17.2844	17.403	-0.690259	0.118592	0.0366618	0.843094	0.102613	0.736632	1.43579	0.0741242	0.988796	0.132749
PE 38:6e		*												21.3557	20.6767	20.6361	20.7172	-0.679032	0.081063	0.00391154	0.80104	0.0267209	0.734044	2.40765	0.0963461	1.57315	0.134278
LPA 15:0		*												16.0414	15.3634	15.3283	15.3985	-0.67798	0.0702496	0.0060855	0.867546	0.0327441	0.736632	2.2157	0.0617074	1.48487	0.132749
7alpha-hydroxy-3-oxo-Cholest-4-en-26-oic acid		*												17.041	16.3647	16.258	16.4715	-0.676256	0.213536	0.00776233	0.644174	0.0385595	0.699688	2.11001	0.190997	1.41387	0.155096
PE 38:7e		*												20.802	20.132	20.0974	20.1667	-0.670001	0.0692685	0.0122547	0.859175	0.0523898	0.736632	1.9117	0.0659184	1.28075	0.132749
13(S)-HpODE			*											14.9317	14.264	14.6062	13.9218	-0.66773	-0.68442	0.0112845	0.0801657	0.0499526	0.426657	1.94752	1.09601	1.30144	0.369921
LPI 18:1		*												18.1047	17.4417	17.4068	17.4766	-0.662957	0.0697677	0.0493592	0.910307	0.120815	0.745584	1.30663	0.0408122	0.917877	0.127503
PI 36:2		*												20.8596	20.2037	19.9772	20.4302	-0.655941	0.452949	0.0221187	0.327878	0.0760745	0.628867	1.65524	0.484288	1.11876	0.201442
13-KODE			*											14.0159	13.3629	13.8354	12.8905	-0.652915	-0.944946	0.0208368	0.0144836	0.0743168	0.263817	1.68117	1.83912	1.12891	0.578697
LPA 16:1		*												17.9224	17.2906	17.269	17.3121	-0.631808	0.0431487	0.0262402	0.932275	0.0827706	0.75305	1.58103	0.0304558	1.08212	0.123176
LPA 18:4		*												16.4223	15.7943	15.5352	16.0533	-0.628001	0.518133	0.0680563	0.221931	0.145972	0.562593	1.16713	0.653782	0.83573	0.249806
PI 38:3		*												20.482	19.8588	19.7857	19.9319	-0.6232	0.146204	0.0900929	0.82341	0.168866	0.735608	1.04531	0.0843838	0.772459	0.133354
PE 40:3		*												16.4825	15.8634	15.9175	15.8093	-0.619145	-0.108161	0.133115	0.840679	0.207194	0.736632	0.875773	0.0753698	0.683623	0.132749
LPC 19:0		*												16.3101	15.698	15.7672	15.6288	-0.612073	-0.138348	0.000341994	0.478726	0.00454167	0.664422	3.46598	0.319913	2.34278	0.177556
LPS 16:3		*												14.5345	13.9269	13.6088	14.2449	-0.607661	0.636099	0.00655329	0.0656716	0.0343722	0.41735	2.18354	1.18262	1.46379	0.3795
PE 38:2		*												19.2697	18.6631	18.7652	18.561	-0.606569	-0.204163	0.267913	0.783651	0.309552	0.734044	0.572006	0.105877	0.509267	0.134278
LPA 22:3		*												14.4158	13.8269	13.8689	13.7848	-0.588888	-0.0840836	0.0248065	0.815647	0.0812436	0.734044	1.60543	0.088498	1.09021	0.134278
PEtOH 34:2		*												16.9832	16.395	16.3954	16.3946	-0.588222	-0.000773934	0.0650412	0.998803	0.141944	0.768534	1.18681	0.000519961	0.847883	0.114337
gamma-Glutamylmethionine								*						15.3226	14.7386	14.7164	14.7607	-0.584022	0.0442791	0.000269391	0.737128	0.00403822	0.723626	3.56962	0.132457	2.39381	0.140486
1-Hexadecyl lysophosphatidic acid		*												15.5827	14.9992	14.9668	15.0315	-0.583537	0.0646787	0.0677042	0.855548	0.145972	0.736632	1.16938	0.0677556	0.83573	0.132749
PG 36:1		*												16.5346	15.9528	15.5787	16.327	-0.581804	0.748233	0.0267109	0.087318	0.0833591	0.427232	1.57331	1.0589	1.07905	0.369337
PC 36:3e		*												13.9656	13.3913	13.4256	13.3571	-0.574324	-0.0685068	0.0239901	0.864161	0.0800727	0.736632	1.61997	0.0634055	1.09652	0.132749
PG 32:1		*												14.885	14.3202	14.0705	14.5699	-0.564772	0.499337	0.00476324	0.0892119	0.0294178	0.428434	2.3221	1.04958	1.53139	0.368116
1,2-Di-(9Z-octadecenoyl)-sn-glycero-3-phosphoserine		*												15.0048	14.4415	14.2785	14.6046	-0.563335	0.3261	0.0167312	0.239212	0.0652684	0.577681	1.77647	0.621218	1.1853	0.238312
PI 39:4		*												13.5997	13.039	13.0732	13.0048	-0.560671	-0.0684163	0.0540823	0.863194	0.126427	0.736632	1.26695	0.0638917	0.898162	0.132749
3beta-hydroxy-Delta(5)-steroid		*												14.6229	14.0652	13.9335	14.1969	-0.557685	0.263399	0.0223047	0.482318	0.0760745	0.666131	1.6516	0.316667	1.11876	0.176441
Cholesterol		*												20.0917	19.5347	20.2262	18.8432	-0.55698	-1.38305	0.357714	0.0699999	0.360735	0.422126	0.446464	1.1549	0.442812	0.374558
LPS 14:0		*												20.0693	19.5148	19.3028	19.7267	-0.554549	0.423889	0.131165	0.439161	0.206442	0.642375	0.882183	0.357376	0.685201	0.192212
PE(P-16:0/18:2)		*												15.0793	14.5305	14.8734	14.1877	-0.548775	-0.685716	0.0512398	0.0745265	0.123399	0.426591	1.29039	1.12769	0.908687	0.369988
DL-beta-Hydroxypalmitic acid					*									17.4151	16.8663	16.9587	16.774	-0.548751	-0.184713	0.00463711	0.520191	0.0294178	0.671363	2.33375	0.283838	1.53139	0.173042
17,20,21-Trihydroxypregn-1-ene-3,11-dione		*												15.0536	14.5077	14.5644	14.451	-0.545851	-0.113389	1.64076e-07	0.429786	1.46299e-05	0.642375	6.78496	0.366748	4.83476	0.192212
PC 36:2		*												21.6397	21.0976	21.1946	21.0006	-0.542093	-0.193975	0.0378889	0.571336	0.105105	0.695034	1.42149	0.243109	0.978376	0.157994
PE 40:9e		*												15.4649	14.9267	14.9041	14.9493	-0.538221	0.0451566	0.00169094	0.820629	0.0141222	0.735545	2.77187	0.0858532	1.8501	0.133391
DOPC		*												22.7033	22.1659	22.3303	22.0015	-0.537431	-0.328802	0.113773	0.450165	0.190893	0.650415	0.943963	0.346628	0.719211	0.18681
11beta-Prostaglandin E1		*												12.9683	12.4342	12.577	12.2914	-0.534088	-0.285612	0.00242968	0.292663	0.0189563	0.625411	2.61445	0.533632	1.72225	0.203835
Docosatetraenoic acid			*											17.7233	17.1926	17.3235	17.0618	-0.530675	-0.261693	0.100612	0.639498	0.177395	0.699688	0.997349	0.194161	0.751058	0.155096
4-methoxy-Benzenemethanol													*	18.8102	18.2807	17.8412	18.7202	-0.529492	0.878932	0.0546023	0.104442	0.127166	0.451802	1.26279	0.981125	0.895629	0.345052
FAHFA 21:0		*												14.11	13.5825	13.5904	13.5745	-0.527509	-0.0159445	0.0135584	0.957313	0.056263	0.754884	1.86779	0.0189463	1.24978	0.12212
18:1 PI(3,4,5)P3		*												10.9124	10.3877	10.3283	10.4471	-0.524754	0.118746	0.00170826	0.634102	0.0141222	0.699688	2.76745	0.197841	1.8501	0.155096
11beta-Prostaglandin E2		*												14.2169	13.6999	13.8121	13.5878	-0.516972	-0.224264	0.0434269	0.447919	0.112939	0.648594	1.36224	0.3488	0.947158	0.188027
SM d34:1		*												22.8049	22.2917	22.4568	22.1266	-0.513159	-0.330196	0.000548339	0.190521	0.00629075	0.546877	3.26095	0.720056	2.2013	0.262111
LPE 20:0		*												12.6589	12.1473	12.1038	12.1907	-0.511658	0.0869737	0.0313439	0.774004	0.0914184	0.73342	1.50385	0.111257	1.03897	0.134647
PE 37:3		*												15.2308	14.7243	14.8976	14.551	-0.506515	-0.346599	0.423667	0.646987	0.389448	0.699688	0.372975	0.189105	0.40955	0.155096
LPI 20:4		*												19.1822	18.6801	18.7619	18.5983	-0.502116	-0.163581	0.155995	0.808811	0.22696	0.734044	0.806888	0.0921528	0.644051	0.134278
PE(18:1/9-HODE)		*												13.4881	12.9916	13.1209	12.8622	-0.496558	-0.258653	0.0788295	0.430783	0.15827	0.642375	1.10331	0.365742	0.8006	0.192212
PC 30:0		*												18.87	18.3737	18.519	18.2284	-0.49632	-0.290569	0.136263	0.394309	0.208968	0.629851	0.865621	0.404164	0.679921	0.200762
CMPF					*									18.7531	18.2576	18.3271	18.188	-0.495575	-0.139033	0.121119	0.797786	0.197899	0.734044	0.916788	0.0981135	0.703557	0.134278
LPE 24:0		*												13.3019	12.8071	12.5979	13.0164	-0.494733	0.418465	0.0338793	0.21046	0.0961184	0.55401	1.47007	0.67683	1.01719	0.256482
PE 39:4		*												18.6329	18.1397	17.5973	18.682	-0.493214	1.08473	0.253942	0.0789718	0.300759	0.426657	0.595266	1.10253	0.521782	0.369921
PE 40:4		*												17.4837	16.9923	16.8296	17.155	-0.491387	0.325366	0.314766	0.599656	0.337172	0.699688	0.502012	0.222098	0.472148	0.155096
Carbocyclic thromboxane A2		*												18.978	18.487	18.3778	18.5962	-0.490978	0.218399	0.0404043	0.60544	0.109853	0.699688	1.39357	0.217929	0.959186	0.155096
LPC O-16:0		*												19.3254	18.8434	18.9305	18.7564	-0.48196	-0.174148	0.00125951	0.359159	0.0117333	0.629851	2.8998	0.444714	1.93058	0.200762
Lactic acid					*									16.7363	16.2544	15.8671	16.6417	-0.481907	0.774596	0.0632871	0.00559759	0.141581	0.205706	1.19869	2.252	0.848994	0.686753
LPA 16:0		*												20.8438	20.3675	20.265	20.47	-0.476284	0.205081	0.282987	0.726805	0.316564	0.722327	0.548234	0.138582	0.499538	0.141266
LPA 17:0		*												16.9045	16.4351	16.4026	16.4675	-0.469478	0.064801	0.0810626	0.850155	0.160622	0.736632	1.09118	0.0705019	0.794195	0.132749
LPI 20:2		*												14.0033	13.5358	13.5512	13.5203	-0.4675	-0.0308711	0.023079	0.931858	0.0778646	0.75305	1.63678	0.03065	1.10866	0.123176
SM 32:1		*												16.1699	15.7037	16.5824	14.825	-0.466235	-1.75742	0.386366	0.0204932	0.373882	0.265063	0.413001	1.68839	0.427266	0.576651
LPG 20:4		*												13.0496	12.5848	12.5862	12.5833	-0.464836	-0.00284298	0.0206742	0.993476	0.0741607	0.766862	1.68457	0.00284282	1.12983	0.115283
PA 37:2		*												15.7932	15.3373	15.2068	15.4679	-0.455811	0.261008	0.222837	0.627976	0.277594	0.699688	0.652012	0.202057	0.556589	0.155096
PE(P-18:0/22:6)		*												16.1825	15.7283	16.0075	15.4492	-0.454186	-0.558299	0.087507	0.081399	0.168848	0.426657	1.05796	1.08938	0.772504	0.369921
SM 36:2		*												14.1235	13.6702	13.9864	13.3541	-0.453263	-0.632256	0.249833	0.201742	0.298077	0.55184	0.60235	0.695203	0.525672	0.258187
PC 34:0		*												20.5957	20.1517	20.6694	19.634	-0.444051	-1.03546	0.323647	0.0748378	0.341805	0.426591	0.489928	1.12588	0.466221	0.369988
Lyso-PAF C-18		*												18.0783	17.6359	17.7099	17.562	-0.442354	-0.147901	0.00600195	0.54255	0.0325754	0.685469	2.22171	0.26556	1.48711	0.164012
9(11),16,(5alpha)-Pregnadien-3beta-ol-20-one		*												13.513	13.0715	12.8789	13.2642	-0.441465	0.385285	0.0255569	0.159334	0.0822244	0.524022	1.59249	0.797691	1.085	0.28065
PA 36:2		*												17.8968	17.4572	17.4161	17.4982	-0.439635	0.0820815	0.118886	0.832156	0.196826	0.736632	0.924871	0.0797953	0.705917	0.132749
PA 34:2		*												18.0544	17.6151	17.4146	17.8157	-0.439324	0.401074	0.0895726	0.265893	0.168866	0.603069	1.04782	0.575293	0.772459	0.219633
PA 20:0		*												16.5091	16.0703	16.0521	16.0884	-0.438824	0.0362858	0.0648171	0.918512	0.141944	0.747229	1.18831	0.0369152	0.847883	0.126546
PE 35:1		*												16.4616	16.0235	15.7432	16.3038	-0.438138	0.560639	0.274811	0.312482	0.313003	0.625411	0.560966	0.505176	0.504452	0.203835
PI 38:6		*												13.4455	13.0087	12.7966	13.2209	-0.436812	0.424313	0.339454	0.441054	0.351364	0.642375	0.46922	0.355508	0.454242	0.192212
CerP(d15:1/16:0)		*												12.1339	11.6979	11.8829	11.5129	-0.436046	-0.370046	0.130709	0.286783	0.206442	0.618943	0.883695	0.542446	0.685201	0.208349
PE(P-16:0/20:4)		*												20.9461	20.5149	20.6006	20.4293	-0.431142	-0.171299	0.0747002	0.598129	0.151872	0.699688	1.12668	0.223205	0.818522	0.155096
OxPI 38:3+1O(1Cyc)		*												13.8798	13.4511	13.3082	13.594	-0.428738	0.285811	0.0626555	0.430053	0.14118	0.642375	1.20304	0.366478	0.850226	0.192212
LPG 18:0		*												13.9857	13.5582	13.3726	13.7438	-0.427502	0.371183	0.0709601	0.308285	0.14963	0.625411	1.14899	0.511048	0.824983	0.203835
delta-Undecalactone													*	13.8084	13.3813	13.4465	13.3161	-0.427099	-0.130447	0.0206603	0.561228	0.0741607	0.694565	1.68486	0.250861	1.12983	0.158287
PEtOH 38:5		*												17.0134	16.5864	16.3848	16.788	-0.426981	0.403202	0.0645563	0.189138	0.141944	0.546877	1.19006	0.72322	0.847883	0.262111
PMeOH 34:1		*												15.6389	15.221	15.2735	15.1686	-0.417887	-0.104941	0.217661	0.813577	0.274198	0.734044	0.66222	0.0896012	0.561936	0.134278
PE(P-20:0/20:4)		*												15.9392	15.5222	15.4705	15.5739	-0.416968	0.103471	0.199338	0.824894	0.26476	0.735608	0.70041	0.0836019	0.577147	0.133354
LPA 19:1		*												15.3392	14.9224	14.8124	15.0323	-0.416798	0.219842	0.142169	0.416097	0.213821	0.634534	0.847196	0.380806	0.66995	0.197545
PI 32:1		*												15.5776	15.1654	15.1771	15.1537	-0.412187	-0.023339	0.477144	0.97513	0.41363	0.759639	0.32135	0.0109374	0.383388	0.119393
CerP(d14:1/14:0)		*												12.3863	11.9763	11.8571	12.0955	-0.410012	0.238365	0.0449571	0.48637	0.114066	0.666131	1.3472	0.313033	0.942842	0.176441
PI 35:1		*												14.3213	13.9122	13.7235	14.1009	-0.409156	0.377436	0.171932	0.393963	0.241695	0.629851	0.764644	0.404545	0.616733	0.200762
PE 37:2		*												16.5274	16.1199	15.4007	16.8392	-0.407506	1.43855	0.461392	0.0482994	0.40618	0.392539	0.33593	1.31606	0.391281	0.406117
PE 41:5		*												15.883	15.4759	14.949	16.0028	-0.407058	1.05382	0.317948	0.0944606	0.338075	0.437024	0.497643	1.02475	0.470987	0.359495
PI 37:4		*												15.761	15.3541	15.4211	15.2871	-0.406929	-0.133989	0.300764	0.801222	0.329341	0.734044	0.521774	0.0962472	0.482354	0.134278
PA 18:1		*												14.5729	14.1693	14.1284	14.2101	-0.403636	0.0816667	0.0448259	0.810399	0.114066	0.734044	1.34847	0.0913011	0.942842	0.134278
PE 40:5e		*												16.0356	15.636	15.6246	15.6474	-0.399647	0.0227734	0.209396	0.963657	0.271043	0.757451	0.679032	0.0160777	0.566962	0.120645
3-oxo-cholest-4-en-26-oic acid		*												15.0423	14.6468	14.7125	14.581	-0.395564	-0.131478	0.0105843	0.572179	0.0471876	0.695034	1.97534	0.242468	1.32617	0.157994
9,10-Dihydroxy-12Z-octadecenoic acid					*									15.6928	15.2993	15.4074	15.1911	-0.393577	-0.216337	0.00298003	0.252394	0.022143	0.592586	2.52578	0.59792	1.65476	0.227249
LPG 18:2		*												15.2687	14.8765	14.9287	14.8243	-0.392222	-0.104315	0.116039	0.809591	0.193138	0.734044	0.935395	0.0917342	0.714132	0.134278
5-beta-Androstane-3-alpha,17-beta-diol		*												14.6136	14.2216	13.6363	14.8069	-0.391941	1.17058	0.0459462	9.77801e-05	0.114854	0.0165293	1.33775	4.00975	0.939855	1.78175
3-Oxo-1,8-octanedicarboxylic acid					*									14.0104	13.6208	13.7046	13.5371	-0.389555	-0.167482	0.000949372	0.271038	0.00911629	0.605837	3.02256	0.566969	2.04018	0.217644
CerP(d18:0/16:0)		*												14.7917	14.4044	14.3486	14.4601	-0.387289	0.11156	0.16931	0.777685	0.239628	0.733936	0.771319	0.109196	0.620462	0.134342
PMeOH 38:4		*												16.6041	16.2196	16.1714	16.2678	-0.384471	0.0964093	0.14073	0.777302	0.212682	0.733936	0.851613	0.10941	0.672269	0.134342
3,7-Dihydroxy-3',4'-dimethoxyflavone													*	13.0093	12.6282	12.5745	12.6818	-0.38116	0.107253	0.00562679	0.493324	0.0317128	0.667123	2.24974	0.306867	1.49877	0.175794
PS 38:6		*												13.525	13.1461	12.8273	13.4648	-0.37895	0.637488	0.0530773	0.0238208	0.125412	0.268454	1.27509	1.62304	0.90166	0.571131
LPA 22:5		*												17.3501	16.9712	16.8231	17.1193	-0.37892	0.296199	0.0472812	0.342738	0.117107	0.628867	1.32531	0.465038	0.931417	0.201442
1-Aminocyclohexanecarboxylic acid					*									13.5482	13.1708	13.0274	13.3142	-0.377443	0.286772	0.00597247	0.180332	0.0325754	0.537167	2.22385	0.743926	1.48711	0.269891
PE(P-16:0/18:1)		*												15.4791	15.1045	15.1511	15.0579	-0.374575	-0.0932142	0.0865102	0.765222	0.16769	0.728402	1.06293	0.116213	0.775494	0.137629
LPA 19:0		*												13.4299	13.056	12.9021	13.2099	-0.373895	0.307854	0.0138465	0.0584647	0.056263	0.413155	1.85866	1.23311	1.24978	0.383887
N-Stearoyltaurine													*	13.0652	12.6915	12.34	13.0431	-0.373627	0.703032	0.220588	0.0689172	0.275915	0.41907	0.656418	1.16167	0.559224	0.377713
PEtOH 34:1		*												15.2807	14.9082	14.7718	15.0446	-0.372559	0.2728	0.0343238	0.158463	0.0969387	0.523192	1.46441	0.800073	1.0135	0.281339
PE 40:6		*												19.8387	19.4662	19.4992	19.4332	-0.3725	-0.0659747	0.100174	0.839839	0.177122	0.736632	0.999247	0.0758041	0.751727	0.132749
LPA 20:0		*												13.9057	13.5342	13.6591	13.4093	-0.371474	-0.249755	0.0549994	0.32212	0.127615	0.628867	1.25964	0.491982	0.8941	0.201442
LPE 17:0		*												16.1979	15.8287	15.8765	15.7809	-0.369205	-0.0955743	0.0532465	0.726757	0.125412	0.722327	1.27371	0.138611	0.90166	0.141266
Liquiritigenin													*	11.7023	11.3343	11.2676	11.4009	-0.368011	0.13328	0.0191621	0.572797	0.0711677	0.695034	1.71756	0.241999	1.14772	0.157994
Cer-NS d18:1/16:0		*												13.4544	13.0909	13.2108	12.971	-0.363505	-0.239758	0.251165	0.50739	0.298603	0.667904	0.600041	0.294658	0.524905	0.175286
LPS 18:3		*												14.6134	14.2502	14.0835	14.4168	-0.363251	0.3333	0.219351	0.422548	0.274919	0.640053	0.658861	0.374124	0.560796	0.193784
PA 34:1		*												16.6616	16.3002	16.1975	16.4029	-0.361437	0.205372	0.0516468	0.448138	0.123399	0.648594	1.28696	0.348589	0.908687	0.188027
13-HOTrE			*											15.0285	14.6732	14.791	14.5554	-0.355278	-0.235614	0.0263897	0.280072	0.0827706	0.613278	1.57857	0.55273	1.08212	0.212343
LPS 22:6		*												12.3306	11.977	11.9431	12.0109	-0.35361	0.0678178	0.00535906	0.735307	0.0310418	0.723626	2.27091	0.133531	1.50805	0.140486
PC 38:7e		*												14.9381	14.5873	14.597	14.5776	-0.350748	-0.0194546	0.0925648	0.924136	0.170339	0.749622	1.03355	0.0342639	0.768686	0.125157
LPI 14:0		*												12.2416	11.8987	11.9298	11.8676	-0.342864	-0.0622239	0.032117	0.813935	0.0928059	0.734044	1.49327	0.0894104	1.03242	0.134278
Methionine							*							18.6728	18.3301	18.388	18.2722	-0.34276	-0.115782	0.00169563	0.37296	0.0141222	0.629851	2.77067	0.428338	1.8501	0.200762
16-Phenyl tetranor prostaglandin E1		*												12.1672	11.825	12.034	11.616	-0.342217	-0.418033	0.0974607	0.148056	0.173803	0.51243	1.01117	0.829575	0.759944	0.290366
PMeOH 32:1		*												14.6956	14.3542	14.3152	14.3932	-0.341427	0.0779121	0.0952407	0.745164	0.171807	0.724776	1.02118	0.127748	0.764959	0.139796
Jasmine lactone													*	13.8994	13.5581	13.4637	13.6526	-0.341261	0.188925	0.0194948	0.330395	0.0711677	0.628867	1.71008	0.480966	1.14772	0.201442
LPC P-18:0		*												17.7842	17.4456	17.4977	17.3934	-0.338617	-0.104268	0.0274164	0.611712	0.0851353	0.699688	1.56199	0.213453	1.06989	0.155096
Thiazolidine-4-carboxylic acid					*									17.6388	17.3046	17.4348	17.1745	-0.334178	-0.260326	0.00865095	0.106583	0.040664	0.454997	2.06294	0.972311	1.39079	0.341992
LPC 20:0		*												18.2906	17.9565	18.0099	17.9032	-0.334027	-0.106764	0.0517987	0.596468	0.123399	0.699688	1.28568	0.224413	0.908687	0.155096
PC 36:3		*												22.6766	22.3428	22.7055	21.9801	-0.333816	-0.725377	0.410278	0.128425	0.38107	0.488957	0.386921	0.89135	0.418996	0.310729
LPE 22:1		*												12.0607	11.7276	11.473	11.9823	-0.333075	0.509288	0.0644821	0.017479	0.141944	0.263817	1.19056	1.75748	0.847883	0.578697
PMeOH 36:5		*												14.2565	13.9275	13.8516	14.0033	-0.328981	0.151701	0.169138	0.578611	0.239628	0.696385	0.771758	0.237613	0.620462	0.157151
LPC 24:1		*												15.0705	14.7421	14.8832	14.6009	-0.328399	-0.282225	0.00950699	0.115129	0.0433129	0.463382	2.02196	0.938816	1.36338	0.334061
Prostaglandin E1 alcohol		*												11.8954	11.5673	11.6332	11.5014	-0.328099	-0.131789	0.0899173	0.649669	0.168866	0.699688	1.04616	0.187308	0.772459	0.155096
5(S)-HETE			*											13.0459	12.7228	12.8681	12.5776	-0.323034	-0.290455	0.0285936	0.230154	0.087485	0.56912	1.54373	0.637981	1.05807	0.244796
PG 36:3		*												15.0097	14.6868	14.5162	14.8573	-0.322946	0.341063	0.1644	0.285229	0.235889	0.618164	0.784098	0.544806	0.627292	0.208896
gamma-CEHC													*	14.7523	14.4304	14.1937	14.667	-0.321957	0.47334	0.112653	0.196872	0.189524	0.546877	0.948256	0.705817	0.722336	0.262111
FAHFA 28:0		*												14.1746	13.8553	13.62	14.0905	-0.319359	0.470474	0.209662	0.0876154	0.271043	0.427232	0.67848	1.05742	0.566962	0.369337
LPA 18:2		*												16.0797	15.7629	15.8501	15.6757	-0.316803	-0.174414	0.147777	0.602494	0.218402	0.699688	0.830393	0.220047	0.660742	0.155096
CerP(d15:0/18:1)		*												15.2577	14.9416	14.9138	14.9693	-0.316164	0.0554564	0.395932	0.905471	0.377866	0.745584	0.40238	0.0431254	0.422663	0.127503
Linoleic acid ethyl ester													*	14.2535	13.938	13.7852	14.0907	-0.315529	0.305484	0.0830931	0.150757	0.163606	0.51243	1.08044	0.821723	0.7862	0.290366
SM d36:3		*												20.7069	20.3927	20.5319	20.2535	-0.314232	-0.278478	0.230898	0.372066	0.283695	0.629851	0.63658	0.42938	0.547149	0.200762
10(S),17(S)-DiHDoHE			*											12.8172	12.503	12.8191	12.1869	-0.314184	-0.632247	0.182951	0.0456119	0.250418	0.385524	0.737665	1.34092	0.601335	0.413948
LPG 18:1		*												16.3022	15.9881	16.137	15.8391	-0.314097	-0.297947	0.27317	0.566184	0.311979	0.694565	0.563567	0.247042	0.505874	0.158287
PE 34:5e		*												12.5755	12.2618	12.1372	12.3864	-0.313662	0.249181	0.0409137	0.259284	0.110072	0.597151	1.38813	0.586224	0.958325	0.223916
Oleyloxyethylphosphorylcholine		*												13.149	12.8355	12.9871	12.6838	-0.31353	-0.303314	0.00288979	0.0504677	0.0217312	0.396243	2.53913	1.29699	1.66292	0.402039
LPA 18:0		*												20.8568	20.5445	20.4266	20.6625	-0.312234	0.235928	0.351723	0.562985	0.359691	0.694565	0.453799	0.249503	0.444071	0.158287
PE 36:4e		*												19.1261	18.8167	18.7247	18.9087	-0.309383	0.184042	0.214156	0.569541	0.27279	0.695034	0.66927	0.244475	0.564171	0.157994
10-Hydroxydecanoic acid			*											15.1372	14.8287	15.058	14.5993	-0.308536	-0.458657	0.389939	0.368619	0.374939	0.629851	0.409003	0.433423	0.42604	0.200762
PI 34:1		*												19.5711	19.263	18.9594	19.5665	-0.308109	0.607164	0.314305	0.186023	0.337172	0.546877	0.502648	0.730434	0.472148	0.262111
SM d34:2		*												22.7106	22.4031	22.7253	22.0808	-0.307582	-0.644518	0.106411	0.0242903	0.183762	0.26898	0.973015	1.61457	0.735744	0.570279
N-Formylmethionine							*							14.3163	14.0089	14.0429	13.9749	-0.307411	-0.0679621	0.00400931	0.661897	0.0268355	0.699688	2.39693	0.17921	1.57129	0.155096
LPI 20:1		*												12.3489	12.0435	11.9905	12.0964	-0.305474	0.105882	0.128009	0.685379	0.204001	0.707971	0.892761	0.164069	0.690368	0.149985
PA 24:6		*												14.7436	14.4388	14.3263	14.5513	-0.304757	0.224986	0.0973808	0.393471	0.173803	0.629851	1.01153	0.405087	0.759944	0.200762
PyroglutamylIsoleucine								*						12.2546	11.95	11.8062	12.0937	-0.304645	0.287426	0.263742	0.271859	0.307695	0.605837	0.578821	0.565656	0.51188	0.217644
LDL (mmol/l)	*													2.94167	2.638	2.60633	2.66967	-0.303667	0.0633333	0.0854375	0.816703	0.166126	0.734044	1.06835	0.0879357	0.779562	0.134278
LPS 18:2		*												13.7501	13.4466	13.4047	13.4884	-0.303533	0.083647	0.147838	0.7529	0.218402	0.724776	0.830213	0.123263	0.660742	0.139796
LPA 14:0		*												16.7538	16.4508	16.3269	16.5746	-0.30303	0.247676	0.311386	0.635871	0.336253	0.699688	0.506701	0.196631	0.473334	0.155096
9(S)-HpODE			*											13.9245	13.6222	13.7653	13.479	-0.302345	-0.286342	0.0838896	0.240658	0.164189	0.579519	1.07629	0.618599	0.784656	0.236932
LPS 18:5		*												13.3663	13.0652	12.8892	13.2411	-0.301097	0.351927	0.158204	0.338124	0.229106	0.628867	0.800782	0.470925	0.639964	0.201442
PA 32:1		*												13.6852	13.3843	13.1695	13.5991	-0.300885	0.429612	0.207269	0.196395	0.270081	0.546877	0.683465	0.70687	0.568506	0.262111
PI 32:0		*												14.3698	14.0725	13.2944	14.8507	-0.297248	1.55629	0.598128	0.0149932	0.458632	0.263817	0.223206	1.8241	0.338536	0.578697
LPA 18:3		*												16.1068	15.8096	15.6633	15.9558	-0.297218	0.292447	0.280324	0.459583	0.316564	0.652861	0.55234	0.337636	0.499538	0.185179
LPG 16:0		*												14.5592	14.2641	14.2936	14.2346	-0.295017	-0.0590243	0.259468	0.895306	0.304458	0.745584	0.585916	0.0480287	0.516473	0.127503
Hippurate													*	17.7852	17.4908	16.3706	18.6109	-0.294459	2.24035	0.482443	0.000818814	0.415869	0.0715136	0.316554	3.08681	0.381044	1.14561
PA 36:0		*												13.5701	13.2758	13.2462	13.3054	-0.29426	0.0592527	0.332727	0.874133	0.346124	0.736632	0.477912	0.0584225	0.460768	0.132749
Flavin adenine dinucleotide						*								12.2778	11.9845	12.0346	11.9344	-0.29329	-0.100179	0.386023	0.807966	0.373882	0.734044	0.413387	0.0926071	0.427266	0.134278
5-Androsten-3beta,17beta-diol		*												14.4526	14.1593	14.1618	14.1569	-0.293258	-0.00492151	0.229413	0.985384	0.282984	0.764105	0.639382	0.00639441	0.548237	0.116847
PE 42:5		*												14.925	14.632	14.1064	15.1576	-0.293009	1.05116	0.533965	0.0712859	0.436802	0.424316	0.272487	1.147	0.359715	0.37231
4-HDoHE		*												12.7902	12.4974	12.5145	12.4803	-0.292819	-0.0341476	0.0213264	0.861374	0.0747813	0.736632	1.67108	0.0648083	1.12621	0.132749
LPG 20:5		*												11.8312	11.5403	11.4641	11.6166	-0.290839	0.152553	0.0679275	0.562495	0.145972	0.694565	1.16795	0.249881	0.83573	0.158287
Glycan Man2a										*				15.1313	14.8422	14.8903	14.794	-0.289139	-0.0963605	0.0753101	0.67482	0.152615	0.703477	1.12315	0.170812	0.816403	0.15275
PE 38:5e		*												19.4918	19.2034	18.8567	19.5502	-0.288347	0.693447	0.282076	0.0378559	0.316564	0.351615	0.549634	1.42187	0.499538	0.453933
PS 40:6		*												16.9576	16.6699	16.7036	16.6362	-0.287667	-0.0674203	0.711319	0.940919	0.497173	0.754884	0.147936	0.0264477	0.303492	0.12212
LPA 20:1		*												19.1116	18.8279	18.8383	18.8175	-0.283654	-0.0208304	0.0739806	0.907596	0.150901	0.745584	1.13088	0.0421075	0.821309	0.127503
PE 38:3		*												19.4708	19.1891	19.0697	19.3085	-0.281704	0.2388	0.277025	0.457907	0.314531	0.652315	0.557481	0.339223	0.502337	0.185543
PE 37:5		*												17.5177	17.2361	16.6319	17.8402	-0.281678	1.20831	0.631872	0.0858442	0.473004	0.427232	0.199371	1.06629	0.325135	0.369337
Tryptophan							*							20.626	20.3445	20.4435	20.2455	-0.281542	-0.197955	0.00851119	0.187082	0.040664	0.546877	2.07001	0.727968	1.39079	0.262111
PG 34:2		*												15.0299	14.7502	14.6134	14.887	-0.279763	0.273571	0.211704	0.348138	0.272311	0.628867	0.674271	0.458249	0.564935	0.201442
PC 32:0		*												20.3897	20.1109	20.2608	19.961	-0.278785	-0.299845	0.401983	0.508892	0.379431	0.667904	0.395793	0.293375	0.420867	0.175286
LPC 19:1		*												18.162	17.884	17.9629	17.8051	-0.278022	-0.157833	0.0646288	0.502297	0.141944	0.667904	1.18957	0.29904	0.847883	0.175286
cerP(d15:0/18:1)									*					11.1314	10.8537	10.8238	10.8835	-0.277717	0.059781	0.117805	0.792049	0.195556	0.734044	0.928835	0.101248	0.708728	0.134278
PE 42:7		*												14.2555	13.9785	13.9849	13.9721	-0.277061	-0.0127735	0.497196	0.978887	0.421322	0.761162	0.303472	0.0092674	0.375385	0.118523
19,20-DiHDPA			*											12.8266	12.554	12.5943	12.5136	-0.272619	-0.0806979	0.209744	0.736723	0.271043	0.723626	0.67831	0.132696	0.566962	0.140486
SM 34:2		*												18.0287	17.7561	17.918	17.5943	-0.272592	-0.323726	0.394921	0.40222	0.377478	0.629851	0.403489	0.395537	0.423108	0.200762
LPC 18:2		*												23.3518	23.08	23.0257	23.1344	-0.271745	0.108744	0.0719102	0.620424	0.150605	0.699688	1.14321	0.207311	0.822161	0.155096
SM 28:1		*												13.5754	13.3049	13.2467	13.3632	-0.270496	0.116498	0.400439	0.800175	0.379268	0.734044	0.397464	0.0968151	0.421054	0.134278
LPC 22:1		*												14.9778	14.7074	14.7489	14.6658	-0.27044	-0.083118	0.0931889	0.668454	0.170339	0.700741	1.03064	0.174928	0.768686	0.154443
1-O-hexadecyl-2-C-methyl-3-phosphatidylcholine		*												15.4227	15.1527	15.113	15.1923	-0.270016	0.0792675	0.192662	0.711847	0.259656	0.716202	0.715203	0.147613	0.585601	0.144964
(Z)-9-Octadecenamide			*											18.4902	18.2212	18.3733	18.069	-0.269059	-0.304303	0.0926652	0.106586	0.170339	0.454997	1.03308	0.972301	0.768686	0.341992
15(R)-15-Methylprostaglandin F2alpha		*												17.1383	16.8704	16.9223	16.8186	-0.267875	-0.103756	0.0695474	0.627713	0.14866	0.699688	1.15772	0.202239	0.827807	0.155096
PC 40:6		*												19.1703	18.9024	19.0814	18.7235	-0.267849	-0.357843	0.497591	0.430917	0.421322	0.642375	0.303128	0.365606	0.375385	0.192212
PA 20:1		*												16.2732	16.0065	15.8375	16.1756	-0.266706	0.338041	0.354413	0.375145	0.359691	0.629851	0.450491	0.425801	0.444071	0.200762
PC(O-16:0/20:5)		*												21.7406	21.4739	21.7482	21.1997	-0.266657	-0.548497	0.306373	0.100385	0.332112	0.448229	0.513749	0.998329	0.478715	0.3485
Bicyclo-prostaglandin E2		*												13.823	13.5564	13.4392	13.6736	-0.266639	0.234485	0.0248615	0.169289	0.0812436	0.527948	1.60447	0.77137	1.09021	0.277409
10-HDoHE			*											13.538	13.2723	13.3737	13.1709	-0.26568	-0.202882	0.315478	0.402253	0.337172	0.629851	0.50103	0.3955	0.472148	0.200762
PA 33:2		*												13.5866	13.3216	13.3444	13.2987	-0.265006	-0.0456907	0.26744	0.865515	0.309552	0.736632	0.572774	0.0627255	0.509267	0.132749
PC 32:1		*												21.6293	21.3648	21.5083	21.2213	-0.26453	-0.287047	0.201386	0.192666	0.26476	0.546877	0.695972	0.715195	0.577147	0.262111
PA 38:4		*												17.0219	16.7574	16.817	16.6978	-0.264525	-0.119164	0.293986	0.728048	0.326126	0.722327	0.531674	0.13784	0.486614	0.141266
PE(P-18:0/20:4)		*												20.2105	19.9462	19.474	20.4184	-0.264312	0.944465	0.495311	0.0603824	0.420616	0.415129	0.305122	1.21909	0.376115	0.381817
20-ethyl Prostaglandin F2alpha		*												15.9382	15.674	15.6808	15.6671	-0.264185	-0.0136705	0.230869	0.96999	0.283695	0.757541	0.636634	0.0132327	0.547149	0.120594
PE 36:1		*												15.9513	15.6903	15.6815	15.699	-0.261056	0.017497	0.281353	0.954947	0.316564	0.754884	0.550749	0.0200208	0.499538	0.12212
SM 36:1		*												16.7236	16.4644	16.3965	16.5324	-0.259126	0.135831	0.483084	0.734844	0.415869	0.723626	0.315977	0.133805	0.381044	0.140486
PE(O-16:0/18:1)		*												19.1281	18.8721	19.0872	18.6571	-0.255975	-0.430107	0.246356	0.150919	0.29457	0.51243	0.608436	0.821255	0.530812	0.290366
Lithocholic acid		*												13.674	13.4181	13.6027	13.2334	-0.25586	-0.369296	0.14198	0.103993	0.213821	0.451802	0.847772	0.982995	0.66995	0.345052
FAHFA 20:0		*												15.1809	14.9251	14.826	15.0242	-0.255837	0.198197	0.025721	0.331863	0.0823282	0.628867	1.58971	0.479042	1.08445	0.201442
PE 36:7e		*												14.5654	14.3105	14.3254	14.2957	-0.254914	-0.0297167	0.208885	0.903055	0.271043	0.745584	0.680093	0.0442858	0.566962	0.127503
LPC 17:1		*												18.0513	17.7978	17.8733	17.7222	-0.253551	-0.151179	0.0931305	0.476661	0.170339	0.662644	1.03091	0.32179	0.768686	0.17872
PE 34:1		*												17.9264	17.6734	17.7714	17.5754	-0.252958	-0.19591	0.443746	0.645558	0.397371	0.699688	0.352866	0.190065	0.400804	0.155096
16,16-Dimethylprostaglandin A2		*												14.0928	13.841	13.813	13.869	-0.251846	0.0560087	0.3733	0.845078	0.370426	0.736632	0.427942	0.0731034	0.431298	0.132749
PA 18:0		*												16.4847	16.2332	16.2321	16.2342	-0.251505	0.00211828	0.231597	0.993446	0.283921	0.766862	0.635268	0.00285562	0.546803	0.115283
5(S)-HpETE			*											11.8939	11.6431	11.6958	11.5904	-0.250835	-0.10541	0.259504	0.69528	0.304458	0.708891	0.585856	0.15784	0.516473	0.149421
PI 38:5		*												16.7789	16.5287	16.48	16.5774	-0.250154	0.0974017	0.723831	0.910114	0.500316	0.745584	0.140363	0.0409042	0.300756	0.127503
7alpha-hydroxy-3-oxo-cholest-4-en-26-oic acid		*												17.3431	17.0938	17.239	16.9485	-0.249333	-0.290528	0.0735483	0.160869	0.150605	0.524757	1.13343	0.793527	0.822161	0.280042
Leu-Ile								*						14.859	14.6099	14.5705	14.6493	-0.24909	0.0788144	0.0337482	0.649851	0.0961184	0.699688	1.47175	0.187186	1.01719	0.155096
PA 38:3		*												15.96	15.7113	15.724	15.6986	-0.248725	-0.025351	0.485746	0.957392	0.415869	0.754884	0.313591	0.0189104	0.381044	0.12212
PA 36:4		*												18.2589	18.0105	17.6905	18.3305	-0.248407	0.639965	0.25553	0.0436452	0.302067	0.375591	0.592557	1.36006	0.519896	0.425285
Pro-Phe								*						15.439	15.192	14.9328	15.4512	-0.247028	0.518371	0.0839151	0.0174148	0.164189	0.263817	1.07616	1.75908	0.784656	0.578697
PA 21:0		*												11.7142	11.4676	11.3976	11.5375	-0.246643	0.139898	0.0387484	0.475413	0.106075	0.662034	1.41175	0.322929	0.974386	0.17912
LPI 17:0		*												12.4016	12.157	12.164	12.15	-0.244561	-0.0140803	0.135186	0.958309	0.208632	0.754884	0.869067	0.0184944	0.680619	0.12212
LPS 18:4		*												15.6499	15.4061	15.3434	15.4687	-0.243881	0.125264	0.272511	0.741845	0.311979	0.724776	0.564616	0.129687	0.505874	0.139796
PE 36:3e		*												17.8141	17.5759	17.5436	17.6083	-0.238159	0.0646552	0.578667	0.91381	0.452606	0.745584	0.237572	0.0391442	0.34428	0.127503
SM d35:1		*												14.7067	14.4689	14.5435	14.3943	-0.237799	-0.149149	0.412869	0.655643	0.381771	0.699688	0.384188	0.183333	0.418197	0.155096
9-cis-Retinal													*	14.8864	14.6494	14.9568	14.342	-0.237047	-0.614861	0.296759	0.0228854	0.326699	0.265063	0.527596	1.64044	0.485852	0.576651
PEtOH 35:2		*												14.054	13.8177	13.5179	14.1175	-0.236273	0.599524	0.236942	0.078329	0.286247	0.426657	0.625357	1.10608	0.543258	0.369921
LPA 18:1		*												18.0593	17.8259	17.6933	17.9585	-0.233417	0.265158	0.187394	0.297695	0.253168	0.625411	0.727244	0.526228	0.596591	0.203835
Sumaresinolic acid		*												18.8651	18.6323	18.6232	18.6414	-0.232774	0.0181712	0.297087	0.965241	0.326699	0.757451	0.527117	0.0153641	0.485852	0.120645
LPC 20:2		*												18.0215	17.7888	17.8399	17.7376	-0.232728	-0.102283	0.137403	0.585285	0.209337	0.698511	0.862004	0.232632	0.679153	0.155827
PA 37:3		*												14.9686	14.7365	14.6443	14.8288	-0.232076	0.184482	0.0804811	0.392022	0.159978	0.629851	1.09431	0.406689	0.795941	0.200762
SM d36:2		*												18.8559	18.6257	18.8775	18.374	-0.230186	-0.503511	0.345536	0.11765	0.355303	0.469063	0.461507	0.929408	0.449401	0.328769
LPC 20:1		*												18.3239	18.0946	18.1307	18.0585	-0.229318	-0.0722168	0.120717	0.714917	0.197899	0.717659	0.918232	0.145744	0.703557	0.144082
alpha-CMBHC													*	13.2164	12.9873	13.1053	12.8694	-0.229022	-0.235939	0.132846	0.233346	0.207194	0.57003	0.876652	0.632	0.683623	0.244102
PA 19:0		*												13.8236	13.5967	13.4005	13.7929	-0.226905	0.392378	0.44343	0.214639	0.397371	0.557839	0.353175	0.668292	0.400804	0.253491
LPS 16:0		*												15.6565	15.4298	15.3044	15.5552	-0.226695	0.25084	0.115233	0.238392	0.19231	0.577352	0.938422	0.622708	0.715999	0.238559
LPS 20:4		*												12.9088	12.6826	12.6975	12.6678	-0.226146	-0.0297024	0.178325	0.913772	0.246792	0.745584	0.748788	0.0391621	0.60767	0.127503
N-Acetyl-L-tyrosine							*							13.6753	13.4502	13.5288	13.3715	-0.225131	-0.157254	0.15121	0.419367	0.222591	0.636375	0.820421	0.377406	0.652492	0.196287
PC 36:1		*												14.0277	13.8028	13.6689	13.9367	-0.224931	0.267736	0.307019	0.339256	0.332112	0.628867	0.512834	0.469472	0.478715	0.201442
LPA 22:4		*												15.6646	15.44	15.4333	15.4467	-0.224561	0.0133283	0.382507	0.970646	0.372785	0.757541	0.417361	0.0129393	0.428541	0.120594
LPC 22:0		*												14.5216	14.299	14.4156	14.1824	-0.222603	-0.233215	0.111167	0.234135	0.188668	0.57031	0.954023	0.630534	0.724301	0.243889
PE 38:4e		*												17.8246	17.6048	17.3634	17.8462	-0.2198	0.48281	0.494626	0.168489	0.420606	0.527948	0.305723	0.773428	0.376124	0.277409
5-Hydroxyindole-3-acetic acid					*									13.6339	13.4164	13.3938	13.4391	-0.217499	0.0453175	0.0644395	0.841096	0.141944	0.736632	1.19085	0.0751546	0.847883	0.132749
LPI 22:5		*												14.5709	14.354	14.4568	14.2513	-0.216827	-0.205522	0.397303	0.633798	0.378271	0.699688	0.400879	0.198049	0.422197	0.155096
PA 36:1		*												14.9538	14.7372	14.737	14.7373	-0.216588	0.000266768	0.359488	0.999278	0.360735	0.768534	0.444316	0.000313462	0.442812	0.114337
PC 34:1		*												21.1724	20.9574	21.3409	20.5739	-0.214917	-0.767009	0.44024	0.0494476	0.397195	0.396243	0.356311	1.30586	0.400997	0.402039
Asp-Phe								*						14.3702	14.158	14.0608	14.2552	-0.212245	0.19442	0.335858	0.410731	0.34822	0.632565	0.473845	0.386443	0.458146	0.198895
Lauroyl L-carnitine				*										16.4973	16.286	16.1801	16.3919	-0.211305	0.211817	0.26016	0.333288	0.304655	0.628867	0.584759	0.47718	0.516191	0.201442
5-Hydroxy-L-tryptophan							*							15.3088	15.0978	15.0893	15.1063	-0.211	0.0170366	0.161559	0.928463	0.232568	0.75241	0.791669	0.0322353	0.63345	0.123545
11alpha-Hydroxytestosterone		*												11.8203	11.6096	11.6024	11.6168	-0.210742	0.0143807	0.193445	0.949605	0.259656	0.754884	0.713443	0.0224571	0.585601	0.12212
PE 35:2		*												17.5934	17.3837	17.3557	17.4117	-0.209695	0.0560635	0.325197	0.845464	0.342284	0.736632	0.487854	0.0729051	0.465614	0.132749
11beta-Hydroxyprogesterone		*												16.4313	16.2232	16.0123	16.4341	-0.208076	0.421891	0.478147	0.330564	0.413924	0.628867	0.320438	0.480745	0.383079	0.201442
SM 40:5		*												20.2898	20.0818	20.2845	19.879	-0.208044	-0.405427	0.522639	0.408539	0.430678	0.631278	0.281798	0.388766	0.365847	0.199779
Biliverdin													*	18.6403	18.4334	18.2705	18.5962	-0.206904	0.325726	0.268309	0.135087	0.309552	0.504395	0.571364	0.869386	0.509267	0.297229
PA 17:0		*												16.0335	15.8268	15.5723	16.0813	-0.206704	0.509032	0.743184	0.48697	0.50751	0.666131	0.128904	0.312498	0.294555	0.176441
PE 32:0		*												15.7665	15.5615	15.5879	15.535	-0.205021	-0.0528804	0.10614	0.745313	0.183762	0.724776	0.974119	0.127661	0.735744	0.139796
Glycocholic acid		*												16.1512	15.9473	15.9552	15.9394	-0.203883	-0.0158622	0.446072	0.967842	0.398312	0.757451	0.350595	0.0141957	0.399777	0.120645
PA 40:7		*												15.7315	15.5278	15.4705	15.5851	-0.203764	0.114641	0.383459	0.718757	0.372802	0.719803	0.416281	0.143418	0.428522	0.142786
PE(P-16:0/22:6)		*												15.5696	15.3664	15.8492	14.8836	-0.203183	-0.965584	0.613257	0.0685396	0.465387	0.41907	0.212357	1.16406	0.332186	0.377713
PS 36:4		*												15.3525	15.1495	15.0166	15.2824	-0.202987	0.265814	0.380812	0.356718	0.372482	0.629851	0.41929	0.447675	0.428895	0.200762
5-Methyl-5-phenylhydantoin													*	13.5877	13.3864	13.454	13.3189	-0.201284	-0.135078	0.0947429	0.482453	0.171405	0.666131	1.02345	0.316545	0.765978	0.176441
Indole-3-acetic acid												*		15.0645	14.8661	15.0531	14.679	-0.19847	-0.374069	0.243573	0.168247	0.291801	0.527948	0.613371	0.774053	0.534914	0.277409
PI 30:0		*												14.0367	13.8386	13.7806	13.8965	-0.1981	0.115954	0.476444	0.763933	0.41363	0.728402	0.321989	0.116945	0.383388	0.137629
PE-NMe(18:1/18:1)		*												16.0226	15.8256	15.7424	15.9089	-0.19699	0.166437	0.272964	0.458426	0.311979	0.652315	0.563895	0.33873	0.505874	0.185543
Tyr-Ser-Lys								*						17.4844	17.288	17.4668	17.1091	-0.196482	-0.357734	0.0906879	0.0822406	0.169338	0.426657	1.04245	1.08491	0.771246	0.369921
PC 42:10		*												13.459	13.2639	13.3259	13.2018	-0.195164	-0.124146	0.297305	0.576461	0.326699	0.696385	0.526798	0.23923	0.485852	0.157151
4-Ethylbenzoic acid					*									11.949	11.754	11.6023	11.9056	-0.195084	0.303313	0.51315	0.35621	0.428191	0.629851	0.289756	0.448294	0.368363	0.200762
Nepsilon-Acetyl-L-lysine							*							15.6746	15.4803	15.8079	15.1527	-0.19429	-0.655158	0.261891	0.0219438	0.306108	0.265063	0.581879	1.65869	0.514126	0.576651
PE 34:2e		*												17.6738	17.4807	17.3917	17.5697	-0.193096	0.178026	0.575667	0.674453	0.451391	0.703477	0.239829	0.171048	0.345447	0.15275
Octadecanedioic acid			*											15.4213	15.2332	15.1425	15.324	-0.188023	0.181541	0.575242	0.642005	0.451391	0.699688	0.240149	0.192462	0.345447	0.155096
D-erythro-Sphinganine-1-phosphate		*												15.9896	15.8021	15.9238	15.6804	-0.187521	-0.24348	0.12755	0.146386	0.204001	0.51243	0.894319	0.834501	0.690368	0.290366
PA 38:7		*												13.9237	13.74	13.7886	13.6914	-0.183674	-0.0972229	0.13751	0.593813	0.209337	0.699688	0.861664	0.22635	0.679153	0.155096
Glu-Gln								*						12.6659	12.4822	12.6326	12.3318	-0.183624	-0.300786	0.201138	0.203586	0.26476	0.552387	0.696506	0.691251	0.577147	0.257756
SM d32:1		*												20.7053	20.5248	21.0949	19.9546	-0.180599	-1.14034	0.631089	0.022307	0.473004	0.265063	0.199909	1.65156	0.325135	0.576651
PE 38:4		*												18.2733	18.0959	18.1453	18.0465	-0.177391	-0.0987672	0.381339	0.684177	0.372482	0.707817	0.418688	0.164831	0.428895	0.150079
PC(P-16:0/4:0)		*												14.3356	14.162	14.1336	14.1904	-0.173585	0.056782	0.405551	0.810431	0.379431	0.734044	0.391954	0.0912838	0.420867	0.134278
PE 34:0		*												17.0013	16.8291	16.8885	16.7696	-0.172235	-0.118968	0.441979	0.668076	0.397371	0.700741	0.354598	0.175174	0.400804	0.154443
PS 40:7		*												10.6403	10.469	10.6071	10.331	-0.171227	-0.276189	0.374744	0.18049	0.370681	0.537167	0.426266	0.743547	0.431	0.269891
9-Deoxy-9-methylene Prostaglandin E2		*												14.4527	14.2824	14.4031	14.1616	-0.17035	-0.241513	0.130079	0.123168	0.206066	0.479746	0.885793	0.909503	0.685994	0.318988
SM 38:4		*												14.6126	14.4423	14.5977	14.2869	-0.17032	-0.310855	0.558118	0.394067	0.444897	0.629851	0.253274	0.40443	0.351741	0.200762
N,N-Dimethyldodecylamine N-oxide													*	12.5148	12.3458	12.3906	12.301	-0.168951	-0.0896199	0.250244	0.658497	0.298077	0.699688	0.601636	0.181446	0.525672	0.155096
Indole-3-carboxaldehyde													*	13.1357	12.9678	12.8126	13.1229	-0.167965	0.310255	0.475777	0.30182	0.41363	0.625411	0.322596	0.520252	0.383388	0.203835
2,6-Di-tert-butyl-4-methoxyphenol													*	12.6531	12.4859	12.4714	12.5003	-0.167193	0.0289153	0.158757	0.859985	0.229374	0.736632	0.799266	0.065509	0.639455	0.132749
Cholesterol 3-sulfate		*												19.2469	19.0798	18.6193	19.5403	-0.167132	0.921052	0.739517	0.0793997	0.506877	0.426657	0.131052	1.10018	0.295097	0.369921
CerP(d16:0/2:0)		*												13.8802	13.7135	13.7397	13.6873	-0.166661	-0.0523974	0.462932	0.865923	0.406389	0.736632	0.334483	0.0625209	0.391058	0.132749
5-HETrE			*											13.4544	13.2885	13.3828	13.1943	-0.165865	-0.188489	0.507135	0.644385	0.425447	0.699688	0.294876	0.190854	0.371154	0.155096
Lysine							*							17.5602	17.3945	17.4446	17.3444	-0.165763	-0.100148	0.0215074	0.111308	0.0749944	0.461145	1.66741	0.953473	1.12497	0.336162
LPC 17:0		*												19.7166	19.5511	19.6176	19.4845	-0.165512	-0.133134	0.266483	0.504948	0.309552	0.667904	0.57433	0.296753	0.509267	0.175286
LPI 20:5		*												12.3195	12.1548	12.0013	12.3084	-0.164642	0.307177	0.521921	0.392475	0.430678	0.629851	0.282395	0.406188	0.365847	0.200762
N-Tetracosenoyl-4-sphingenyl-1-O-phosphorylcholine		*												19.5514	19.3876	19.5121	19.263	-0.163846	-0.249091	0.345382	0.208478	0.355303	0.552387	0.461701	0.68094	0.449401	0.257756
PC 38:5		*												21.9177	21.755	21.8703	21.6396	-0.162716	-0.230718	0.212677	0.0934042	0.272311	0.437024	0.67228	1.02963	0.564935	0.359495
4-Methylcinnamic acid					*									13.8514	13.6894	13.6561	13.7227	-0.162014	0.066622	0.134635	0.669047	0.208632	0.700741	0.870843	0.174543	0.680619	0.154443
SM 35:2		*												12.2847	12.1228	12.5726	11.6729	-0.161947	-0.89973	0.56773	0.0400901	0.448635	0.362597	0.245858	1.39696	0.348107	0.440576
LPC 26:1		*												15.7455	15.5846	15.5645	15.6048	-0.160861	0.040315	0.292236	0.853738	0.325137	0.736632	0.534266	0.0686754	0.487934	0.132749
PA 35:2		*												13.8821	13.7233	13.6771	13.7695	-0.158825	0.0923477	0.590448	0.795374	0.456671	0.734044	0.228818	0.0994286	0.340397	0.134278
2,6-Dihydroxyacetophenone													*	11.3189	11.1604	11.0925	11.2283	-0.158521	0.135772	0.328533	0.413114	0.344575	0.632565	0.483421	0.38393	0.462716	0.198895
Tropic acid					*									17.3469	17.1888	17.1926	17.185	-0.158131	-0.00756318	0.0118239	0.916689	0.0519715	0.747166	1.92724	0.0377782	1.28423	0.126583
LPA 17:1		*												15.6444	15.4869	15.3993	15.5744	-0.157492	0.175103	0.605881	0.607892	0.461741	0.699688	0.217613	0.216174	0.335602	0.155096
LPC 22:6		*												19.5521	19.3948	19.3392	19.4503	-0.157336	0.111157	0.3717	0.670954	0.370016	0.701869	0.429807	0.173307	0.43178	0.153744
PC 36:6		*												20.8659	20.7086	20.7419	20.6754	-0.157223	-0.0664453	0.30304	0.625129	0.330673	0.699688	0.5185	0.20403	0.480601	0.155096
PE 34:3e		*												17.7272	17.573	17.1018	18.0442	-0.154224	0.942376	0.741444	0.0853881	0.506877	0.427232	0.129921	1.0686	0.295097	0.369337
15(S)-HETE			*											13.1766	13.0246	13.0388	13.0105	-0.151965	-0.0283099	0.294789	0.838968	0.326232	0.736632	0.530489	0.0762546	0.486473	0.132749
SM 34:1		*												18.3763	18.2247	18.4917	17.9576	-0.151579	-0.534088	0.574192	0.0736853	0.451391	0.426591	0.240943	1.13262	0.345447	0.369988
PEtOH 37:6		*												16.9717	16.8215	16.7654	16.8776	-0.150208	0.112251	0.306774	0.6108	0.332112	0.699688	0.513182	0.214101	0.478715	0.155096
9(10)-EpOME			*											18.7492	18.5997	18.7177	18.4818	-0.14952	-0.235932	0.387083	0.384609	0.373996	0.629851	0.412196	0.41498	0.427134	0.200762
PS 38:4		*												17.5567	17.4076	17.1369	17.6783	-0.149145	0.541411	0.657599	0.351692	0.48087	0.629851	0.182039	0.453838	0.317972	0.200762
LPC 24:0		*												16.072	15.9257	15.9777	15.8736	-0.14632	-0.104189	0.437307	0.662039	0.396822	0.699688	0.359214	0.179116	0.401404	0.155096
PC 40:4		*												13.4709	13.3248	13.384	13.2656	-0.14607	-0.118331	0.5994	0.764039	0.459044	0.728402	0.222283	0.116885	0.338146	0.137629
9S,15S-Dihydroxy-11-oxothromboxa-5Z,13E,17Z-trienoic acid			*											8.69757	8.55158	8.5664	8.53676	-0.145988	-0.0296455	0.155108	0.818564	0.226197	0.734474	0.809365	0.0869471	0.645514	0.134024
5-hydroxy-1H-Indole-3-acetic acid					*									14.2473	14.103	14.1928	14.0132	-0.144303	-0.17957	0.166131	0.313956	0.236771	0.625411	0.77955	0.503131	0.625671	0.203835
N-Acetyl-L-glutamic acid							*							16.1665	16.0236	16.0913	15.956	-0.1429	-0.135319	0.323246	0.472112	0.341805	0.661325	0.490467	0.325955	0.466221	0.179585
Palmitoylcarnitine				*										18.267	18.1244	18.2511	17.9977	-0.142543	-0.253397	0.548909	0.486215	0.440368	0.666131	0.2605	0.313172	0.356184	0.176441
PC 20:2		*												11.8753	11.733	11.5773	11.8887	-0.142335	0.311452	0.327509	0.0514443	0.344137	0.396577	0.484777	1.28866	0.463269	0.401673
LPE 12:0		*												11.5044	11.3622	11.2944	11.43	-0.142175	0.135558	0.353334	0.50795	0.359691	0.667904	0.451814	0.294179	0.444071	0.175286
PG 34:1		*												16.6978	16.5568	16.4584	16.6551	-0.141038	0.196692	0.565918	0.615128	0.448252	0.699688	0.247246	0.211035	0.348478	0.155096
LPG 16:1		*												13.0258	12.8849	13.0107	12.7592	-0.140858	-0.251485	0.402007	0.340196	0.379431	0.628867	0.395766	0.46827	0.420867	0.201442
PE(18:0/9-HODE)		*												14.2403	14.1001	14.077	14.1232	-0.140206	0.0462782	0.331261	0.798271	0.345175	0.734044	0.479829	0.0978496	0.461961	0.134278
Methyl 3-acetoxy-16-hydroxy-4,4,8,12,16-pentamethyl-15,17,19-trioxoandrost-11-ene-14-carboxylate		*												20.8529	20.7143	20.7372	20.6914	-0.138591	-0.0457918	0.153201	0.733762	0.22457	0.723626	0.814739	0.134445	0.648647	0.140486
14,15-DHET			*											13.1775	13.0408	13.134	12.9476	-0.136731	-0.186341	0.3774	0.284876	0.371571	0.618164	0.423198	0.545345	0.429958	0.208896
14,15-EET			*											14.6661	14.5297	14.4838	14.5756	-0.136378	0.0917762	0.427709	0.621357	0.392009	0.699688	0.368852	0.206659	0.406704	0.155096
3',4'-Dihydroxyflavone													*	11.6496	11.5144	11.563	11.4658	-0.135197	-0.0972006	0.428556	0.65288	0.392209	0.699688	0.367992	0.185166	0.406482	0.155096
PC 26:0		*												11.0134	10.8784	10.6756	11.0811	-0.135075	0.405487	0.612332	0.266146	0.465387	0.603069	0.213013	0.57488	0.332186	0.219633
PS 36:3		*												11.8032	11.6695	11.4968	11.8421	-0.133701	0.345348	0.505592	0.124903	0.424723	0.482063	0.2962	0.903426	0.371894	0.316896
Chalcone													*	15.96	15.8263	15.7417	15.9109	-0.13362	0.169204	0.0154076	0.0481086	0.0604828	0.392539	1.81227	1.31778	1.21837	0.406117
Hexosyl LPE 18:2		*												12.7777	12.6446	12.5809	12.7082	-0.133103	0.127295	0.573569	0.708698	0.451391	0.713959	0.241414	0.149539	0.345447	0.146326
PE 30:0		*												14.4829	14.3499	14.3117	14.3881	-0.133019	0.0763147	0.485954	0.77349	0.415869	0.73342	0.313405	0.111545	0.381044	0.134647
Isodityrosine							*							12.349	12.2171	12.1238	12.3104	-0.131944	0.186559	0.525372	0.521595	0.431468	0.671363	0.279533	0.282667	0.365052	0.173042
14-HDoME			*											14.513	14.3826	14.4924	14.2727	-0.130386	-0.219706	0.662983	0.504908	0.481925	0.667904	0.178497	0.296788	0.317021	0.175286
N-Docosanoyl-4-sphingenyl-1-O-phosphorylcholine		*												20.8531	20.7231	20.7878	20.6584	-0.130025	-0.129371	0.341161	0.458324	0.351964	0.652315	0.467041	0.338828	0.453502	0.185543
9S-Hydroxy-10E,12Z,15Z-octadecatrienoic acid			*											13.8061	13.677	13.7231	13.6309	-0.129083	-0.0921671	0.521429	0.663775	0.430678	0.700055	0.282805	0.177979	0.365847	0.154868
Bimatoprost isopropyl ester													*	12.9719	12.8432	12.8928	12.7936	-0.128669	-0.0991485	0.267306	0.49409	0.309552	0.667123	0.572992	0.306194	0.509267	0.175794
LPS 22:4		*												12.896	12.7674	12.5773	12.9575	-0.128573	0.380248	0.730882	0.415254	0.503026	0.634534	0.136153	0.381687	0.29841	0.197545
PA 28:0		*												12.342	12.2154	12.0878	12.343	-0.126643	0.25522	0.649265	0.45635	0.477928	0.652315	0.187578	0.340702	0.320638	0.185543
1,2-Dioctanoyl-sn-glycerol													*	14.6626	14.5364	14.5738	14.499	-0.126225	-0.0747601	0.279798	0.655388	0.316564	0.699688	0.553156	0.183501	0.499538	0.155096
PE(P-16:0/18:3)		*												14.2461	14.12	14.0309	14.209	-0.126112	0.178145	0.644528	0.541417	0.476644	0.685469	0.190758	0.266468	0.321806	0.164012
SM 35:1		*												14.7952	14.6694	14.7494	14.5894	-0.125803	-0.159964	0.58634	0.585706	0.455753	0.698511	0.23185	0.232321	0.341271	0.155827
PC 34:2e		*												15.0347	14.909	14.5784	15.2396	-0.12573	0.661203	0.653438	0.0883246	0.479822	0.427232	0.184795	1.05392	0.318919	0.369337
PMeOH 38:5		*												14.6312	14.5058	14.3629	14.6487	-0.125373	0.28574	0.61412	0.314833	0.465387	0.625411	0.211747	0.501919	0.332186	0.203835
PC 34:3		*												22.2031	22.0787	22.0736	22.0838	-0.12443	0.0102782	0.404435	0.955876	0.379431	0.754884	0.393151	0.0195984	0.420867	0.12212
PC 38:5e		*												13.7846	13.6621	13.54	13.7843	-0.122459	0.244323	0.611622	0.391851	0.465387	0.629851	0.213517	0.406879	0.332186	0.200762
Phe-Phe								*						14.2651	14.1434	14.0294	14.2574	-0.121719	0.228009	0.520546	0.216359	0.430678	0.557839	0.283541	0.664824	0.365847	0.253491
PE 36:2e		*												17.4211	17.2998	17.058	17.5416	-0.121296	0.483587	0.677915	0.172465	0.486769	0.529783	0.168825	0.763298	0.312677	0.275902
PA 32:0		*												14.3254	14.2041	14.1116	14.2967	-0.121214	0.185033	0.458289	0.344296	0.404018	0.628867	0.338861	0.463068	0.393599	0.201442
LPC 18:0		*												22.6543	22.5331	22.7305	22.3357	-0.121174	-0.39485	0.648274	0.222678	0.477928	0.562593	0.188242	0.652322	0.320638	0.249806
Epitestosterone		*												12.4786	12.3577	12.1342	12.5812	-0.120846	0.447013	0.562267	0.0670118	0.446494	0.41907	0.250057	1.17385	0.350185	0.377713
15-OxoEDE			*											15.1716	15.0512	15.0747	15.0277	-0.120416	-0.0469566	0.216608	0.693142	0.274198	0.707971	0.664326	0.159178	0.561936	0.149985
PEtOH 33:2		*												16.575	16.456	16.1719	16.7401	-0.118967	0.568142	0.600456	0.104463	0.459289	0.451802	0.221519	0.981039	0.337914	0.345052
PE 20:0		*												12.1976	12.0789	11.9314	12.2264	-0.118745	0.294968	0.42532	0.0593157	0.390393	0.414342	0.371284	1.22683	0.408498	0.382641
1-Methyladenosine						*								16.1542	16.0359	16.0036	16.0682	-0.118306	0.0645882	0.179126	0.580954	0.246947	0.696563	0.746842	0.235858	0.607396	0.15704
3-(1-Pyrazolyl)-alanine							*							13.9594	13.8412	14.0529	13.6294	-0.118276	-0.423533	0.749803	0.347152	0.509799	0.628867	0.125053	0.45948	0.292601	0.201442
8(9)-EET			*											14.7084	14.5913	14.6577	14.5249	-0.117141	-0.132756	0.354368	0.436988	0.359691	0.642375	0.450545	0.359531	0.444071	0.192212
Glycan Man1										*				13.4535	13.3364	13.3767	13.2961	-0.117106	-0.0805925	0.406204	0.65254	0.379431	0.699688	0.391255	0.185393	0.420867	0.155096
1,2,3,4-Tetrahydro-1-naphthylamine													*	14.0863	13.9692	13.7873	14.1511	-0.117069	0.363844	0.390777	0.0383939	0.374939	0.352735	0.408071	1.41574	0.42604	0.452551
Glutamic acid							*							13.6533	13.5369	13.4076	13.6661	-0.116456	0.258505	0.145115	0.0474524	0.216686	0.392539	0.838287	1.32374	0.664169	0.406117
11-Deoxy-11-methylene-15-ketoprostaglandin D2		*												14.6044	14.4887	14.5087	14.4687	-0.115655	-0.040022	0.468653	0.829887	0.409683	0.736632	0.329148	0.0809808	0.387552	0.132749
PE 40:6e		*												17.667	17.552	17.2347	17.8693	-0.114997	0.634628	0.543712	0.00630619	0.43902	0.213063	0.264631	2.20023	0.357516	0.671492
PE 40:5		*												18.5681	18.4536	18.5028	18.4043	-0.114512	-0.098464	0.588689	0.704053	0.456441	0.712732	0.230114	0.152394	0.340615	0.147074
POPC		*												24.1934	24.0793	24.2028	23.9557	-0.114195	-0.247154	0.67715	0.441949	0.486769	0.642375	0.169315	0.354628	0.312677	0.192212
PC 38:4		*												20.0707	19.9576	20.019	19.8962	-0.113113	-0.122748	0.474318	0.481567	0.413477	0.666131	0.32393	0.317343	0.383548	0.176441
N-(Dodecanoyl)-sphing-4-enine		*												12.8026	12.6895	12.5966	12.7825	-0.113087	0.185968	0.487063	0.442022	0.415869	0.642375	0.312415	0.354556	0.381044	0.192212
D-erythro-Sphinganine		*												16.8218	16.7091	16.8228	16.5953	-0.112787	-0.22751	0.447707	0.375725	0.398329	0.629851	0.349007	0.42513	0.399758	0.200762
1,3-dimethyl-uric acid											*			10.0929	9.98148	9.98116	9.98181	-0.111378	0.000653505	0.200378	0.995608	0.26476	0.767807	0.698149	0.00191156	0.577147	0.114748
Ile-Trp								*						12.7879	12.6767	12.5905	12.7628	-0.111286	0.172216	0.429797	0.300279	0.392303	0.625411	0.366737	0.522475	0.406378	0.203835
PI 36:5		*												8.04674	7.93564	7.93105	7.94023	-0.1111	0.00918296	0.128337	0.913865	0.204001	0.745584	0.891648	0.0391178	0.690368	0.127503
3-Hydroxymyristic acid			*											12.7866	12.676	12.7111	12.6409	-0.110629	-0.0702507	0.714388	0.862632	0.49876	0.736632	0.146066	0.0641743	0.302108	0.132749
D-Glucosaminic acid		*												10.9	10.7912	10.6468	10.9355	-0.108808	0.288773	0.335307	0.0750499	0.34822	0.426591	0.474557	1.12465	0.458146	0.369988
SM d33:1		*												19.3363	19.2275	19.7878	18.6672	-0.108758	-1.12068	0.717224	0.0063123	0.499065	0.213063	0.144345	2.19981	0.301843	0.671492
Vanillic acid					*									12.9589	12.8503	12.8474	12.8533	-0.108612	0.00586479	0.0899881	0.954429	0.168866	0.754884	1.04582	0.0202564	0.772459	0.12212
Acetyl-DL-carnitine				*										19.9641	19.8565	19.9534	19.7596	-0.107584	-0.193773	0.237562	0.124497	0.286247	0.482063	0.624223	0.904842	0.543258	0.316896
5beta-Dihydrocortisone		*												15.3664	15.2593	15.159	15.3596	-0.107168	0.200607	0.582101	0.485753	0.453272	0.666131	0.235002	0.313585	0.343641	0.176441
Tyr-Gly								*						14.074	13.9683	14.0574	13.8791	-0.105711	-0.178298	0.356049	0.297983	0.360735	0.625411	0.448491	0.525809	0.442812	0.203835
trans-Cinnamic acid					*									17.2916	17.1868	17.1699	17.2037	-0.104777	0.0338347	0.120907	0.656684	0.197899	0.699688	0.91755	0.182644	0.703557	0.155096
Trehalose									*					10.9505	10.8461	10.8437	10.8485	-0.104369	0.00488106	0.548481	0.982757	0.440368	0.763469	0.260838	0.00755388	0.356184	0.117209
omega-3 Arachidonic acid			*											17.2132	17.1089	17.2961	16.9217	-0.104226	-0.374397	0.552503	0.143421	0.441548	0.51243	0.257665	0.843386	0.355022	0.290366
PE(P-20:0/18:2)		*												15.4922	15.3885	15.1589	15.6181	-0.103781	0.459193	0.745029	0.143692	0.508214	0.51243	0.127827	0.842567	0.293953	0.290366
6-Aminocaproic acid							*							15.5392	15.4367	15.4218	15.4516	-0.102538	0.02981	0.0246963	0.712619	0.0812436	0.716202	1.60737	0.147143	1.09021	0.144964
PI 36:1		*												10.9321	10.8313	10.859	10.8037	-0.100826	-0.0553013	0.390155	0.707864	0.374939	0.713959	0.408763	0.15005	0.42604	0.146326
PA 38:2		*												14.733	14.6354	14.4341	14.8366	-0.0975994	0.402507	0.644459	0.0782159	0.476644	0.426657	0.190805	1.10671	0.321806	0.369921
D-erythro-Sphingosine-1-phosphate		*												18.9461	18.849	18.9112	18.7868	-0.0970819	-0.124483	0.406691	0.492658	0.379431	0.667123	0.390736	0.307454	0.420867	0.175794
PE 39:6		*												15.6462	15.5491	15.3801	15.7182	-0.0970216	0.33814	0.670233	0.355356	0.485303	0.629851	0.173774	0.449337	0.313987	0.200762
13S-Hydroxy-9Z,11E,15Z-octadecatrienoic acid			*											13.6191	13.5224	13.8554	13.1895	-0.096644	-0.665924	0.721672	0.0561246	0.499377	0.408949	0.14166	1.25085	0.301572	0.388331
LPG 20:2		*												12.3516	12.2552	12.1646	12.3457	-0.0963863	0.181107	0.537428	0.411174	0.437912	0.632565	0.269679	0.385975	0.358613	0.198895
Anacardic Acid					*									11.582	11.4865	11.3699	11.603	-0.0955691	0.23312	0.388405	0.167745	0.374693	0.527948	0.410715	0.775351	0.426325	0.277409
LPS 20:3		*												11.685	11.5895	11.6621	11.517	-0.0954362	-0.145105	0.430766	0.406602	0.392303	0.630599	0.365759	0.39083	0.406378	0.200247
PS 36:2		*												15.9114	15.8161	15.7239	15.9083	-0.0952579	0.184323	0.510352	0.388476	0.426998	0.629851	0.29213	0.410636	0.369574	0.200762
delta-CEHC													*	13.7631	13.6696	13.5203	13.8189	-0.0935357	0.298547	0.376636	0.0403253	0.371571	0.362597	0.424078	1.39442	0.429958	0.440576
PMeOH 32:2		*												12.6284	12.5353	12.3769	12.6937	-0.0930937	0.316858	0.518914	0.0654336	0.430678	0.41735	0.284904	1.1842	0.365847	0.3795
LPI 16:1		*												14.4594	14.3664	14.4648	14.2681	-0.0929382	-0.196709	0.747442	0.651633	0.509258	0.699688	0.126422	0.185997	0.293062	0.155096
2-Methylglutaric acid			*											19.8341	19.7412	20.212	19.2703	-0.092906	-0.941675	0.799104	0.0617637	0.522817	0.415375	0.0973968	1.20927	0.28165	0.38156
5-Ketogluconic acid					*									12.253	12.1606	12.186	12.1352	-0.0923765	-0.0507774	0.212907	0.662247	0.272311	0.699688	0.67181	0.17898	0.564935	0.155096
HexCer-NDS d14:0/20:1		*												15.2577	15.1669	14.8112	15.5226	-0.0907765	0.711449	0.766094	0.058657	0.514294	0.413155	0.115718	1.23168	0.288789	0.383887
Chrysoeriol													*	11.2023	11.112	11.155	11.0691	-0.0902794	-0.0859199	0.619407	0.704348	0.467483	0.712732	0.208024	0.152213	0.330235	0.147074
LPC 18:1		*												21.1222	21.0322	21.0466	21.0178	-0.0900559	-0.0287338	0.200923	0.750568	0.26476	0.724776	0.696971	0.12461	0.577147	0.139796
Methyl hexadecanoate													*	16.5526	16.4628	16.534	16.3915	-0.0898957	-0.142426	0.656894	0.595134	0.48087	0.699688	0.182505	0.225385	0.317972	0.155096
Cer-NS d18:1/18:0		*												10.5573	10.4677	10.3688	10.5665	-0.0896614	0.19774	0.594752	0.257671	0.458296	0.595625	0.225664	0.588934	0.338854	0.225027
PC 36:4		*												20.1237	20.0343	19.9679	20.1007	-0.0893371	0.132825	0.544448	0.502488	0.439047	0.667904	0.264043	0.298874	0.357489	0.175286
HDL (mmol/l)	*													1.32267	1.23433	1.24667	1.222	-0.0883333	-0.0246667	0.205169	0.759313	0.268466	0.726011	0.687888	0.119579	0.571111	0.139057
15(R)-15-Methylprostaglandin F2alpha methyl ester		*												7.9091	7.82267	7.81855	7.8268	-0.0864244	0.00824933	0.10298	0.873301	0.180551	0.736632	0.987246	0.0588362	0.743401	0.132749
PC 30:1		*												18.9904	18.9042	19.1368	18.6716	-0.0861384	-0.465161	0.721541	0.109304	0.499377	0.45736	0.141739	0.961365	0.301572	0.339742
10-Hydroxydecanoate			*											14.077	13.991	13.913	14.0689	-0.0860314	0.155902	0.352144	0.363282	0.359691	0.629851	0.453279	0.439756	0.444071	0.200762
N-acetyl-Methionine							*							12.3272	12.2412	12.1203	12.362	-0.0859946	0.241725	0.454532	0.0171271	0.401839	0.263817	0.342435	1.76632	0.395948	0.578697
PA 42:10		*												14.9349	14.8496	14.5737	15.1255	-0.0852596	0.55175	0.752143	0.0741184	0.51015	0.426591	0.123699	1.13007	0.292302	0.369988
LPS 12:0		*												14.9322	14.8476	15.0133	14.682	-0.0845986	-0.331251	0.798048	0.375225	0.522674	0.629851	0.0979711	0.425708	0.281769	0.200762
13(S)-HODE methyl ester			*											16.7429	16.6606	16.7577	16.5634	-0.0823301	-0.194331	0.690712	0.503427	0.489902	0.667904	0.160703	0.298063	0.309891	0.175286
Aspartic acid							*							14.9773	14.8965	14.9156	14.8774	-0.0808317	-0.0382004	0.155008	0.628634	0.226197	0.699688	0.809646	0.201602	0.645514	0.155096
Hypoxanthine											*			15.5013	15.4221	15.4013	15.4428	-0.0791891	0.0415216	0.632786	0.844121	0.473004	0.736632	0.198743	0.0735952	0.325135	0.132749
Leu-Pro								*						14.673	14.594	14.4831	14.705	-0.0789409	0.221889	0.39759	0.0825651	0.378271	0.426657	0.400564	1.0832	0.422197	0.369921
LPS 18:0		*												13.9636	13.8851	13.8877	13.8825	-0.0784462	-0.00525959	0.75734	0.989991	0.512134	0.766272	0.120709	0.00436878	0.290616	0.115617
PA 35:4		*												12.6632	12.5848	12.4739	12.6958	-0.0783306	0.221868	0.6149	0.255743	0.465387	0.595607	0.211195	0.592195	0.332186	0.22504
PC(P-18:0/20:4)		*												21.0898	21.0115	21.0884	20.9347	-0.0782991	-0.153735	0.535762	0.345432	0.437125	0.628867	0.271028	0.461637	0.359394	0.201442
16,16-Dimethylprostaglandin E2		*												12.2377	12.1598	12.0335	12.286	-0.0779544	0.252535	0.79649	0.508561	0.522392	0.667904	0.0988195	0.293657	0.282003	0.175286
PE 36:2		*												19.8438	19.7663	19.7058	19.8269	-0.0774731	0.12118	0.689164	0.595566	0.489902	0.699688	0.161678	0.22507	0.309891	0.155096
12,13-EpOME			*											15.2621	15.185	15.1399	15.2301	-0.0771248	0.090164	0.740045	0.754532	0.506877	0.724776	0.130742	0.122322	0.295097	0.139796
PEtOH 35:4		*												16.6952	16.6182	16.2219	17.0145	-0.0769692	0.792623	0.834365	0.0582021	0.52817	0.413155	0.0786441	1.23506	0.277226	0.383887
LPA 12:0		*												12.3154	12.2385	12.1311	12.3459	-0.0768662	0.214793	0.641507	0.431825	0.476206	0.642375	0.192798	0.364692	0.322205	0.192212
LPI 20:3		*												16.4265	16.3497	16.3919	16.3075	-0.0767724	-0.0844533	0.806578	0.873055	0.524231	0.736632	0.0933537	0.0589583	0.280477	0.132749
Heneicosanoic acid			*											14.7072	14.6312	14.742	14.5205	-0.0759141	-0.221469	0.678648	0.241954	0.486769	0.580984	0.168356	0.616267	0.312677	0.235835
15(S)-HETrE			*											14.8958	14.8207	14.7817	14.8598	-0.0750373	0.0781171	0.481886	0.62354	0.415869	0.699688	0.317055	0.205136	0.381044	0.155096
9,10-DiHOME			*											17.8299	17.7555	17.8732	17.6377	-0.074386	-0.235496	0.687545	0.372791	0.489902	0.629851	0.162699	0.428535	0.309891	0.200762
Pinolenic acid ethyl ester		*												14.3322	14.2581	14.3398	14.1765	-0.0740852	-0.163297	0.688096	0.55418	0.489902	0.692912	0.162351	0.256349	0.309891	0.159322
Coumaric acid					*									17.2243	17.1517	17.2574	17.0461	-0.0726248	-0.211294	0.384655	0.0248222	0.373383	0.26898	0.414929	1.60516	0.427845	0.570279
PC 36:5e		*												15.6349	15.5632	15.3637	15.7627	-0.0717622	0.398986	0.615139	0.00851273	0.465387	0.228736	0.211027	2.06993	0.332186	0.640666
CerP(d14:0/18:0)		*												13.2063	13.135	13.2058	13.0642	-0.0713067	-0.141595	0.792273	0.721969	0.521079	0.720459	0.101125	0.141482	0.283096	0.142391
FAHFA 22:0		*												14.0495	13.9784	13.8866	14.0703	-0.071071	0.183619	0.539942	0.228399	0.438588	0.56912	0.267653	0.641306	0.357943	0.244796
Linoleoyl ethanolamide													*	13.3118	13.2408	13.2295	13.252	-0.0710361	0.0224424	0.78192	0.922537	0.518267	0.749044	0.106837	0.035016	0.285447	0.125493
SM d36:1		*												20.4061	20.3353	20.2847	20.386	-0.0707842	0.101284	0.645765	0.563597	0.476994	0.694565	0.189925	0.249031	0.321487	0.158287
PC 38:7		*												16.0129	15.9425	16.0925	15.7925	-0.0704675	-0.299993	0.6907	0.155129	0.489902	0.521076	0.16071	0.809307	0.309891	0.283099
Phenylalanine							*							20.9065	20.8362	20.8696	20.8028	-0.0702828	-0.0668098	0.592987	0.54119	0.458067	0.685469	0.226955	0.26665	0.339071	0.164012
1,3,9-Trimethylxanthine											*			16.1008	16.0306	16.0817	15.9796	-0.0701765	-0.102128	0.76821	0.746192	0.514469	0.724776	0.11452	0.12715	0.288641	0.139796
PE 42:10		*												13.3284	13.2584	13.2436	13.2732	-0.0699715	0.0295503	0.578207	0.873936	0.452606	0.736632	0.237916	0.0585205	0.34428	0.132749
5-Hydroxyisovanillic acid													*	10.4051	10.3353	10.2787	10.3919	-0.0698592	0.113162	0.450679	0.397195	0.399567	0.629851	0.346132	0.400997	0.39841	0.200762
DL-Phenylalanine							*							14.9151	14.8453	14.8707	14.82	-0.0697737	-0.0507579	0.523031	0.658938	0.430678	0.699688	0.281473	0.181155	0.365847	0.155096
PG 38:2		*												11.6644	11.5951	11.6602	11.5301	-0.0692343	-0.130193	0.627283	0.40389	0.471148	0.629851	0.202536	0.393737	0.326843	0.200762
cis,cis-9,12-Octadecadien-1-ol													*	15.5446	15.4754	15.556	15.3948	-0.0691674	-0.161145	0.543522	0.328457	0.43902	0.628867	0.264783	0.483521	0.357516	0.201442
HexCer-NS d18:1/16:1		*												11.4228	11.3539	11.3757	11.332	-0.0689638	-0.0437766	0.62661	0.837819	0.471148	0.736632	0.203003	0.0768497	0.326843	0.132749
PA 22:0		*												12.1673	12.1014	12.1024	12.1005	-0.0658709	-0.00188513	0.598056	0.990922	0.458632	0.766291	0.223258	0.00396048	0.338536	0.115606
12-Ketodeoxycholic acid		*												17.4031	17.3377	17.2753	17.4	-0.0654165	0.124767	0.659214	0.597743	0.48087	0.699688	0.180973	0.223486	0.317972	0.155096
Gly-Phe								*						14.4302	14.3658	14.342	14.3896	-0.0643811	0.0476375	0.329262	0.69771	0.344575	0.710437	0.482459	0.156325	0.462716	0.148474
Hippuric acid, methyl ester												*		13.062	12.9982	13.088	12.9084	-0.0637208	-0.179604	0.542373	0.214398	0.43902	0.557839	0.265702	0.668779	0.357516	0.253491
3-Phenyllactic acid					*									15.195	15.1318	14.939	15.3245	-0.0632536	0.385489	0.673334	0.0866066	0.486294	0.427232	0.17177	1.06245	0.313101	0.369337
Vernolic acid			*											17.3402	17.2785	17.478	17.0789	-0.0617554	-0.399106	0.703241	0.0476818	0.494295	0.392539	0.152896	1.32165	0.306014	0.406117
Stearidonic acid			*											17.247	17.1877	17.2945	17.0808	-0.0593401	-0.213641	0.726123	0.298163	0.501345	0.625411	0.13899	0.525546	0.299863	0.203835
Phe-Trp								*						14.8915	14.8323	15.0653	14.5993	-0.0592198	-0.465925	0.732687	0.144806	0.503649	0.51243	0.135081	0.839213	0.297872	0.290366
PA 38:5		*												19.4364	19.3773	18.9632	19.7913	-0.0591876	0.828054	0.861752	0.0651445	0.5365	0.41735	0.0646177	1.18612	0.27043	0.3795
cis-4,7,10,13,16,19-Docosahexaenoic acid			*											17.2827	17.2238	17.4169	17.0307	-0.0588651	-0.386195	0.867346	0.364193	0.537065	0.629851	0.0618075	0.438669	0.269973	0.200762
PMeOH 36:3		*												14.636	14.5774	14.4548	14.7	-0.0585413	0.245221	0.633572	0.1451	0.473026	0.51243	0.198204	0.838333	0.325115	0.290366
4,6-Androstadien-17beta-ol-3-one		*												12.7949	12.7364	12.9434	12.5294	-0.0584569	-0.413979	0.710076	0.0776293	0.496881	0.426657	0.148695	1.10997	0.303748	0.369921
LPE 15:0		*												13.3331	13.2759	13.2643	13.2874	-0.0572254	0.0231613	0.465962	0.842619	0.407902	0.736632	0.33165	0.0743687	0.389444	0.132749
PE 39:2		*												7.82868	7.772	7.78273	7.76127	-0.0566816	-0.0214628	0.196759	0.309674	0.262974	0.625411	0.706064	0.509095	0.580086	0.203835
LPS 14:1		*												14.8006	14.7449	14.6258	14.8641	-0.0556421	0.238314	0.91093	0.693362	0.544651	0.707971	0.0405148	0.15904	0.263882	0.149985
trans-EKODE-(E)-Ib			*											15.6891	15.6341	15.696	15.5723	-0.0549138	-0.123686	0.696955	0.381736	0.493209	0.629851	0.156795	0.418237	0.306969	0.200762
N-Acetyl-L-aspartic acid							*							14.8895	14.8359	14.8566	14.8152	-0.0536392	-0.0414244	0.641843	0.675821	0.476206	0.703477	0.192571	0.170168	0.322205	0.15275
PA 30:0		*												14.5386	14.4862	14.2376	14.7348	-0.0524567	0.497263	0.845917	0.120291	0.530771	0.475077	0.0726725	0.919766	0.275093	0.323236
Valine							*							19.4871	19.4355	19.5447	19.3264	-0.0515195	-0.218309	0.258628	0.000395957	0.304458	0.0478106	0.587325	3.40235	0.516473	1.32048
Progesterone		*												13.6839	13.6337	13.777	13.4903	-0.0502333	-0.286777	0.471147	0.0167911	0.411287	0.263817	0.326844	1.77492	0.385855	0.578697
20-carboxy-Leukotriene B4		*												12.1176	12.0673	11.9515	12.1832	-0.0502135	0.231677	0.734877	0.391064	0.504598	0.629851	0.133785	0.407752	0.297054	0.200762
LPE 22:0		*												11.9666	11.9185	11.8074	12.0296	-0.0481002	0.22218	0.862996	0.497622	0.5365	0.667904	0.0639913	0.3031	0.27043	0.175286
Dihydrotachysterol		*												14.6413	14.5935	14.6571	14.53	-0.0477258	-0.127153	0.636418	0.397043	0.474583	0.629851	0.196257	0.401163	0.323688	0.200762
DOPG-Na		*												15.6751	15.6294	15.5598	15.6991	-0.0456869	0.139285	0.849821	0.665137	0.531919	0.700116	0.0706725	0.177089	0.274155	0.15483
CerP(d14:0/18:1)		*												14.4977	14.453	14.7201	14.1859	-0.0447349	-0.534194	0.933355	0.362011	0.549068	0.629851	0.029953	0.441279	0.260374	0.200762
Glycocholate													*	17.7369	17.6928	17.6525	17.733	-0.0441343	0.0805834	0.906575	0.871556	0.544651	0.736632	0.0425961	0.0597049	0.263882	0.132749
PE 37:4		*												16.0143	15.9702	15.835	16.1054	-0.0440798	0.270405	0.809536	0.300259	0.524231	0.625411	0.091764	0.522504	0.280477	0.203835
PA 36:6		*												12.8878	12.8437	12.865	12.8225	-0.0440548	-0.0425481	0.912461	0.930889	0.544651	0.75305	0.0397857	0.031102	0.263882	0.123176
Prostaglandin F2alpha isopropyl ester		*												15.7648	15.7211	15.9182	15.5241	-0.0436887	-0.3941	0.810018	0.120845	0.524231	0.475077	0.0915056	0.917771	0.280477	0.323236
Prostaglandin F2alpha 1,15-lactone		*												14.4199	14.3763	14.3561	14.3964	-0.0436599	0.0403023	0.753589	0.751703	0.51015	0.724776	0.122866	0.123954	0.292302	0.139796
p-Hydroxyphenyllactic acid					*									14.9921	14.9487	14.8001	15.0973	-0.0433379	0.297219	0.748191	0.175674	0.509258	0.534117	0.125987	0.755293	0.293062	0.272364
LPS 18:1		*												12.7503	12.7075	12.8392	12.5758	-0.0428073	-0.263449	0.784837	0.297634	0.518737	0.625411	0.105221	0.526317	0.285053	0.203835
8(9)-EpETE			*											13.8598	13.8179	13.6557	13.9802	-0.041919	0.324511	0.888084	0.347329	0.541991	0.628867	0.0515461	0.459259	0.266008	0.201442
2-[(4-Aminobenzoyl)amino]acetic acid													*	11.8497	11.8084	11.6867	11.9301	-0.0413399	0.243394	0.772485	0.156366	0.515672	0.522392	0.11211	0.805857	0.287627	0.282004
2',3',4'-Trihydroxychalcone													*	9.13091	9.08965	9.09877	9.08052	-0.041262	-0.0182447	0.766819	0.913153	0.514294	0.745584	0.115307	0.0394567	0.288789	0.127503
Serotonin							*							14.4656	14.4246	14.4077	14.4415	-0.0409988	0.0337997	0.721353	0.824538	0.499377	0.735608	0.141852	0.0837895	0.301572	0.133354
11S-HETE			*											13.013	12.9721	13.0092	12.935	-0.0409275	-0.0742003	0.817593	0.759248	0.524231	0.726011	0.0874629	0.119616	0.280477	0.139057
SM 31:1		*												15.5477	15.5069	15.5414	15.4725	-0.0407502	-0.0688635	0.788413	0.731858	0.519635	0.723626	0.103246	0.135573	0.284302	0.140486
Hippuric acid												*		17.1331	17.0934	16.5799	17.607	-0.0396561	1.02707	0.900408	0.00820387	0.543518	0.228736	0.0455606	2.08598	0.264786	0.640666
PA 22:1		*												12.5872	12.5475	12.5413	12.5537	-0.039655	0.0123668	0.771967	0.950155	0.515672	0.754884	0.112401	0.0222054	0.287627	0.12212
Phe-Met								*						12.7763	12.7368	12.6985	12.7751	-0.0395331	0.0765319	0.69929	0.609099	0.493742	0.699688	0.155342	0.215312	0.3065	0.155096
LPI 12:0		*												11.1237	11.0843	11.0972	11.0713	-0.0394024	-0.0258367	0.824976	0.904166	0.525424	0.745584	0.0835587	0.0437519	0.27949	0.127503
Methyl vanillate													*	13.3505	13.3114	13.1879	13.4349	-0.0391269	0.246978	0.59633	0.0653825	0.45838	0.41735	0.224513	1.18454	0.338774	0.3795
2-O-Methyl PAF C-18		*												19.3054	19.2668	19.3223	19.2113	-0.0385792	-0.110977	0.796781	0.583283	0.522392	0.698311	0.098661	0.23412	0.282003	0.155951
5beta-Androsterone		*												12.3046	12.2679	12.2257	12.3101	-0.0366478	0.0843627	0.666465	0.498808	0.483698	0.667904	0.176222	0.302066	0.315426	0.175286
PA 38:6		*												16.7679	16.7316	16.791	16.6722	-0.0362899	-0.118851	0.865771	0.617193	0.536622	0.699688	0.0625971	0.209579	0.270332	0.155096
LPC 16:0		*												23.5725	23.537	23.834	23.24	-0.0355034	-0.593949	0.888267	0.0506303	0.541991	0.396243	0.0514564	1.29559	0.266008	0.402039
LPA 16:3		*												12.5764	12.5417	12.495	12.5885	-0.0346753	0.0934703	0.817254	0.692217	0.524231	0.707971	0.0876429	0.159758	0.280477	0.149985
Phe-Ala								*						12.5391	12.505	12.5658	12.4443	-0.0340259	-0.121485	0.842233	0.560812	0.530041	0.694565	0.074568	0.251183	0.275691	0.158287
PC(P-16:0/3:0)		*												12.9858	12.9518	13.001	12.9026	-0.034002	-0.0984019	0.785875	0.507597	0.518737	0.667904	0.104646	0.294481	0.285053	0.175286
PA 36:3		*												18.1633	18.1297	17.991	18.2683	-0.0336781	0.27733	0.844166	0.247542	0.530607	0.584441	0.0735723	0.60635	0.275227	0.233259
13-oxo-ODE			*											17.0774	17.0437	17.1965	16.891	-0.0336364	-0.305536	0.82793	0.104768	0.5259	0.451802	0.0820062	0.97977	0.279097	0.345052
2-Isopropylthioxanthone													*	14.0553	14.0226	14.0443	14.0009	-0.032678	-0.0434318	0.772272	0.7348	0.515672	0.723626	0.11223	0.133831	0.287627	0.140486
Ala-Ala								*						13.0618	13.0295	13.0457	13.0133	-0.0323145	-0.0324606	0.398175	0.506891	0.378271	0.667904	0.399926	0.295085	0.422197	0.175286
LPC 22:2		*												14.8151	14.783	14.8069	14.7592	-0.0320648	-0.047644	0.860567	0.801145	0.5365	0.734044	0.0652152	0.0962888	0.27043	0.134278
12(S)-HpEPE			*											12.8702	12.8382	12.8057	12.8706	-0.0320315	0.0649357	0.801524	0.754801	0.523303	0.724776	0.0960836	0.122167	0.281247	0.139796
9(11),(5alpha)-Androsten-3beta-ol-17-one		*												12.3496	12.3179	11.9651	12.6707	-0.0317482	0.705623	0.846127	0.000846086	0.530771	0.0715136	0.0725646	3.07259	0.275093	1.14561
16,16-Dimethylprostaglandin A1		*												12.3429	12.3119	12.398	12.2257	-0.0310555	-0.172255	0.84019	0.340901	0.530041	0.628867	0.0756222	0.467372	0.275691	0.201442
4-Hydroxyhippuric acid												*		14.1823	14.1527	13.918	14.3873	-0.029602	0.469316	0.806461	0.00276004	0.524231	0.125943	0.0934169	2.55908	0.280477	0.899827
Carnosol													*	13.4037	13.3743	13.3989	13.3496	-0.0294769	-0.0493281	0.828251	0.744873	0.5259	0.724776	0.0818378	0.127918	0.279097	0.139796
3-Methylhistidine							*							15.139	15.1112	14.8332	15.3893	-0.0277511	0.55606	0.753175	2.25696e-05	0.51015	0.00635884	0.123104	4.64648	0.292302	2.19662
Cer-NS d16:1/16:0		*												10.5468	10.5202	10.4093	10.631	-0.0265927	0.2217	0.864477	0.190315	0.536589	0.546877	0.0632466	0.720528	0.270358	0.262111
Histidine							*							14.8675	14.8412	14.8516	14.8308	-0.0262852	-0.0207147	0.817824	0.89924	0.524231	0.745584	0.08734	0.0461242	0.280477	0.127503
LPA 22:0		*												12.0616	12.0363	12.0183	12.0543	-0.0252448	0.0360235	0.818443	0.793142	0.524231	0.734044	0.0870116	0.100649	0.280477	0.134278
3-Hydroxysebacic acid					*									13.5954	13.5711	13.5346	13.6075	-0.0243658	0.0728108	0.760036	0.643458	0.512846	0.699688	0.119166	0.19148	0.290013	0.155096
Corticosterone		*												11.8596	11.8355	11.8438	11.8272	-0.0241578	-0.0166237	0.833798	0.910621	0.52817	0.745584	0.0789391	0.0406622	0.277226	0.127503
Phenylalanylvaline								*						12.818	12.794	12.5927	12.9954	-0.023997	0.402698	0.868443	0.0103878	0.537211	0.23576	0.0612587	1.98348	0.269855	0.62753
11-beta-Hydroxyandrosterone		*												10.6573	10.6335	10.4771	10.7898	-0.0238258	0.312673	0.809505	0.02066	0.524231	0.265063	0.0917805	1.68487	0.280477	0.576651
13,14-Dihydro-15(R)-prostaglandin E1		*												14.0043	13.9813	13.9988	13.9639	-0.0229465	-0.0349246	0.858318	0.750875	0.536263	0.724776	0.0663515	0.124433	0.270622	0.139796
Xanthurenic acid											*			13.4802	13.4587	13.4966	13.4208	-0.021464	-0.0757848	0.841896	0.529252	0.530041	0.677786	0.0747415	0.276338	0.275691	0.168908
3-oxo-cholest-4-en-26-oic acid		*												12.8549	12.8338	12.8237	12.8439	-0.0210752	0.0202093	0.786219	0.856758	0.518737	0.736632	0.104457	0.0671417	0.285053	0.132749
Pro-Met-Lys								*						15.9341	15.9136	15.9085	15.9186	-0.0205578	0.0100388	0.849739	0.940997	0.531919	0.754884	0.0707145	0.0264118	0.274155	0.12212
Isoleucylisoleucine								*						13.3136	13.293	13.367	13.2191	-0.0205241	-0.147868	0.90491	0.565533	0.544651	0.694565	0.0433948	0.247542	0.263882	0.158287
LPE P-18:0		*												13.0377	13.0173	13.0545	12.9802	-0.0203614	-0.0743405	0.864858	0.622847	0.536589	0.699688	0.0630552	0.205619	0.270358	0.155096
LPC 15:0		*												18.7242	18.705	18.7688	18.6412	-0.01923	-0.127642	0.889668	0.452193	0.541991	0.652229	0.0507722	0.344676	0.266008	0.1856
N-Oleoyl-L-serine							*							11.5125	11.4934	11.5162	11.4706	-0.019113	-0.045612	0.899321	0.813118	0.543518	0.734044	0.0460853	0.0898464	0.264786	0.134278
MGDG 34:2		*												16.7684	16.7496	16.5348	16.9644	-0.0188369	0.429618	0.953108	0.304157	0.552404	0.625411	0.020858	0.516902	0.257743	0.203835
Kynurenic acid												*		13.3456	13.3275	13.1144	13.5406	-0.0180913	0.426186	0.869945	0.0190778	0.537471	0.265063	0.060508	1.71947	0.269645	0.576651
Vanylglycol													*	8.74374	8.72585	8.64243	8.80928	-0.0178834	0.166847	0.888487	0.308101	0.541991	0.625411	0.0513487	0.511307	0.266008	0.203835
LPI 22:4		*												13.5203	13.5025	13.458	13.5471	-0.0177885	0.0890871	0.94221	0.80272	0.550998	0.734044	0.0258523	0.0954357	0.25885	0.134278
2,6-dihydroxy-benzoic acid					*									10.2462	10.2292	9.97062	10.4877	-0.0170351	0.517059	0.935554	0.068269	0.549503	0.41907	0.0289312	1.16578	0.26003	0.377713
Asp-Asp-Lys								*						16.2217	16.2051	16.301	16.1092	-0.0165791	-0.191759	0.892413	0.192641	0.541991	0.546877	0.0494339	0.715251	0.266008	0.262111
PEtOH 36:5		*												15.174	15.1582	15.2572	15.0592	-0.0158301	-0.198031	0.936853	0.536897	0.549572	0.683435	0.0283285	0.270109	0.259975	0.165303
11-Keto-beta-boswellic acid					*									14.6907	14.6751	14.7432	14.6071	-0.0155948	-0.136138	0.870585	0.38242	0.537471	0.629851	0.0601886	0.417459	0.269645	0.200762
CerP(d16:1/14:0)		*												11.7648	11.7507	11.5693	11.9321	-0.0141067	0.362873	0.952428	0.150959	0.552404	0.51243	0.0211679	0.821141	0.257743	0.290366
Nerylacetate													*	12.9379	12.9249	12.9109	12.9389	-0.0129928	0.0280679	0.88255	0.81159	0.541991	0.734044	0.0542608	0.0906632	0.266008	0.134278
Choline		*												17.3212	17.3084	17.2697	17.347	-0.012805	0.077277	0.889759	0.299973	0.541991	0.625411	0.0507277	0.522918	0.266008	0.203835
LPC P-16:0		*												20.8471	20.8344	20.9164	20.7523	-0.0127924	-0.16411	0.897319	0.191056	0.543518	0.546877	0.0470531	0.718838	0.264786	0.262111
9,11-Methane-epoxyprostaglandin F1alpha		*												14.8202	14.8074	14.8355	14.7793	-0.0127497	-0.0562623	0.916218	0.719981	0.545624	0.720176	0.0380012	0.142679	0.263107	0.142562
Aspartate							*							16.4326	16.4202	16.4412	16.3992	-0.0123474	-0.0419778	0.741349	0.272691	0.506877	0.605837	0.129977	0.564329	0.295097	0.217644
PMeOH 40:6		*												15.6264	15.6144	15.6639	15.5648	-0.0120813	-0.0990609	0.956906	0.687399	0.552508	0.707971	0.0191306	0.162791	0.257662	0.149985
Erucamide													*	17.7661	17.7549	17.6778	17.8319	-0.0112568	0.154168	0.876855	0.115002	0.540273	0.463382	0.0570722	0.939293	0.267387	0.334061
LPC 8:0		*												11.9539	11.9428	12.0161	11.8694	-0.0111466	-0.146773	0.922245	0.267008	0.545723	0.603069	0.0351536	0.573476	0.263028	0.219633
N6-methyladenine						*								11.0331	11.0234	10.9798	11.067	-0.00968632	0.0871446	0.942815	0.628939	0.550998	0.699688	0.0255736	0.201391	0.25885	0.155096
PG 44:12		*												8.24485	8.23524	8.209	8.26148	-0.00961134	0.0524854	0.918809	0.635631	0.545654	0.699688	0.0367746	0.196795	0.263083	0.155096
2-Hydroxy-3-methoxychalcone													*	12.6806	12.671	12.7274	12.6147	-0.00954646	-0.11268	0.920703	0.388773	0.545723	0.629851	0.0358805	0.410304	0.263028	0.200762
Norharman													*	13.1492	13.1399	13.0823	13.1976	-0.00921515	0.115235	0.909991	0.303507	0.544651	0.625411	0.040963	0.517831	0.263882	0.203835
Lavandulol													*	14.5044	14.496	14.5046	14.4874	-0.00838835	-0.0171768	0.932735	0.870651	0.549068	0.736632	0.0302415	0.0601557	0.260374	0.132749
Glutamyl-S-allylcysteine								*						13.0174	13.009	13.0007	13.0174	-0.00834076	0.0166642	0.946159	0.904856	0.551092	0.745584	0.024036	0.0434207	0.258776	0.127503
PC(P-16:0/20:4)		*												16.0199	16.0116	16.4422	15.581	-0.00832261	-0.861162	0.982054	0.0675983	0.563898	0.41907	0.0078648	1.17006	0.2488	0.377713
PS 34:1		*												12.8393	12.8317	12.6258	13.0375	-0.0076399	0.411658	0.973307	0.169055	0.560422	0.527948	0.01175	0.771973	0.251484	0.277409
Ergothioneine							*							13.9877	13.9804	13.845	14.1157	-0.00731852	0.270619	0.956458	0.168424	0.552508	0.527948	0.0193343	0.773595	0.257662	0.277409
3-Hydroxyphenylacetic acid					*									12.4884	12.4812	12.4991	12.4633	-0.00721629	-0.0357834	0.892668	0.608229	0.541991	0.699688	0.0493098	0.215933	0.266008	0.155096
5-Hydroxy-3-indoleacetic acid					*									13.6305	13.6234	13.5618	13.6849	-0.00717177	0.123146	0.979284	0.717587	0.563344	0.719484	0.00909142	0.144126	0.249226	0.142979
Tyrosine							*							19.7132	19.7064	19.8132	19.5997	-0.00677927	-0.213489	0.91197	0.00253108	0.544651	0.125844	0.0400193	2.59669	0.263882	0.900169
alpha-Androst-16-en-3-one		*												14.0949	14.0887	13.9575	14.2198	-0.00628726	0.262368	0.956735	0.182518	0.552508	0.540411	0.0192082	0.738695	0.257662	0.267276
N-Isovaleroylglycine													*	12.6769	12.6725	12.615	12.73	-0.00437784	0.115019	0.945254	0.21958	0.551092	0.562593	0.0244513	0.658406	0.258776	0.249806
PEtOH 34:3		*												18.1919	18.1876	17.8805	18.4947	-0.00425622	0.614194	0.990138	0.160725	0.564284	0.524757	0.00430411	0.793917	0.248502	0.280042
LPC 16:3		*												13.5918	13.5876	13.616	13.5591	-0.00422039	-0.0569141	0.968066	0.692023	0.557919	0.707971	0.0140951	0.159879	0.253429	0.149985
LPC 13:0		*												13.4892	13.4861	13.5946	13.3777	-0.00306906	-0.216895	0.985481	0.307121	0.564284	0.625411	0.00635181	0.51269	0.248502	0.203835
SM d32:2		*												17.1535	17.1506	17.2822	17.019	-0.00286739	-0.263203	0.987967	0.279866	0.564284	0.613278	0.00525767	0.55305	0.248502	0.212343
CerP(d14:1/12:0)		*												10.4011	10.3989	10.2627	10.5351	-0.00214471	0.272396	0.9863	0.0653776	0.564284	0.41735	0.00599078	1.18457	0.248502	0.3795
15-HETE			*											11.9717	11.9709	11.9133	12.0285	-0.000803628	0.115245	0.990862	0.2323	0.564284	0.56912	0.00398665	0.633952	0.248502	0.244796
3,5-Dimethoxycinnamic acid					*									11.8318	11.8318	11.8209	11.8427	4.79948e-05	0.0218549	0.999776	0.902294	0.567806	0.745584	9.72018e-05	0.0446521	0.2458	0.127503
Theobromine													*	19.2508	19.2511	19.2326	19.2695	0.000282935	0.036832	0.999093	0.905086	0.567806	0.745584	0.000394262	0.0433102	0.2458	0.127503
PE 34:4		*												14.883	14.8839	14.7265	15.0414	0.000947909	0.314902	0.996994	0.358358	0.567258	0.629851	0.00130739	0.445683	0.246219	0.200762
Hexamethyl-cyclotrisiloxane													*	13.5168	13.5179	13.5376	13.4981	0.00104969	-0.0394593	0.988704	0.640307	0.564284	0.699688	0.00493391	0.193612	0.248502	0.155096
Kynurenine												*		18.1497	18.1511	18.0025	18.2998	0.00149292	0.297217	0.984882	0.00826601	0.564284	0.228736	0.00661597	2.0827	0.248502	0.640666
15-Ketoprostaglandin E1		*												13.6839	13.6854	13.7029	13.668	0.00155963	-0.0348437	0.987084	0.798045	0.564284	0.734044	0.00564569	0.0979727	0.248502	0.134278
3alpha,7alpha,12alpha-Trihydroxycholestanoic acid			*											16.1506	16.1537	16.3279	15.9795	0.00309252	-0.348346	0.989147	0.242995	0.564284	0.581832	0.004739	0.614402	0.248502	0.235202
PA 33:1		*												14.0998	14.1041	14.1944	14.0139	0.00430681	-0.180536	0.981995	0.433221	0.563898	0.642375	0.00789064	0.36329	0.2488	0.192212
PC(P-16:0/18:2)		*												14.567	14.5751	14.7415	14.4086	0.00801123	-0.33283	0.946915	0.0752011	0.551092	0.426591	0.0236888	1.12378	0.258776	0.369988
Betaine													*	15.3706	15.3795	15.4266	15.3324	0.00893312	-0.0942556	0.941533	0.402981	0.550998	0.629851	0.0261645	0.394716	0.25885	0.200762
Butyryl carnitine				*										19.1507	19.1607	19.0322	19.2892	0.00995888	0.256915	0.929643	0.144035	0.548435	0.51243	0.0316836	0.841532	0.260874	0.290366
Carnitine				*										17.7755	17.7857	17.8283	17.7432	0.0102506	-0.085155	0.913629	0.525321	0.544651	0.673773	0.03923	0.279575	0.263882	0.171486
4-Androsten-3,17-dione		*												12.9456	12.9559	12.9702	12.9417	0.0103057	-0.0285497	0.95301	0.898993	0.552404	0.745584	0.0209025	0.0462437	0.257743	0.127503
PC 32:2		*												20.3215	20.3325	20.4136	20.2514	0.0110214	-0.16216	0.900068	0.172596	0.543518	0.529783	0.0457248	0.762969	0.264786	0.275902
trans-Cinnamaldehyde													*	15.4942	15.5056	15.455	15.5561	0.0113966	0.101128	0.818962	0.0873689	0.524231	0.427232	0.0867361	1.05864	0.280477	0.369337
PE(18:0/18-HETE)		*												14.5432	14.5547	14.5549	14.5545	0.0115322	-0.000417746	0.922422	0.997939	0.545723	0.768534	0.0350704	0.000895919	0.263028	0.114337
Glycan NA2G1F										*				10.1524	10.1647	10.0668	10.2625	0.0122162	0.195755	0.862336	0.0143915	0.5365	0.263817	0.0643234	1.8419	0.27043	0.578697
5-Methyl-3-deoxyuridine											*			11.7547	11.767	11.6233	11.9107	0.0123282	0.287392	0.909508	0.114222	0.544651	0.463382	0.0411933	0.94225	0.263882	0.334061
Glycan Le-X Trisaccharide										*				12.2916	12.3042	12.3758	12.2326	0.0125651	-0.143192	0.953392	0.538241	0.552404	0.684115	0.0207286	0.269023	0.257743	0.164871
5,6-DHET			*											16.6741	16.6875	16.6759	16.6992	0.0134519	0.0232623	0.918169	0.879917	0.545654	0.737097	0.0370774	0.0555584	0.263083	0.132475
Dodecanedioic acid					*									13.898	13.9129	13.937	13.8889	0.0149474	-0.0480981	0.909922	0.781481	0.544651	0.734044	0.0409958	0.107081	0.263882	0.134278
PC(P-18:0/22:6)		*												20.2537	20.2689	20.5288	20.009	0.0152278	-0.519843	0.96281	0.20261	0.555403	0.552387	0.0164594	0.693339	0.255392	0.257756
Serylleucine								*						12.8452	12.8638	12.9548	12.7728	0.018531	-0.181974	0.835484	0.0983251	0.528343	0.446813	0.0780616	1.00734	0.277084	0.349874
PC 38:3		*												14.0806	14.0993	14.0891	14.1095	0.018683	0.0203997	0.954071	0.956241	0.552404	0.754884	0.0204191	0.0194328	0.257743	0.12212
5'-Methylthioadenosine						*								13.8744	13.8931	13.6963	14.0899	0.0186912	0.393589	0.927471	0.0421298	0.547672	0.374835	0.0326995	1.37541	0.26148	0.42616
TC (mmol/l)	*													4.77733	4.79617	4.861	4.73133	0.0188333	-0.129667	0.935854	0.735507	0.549503	0.723626	0.0287917	0.133413	0.26003	0.140486
Creatine								*						15.641	15.6603	15.6059	15.7148	0.0193146	0.108893	0.822559	0.271777	0.524956	0.605837	0.0848329	0.565787	0.279877	0.217644
LPG 20:3		*												12.5289	12.5483	12.6711	12.4255	0.0193925	-0.245586	0.911978	0.348945	0.544651	0.628867	0.0400156	0.457243	0.263882	0.201442
PE 32:2		*												13.5832	13.6026	13.5583	13.6469	0.0194006	0.0886296	0.913431	0.691823	0.544651	0.707971	0.0393244	0.160005	0.263882	0.149985
LPE 20:1		*												14.9144	14.9338	14.8453	15.0223	0.0194148	0.176978	0.875592	0.284964	0.540028	0.618164	0.0576982	0.54521	0.267584	0.208896
6-tert-Butyl-3-methylsulfanyl-2H-1,2,4-triazin-5-one		*												11.7284	11.7479	11.7419	11.754	0.0195078	0.0120789	0.811726	0.870088	0.524231	0.736632	0.0905904	0.0604368	0.280477	0.132749
Jasmonic acid					*									11.7907	11.8107	11.6927	11.9287	0.0200035	0.236065	0.937987	0.440967	0.54972	0.642375	0.0278033	0.355593	0.259858	0.192212
LPC 22:5		*												18.1959	18.2168	18.2333	18.2003	0.0208649	-0.0329592	0.895789	0.877879	0.543357	0.737097	0.0477943	0.0565652	0.264915	0.132475
SM d30:1		*												16.375	16.3969	16.316	16.4777	0.021865	0.161763	0.945769	0.644326	0.551092	0.699688	0.0242148	0.190894	0.258776	0.155096
Deoxycholic acid		*												18.0465	18.0685	17.8104	18.3266	0.0219691	0.516194	0.931301	0.172995	0.548895	0.529783	0.0309097	0.761967	0.260511	0.275902
PA 40:6		*												16.5508	16.5729	16.4265	16.7193	0.0220902	0.292897	0.888239	0.204835	0.541991	0.552387	0.05147	0.688595	0.266008	0.257756
3,4,5-Trimethoxycinnamic acid					*									11.044	11.0674	11.0735	11.0613	0.0233595	-0.0122437	0.810844	0.935453	0.524231	0.754458	0.0910628	0.0289779	0.280477	0.122365
PG 36:4		*												14.5036	14.5273	14.4815	14.5732	0.0237354	0.0916525	0.839819	0.606546	0.530041	0.699688	0.0758142	0.217136	0.275691	0.155096
3-Hydroxyoctanoic acid			*											13.6216	13.6454	13.5599	13.7309	0.0237505	0.170985	0.924305	0.659955	0.546319	0.699688	0.0341847	0.180486	0.262554	0.155096
Hexosyl LPE 16:0		*												14.6555	14.68	14.6569	14.7032	0.024489	0.0462997	0.906357	0.858997	0.544651	0.736632	0.0427007	0.0660084	0.263882	0.132749
trans,cis-3,6-Nonadien-1-ol													*	13.8957	13.9206	13.9365	13.9048	0.0249272	-0.0317442	0.57038	0.650729	0.450073	0.699688	0.243835	0.1866	0.346717	0.155096
Linolenic acid ethyl ester													*	14.8777	14.903	14.9607	14.8453	0.0252413	-0.115417	0.820583	0.348397	0.524231	0.628867	0.0858773	0.457926	0.280477	0.201442
5alpha-Pregnan-3,20-dione		*												11.4875	11.513	11.3831	11.6428	0.0254795	0.259753	0.778929	0.0117184	0.517208	0.246572	0.108502	1.93113	0.286335	0.608057
17,20-Dimethyl Prostaglandin F1alpha		*												17.2898	17.3154	17.4598	17.1709	0.025594	-0.288936	0.899274	0.380469	0.543518	0.629851	0.0461082	0.419681	0.264786	0.200762
N-Acetylcytidine						*								13.6041	13.6298	13.5791	13.6804	0.0257163	0.101307	0.820288	0.555697	0.524231	0.693783	0.0860335	0.255162	0.280477	0.158776
PS 38:5		*												11.3499	11.3765	11.328	11.4249	0.0265475	0.0968968	0.850513	0.650126	0.531919	0.699688	0.070319	0.187002	0.274155	0.155096
Adrenosterone		*												8.75511	8.78194	8.79156	8.77233	0.0268307	-0.0192362	0.679204	0.785954	0.486769	0.734044	0.168	0.104603	0.312677	0.134278
LPS 22:5		*												14.0829	14.1098	13.7699	14.4498	0.0269766	0.679842	0.94739	0.147129	0.551092	0.51243	0.0234712	0.832302	0.258776	0.290366
beta-Methylphenethylamine													*	13.6784	13.706	13.7125	13.6995	0.0275218	-0.0130016	0.775911	0.87874	0.516302	0.737097	0.110188	0.0561397	0.287096	0.132475
Ochratoxin A													*	10.6444	10.6724	10.6074	10.7375	0.0280414	0.130135	0.792263	0.329356	0.521079	0.628867	0.101131	0.482334	0.283096	0.201442
PS 40:4		*												15.2357	15.2641	15.1603	15.3679	0.0284182	0.207614	0.891996	0.509926	0.541991	0.668224	0.0496369	0.292493	0.266008	0.175078
Methyl jasmonate													*	15.3283	15.3576	15.2629	15.4523	0.0293081	0.189413	0.824093	0.208199	0.525398	0.552387	0.0840239	0.681521	0.279512	0.257756
N-Oleoylglycine													*	15.2014	15.2313	15.0306	15.4321	0.0299063	0.401508	0.882573	0.0768062	0.541991	0.426657	0.0542495	1.1146	0.266008	0.369921
Oxy-16													*	13.7707	13.8007	13.85	13.7514	0.0299776	-0.098539	0.842415	0.604403	0.530041	0.699688	0.0744739	0.218674	0.275691	0.155096
1,2-Dioctanoyl PC		*												14.4034	14.4342	14.5526	14.3158	0.0308462	-0.236874	0.782185	0.145647	0.518267	0.51243	0.106691	0.836699	0.285447	0.290366
PC 40:5		*												14.6557	14.6866	14.6469	14.7264	0.030937	0.079433	0.885437	0.784715	0.541991	0.734044	0.0528422	0.105288	0.266008	0.134278
Dihomo-gamma-linolenic acid ethyl ester													*	14.9574	14.9884	14.9814	14.9953	0.0309957	0.0138583	0.763809	0.918533	0.513914	0.747229	0.117015	0.0369051	0.289109	0.126546
SM 34:0		*												19.6915	19.7247	19.5971	19.8524	0.0331748	0.255335	0.91701	0.511749	0.545624	0.669411	0.037626	0.290943	0.263107	0.174307
Cholesta-5,8(9)-dien-3beta-ol		*												13.5534	13.5876	13.6229	13.5524	0.0342582	-0.0705239	0.488389	0.335542	0.415869	0.628867	0.311234	0.474253	0.381044	0.201442
15-Ketoprostaglandin E2		*												13.0842	13.1194	13.0064	13.2323	0.0351553	0.225847	0.686264	0.0220129	0.489902	0.265063	0.163509	1.65732	0.309891	0.576651
Prostaglandin A3		*												12.135	12.171	12.0706	12.2715	0.0359883	0.200874	0.728077	0.277912	0.502139	0.613278	0.137823	0.556092	0.299176	0.212343
PE(P-18:0/18:2)		*												16.4242	16.4608	16.3706	16.5509	0.0365741	0.180317	0.902113	0.661269	0.544021	0.699688	0.0447389	0.179622	0.264384	0.155096
PA 34:5		*												11.6356	11.6724	11.6523	11.6925	0.0367705	0.0401561	0.7633	0.813463	0.513914	0.734044	0.117305	0.0896624	0.289109	0.134278
Ricinoleic acid methyl ester		*												14.7443	14.7818	14.9145	14.6492	0.0375089	-0.265273	0.82915	0.307141	0.525936	0.625411	0.081367	0.512662	0.279067	0.203835
PA 32:2		*												12.9694	13.0074	13.1067	12.908	0.0379505	-0.198717	0.890093	0.614694	0.541991	0.699688	0.0505645	0.211341	0.266008	0.155096
4-Methoxycinnamic acid					*									11.178	11.2167	11.2457	11.1876	0.0386738	-0.0581516	0.705456	0.611283	0.495294	0.699688	0.15153	0.213758	0.305137	0.155096
3-(2,5-Dimethoxyphenyl)propanoic acid					*									8.75403	8.79275	8.83968	8.74581	0.0387196	-0.0938791	0.620414	0.307699	0.467677	0.625411	0.207318	0.511874	0.330054	0.203835
Octamethyl-cyclotetrasiloxane													*	14.123	14.1623	14.1267	14.1978	0.0392655	0.0711564	0.555594	0.381144	0.443451	0.629851	0.255243	0.418911	0.353155	0.200762
trans-2-Hydroxycinnamic acid					*									13.8617	13.9012	13.8429	13.9595	0.0395298	0.116605	0.575302	0.386073	0.451391	0.629851	0.240104	0.413331	0.345447	0.200762
Prostaglandin G2		*												12.1482	12.1891	12.0474	12.3307	0.0409169	0.283327	0.730975	0.0560434	0.503026	0.408949	0.136097	1.25148	0.29841	0.388331
3-Methoxy-4-hydroxyphenylglycol sulfate													*	14.0335	14.0746	14.0189	14.1303	0.0410628	0.111462	0.692643	0.483382	0.490714	0.666131	0.159491	0.31571	0.309172	0.176441
16,16-Dimethyl-6-ketoprostaglandin E1		*												13.1445	13.1862	13.1838	13.1885	0.0416752	0.00477931	0.663251	0.967708	0.481925	0.757451	0.178322	0.0142559	0.317021	0.120645
LPC 10:0		*												12.0539	12.0958	12.1019	12.0897	0.0418799	-0.0121954	0.767125	0.932817	0.514294	0.75305	0.115134	0.0302037	0.288789	0.123176
2,2'-Methylene-bis(6-tert-butyl-4 methylphenol)													*	12.4167	12.4587	12.4034	12.514	0.0419351	0.110638	0.77536	0.565873	0.516302	0.694565	0.110497	0.247281	0.287096	0.158287
Indole-3-acetyl-L-leucine							*							12.9879	13.0298	12.8608	13.1989	0.0419536	0.338145	0.751752	0.0370189	0.51015	0.347661	0.123925	1.43158	0.292302	0.458844
Acetylcholine cation													*	14.258	14.3008	14.1052	14.4965	0.0427958	0.391247	0.764089	0.0233059	0.513914	0.2662	0.116856	1.63253	0.289109	0.574791
Lyso-Sphingomyelin		*												13.0596	13.1028	13.0838	13.1217	0.0431284	0.037946	0.65068	0.751452	0.47836	0.724776	0.186633	0.124099	0.320245	0.139796
Soyasapogenol A													*	16.4581	16.5014	16.622	16.3809	0.0433188	-0.241041	0.783974	0.281132	0.518737	0.614008	0.105698	0.55109	0.285053	0.211826
Isopimaric acid												*		13.4422	13.4861	13.5258	13.4463	0.0438375	-0.0795254	0.418631	0.367706	0.386527	0.629851	0.378169	0.434499	0.412821	0.200762
9,12-Octadecadiynoic acid					*									16.221	16.2651	16.4136	16.1165	0.0440638	-0.297092	0.776943	0.149203	0.516438	0.51243	0.109611	0.826221	0.286982	0.290366
PE 39:5		*												14.2272	14.2715	14.0835	14.4595	0.0442865	0.376069	0.921023	0.46742	0.545723	0.658856	0.0357294	0.330292	0.263028	0.18121
Ile-Asn-Arg								*						10.9535	10.9991	10.9465	11.0516	0.0455381	0.105085	0.773572	0.61439	0.515846	0.699688	0.111499	0.211556	0.28748	0.155096
(Z)-6-Octadecenoic acid			*											16.0436	16.0897	16.3285	15.851	0.0461347	-0.477524	0.804947	0.0358492	0.524231	0.347661	0.0942329	1.44552	0.280477	0.458844
PMeOH 30:0		*												12.9216	12.9678	12.9342	13.0014	0.0462003	0.0672197	0.802416	0.781852	0.523338	0.734044	0.0956004	0.106875	0.281218	0.134278
PS 38:3		*												16.3249	16.3719	16.3948	16.349	0.0470354	-0.0457701	0.880293	0.912814	0.541856	0.745584	0.0553728	0.0396175	0.266116	0.127503
2,3',4,5'-Tetramethoxystilbene													*	16.5171	16.5642	16.461	16.6674	0.0470749	0.206394	0.521668	0.0300271	0.430678	0.309509	0.282606	1.52249	0.365847	0.509326
6-Methylchromanone													*	13.9108	13.9587	13.8439	14.0734	0.0478492	0.229433	0.68855	0.134624	0.489902	0.504395	0.162064	0.870879	0.309891	0.297229
15-Deoxy-delta 12,14-prostaglandin D2		*												10.3004	10.3488	10.4099	10.2877	0.0483961	-0.122201	0.594391	0.39821	0.458296	0.629851	0.225928	0.399888	0.338854	0.200762
LPC 20:4		*												19.4441	19.493	19.5479	19.4382	0.0488973	-0.10962	0.498168	0.176622	0.421322	0.535075	0.302624	0.752955	0.375385	0.271585
2-Naphthalenesulfonic acid					*									13.672	13.7213	13.7015	13.7411	0.0492655	0.039579	0.682446	0.797396	0.48848	0.734044	0.165932	0.0983257	0.311154	0.134278
Abietic acid					*									14.0754	14.1253	14.0191	14.2316	0.0499499	0.21255	0.715573	0.244717	0.499029	0.5825	0.145346	0.611336	0.301874	0.234704
Cohumulone													*	10.4022	10.4523	10.4452	10.4595	0.0500749	0.0142975	0.816094	0.954548	0.524231	0.754884	0.08826	0.0202021	0.280477	0.12212
Phenylglycine							*							12.4245	12.4747	12.4981	12.4513	0.0501772	-0.0467181	0.65439	0.644847	0.479957	0.699688	0.184163	0.190543	0.318798	0.155096
Arginine							*							15.5767	15.6272	15.5639	15.6905	0.0505154	0.126597	0.482318	0.10848	0.415869	0.45736	0.316666	0.96465	0.381044	0.339742
3-Cyano-7-(diethylamino)coumarin													*	11.9657	12.0166	12.0221	12.0112	0.0509196	-0.0108366	0.690539	0.947644	0.489902	0.754884	0.160812	0.0233548	0.309891	0.12212
PC 36:4e		*												15.3067	15.3577	15.2953	15.4201	0.0510383	0.124758	0.794509	0.620498	0.521999	0.699688	0.0999013	0.20726	0.28233	0.155096
4-Hydroxy-6-methyl-2-pyrone													*	12.9697	13.0235	13.0329	13.0141	0.0537916	-0.0188624	0.408162	0.814891	0.379668	0.734044	0.389168	0.0889002	0.420596	0.134278
3-Ketopetromyzonol													*	13.913	13.9675	14.1029	13.8321	0.0544653	-0.270725	0.759939	0.2565	0.512846	0.595607	0.119221	0.590913	0.290013	0.22504
Riboflavin													*	13.3621	13.4175	13.587	13.248	0.0553389	-0.338986	0.812775	0.342795	0.524231	0.628867	0.0900299	0.464966	0.280477	0.201442
LPE 24:1		*												11.6667	11.7235	11.6145	11.8324	0.0567708	0.217813	0.813622	0.321783	0.524231	0.628867	0.0895772	0.492437	0.280477	0.201442
PA 37:4		*												13.8252	13.882	13.8087	13.9553	0.056807	0.146626	0.818852	0.439268	0.524231	0.642375	0.0867945	0.357271	0.280477	0.192212
Glycochenodeoxycholic acid		*												14.1762	14.2353	13.909	14.5616	0.0590764	0.652645	0.827675	0.0516114	0.5259	0.396577	0.0821403	1.28725	0.279097	0.401673
4-Androsten-17beta-ol-3-one glucosiduronate		*												12.2465	12.3066	12.0526	12.5606	0.0601026	0.507954	0.673939	0.0139564	0.486294	0.263817	0.17138	1.85523	0.313101	0.578697
PE 22:1		*												10.5388	10.5997	10.4806	10.7187	0.0608823	0.238096	0.862545	0.545479	0.5365	0.687115	0.0642182	0.263222	0.27043	0.162971
Phosphocholine		*												20.0054	20.0663	20.2207	19.912	0.0609748	-0.308737	0.582423	0.0218029	0.453272	0.265063	0.234761	1.66148	0.343641	0.576651
9-HODE			*											12.0466	12.1082	11.9441	12.2722	0.0616173	0.328086	0.719415	0.207774	0.499377	0.552387	0.14302	0.682409	0.301572	0.257756
N-alpha-Acetyl-L-arginine							*							15.1853	15.2477	15.2065	15.2888	0.0623558	0.0822585	0.698856	0.680109	0.493742	0.706154	0.155612	0.167422	0.3065	0.1511
PA 24:0		*												10.9673	11.0304	11.0197	11.0412	0.0631385	0.021538	0.374522	0.833193	0.370681	0.736632	0.426523	0.0792543	0.431	0.132749
13,14-Dihydro-15-keto-Prostaglandin F1alpha		*												13.2533	13.3166	13.4186	13.2146	0.0633408	-0.204013	0.710105	0.403544	0.496881	0.629851	0.148677	0.394109	0.303748	0.200762
9-Deoxy-9-methylene-16,16-dimethyl Prostaglandin E2		*												15.5622	15.627	15.5908	15.6631	0.0647854	0.072234	0.538234	0.577279	0.437996	0.696385	0.269029	0.238615	0.35853	0.157151
PE 40:7e		*												19.4595	19.5247	19.1711	19.8784	0.0651907	0.707354	0.820402	0.043986	0.524231	0.375591	0.0859731	1.35669	0.280477	0.425285
Ile-Val								*						12.8469	12.9122	12.8502	12.9742	0.0653375	0.123981	0.706763	0.63857	0.495654	0.699688	0.150726	0.194792	0.304821	0.155096
SM d34:0		*												20.3204	20.3859	19.9931	20.7787	0.0654594	0.785553	0.888626	0.132003	0.541991	0.500328	0.0512808	0.879415	0.266008	0.300746
Corosolic acid													*	15.8269	15.8953	15.9792	15.8114	0.0684317	-0.167793	0.632492	0.379675	0.473004	0.629851	0.198945	0.420588	0.325135	0.200762
N-Isovalerylglycine													*	12.5245	12.5941	12.6863	12.502	0.0696261	-0.184363	0.703013	0.366294	0.494295	0.629851	0.153037	0.43617	0.306014	0.200762
Cer-NS d18:1/16:1		*												13.0798	13.1501	13.168	13.1322	0.0702925	-0.035702	0.669306	0.860391	0.485195	0.736632	0.174376	0.0653039	0.314084	0.132749
Conjugated linoleic acid (9E,11E)			*											15.7841	15.8562	16.0203	15.692	0.072091	-0.328344	0.720485	0.138492	0.499377	0.511169	0.142375	0.858574	0.301572	0.291436
11(12)-EpETE			*											12.808	12.8805	12.7881	12.973	0.072591	0.184979	0.587766	0.214747	0.456293	0.557839	0.230795	0.668074	0.340757	0.253491
3-Indoleacrylic acid					*									13.679	13.7518	13.6417	13.8619	0.0727651	0.220176	0.463583	0.0996792	0.40639	0.448147	0.333872	1.0014	0.391057	0.348579
N-Lauroylsarcosine													*	12.2744	12.3476	12.2901	12.4052	0.0732801	0.115079	0.500658	0.467183	0.422855	0.658856	0.300459	0.330513	0.373808	0.18121
5,6-Dihydro-5-methyluracil						*								15.7189	15.7934	15.9802	15.6065	0.0744933	-0.373691	0.800383	0.304351	0.523105	0.625411	0.0967022	0.516625	0.281411	0.203835
LPE 18:0		*												19.5929	19.6679	19.7418	19.5939	0.0749484	-0.147947	0.559291	0.330922	0.445087	0.628867	0.252362	0.480274	0.351555	0.201442
Docosahexaenoic acid ethyl ester													*	13.9674	14.044	13.9153	14.1728	0.0765859	0.257458	0.649327	0.273609	0.477928	0.605837	0.187537	0.56287	0.320638	0.217644
4-methylene-2-Oxetanone													*	12.0085	12.086	11.9996	12.1723	0.0774736	0.172695	0.71652	0.600257	0.499065	0.699688	0.144772	0.221662	0.301843	0.155096
4-Chloro-3,5-dimethylphenol													*	13.4577	13.5362	13.6291	13.4434	0.0785036	-0.185685	0.602436	0.1868	0.460239	0.546877	0.220089	0.728622	0.337016	0.262111
Nicotine													*	13.4354	13.5169	13.583	13.4509	0.0815176	-0.132098	0.452844	0.369644	0.400917	0.629851	0.344051	0.432216	0.396946	0.200762
Threonic acid									*					13.2094	13.2912	13.1298	13.4527	0.0818264	0.322822	0.603526	0.0646967	0.460508	0.41735	0.219304	1.18912	0.336762	0.3795
1,4-Cyclohexanedione													*	13.0645	13.1484	13.1713	13.1256	0.0839288	-0.045667	0.360538	0.678422	0.361208	0.705316	0.44305	0.1685	0.442243	0.151616
1,3,7-Trimethyluric acid											*			13.5191	13.6031	13.4413	13.7649	0.0839627	0.32356	0.524033	0.082876	0.430935	0.426657	0.280641	1.08157	0.365588	0.369921
alpha-ESA methyl ester													*	17.085	17.1704	17.3359	17.0049	0.0854108	-0.330972	0.673207	0.193549	0.486294	0.546877	0.171851	0.713209	0.313101	0.262111
Desmosterol													*	15.3444	15.4305	15.3733	15.4877	0.0861394	0.1144	0.580487	0.457985	0.453272	0.652315	0.236208	0.339148	0.343641	0.185543
Phe-Asp-Arg								*						12.0377	12.1252	12.1794	12.0711	0.0874743	-0.108304	0.701685	0.642011	0.494295	0.699688	0.153858	0.192458	0.306014	0.155096
Cannabidiol dimethyl ether													*	12.2265	12.3141	12.3441	12.2841	0.0875581	-0.0599729	0.540367	0.73416	0.438588	0.723626	0.267311	0.134209	0.357943	0.140486
12(S)-HHTrE			*											14.0795	14.1676	14.152	14.1831	0.0880458	0.0310576	0.446824	0.850985	0.398329	0.736632	0.349863	0.0700782	0.399758	0.132749
PE 38:6		*												18.801	18.8904	18.8389	18.9419	0.0894139	0.102976	0.37743	0.437993	0.371571	0.642375	0.423163	0.358533	0.429958	0.192212
PEtOH 38:7		*												15.7292	15.8209	15.6995	15.9424	0.0917161	0.242888	0.421403	0.152867	0.388332	0.516831	0.375302	0.815686	0.410796	0.286652
PS 38:1		*												9.72238	9.8142	9.88137	9.74703	0.0918222	-0.134345	0.097152	0.0972675	0.173803	0.444832	1.01255	1.01203	0.759944	0.351804
13,14-Dihydro-15-ketoprostaglandin D2		*												13.9463	14.0382	13.9743	14.1022	0.0919167	0.127942	0.640817	0.633179	0.476206	0.699688	0.193266	0.198474	0.322205	0.155096
Oleoyl ethylamide													*	13.8752	13.9677	13.9313	14.004	0.0924493	0.0726968	0.391063	0.578632	0.374939	0.696385	0.407754	0.237598	0.42604	0.157151
N-Acetyl-leucine							*							12.2475	12.3408	12.2691	12.4125	0.0933437	0.143336	0.448644	0.325272	0.398329	0.628867	0.348098	0.487754	0.399758	0.201442
DG(16:0/18:1)		*												14.0443	14.1377	14.1646	14.1107	0.0933995	-0.0538964	0.437982	0.700035	0.396822	0.711166	0.358544	0.15488	0.401404	0.148029
LPE 17:1		*												14.8566	14.9506	14.9743	14.9269	0.0940412	-0.0474367	0.55085	0.790099	0.441129	0.734044	0.258966	0.102319	0.355434	0.134278
3-Indoleacetic acid					*									17.931	18.0263	18.0892	17.9634	0.0953056	-0.12579	0.514798	0.579202	0.428992	0.696385	0.288364	0.23717	0.367551	0.157151
Trp-Glu								*						13.4878	13.5835	13.6411	13.526	0.0957455	-0.115106	0.403162	0.520533	0.379431	0.671363	0.39452	0.283552	0.420867	0.173042
20-HETE			*											13.2756	13.3727	13.2679	13.4775	0.0970277	0.209576	0.589515	0.332529	0.456514	0.628867	0.229505	0.478171	0.340546	0.201442
15(S)-HpEDE			*											10.5544	10.6545	10.653	10.656	0.100138	0.00299973	0.508011	0.984102	0.42561	0.763812	0.294127	0.00695981	0.370988	0.117013
14(Z)-Eicosenoic acid			*											13.2748	13.3752	13.4428	13.3077	0.100396	-0.135126	0.485601	0.470727	0.415869	0.661193	0.313721	0.327231	0.381044	0.179671
Glu-Phe								*						16.3019	16.4023	16.2228	16.5818	0.100427	0.358993	0.27716	0.00680609	0.314531	0.213063	0.557269	2.1671	0.502337	0.671492
PC 34:3e		*												15.0856	15.1864	14.7243	15.6486	0.100779	0.924315	0.64241	0.00110284	0.476206	0.0757281	0.192188	2.95749	0.322205	1.12074
(3alpha,5alpha,17beta)-Androstane-3,17-diol		*												13.4436	13.5449	13.6404	13.4494	0.101285	-0.191017	0.679275	0.48705	0.486769	0.666131	0.167954	0.312426	0.312677	0.176441
1H-Indole-4-carboxaldehyde													*	13.2886	13.3903	13.2227	13.5578	0.101709	0.335113	0.323017	0.010033	0.341805	0.23576	0.490775	1.99857	0.466221	0.62753
Cholesta-4,6-dien-3-one		*												13.6265	13.7284	13.7352	13.7216	0.10194	-0.0136305	0.502742	0.948262	0.423058	0.754884	0.298655	0.0230716	0.3736	0.12212
PC 36:5		*												20.7853	20.8879	21.2227	20.5531	0.102614	-0.669656	0.551272	0.0220465	0.441129	0.265063	0.258634	1.65666	0.355434	0.576651
4-Methylumbelliferyl sulfate													*	10.2945	10.3981	10.3864	10.4097	0.103582	0.0232107	0.269089	0.865813	0.309879	0.736632	0.570104	0.0625759	0.508808	0.132749
Trihydroxyisoflavone													*	10.9826	11.0891	11.0092	11.169	0.106459	0.159862	0.484615	0.457551	0.415869	0.652315	0.314603	0.33956	0.381044	0.185543
trans-Androsterone		*												12.6242	12.7307	12.7018	12.7595	0.106507	0.057759	0.0598637	0.514736	0.135902	0.669411	1.22284	0.288416	0.866775	0.174307
PA 16:0		*												12.7315	12.8391	12.7301	12.9482	0.107591	0.218103	0.595912	0.403562	0.45838	0.629851	0.224818	0.39409	0.338774	0.200762
PA 36:5		*												15.8631	15.9712	16.0264	15.916	0.108118	-0.110343	0.62618	0.70253	0.471148	0.712732	0.203301	0.153335	0.326843	0.147074
PC 35:1		*												14.537	14.6461	14.5473	14.7449	0.109153	0.197647	0.52134	0.356847	0.430678	0.629851	0.282879	0.447518	0.365847	0.200762
2-Propyl-2-pentenoic acid					*									12.0808	12.1905	12.2771	12.1039	0.109696	-0.173147	0.088282	0.101601	0.168866	0.448229	1.05413	0.9931	0.772459	0.3485
LPE 18:2		*												20.1628	20.2755	20.267	20.284	0.112644	0.0169765	0.404001	0.913202	0.379431	0.745584	0.393617	0.0394329	0.420867	0.127503
5beta-Dihydrocortisol		*												13.5049	13.6183	13.5771	13.6595	0.113388	0.0823486	0.534031	0.675603	0.436802	0.703477	0.272434	0.170308	0.359715	0.15275
D-erythro-C18-Sphingosine		*												12.476	12.5915	12.7605	12.4224	0.115481	-0.33815	0.300398	0.0157787	0.329341	0.263817	0.522304	1.80193	0.482354	0.578697
D-Glucose 6-phosphate									*					11.0631	11.1803	11.115	11.2456	0.117208	0.130631	0.231992	0.301087	0.283921	0.625411	0.634528	0.521308	0.546803	0.203835
4-Pregnen-20alpha-ol-3-one		*												13.1815	13.2993	13.365	13.2337	0.117827	-0.13133	0.28301	0.267562	0.316564	0.603069	0.548199	0.572576	0.499538	0.219633
S-(5'-Adenosyl)-L-methionine							*							12.0155	12.1333	12.0725	12.1942	0.117844	0.12176	0.224195	0.312077	0.277646	0.625411	0.649373	0.505738	0.556509	0.203835
Uridine						*								14.4637	14.5815	14.5744	14.5887	0.117856	0.0143112	0.0438736	0.869786	0.113538	0.736632	1.3578	0.0605875	0.94486	0.132749
3,4-Dimethoxycinnamic acid					*									11.6549	11.7736	11.6101	11.9372	0.118696	0.327106	0.658188	0.311673	0.48087	0.625411	0.18165	0.506301	0.317972	0.203835
PC(18:0/20:4)		*												20.4514	20.5705	20.5298	20.6112	0.119087	0.0813964	0.546389	0.765261	0.439588	0.728402	0.262498	0.11619	0.356954	0.137629
Taurocholic acid		*												12.3244	12.4441	12.344	12.5442	0.119661	0.200139	0.411225	0.364911	0.381381	0.629851	0.385921	0.437813	0.418641	0.200762
2,8-Quinolinediol													*	10.7445	10.8644	10.8818	10.847	0.119865	-0.0347903	0.392317	0.857037	0.375564	0.736632	0.406363	0.0670005	0.425316	0.132749
6-Methoxychromanone													*	12.9775	13.0989	13.0934	13.1044	0.121411	0.0110366	0.324825	0.896594	0.342284	0.745584	0.48835	0.0474042	0.465614	0.127503
SM 32:2		*												13.8463	13.9678	14.0603	13.8753	0.121489	-0.184963	0.701034	0.653554	0.494295	0.699688	0.154261	0.184718	0.306014	0.155096
Indole-3-pyruvic acid					*									11.7373	11.8591	11.7765	11.9418	0.12183	0.165363	0.365955	0.313071	0.366048	0.625411	0.436572	0.504357	0.436462	0.203835
Suberic acid													*	13.4013	13.5232	13.4087	13.6377	0.121928	0.228932	0.0298195	0.00118316	0.0894813	0.0757281	1.5255	2.92696	1.04827	1.12074
Hyodeoxycholic acid		*												13.5336	13.658	13.584	13.7319	0.124324	0.14787	0.131402	0.197672	0.206442	0.546877	0.8814	0.704054	0.685201	0.262111
13-HoTrE			*											13.5316	13.6566	13.592	13.7211	0.124958	0.129021	0.0500988	0.211057	0.121672	0.55401	1.30017	0.6756	0.914811	0.256482
dl-beta-Phenyllactic acid					*									13.9332	14.0586	13.9839	14.1334	0.125412	0.149464	0.105143	0.0522268	0.183009	0.39769	0.978221	1.28211	0.737528	0.400455
LPC 24:4		*												13.5204	13.6458	13.7478	13.5439	0.125452	-0.203883	0.35147	0.221704	0.359691	0.562593	0.454112	0.654227	0.444071	0.249806
Glycan 3'-Sialyl-N-acetyllactosamine										*				15.5358	15.6616	15.7204	15.6028	0.125875	-0.117587	0.212775	0.377939	0.272311	0.629851	0.67208	0.422578	0.564935	0.200762
Perillic acid					*									13.1081	13.2343	13.2119	13.2567	0.126182	0.0447408	0.372656	0.825051	0.370376	0.735608	0.428692	0.0835194	0.431357	0.133354
Indole-3-butyric acid					*									13.187	13.3141	13.3329	13.2953	0.127123	-0.0376716	0.223709	0.81346	0.277594	0.734044	0.650316	0.0896636	0.556589	0.134278
8-Iso-16-cyclohexyl-tetranor prostaglandin E2		*												13.4414	13.5692	13.4977	13.6407	0.127777	0.142946	0.13164	0.23539	0.206442	0.57172	0.880613	0.628211	0.685201	0.242817
Ornithine							*							16.0591	16.1872	16.1502	16.2242	0.12811	0.0739781	0.0596472	0.327258	0.135902	0.628867	1.22441	0.485109	0.866775	0.201442
17-Keto-(7Z,10Z,13Z,15E,19Z)-docosapentaenoic acid			*											13.7983	13.9265	14.0867	13.7664	0.12821	-0.320316	0.280912	0.080702	0.316564	0.426657	0.551429	1.09312	0.499538	0.369921
3,6-Dimethyl-4-hydroxycoumarin													*	11.1241	11.2524	10.9602	11.5447	0.128357	0.584535	0.639121	0.0906779	0.47603	0.431214	0.194417	1.0425	0.322366	0.365308
Tyr-Tyr								*						11.6775	11.8066	11.8359	11.7773	0.12915	-0.0585322	0.511839	0.77966	0.427669	0.734044	0.290867	0.108095	0.368893	0.134278
11-Deoxy-16,16-dimethyl-Prostaglandin E2		*												13.8054	13.9366	13.8811	13.9921	0.131217	0.110993	0.659895	0.777577	0.48087	0.733936	0.180525	0.109257	0.317972	0.134342
Salicylic acid					*									16.6084	16.7404	16.6927	16.788	0.131917	0.0953459	0.28883	0.562132	0.321921	0.694565	0.539358	0.250161	0.492251	0.158287
Palmitoyl ethanolamide													*	13.248	13.3811	13.4699	13.2924	0.133134	-0.177484	0.358916	0.407609	0.360735	0.630995	0.445007	0.389756	0.442812	0.199974
PGPC		*												14.1905	14.3245	14.3297	14.3192	0.133929	-0.0104547	0.476818	0.951697	0.41363	0.754884	0.321647	0.0215013	0.383388	0.12212
Cer-NS d18:1/24:0		*												10.2212	10.3561	10.4413	10.2708	0.134862	-0.170452	0.0913824	0.222828	0.169753	0.562593	1.03914	0.65203	0.770182	0.249806
PMeOH 34:3		*												10.0813	10.2178	10.0543	10.3812	0.136453	0.326967	0.455173	0.111625	0.401839	0.461145	0.341824	0.952237	0.395948	0.336162
PE 22:0		*												12.2723	12.4092	12.4821	12.3363	0.136939	-0.145811	0.567839	0.475439	0.448635	0.662034	0.245775	0.322905	0.348107	0.17912
12(S)-Hydroxy-16-heptadecynoic acid			*											14.2008	14.3379	14.3996	14.2762	0.137072	-0.123451	0.236558	0.335496	0.286247	0.628867	0.626062	0.474313	0.543258	0.201442
1a,1b-dihomo-Prostaglandin F2alpha		*												13.359	13.4963	13.5405	13.4521	0.137381	-0.0884182	0.16626	0.4677	0.236771	0.658856	0.779212	0.330033	0.625671	0.18121
Retinol													*	14.5463	14.687	14.5791	14.7949	0.140673	0.2158	0.3592	0.336442	0.360735	0.628867	0.444664	0.47309	0.442812	0.201442
4'-Hydroxydiclofenac													*	7.8506	7.99208	7.99736	7.9868	0.141479	-0.0105591	0.166532	0.955928	0.236771	0.754884	0.778502	0.0195749	0.625671	0.12212
Harman													*	10.9254	11.067	10.9726	11.1615	0.141697	0.188916	0.136607	0.167212	0.208981	0.527948	0.864528	0.776734	0.679893	0.277409
Cortisol		*												12.2819	12.4239	12.2404	12.6075	0.142053	0.367091	0.542061	0.150908	0.43902	0.51243	0.265952	0.821288	0.357516	0.290366
16,16-Dimethylprostaglandin E1		*												15.1462	15.2903	15.4061	15.1745	0.144121	-0.231604	0.421831	0.376602	0.388332	0.629851	0.374861	0.424117	0.410796	0.200762
2'-O-Methyl-5-methyluridine						*								11.9677	12.1125	12.0188	12.2061	0.144718	0.187311	0.0460035	0.0439922	0.114854	0.375591	1.33721	1.35662	0.939855	0.425285
omega-3 Arachidonic acid ethyl ester													*	13.4124	13.5578	13.5804	13.5351	0.145369	-0.0453579	0.546529	0.871688	0.439588	0.736632	0.262387	0.0596387	0.356954	0.132749
5-Pregnen-3beta-ol-20-one		*												14.0076	14.1536	14.2023	14.1049	0.145962	-0.0974298	0.0306664	0.360386	0.0907141	0.629851	1.51334	0.443232	1.04233	0.200762
12,13-DiHOME			*											14.7937	14.942	14.9552	14.9288	0.148253	-0.0263611	0.20349	0.842241	0.266827	0.736632	0.691457	0.0745635	0.57377	0.132749
Kaempferol-3-O-glucuronoside													*	10.674	10.823	10.7337	10.9122	0.149023	0.17851	0.157498	0.247449	0.228613	0.584441	0.802725	0.606514	0.640899	0.233259
LPC 22:3		*												14.3237	14.4734	14.3922	14.5547	0.149724	0.162506	0.329734	0.383302	0.344575	0.629851	0.481837	0.416459	0.462716	0.200762
N-Acetyltryptophan							*							12.9734	13.1236	12.9595	13.2876	0.150178	0.328102	0.222579	0.0163955	0.277594	0.263817	0.652517	1.78528	0.556589	0.578697
2-Methoxycinnamic acid					*									12.7656	12.9169	12.8229	13.0108	0.151281	0.187954	0.201489	0.088456	0.26476	0.427232	0.695748	1.05327	0.577147	0.369337
p-Toluenesulfonic acid					*									10.5105	10.6624	10.6005	10.7243	0.15189	0.12378	0.128449	0.344909	0.204001	0.628867	0.89127	0.462295	0.690368	0.201442
MGDG 36:4		*												13.7301	13.8821	13.7317	14.0325	0.151984	0.300773	0.660259	0.403022	0.48087	0.629851	0.180286	0.394672	0.317972	0.200762
2,3-Dihydroxybenzoic acid					*									12.3952	12.548	12.4529	12.6431	0.152809	0.190153	0.315012	0.434805	0.337172	0.642375	0.501673	0.361705	0.472148	0.192212
N-Cinnamoylglycine							*							16.8432	16.9968	16.7981	17.1954	0.153555	0.397253	0.170345	0.00992287	0.240005	0.23576	0.768671	2.00336	0.61978	0.62753
14(15)-EET methyl ester			*											15.0111	15.165	15.2481	15.0819	0.153931	-0.166143	0.675649	0.706421	0.486769	0.713366	0.170279	0.150936	0.312677	0.146687
LPC 14:1		*												13.6689	13.823	13.8011	13.8448	0.154008	0.0436867	0.40245	0.859756	0.379431	0.736632	0.395288	0.0656247	0.420867	0.132749
2',4'-Dihydroxyacetophenone													*	13.2374	13.392	13.3427	13.4412	0.154564	0.0984863	0.0218248	0.201023	0.0756785	0.551656	1.66105	0.696755	1.12103	0.258332
PA 34:4		*												13.8311	13.9882	13.9648	14.0116	0.157097	0.0468364	0.534667	0.8836	0.436802	0.738718	0.271917	0.0537445	0.359715	0.131521
Phytomonic acid		*												15.8586	16.0181	16.0405	15.9956	0.159468	-0.0448408	0.502932	0.887801	0.423058	0.741497	0.29849	0.0516842	0.3736	0.129891
Prostaglandin H1		*												13.2959	13.4564	13.7449	13.168	0.16051	-0.576838	0.528706	0.111845	0.433635	0.461145	0.276786	0.951382	0.362876	0.336162
Glycan A-Trisaccharide										*				11.5236	11.6843	11.7231	11.6455	0.160663	-0.0775594	0.442655	0.758523	0.397371	0.726011	0.353935	0.120031	0.400804	0.139057
15d-Prostaglandin A1		*												13.9892	14.1511	14.2084	14.0937	0.161866	-0.114796	0.0729149	0.311483	0.150605	0.625411	1.13718	0.506566	0.822161	0.203835
Isomyristic acid			*											12.5562	12.7189	12.7694	12.6684	0.162666	-0.100915	0.405894	0.656934	0.379431	0.699688	0.391588	0.182478	0.420867	0.155096
LPC 16:1		*												19.1419	19.3057	19.4201	19.1912	0.163736	-0.228964	0.128269	0.126437	0.204001	0.483565	0.89188	0.898127	0.690368	0.315545
PE 32:1		*												15.6819	15.8462	15.672	16.0204	0.16429	0.348482	0.43966	0.303692	0.397195	0.625411	0.356883	0.517566	0.400997	0.203835
Prostaglandin F2alpha-1,11-lactone		*												12.0511	12.217	12.1582	12.2758	0.165868	0.117628	0.207239	0.384539	0.270081	0.629851	0.683528	0.41506	0.568506	0.200762
PyroGlu-Ile-Arg								*						11.282	11.4489	11.5184	11.3795	0.166943	-0.13893	0.108942	0.32497	0.186293	0.628867	0.962805	0.488156	0.729803	0.201442
1,11-Undecanedicarboxylic acid			*											14.892	15.0598	14.9766	15.143	0.16777	0.166461	0.175078	0.385201	0.24392	0.629851	0.756769	0.414312	0.612752	0.200762
Salicylic acid beta-D-O-glucuronide													*	16.2676	16.4362	16.4205	16.4518	0.168565	0.0312307	0.00315049	0.692252	0.0226998	0.707971	2.50162	0.159736	1.64398	0.149985
beta-Hydroxyethyltheophylline													*	12.1241	12.2934	12.3686	12.2181	0.169303	-0.150497	0.212599	0.232078	0.272311	0.56912	0.672438	0.634365	0.564935	0.244796
LPC 23:0		*												13.7555	13.9259	13.9863	13.8655	0.170341	-0.120773	0.176168	0.406608	0.244892	0.630599	0.754073	0.390825	0.611025	0.200247
PC 24:0		*												11.814	11.985	11.9999	11.9701	0.171005	-0.029798	0.19344	0.879218	0.259656	0.737097	0.713453	0.0559037	0.585601	0.132475
Ethyl vanillate													*	12.4225	12.5941	12.5438	12.6445	0.171634	0.10077	0.0186989	0.313904	0.0698868	0.625411	1.72818	0.503203	1.1556	0.203835
PE 40:8		*												15.0681	15.2398	15.1545	15.3251	0.171639	0.170594	0.287729	0.412966	0.321268	0.632565	0.541016	0.384085	0.493133	0.198895
L-alpha-PE		*												14.808	14.9804	14.9004	15.0605	0.172469	0.160106	0.519146	0.559683	0.430678	0.694565	0.28471	0.252058	0.365847	0.158287
1-Hexadecanoyl-sn-glycerol		*												14.1565	14.3298	14.4446	14.215	0.173314	-0.22958	0.314897	0.0939365	0.337172	0.437024	0.501831	1.02717	0.472148	0.359495
5-Methoxysalicylic acid					*									14.1395	14.3163	14.2332	14.3995	0.176866	0.166293	0.440367	0.644042	0.397195	0.699688	0.356185	0.191086	0.400997	0.155096
5alpha-Androstane-3,17-dione		*												11.3318	11.5087	11.3628	11.6547	0.176936	0.29188	0.234231	0.167108	0.285542	0.527948	0.630355	0.777004	0.54433	0.277409
PC 33:2		*												16.7157	16.8931	17.2741	16.5121	0.17737	-0.761913	0.445469	0.00893047	0.398312	0.228736	0.351183	2.04913	0.399777	0.640666
Val-Phe								*						12.9694	13.1469	12.8533	13.4404	0.177467	0.587112	0.354116	0.00673726	0.359691	0.213063	0.450854	2.17152	0.444071	0.671492
Azelaic acid					*									10.8357	11.0143	10.9769	11.0517	0.178635	0.0747864	0.0908874	0.544219	0.169338	0.686551	1.0415	0.264226	0.771246	0.163327
Asp-Tyr								*						15.1223	15.3033	15.2266	15.38	0.181044	0.15342	0.0378123	0.118778	0.105105	0.471337	1.42237	0.925263	0.978376	0.326668
PC 35:2		*												20.6646	20.8472	21.0607	20.6337	0.182592	-0.426926	0.380327	0.107839	0.372482	0.45736	0.419842	0.967226	0.428895	0.339742
PC 38:6		*												23.4797	23.6636	23.7847	23.5425	0.183953	-0.242228	0.358233	0.314932	0.360735	0.625411	0.445834	0.501784	0.442812	0.203835
5(Z),8(Z),11(Z)-Eicosatrienoic acid methyl ester			*											12.8161	13.0018	12.9875	13.0162	0.185711	0.0287524	0.126166	0.850806	0.203481	0.736632	0.899059	0.0701697	0.691475	0.132749
11,12-DHET			*											13.0826	13.2684	13.3135	13.2234	0.185842	-0.0901214	0.242509	0.592497	0.291084	0.699688	0.615273	0.227314	0.535981	0.155096
2,5-Dihydroxycinnamic acid methyl ester													*	12.1772	12.3632	12.2457	12.4807	0.185971	0.235025	0.0885299	0.033032	0.168866	0.328015	1.05291	1.48106	0.772459	0.484106
Caffeic acid					*									13.0392	13.2255	13.1525	13.2986	0.186262	0.146105	0.0153958	0.141936	0.0604828	0.51243	1.8126	0.847907	1.21837	0.290366
PE 33:3		*												16.5894	16.7758	16.5072	17.0445	0.186449	0.53726	0.6183	0.266381	0.467212	0.603069	0.2088	0.574497	0.330486	0.219633
Taurocholate													*	10.922	11.1091	11.0178	11.2004	0.187141	0.182599	0.185669	0.320121	0.252477	0.628867	0.731259	0.494685	0.597777	0.201442
12-Hydroxydodecanoic acid			*											11.4844	11.672	11.6063	11.7376	0.187538	0.131249	0.059305	0.406237	0.135902	0.630599	1.22691	0.39122	0.866775	0.200247
Ile-Glu								*						16.9154	17.1032	16.9577	17.2487	0.187785	0.290957	0.0383487	0.0256238	0.10591	0.274151	1.41625	1.59136	0.975063	0.562009
9S,15S-Dihydroxy-5Z,13E-prostadienoic acid			*											13.99	14.1789	14.1729	14.1849	0.188846	0.0119933	0.0194977	0.866599	0.0711677	0.736632	1.71002	0.062182	1.14772	0.132749
Prostaglandin E3		*												11.8971	12.0862	12.0149	12.1575	0.189124	0.142616	0.0455332	0.411986	0.114854	0.632565	1.34167	0.385118	0.939855	0.198895
Naringenin													*	12.1935	12.3829	12.3469	12.419	0.189433	0.0721333	0.0630801	0.607889	0.141581	0.699688	1.20011	0.216176	0.848994	0.155096
PEtOH 36:4		*												14.9597	15.1493	15.0973	15.2013	0.189601	0.104007	0.501903	0.603812	0.423058	0.699688	0.29938	0.219098	0.3736	0.155096
Tauroursodeoxycholic acid		*												13.5165	13.7062	13.6034	13.809	0.189683	0.205577	0.0939064	0.210273	0.170882	0.55401	1.0273	0.677217	0.767304	0.256482
LPC 18:4		*												13.1653	13.3552	13.2708	13.4396	0.189897	0.168841	0.486755	0.493167	0.415869	0.667123	0.312689	0.307006	0.381044	0.175794
gamma-Linolenic acid ethyl ester													*	12.8699	13.0603	13.0854	13.0353	0.190417	-0.0500732	0.448238	0.871274	0.398329	0.736632	0.348491	0.0598454	0.399758	0.132749
5(S),6(R)-11-trans DiHETE			*											13.0102	13.2031	13.2423	13.1639	0.192891	-0.0784153	0.105262	0.548703	0.183009	0.687716	0.977728	0.260662	0.737528	0.162591
20-hydroxy Leukotriene B4		*												11.3704	11.5636	11.49	11.6372	0.19317	0.147235	0.119564	0.470924	0.196905	0.661193	0.922398	0.327049	0.705742	0.179671
N-Oleoylethanolamine		*												13.8767	14.0706	13.9505	14.1907	0.193868	0.24016	0.178149	0.229626	0.246792	0.56912	0.749216	0.638978	0.60767	0.244796
Thr-Gln								*						13.186	13.3803	13.4021	13.3584	0.194274	-0.0437338	0.302773	0.786624	0.330673	0.734044	0.518883	0.104233	0.480601	0.134278
5,8,11-Eicosatriynoic acid			*											11.2223	11.4166	11.4271	11.406	0.194279	-0.0210832	0.142848	0.893722	0.214326	0.745584	0.845127	0.0487977	0.668926	0.127503
Hexosyl LPE 18:3		*												11.5792	11.7738	11.6733	11.8743	0.194578	0.201072	0.431173	0.493618	0.392303	0.667123	0.365349	0.306609	0.406378	0.175794
5,16-Pregnadien-3beta-ol-20-one		*												12.1477	12.3427	12.1659	12.5194	0.195	0.353442	0.11954	0.00167497	0.196905	0.0943824	0.922485	2.77599	0.705742	1.02511
LPE 14:0		*												13.3339	13.5291	13.591	13.4672	0.195166	-0.123785	0.236708	0.503827	0.286247	0.667904	0.625787	0.297719	0.543258	0.175286
Methyl perillate													*	13.19	13.3867	13.3488	13.4245	0.196633	0.075681	0.0124863	0.433553	0.0526585	0.642375	1.90356	0.362958	1.27853	0.192212
Citric acid					*									14.0363	14.2331	14.2801	14.1861	0.196839	-0.0939276	0.181083	0.523684	0.248881	0.672695	0.742122	0.28093	0.604008	0.172182
His-Phe								*						12.1272	12.3246	12.2872	12.362	0.197372	0.0748041	0.00227728	0.351674	0.0179922	0.629851	2.64258	0.45386	1.74492	0.200762
N-Acetylhistamine													*	14.848	15.0465	14.9986	15.0944	0.198541	0.0957202	0.271494	0.628534	0.311979	0.699688	0.566241	0.201672	0.505874	0.155096
9-OxoOTrE			*											15.6567	15.8557	16.1387	15.5727	0.198972	-0.566047	0.407867	0.0822691	0.379668	0.426657	0.389481	1.08476	0.420596	0.369921
Glycan Man1F										*				11.6563	11.8573	11.9857	11.7289	0.200945	-0.256749	0.367963	0.190885	0.36734	0.546877	0.434195	0.719229	0.434932	0.262111
N-Acetyl-D-lactosamine									*					16.4172	16.6193	16.7079	16.5307	0.202099	-0.177185	0.378159	0.515584	0.371702	0.669411	0.422326	0.2877	0.429805	0.174307
17-Trifluoromethylphenyl-13,14-dihydro trinor prostaglandin F1alpha		*												11.5845	11.7876	11.8917	11.6834	0.203027	-0.208291	0.340143	0.472583	0.351495	0.661325	0.468338	0.325522	0.454081	0.179585
Myristoleic acid		*												14.2796	14.4838	14.5355	14.4322	0.204281	-0.103278	0.242467	0.656988	0.291084	0.699688	0.615347	0.182443	0.535981	0.155096
LPE 16:0		*												19.6615	19.8662	19.8954	19.837	0.204681	-0.0583696	0.161713	0.681735	0.232568	0.706154	0.791255	0.166384	0.63345	0.1511
4',5-Dihydroxy-7-methoxyflavanone													*	10.719	10.9247	10.98	10.8693	0.205707	-0.11063	0.072782	0.533989	0.150605	0.680759	1.13798	0.272468	0.822161	0.167007
PE(P-20:0/22:6)		*												14.893	15.0994	14.9429	15.2559	0.206441	0.312928	0.565049	0.461476	0.448133	0.654451	0.247914	0.335851	0.348593	0.184123
PE(P-16:0/20:5)		*												15.5944	15.802	16.0581	15.5459	0.207588	-0.512286	0.305061	0.0548749	0.332112	0.406858	0.515614	1.26063	0.478715	0.390557
1-Methylguanosine						*								14.3814	14.5903	14.4733	14.7072	0.208877	0.233967	0.147782	0.196569	0.218402	0.546877	0.830378	0.706485	0.660742	0.262111
3-Hydroxydodecanoic acid			*											15.8566	16.066	16.1467	15.9854	0.209427	-0.161231	0.112519	0.327232	0.189524	0.628867	0.948774	0.485144	0.722336	0.201442
PE 36:6		*												14.6629	14.8748	14.8787	14.8708	0.211881	-0.00786129	0.218336	0.96544	0.274198	0.757451	0.660874	0.0152746	0.561936	0.120645
Gallic acid					*									10.9785	11.1916	11.0716	11.3116	0.213047	0.239989	0.165393	0.198144	0.23677	0.546877	0.781482	0.70302	0.625674	0.262111
13,14-Dihydro-15-ketoprostaglandin E2		*												13.7031	13.9162	13.9111	13.9213	0.213091	0.0101951	0.013643	0.921585	0.056263	0.74899	1.86509	0.0354648	1.24978	0.125524
Phe-Pro								*						13.0837	13.2983	13.1576	13.439	0.214624	0.281385	0.368424	0.222035	0.36734	0.562593	0.433652	0.653579	0.434932	0.249806
Bicyclo[2.2.1]heptane-2-methanol													*	13.2292	13.444	13.488	13.3999	0.214812	-0.0880414	0.195936	0.666902	0.262435	0.700741	0.707886	0.175938	0.580978	0.154443
PA 34:3		*												14.5978	14.8132	14.834	14.7924	0.215321	-0.0415953	0.217053	0.848128	0.274198	0.736632	0.663435	0.0715387	0.561936	0.132749
LPE 22:6		*												18.5228	18.7389	18.7356	18.7422	0.216142	0.0066331	0.0679257	0.95977	0.145972	0.755331	1.16797	0.0178327	0.83573	0.121863
1,3-Dicyclohexylurea												*		12.9387	13.1551	13.1034	13.2069	0.21639	0.103465	0.223701	0.572516	0.277594	0.695034	0.650331	0.242212	0.556589	0.157994
3-Methylcytidine						*								14.682	14.899	14.7989	14.9991	0.216991	0.200171	0.0728235	0.0190857	0.150605	0.265063	1.13773	1.71929	0.822161	0.576651
cis-7-Hexadecenoic acid methyl ester			*											13.0786	13.2971	13.36	13.2342	0.218497	-0.125778	0.0535656	0.430725	0.12569	0.642375	1.27111	0.3658	0.900701	0.192212
FAHFA 18:1		*												13.4097	13.6286	13.6427	13.6144	0.21887	-0.0282537	0.488047	0.940884	0.415869	0.754884	0.311539	0.0264638	0.381044	0.12212
Maltol													*	14.0639	14.2831	14.2546	14.3116	0.219139	0.0570647	1.92489e-05	0.488987	0.000800958	0.667123	4.71559	0.310703	3.09639	0.175794
Pyridoxine													*	14.9599	15.1813	15.0129	15.3497	0.221412	0.33681	0.0422578	0.0306483	0.11178	0.312106	1.37409	1.51359	0.951636	0.505697
O-Arachidonoylglycidol													*	14.0955	14.3178	14.0495	14.5861	0.222299	0.536581	0.399904	0.178777	0.379268	0.536185	0.398045	0.747688	0.421054	0.270685
Leucine							*							21.7256	21.948	22.0266	21.8693	0.222395	-0.157363	0.0044481	0.0333747	0.0291851	0.328015	2.35183	1.47658	1.53484	0.484106
Acesulfame													*	11.2871	11.5109	11.1925	11.8293	0.223848	0.636743	0.330134	0.0538933	0.344575	0.403116	0.48131	1.26847	0.462716	0.39457
18:0-20:4 PI(4,5)P2		*												10.4722	10.6994	10.8171	10.5817	0.227248	-0.235343	0.200772	0.251798	0.26476	0.592586	0.697298	0.598948	0.577147	0.227249
(Z)-13-Docosenamide			*											17.708	17.9357	17.8032	18.0683	0.227691	0.265118	0.294171	0.225366	0.326126	0.566922	0.531401	0.647111	0.486614	0.246476
PyroGlu-Phe								*						12.1591	12.3875	12.2829	12.4921	0.22843	0.209228	0.0295891	0.157786	0.0892188	0.523192	1.52887	0.801931	1.04954	0.281339
PE 22:4		*												11.9901	12.219	12.0207	12.4174	0.228862	0.396679	0.462406	0.304815	0.406389	0.625411	0.334977	0.515964	0.391058	0.203835
11alpha-Hydroxyprogesterone		*												13.8103	14.0392	13.9738	14.1047	0.228931	0.130865	0.199539	0.546897	0.26476	0.687716	0.699972	0.262094	0.577147	0.162591
LPC 22:4		*												16.7861	17.0165	17.2358	16.7973	0.230433	-0.43845	0.126089	0.0193398	0.203481	0.265063	0.899324	1.71355	0.691475	0.576651
15(S)-15-Methylprostaglandin F2alpha isopropyl ester		*												17.1394	17.3701	17.607	17.1331	0.230684	-0.47389	0.148014	0.0362731	0.218402	0.347661	0.829697	1.44042	0.660742	0.458844
Didecanoyllecithin													*	12.8255	13.0569	13.1122	13.0015	0.231312	-0.110749	0.0788616	0.599975	0.15827	0.699688	1.10313	0.221867	0.8006	0.155096
N2,N2-Dimethylguanosine						*								14.9822	15.2136	15.1822	15.245	0.231463	0.0628239	0.412379	0.832364	0.381771	0.736632	0.384704	0.0796866	0.418197	0.132749
Ser-Leu								*						11.3694	11.6016	11.5577	11.6455	0.232135	0.0878078	0.00475577	0.271892	0.0294178	0.605837	2.32278	0.565604	1.53139	0.217644
PEtOH 30:1		*												14.6993	14.9317	15.1957	14.6677	0.232435	-0.528042	0.580982	0.30073	0.453272	0.625411	0.235837	0.521823	0.343641	0.203835
Trigonelline												*		13.9805	14.2136	14.1003	14.327	0.233117	0.226742	0.0429355	0.198634	0.112939	0.546877	1.36718	0.701946	0.947158	0.262111
4-Androsten-17beta-ol-3-one sulfate		*												12.6201	12.8542	12.7818	12.9265	0.234096	0.144618	0.0236738	0.395514	0.079442	0.629851	1.62573	0.402839	1.09995	0.200762
6alpha-Prostaglandin I1		*												12.8845	13.1195	13.1661	13.0729	0.234938	-0.0932023	0.172949	0.664251	0.242035	0.700055	0.762081	0.177668	0.616121	0.154868
16,16-Dimethylprostaglandin F2alpha		*												14.4636	14.6987	14.6082	14.7891	0.235086	0.180903	0.253842	0.531491	0.300759	0.678844	0.595437	0.274504	0.521782	0.16823
4-Acetamidobutyric acid							*							15.0494	15.2855	15.2887	15.2823	0.236101	-0.00632982	0.114355	0.977013	0.191355	0.760404	0.941745	0.0100997	0.718159	0.118955
Urobilin												*		14.8828	15.1201	15.0308	15.2093	0.23726	0.17851	0.438046	0.65251	0.396822	0.699688	0.35848	0.185413	0.401404	0.155096
LPC 14:0		*												18.777	19.0153	19.12	18.9107	0.238283	-0.209314	0.070859	0.222979	0.14963	0.562593	1.14961	0.651735	0.824983	0.249806
19-Hydroxyandrost-4-ene-3,17-dione		*												12.4013	12.6412	12.5141	12.7682	0.239896	0.254135	0.0900268	0.255851	0.168866	0.595607	1.04563	0.592013	0.772459	0.22504
PE 34:3		*												14.246	14.4865	14.4537	14.5192	0.240432	0.0655672	0.382844	0.872656	0.372785	0.736632	0.416978	0.059157	0.428541	0.132749
alpha-Methyl-L-tyrosine							*							11.0907	11.334	11.2417	11.4263	0.243262	0.184542	0.10702	0.171096	0.184015	0.529727	0.970534	0.76676	0.735146	0.275948
PS 36:1		*												12.4546	12.6992	12.6685	12.7299	0.244601	0.0614225	0.0920698	0.793289	0.170339	0.734044	1.03588	0.100569	0.768686	0.134278
10-HDoME			*											13.3695	13.6162	13.6466	13.5858	0.246663	-0.060757	0.030444	0.570916	0.0907141	0.695034	1.5165	0.243428	1.04233	0.157994
15(R)-15-Methylprostaglandin D2		*												13.6146	13.8615	13.6953	14.0277	0.246877	0.33243	0.320692	0.261202	0.340413	0.59879	0.493911	0.583023	0.467994	0.222725
13,14-Dihydro-15-ketoprostaglandin E1		*												12.0526	12.2998	12.2005	12.3992	0.247234	0.198771	0.0432914	0.194429	0.112939	0.546877	1.3636	0.711238	0.947158	0.262111
(8S,9S,10R,13S,14S,17S)-17-acetyl-10,13-dimethyl-1,2,6,7,8,9,11,12,14,15,16,17-dodecahydrocyclopenta[a]phenanthren-3-one		*												12.2952	12.5434	12.5166	12.5703	0.248223	0.0537429	0.000797095	0.580999	0.00802441	0.696563	3.09849	0.235825	2.09559	0.15704
LPC 20:3		*												19.0746	19.3235	19.3816	19.2654	0.248848	-0.116188	0.0051385	0.255055	0.0308388	0.595607	2.28916	0.593367	1.5109	0.22504
Isoliquiritigenin													*	11.2893	11.5414	11.4591	11.6237	0.252141	0.164685	0.00404151	0.173699	0.0268355	0.53002	2.39346	0.760202	1.57129	0.275707
alpha-L-Glu-L-Tyr								*						14.837	15.0896	15.0658	15.1135	0.252639	0.0477369	0.000642509	0.605552	0.00679707	0.699688	3.19212	0.217848	2.16768	0.155096
cis-5,8,11-Eicosatrienoic acid			*											13.6727	13.9257	14.0988	13.7527	0.253048	-0.346052	0.135321	0.0604107	0.208632	0.415129	0.868636	1.21889	0.680619	0.381817
PA 30:1		*												13.3943	13.6475	13.5692	13.7257	0.253148	0.156469	0.317287	0.620582	0.338075	0.699688	0.498548	0.207201	0.470987	0.155096
4-(2,6,6-trimethyl-2-cyclohexen-1-yl)-2-Butanone													*	14.1452	14.4032	14.4401	14.3663	0.258018	-0.07381	0.273412	0.814012	0.311979	0.734044	0.563182	0.0893691	0.505874	0.134278
Pinolenic acid		*												13.925	14.1862	14.4289	13.9435	0.261133	-0.485427	0.0417081	0.0119606	0.111727	0.246572	1.37978	1.92225	0.95184	0.608057
N-Acetylphenylalanine							*							12.1753	12.4365	12.435	12.438	0.2612	0.00293322	0.125325	0.987772	0.203175	0.765255	0.901963	0.00534315	0.692129	0.116194
5-HETE lactone			*											13.49	13.7515	13.7202	13.7829	0.261501	0.0627202	0.43034	0.850729	0.392303	0.736632	0.366188	0.0702086	0.406378	0.132749
Malonyltryptophan							*							12.0923	12.3555	12.2753	12.4357	0.263239	0.160337	0.013972	0.126064	0.056263	0.483565	1.85474	0.899411	1.24978	0.315545
Palmitamide													*	16.8738	17.1393	17.2041	17.0744	0.265499	-0.12969	0.00480279	0.329834	0.0294178	0.628867	2.31851	0.481705	1.53139	0.201442
N4-Acetylsulfamethazine													*	11.1556	11.423	11.3084	11.5376	0.267385	0.229256	0.00160663	0.0499455	0.0141222	0.396243	2.79409	1.3015	1.8501	0.402039
Myristic acid alkyne					*									16.4013	16.67	16.7939	16.5461	0.268696	-0.247793	0.08044	0.148344	0.159978	0.51243	1.09453	0.828729	0.795941	0.290366
PE 38:7		*												14.4782	14.7475	14.8075	14.6874	0.269291	-0.12014	0.0440211	0.565622	0.113538	0.694565	1.35634	0.247473	0.94486	0.158287
11(12)-EET			*											14.3986	14.6693	14.4108	14.9278	0.270649	0.516928	0.013711	0.00124498	0.056263	0.0757281	1.86293	2.90484	1.24978	1.12074
24S-Hydroxycholesterol		*												12.5044	12.7755	12.8372	12.7138	0.271167	-0.123427	0.122189	0.499033	0.198776	0.667904	0.912966	0.301871	0.701637	0.175286
11-deoxy-Prostaglandin F2alpha		*												12.1725	12.4449	12.5354	12.3544	0.272348	-0.180968	0.0973508	0.456853	0.173803	0.652315	1.01166	0.340224	0.759944	0.185543
Tyr-Phe								*						12.2503	12.523	12.3898	12.6563	0.272781	0.266536	0.0221831	0.108764	0.0760745	0.45736	1.65398	0.963516	1.11876	0.339742
PE 36:5		*												16.8814	17.1562	17.0476	17.2647	0.274806	0.2171	0.179229	0.346047	0.246947	0.628867	0.746592	0.460864	0.607396	0.201442
Resveratrol-3-O-sulfate													*	11.4862	11.7615	11.383	12.14	0.275316	0.757011	0.147417	0.00710073	0.218402	0.214348	0.831454	2.1487	0.660742	0.668881
Propionylcarnitine				*										18.9741	19.2507	19.2548	19.2467	0.276634	-0.00816092	0.031813	0.946278	0.0923553	0.754884	1.49739	0.0239812	1.03454	0.12212
9,10-DHOME			*											12.7993	13.0783	13.1469	13.0098	0.279021	-0.137112	0.153274	0.573145	0.22457	0.695034	0.814533	0.241735	0.648647	0.157994
Resolvin E1													*	14.4156	14.6952	14.6526	14.7377	0.279592	0.0851127	0.257576	0.72498	0.30391	0.722327	0.589094	0.139674	0.517255	0.141266
3-Methylglutaric acid					*									13.5145	13.795	13.7983	13.7916	0.28042	-0.00668556	0.0516729	0.951357	0.123399	0.754884	1.28674	0.0216567	0.908687	0.12212
LPC 20:5		*												18.9924	19.2729	19.1521	19.3937	0.280547	0.241533	0.216867	0.345504	0.274198	0.628867	0.663806	0.461547	0.561936	0.201442
N-(2-Furoyl)glycine							*							13.3325	13.6137	13.4576	13.7697	0.281191	0.312104	0.00545749	0.0876281	0.0312508	0.427232	2.26301	1.05736	1.50514	0.369337
(3-Phenylpropionyl)glycine							*							13.7846	14.0676	14.0291	14.1062	0.28305	0.0771292	3.92488e-05	0.393515	0.00136097	0.629851	4.40617	0.405038	2.86615	0.200762
LPE 20:2		*												14.8197	15.1029	15.1512	15.0546	0.28318	-0.096649	0.0588803	0.643115	0.135611	0.699688	1.23003	0.191712	0.867705	0.155096
2'-O-Methylinosine						*								11.6515	11.9358	11.9611	11.9105	0.284323	-0.0505566	0.0467258	0.74547	0.116192	0.724776	1.33044	0.12757	0.934823	0.139796
L-N5-(1-Imino-3-pentenyl) ornithine							*							16.0285	16.3132	16.2193	16.407	0.284704	0.187725	0.0887745	0.42386	0.168866	0.640891	1.05171	0.372778	0.772459	0.193216
LPE 22:5		*												16.2948	16.5795	16.6005	16.5585	0.284753	-0.0420595	0.0262817	0.748404	0.0827706	0.724776	1.58035	0.125864	1.08212	0.139796
13,14-Dihydroprostaglandin F1alpha		*												13.935	14.2235	14.1264	14.3205	0.288441	0.194174	0.313866	0.497665	0.337172	0.667904	0.503256	0.303063	0.472148	0.175286
18alpha-Glycyrrhetinic acid					*									12.5432	12.8341	12.9613	12.7068	0.290904	-0.254561	0.0499924	0.090811	0.121672	0.431214	1.3011	1.04186	0.914811	0.365308
Xanthine												*		12.7238	13.0148	12.6213	13.4083	0.291056	0.787017	0.184038	0.00385882	0.250805	0.155314	0.735094	2.41355	0.600664	0.80879
Dodecamethyl-cyclohexasiloxane													*	16.1834	16.4767	16.4807	16.4727	0.293291	-0.0079727	0.0947088	0.967577	0.171405	0.757451	1.02361	0.0143143	0.765978	0.120645
Prostaglandin B3		*												13.3305	13.6258	13.5065	13.745	0.295245	0.238493	0.0212321	0.11761	0.0747813	0.469063	1.67301	0.929555	1.12621	0.328769
PC 34:2		*												23.514	23.8111	23.9205	23.7018	0.297096	-0.218667	0.317802	0.473883	0.338075	0.662034	0.497844	0.324329	0.470987	0.17912
Cotinine													*	14.3926	14.6933	14.6997	14.6868	0.30062	-0.0129816	0.0660297	0.957908	0.143599	0.754884	1.18026	0.0186763	0.842848	0.12212
Enterolactone													*	13.6599	13.962	13.8088	14.1152	0.302106	0.306341	0.00645364	0.0730578	0.0341364	0.426591	2.1902	1.13633	1.46678	0.369988
Bufalin		*												11.8719	12.1773	12.121	12.2336	0.305477	0.11261	0.00635088	0.521854	0.03388	0.671363	2.19717	0.282451	1.47006	0.173042
Glutamine							*							15.429	15.7365	15.431	16.042	0.307455	0.610973	0.00341514	4.65069e-05	0.0236843	0.00982724	2.46659	4.33248	1.62554	2.00757
Pro-Val								*						14.2399	14.549	14.3499	14.7482	0.309191	0.39827	0.0176075	0.0115213	0.0666052	0.246572	1.7543	1.9385	1.17649	0.608057
Inosine						*								13.8766	14.1863	14.1611	14.2116	0.309682	0.0504559	0.218335	0.84793	0.274198	0.736632	0.660877	0.0716399	0.561936	0.132749
9S,15S-Dihydroxy-11-oxo-5Z,13E,17Z-prostatrienoic acid			*											11.7707	12.0817	11.993	12.1704	0.310953	0.177418	0.0142416	0.402338	0.0569809	0.629851	1.84644	0.395409	1.24427	0.200762
LPE 16:1		*												15.7917	16.1041	16.2225	15.9856	0.312399	-0.236871	0.135566	0.370205	0.208632	0.629851	0.86785	0.431558	0.680619	0.200762
11-Deoxy-16,16-dimethylprostaglandin E2		*												15.1998	15.5124	15.6271	15.3976	0.312599	-0.22945	0.000878631	0.0369583	0.00856882	0.347661	3.05619	1.43229	2.06708	0.458844
1a,1b-dihomo-Prostaglandin E1		*												14.0024	14.3155	14.3931	14.238	0.313138	-0.155046	0.0815089	0.353132	0.160995	0.629851	1.08879	0.452063	0.793187	0.200762
6-Ketoprostaglandin F1alpha		*												14.0016	14.315	14.1602	14.4698	0.313384	0.309597	0.000593118	0.0173452	0.00649473	0.263817	3.22686	1.76082	2.18744	0.578697
6-Ketoprostaglandin E1		*												12.149	12.4636	12.4502	12.477	0.314609	0.0268649	0.070223	0.907499	0.149123	0.745584	1.15352	0.0421539	0.826457	0.127503
PA 35:3		*												13.3478	13.663	13.7687	13.5573	0.315255	-0.211416	0.186984	0.438097	0.253162	0.642375	0.728195	0.358429	0.596601	0.192212
2,3-Dinor prostaglandin E1		*												15.0013	15.3201	15.1773	15.4629	0.318803	0.285612	0.0483636	0.148121	0.118845	0.51243	1.31548	0.829384	0.92502	0.290366
19(R)-Hydroxyprostaglandin F2alpha		*												12.8767	13.1975	13.0369	13.3582	0.320802	0.321327	0.0168996	0.0614741	0.0655155	0.415375	1.77212	1.21131	1.18366	0.38156
LPC 18:3		*												17.7144	18.0354	18.0532	18.0176	0.321019	-0.035595	0.0624436	0.876696	0.14118	0.737097	1.20451	0.0571512	0.850226	0.132475
Anandamide													*	13.1916	13.5147	13.7197	13.3097	0.323144	-0.410065	0.122292	0.0704186	0.198776	0.422126	0.9126	1.15231	0.701637	0.374558
LPE 20:5		*												16.5383	16.8615	16.6643	17.0586	0.323218	0.394251	0.11154	0.0619208	0.188668	0.415375	0.95257	1.20816	0.724301	0.38156
2-(8-hydroxyoctyl)-6-methoxybenzoic acid					*									12.7298	13.0557	13.0132	13.0982	0.325919	0.0850526	0.17491	0.810583	0.24392	0.734044	0.757186	0.0912026	0.612752	0.134278
PE 36:3		*												18.5446	18.8715	18.7609	18.9821	0.326964	0.221242	0.0996201	0.358784	0.176644	0.629851	1.00165	0.445167	0.752901	0.200762
SM d30:2		*												15.2917	15.6205	15.5789	15.6621	0.328788	0.0831631	0.0876489	0.748219	0.168848	0.724776	1.05725	0.125971	0.772504	0.139796
Val-Leu								*						13.8927	14.2247	14.1258	14.3235	0.331933	0.197732	0.0124704	0.166175	0.0526585	0.527948	1.90412	0.779435	1.27853	0.277409
LPC 15:1		*												17.0581	17.3966	17.5523	17.2409	0.338487	-0.31134	0.234949	0.329595	0.285859	0.628867	0.629026	0.482019	0.543848	0.201442
Glycan Lacto-N-triaose										*				14.1589	14.4977	14.5206	14.4748	0.338792	-0.0457937	0.184037	0.872054	0.250805	0.736632	0.735094	0.0594566	0.600664	0.132749
Arachidonic acid methyl ester													*	13.0593	13.3982	13.5298	13.2666	0.338969	-0.263238	0.11051	0.261413	0.188458	0.59879	0.956598	0.582673	0.724785	0.222725
2,3-Dehydro-2-deoxy-N-Acetylneuraminic Acid					*									12.9904	13.3311	13.4269	13.2353	0.340735	-0.191587	0.172605	0.531684	0.242035	0.678844	0.762947	0.274346	0.616121	0.16823
LPE 20:3		*												17.4502	17.7913	17.7352	17.8473	0.341099	0.112093	0.0761987	0.66069	0.153916	0.699688	1.11805	0.180002	0.812716	0.155096
LPE 22:4		*												16.0158	16.3572	16.4933	16.2212	0.341403	-0.272121	0.0179415	0.101819	0.0674599	0.448229	1.74614	0.992173	1.17095	0.3485
2-Thio PAF		*												14.3562	14.6977	14.7486	14.6469	0.341535	-0.101623	0.102082	0.60454	0.17948	0.699688	0.991051	0.218575	0.745984	0.155096
Urea												*		13.9002	14.2424	14.0677	14.4171	0.342174	0.34939	0.00462935	0.0163651	0.0294178	0.263817	2.33448	1.78608	1.53139	0.578697
5beta-Pregnan-17,21-diol-3,11,20-trione		*												12.957	13.2999	13.3306	13.2691	0.342816	-0.0614769	0.232881	0.86086	0.284452	0.736632	0.632865	0.0650673	0.545992	0.132749
PE 36:4		*												17.4561	17.7998	17.6285	17.9711	0.343665	0.342589	0.0987196	0.231483	0.175546	0.56912	1.0056	0.635482	0.755609	0.244796
PE 40:7		*												17.1039	17.4494	17.3337	17.565	0.345511	0.231311	0.10842	0.504056	0.185909	0.667904	0.964892	0.297521	0.730698	0.175286
Quinic acid					*									13.5581	13.904	13.7449	14.0632	0.345951	0.318318	0.0295495	0.0973629	0.0892188	0.444832	1.52945	1.01161	1.04954	0.351804
CerP(d16:1/18:1)		*												15.1512	15.4989	15.4004	15.5973	0.347661	0.196932	0.559783	0.755449	0.445087	0.724776	0.25198	0.121795	0.351555	0.139796
Cholenic acid		*												14.7094	15.0591	15.1824	14.9359	0.349718	-0.24654	0.0933352	0.37161	0.170339	0.629851	1.02995	0.429912	0.768686	0.200762
Docosahexaenoyl ethanolamide													*	12.0345	12.3855	12.2575	12.5135	0.351039	0.256079	0.0420428	0.169897	0.11178	0.527948	1.37631	0.769814	0.951636	0.277409
Adenosine_Diphosphate						*								13.2406	13.5928	13.5979	13.5876	0.35212	-0.0102524	0.000543506	0.939054	0.00629075	0.754884	3.2648	0.0273096	2.2013	0.12212
7alpha,27-Dihydroxycholesterol		*												13.9448	14.2985	14.4279	14.1691	0.353774	-0.258759	0.0578365	0.135463	0.1337	0.504395	1.2378	0.868178	0.873867	0.297229
alpha-Methyl cinnamic acid					*									12.1663	12.5234	12.5861	12.4608	0.357133	-0.125284	0.073426	0.586614	0.150605	0.698511	1.13415	0.231647	0.822161	0.155827
PE 38:5		*												19.3167	19.6748	19.7055	19.6442	0.358182	-0.061272	0.0642485	0.802682	0.141944	0.734044	1.19214	0.0954563	0.847883	0.134278
Galacturonic acid					*									11.6072	11.9656	11.8978	12.0335	0.358437	0.135725	0.000271735	0.245342	0.00403822	0.5825	3.56586	0.610228	2.39381	0.234704
L-3-Methylhistidine							*							13.5411	13.9029	13.7887	14.017	0.361755	0.228354	0.0458044	0.315211	0.114854	0.625411	1.33909	0.501399	0.939855	0.203835
Caffeine					*									17.4417	17.8052	17.5657	18.0448	0.363525	0.479092	0.305977	0.208454	0.332112	0.552387	0.514311	0.680989	0.478715	0.257756
delta12-Prostaglandin D2		*												12.3108	12.6761	12.4962	12.8561	0.36537	0.359857	0.0346831	0.0836777	0.0975123	0.426657	1.45988	1.07739	1.01094	0.369921
CerP(d14:1/22:0)		*												15.2076	15.5739	15.0416	16.1062	0.366295	1.06467	0.379683	0.015757	0.372482	0.263817	0.420579	1.80253	0.428895	0.578697
PC(O-16:0/22:6)		*												19.8022	20.1712	20.1441	20.1983	0.36901	0.0542182	0.217503	0.812325	0.274198	0.734044	0.662534	0.0902701	0.561936	0.134278
Diadenosine triphosphate		*												11.0554	11.4249	11.3758	11.474	0.369481	0.0982461	0.0407265	0.69354	0.110042	0.707971	1.39012	0.158928	0.95844	0.149985
alpha-Bisabolol													*	13.6223	13.9989	13.9172	14.0805	0.37652	0.163368	0.042265	0.513953	0.11178	0.669411	1.37402	0.289076	0.951636	0.174307
Prostaglandin I3		*												11.7052	12.082	12.078	12.086	0.376819	0.00808708	0.000321947	0.949413	0.00436839	0.754884	3.49222	0.0225449	2.35968	0.12212
trans-Zeatin													*	11.4912	11.8685	11.7587	11.9783	0.377312	0.21961	0.000850321	0.147583	0.00842436	0.51243	3.07042	0.830963	2.07446	0.290366
Naringenin-4'-O-beta-D-Glucuronide													*	11.1867	11.5674	11.2283	11.9065	0.380644	0.678263	0.00800862	0.000528317	0.0393594	0.0558186	2.09644	3.27711	1.40495	1.25322
LPE 20:4		*												18.0696	18.4535	18.4717	18.4352	0.383895	-0.036481	9.33283e-05	0.721721	0.00200868	0.720459	4.02999	0.141631	2.69709	0.142391
SM 33:1		*												17.9662	18.3533	18.446	18.2606	0.387068	-0.185381	0.213618	0.656671	0.272661	0.699688	0.670363	0.182652	0.564377	0.155096
5-Methyluridine						*								13.0158	13.4029	13.3828	13.423	0.387093	0.0401619	0.0081337	0.796463	0.0396618	0.734044	2.08971	0.0988344	1.40163	0.134278
2,5-Dihydroxybenzoate													*	15.2285	15.6158	15.1386	16.0931	0.387353	0.9545	0.265106	0.0315016	0.308709	0.316977	0.576581	1.50167	0.510451	0.498973
N-Acetyl-D-glucosamine									*					13.6115	14.0005	14.1188	13.8823	0.389017	-0.236591	0.0718862	0.390809	0.150605	0.629851	1.14335	0.408035	0.822161	0.200762
Cystine							*							14.2173	14.6084	14.5371	14.6798	0.391098	0.142723	0.000317105	0.207844	0.00436839	0.552387	3.4988	0.682262	2.35968	0.257756
SM 30:1		*												13.8868	14.2787	14.4792	14.0782	0.391869	-0.40104	0.237263	0.358603	0.286247	0.629851	0.62477	0.445386	0.543258	0.200762
PyroGlu-Pro								*						13.2801	13.674	13.504	13.8441	0.393983	0.34005	0.000283471	0.0247386	0.00411467	0.26898	3.54749	1.60663	2.38566	0.570279
15(R),19(R)-Hydroxyprostaglandin F1alpha		*												13.532	13.9294	13.8912	13.9677	0.397489	0.076474	0.0598774	0.65857	0.135902	0.699688	1.22274	0.181398	0.866775	0.155096
PE 42:6		*												16.0951	16.4979	16.6934	16.3023	0.402709	-0.391084	0.44102	0.493615	0.39721	0.667123	0.355541	0.306612	0.40098	0.175794
alpha-Muricholic acid		*												13.6846	14.0894	14.3552	13.8236	0.404824	-0.53153	0.00758549	0.022702	0.0381818	0.265063	2.12002	1.64394	1.41814	0.576651
Caffeic acid methylester													*	12.2318	12.6382	12.4305	12.846	0.406423	0.415444	0.00150897	0.0218584	0.0134548	0.265063	2.82132	1.66038	1.87112	0.576651
PE(P-18:0/20:5)		*												16.2501	16.6579	16.6158	16.7	0.407824	0.0841605	0.347678	0.882356	0.356918	0.738409	0.458823	0.0543561	0.447432	0.131703
6,7-Dimethoxy-4-methylcoumarin													*	12.325	12.7371	12.5408	12.9335	0.412136	0.39272	0.0121426	0.138252	0.0523898	0.511169	1.91569	0.859328	1.28075	0.291436
LPC 12:0		*												14.2759	14.6915	14.5792	14.8038	0.415604	0.224572	0.103881	0.515347	0.18162	0.669411	0.983463	0.2879	0.740836	0.174307
(Z,E)-Tetradeca-9,12-dienol			*											12.613	13.0308	13.0574	13.0042	0.417776	-0.0531127	0.0254915	0.833012	0.0822244	0.736632	1.5936	0.0793488	1.085	0.132749
PE 34:2		*												17.1659	17.585	17.3204	17.8496	0.419107	0.52915	0.139491	0.177723	0.211835	0.536185	0.855454	0.750255	0.674001	0.270685
Cer-NS d17:1/16:0		*												11.3124	11.7327	11.5926	11.8728	0.420311	0.280236	0.186687	0.362985	0.253162	0.629851	0.728887	0.440111	0.596601	0.200762
9(S)-HpOTrE			*											15.1735	15.594	15.7054	15.4826	0.420478	-0.222775	0.0733643	0.438186	0.150605	0.642375	1.13452	0.358342	0.822161	0.192212
3-Methylxanthine											*			15.2634	15.6865	15.5299	15.8431	0.423112	0.313227	0.00840962	0.0837939	0.040664	0.426657	2.07522	1.07679	1.39079	0.369921
PE 41:3		*												12.4593	12.8827	12.7788	12.9866	0.42345	0.207791	0.35791	0.645487	0.360735	0.699688	0.446227	0.190113	0.442812	0.155096
Prostaglandin C2		*												12.4827	12.9156	12.775	13.0562	0.432889	0.281175	0.0210168	0.114418	0.074533	0.463382	1.67743	0.941506	1.12765	0.334061
1,7-Dimethylxanthine											*			19.0668	19.5013	19.2188	19.7838	0.4345	0.565038	0.228572	0.100843	0.282506	0.448229	0.640976	0.996354	0.548973	0.3485
15(R)-Prostaglandin D2		*												11.2375	11.6743	11.5583	11.7902	0.436721	0.231858	0.00171958	0.226134	0.0141222	0.567166	2.76458	0.645634	1.8501	0.24629
LPE 18:3		*												15.6461	16.0878	16.0492	16.1263	0.441669	0.0770597	0.00875978	0.728114	0.0408022	0.722327	2.05751	0.137801	1.38932	0.141266
Glycan 6-Sialylgalactose										*				12.4383	12.8809	12.9765	12.7852	0.442557	-0.1913	0.0278844	0.417336	0.0857353	0.634534	1.55464	0.379514	1.06684	0.197545
LPE 18:1		*												19.5031	19.9464	19.9717	19.9211	0.443297	-0.0506349	0.00163481	0.749326	0.0141222	0.724776	2.78653	0.125329	1.8501	0.139796
6-Methyladenosine						*								14.5315	14.9754	15.0128	14.938	0.443896	-0.0747648	0.0122303	0.516789	0.0523898	0.669946	1.91256	0.286686	1.28075	0.17396
9S,11R-Dihydroxy-15-oxoprostanoic acid			*											13.1496	13.5935	13.4985	13.6885	0.443924	0.189967	0.0476453	0.434179	0.117542	0.642375	1.32198	0.362332	0.929806	0.192212
17alpha-Hydroxyprogesterone		*												12.1504	12.603	12.7043	12.5017	0.452633	-0.202638	0.00147329	0.182859	0.013327	0.540411	2.83171	0.737884	1.87527	0.267276
N,N-Dimethyl-L-valine							*							12.9278	13.3818	13.1404	13.6232	0.454055	0.482854	0.132458	0.167735	0.207194	0.527948	0.877923	0.775377	0.683623	0.277409
Glucuronic acid					*									12.191	12.6496	12.7547	12.5444	0.458573	-0.210245	0.0331104	0.455098	0.0947987	0.652315	1.48004	0.341895	1.0232	0.185543
14-methyl-Pentadecanoic acid			*											13.7583	14.2183	14.2858	14.1507	0.459943	-0.135074	0.053064	0.652541	0.125412	0.699688	1.2752	0.185392	0.90166	0.155096
1-Linoleoylglycerol		*												13.8521	14.3135	14.1697	14.4574	0.461425	0.287757	0.0792376	0.216475	0.158515	0.557839	1.10107	0.664591	0.799928	0.253491
Indoxyl sulfate												*		15.3315	15.7931	15.3072	16.279	0.461598	0.971802	0.0702418	0.00125433	0.149123	0.0757281	1.1534	2.90159	0.826457	1.12074
N-Palmitoylglycine													*	13.4861	13.9547	13.9434	13.9661	0.468681	0.0227131	0.000420517	0.904306	0.0054681	0.745584	3.37622	0.0436846	2.26216	0.127503
3-Hydroxycapric acid			*											15.5167	15.9868	16.1492	15.8244	0.470115	-0.324789	0.0310208	0.344196	0.0909008	0.628867	1.50835	0.463194	1.04143	0.201442
PC 28:0		*												17.4542	17.9257	18.1111	17.7402	0.471506	-0.370849	0.0508285	0.293866	0.122965	0.625411	1.29389	0.53185	0.910218	0.203835
Pantothenic acid							*							15.5309	16.0067	15.8437	16.1697	0.475771	0.325984	0.00026202	0.0142879	0.00403822	0.263817	3.58167	1.84503	2.39381	0.578697
Ecgonine													*	11.1542	11.6377	11.6714	11.6041	0.483532	-0.067289	0.0259189	0.817217	0.0825383	0.734044	1.58638	0.0876624	1.08334	0.134278
3-Indoxyl sulfate												*		19.5862	20.0707	19.6202	20.5211	0.484464	0.900855	0.18143	0.0105994	0.248881	0.23576	0.741291	1.97472	0.604008	0.62753
N-Fructosyl phenylalanine							*							15.9187	16.4063	16.3797	16.4328	0.487543	0.0531232	0.000472478	0.784888	0.00589802	0.734044	3.32562	0.105192	2.22929	0.134278
4-Hydroxyquinoline													*	13.6131	14.1033	14.1265	14.08	0.490188	-0.0464704	0.043388	0.876561	0.112939	0.737097	1.36263	0.0572177	0.947158	0.132475
Pyridoxal													*	14.881	15.3766	15.1946	15.5586	0.49562	0.364009	5.65737e-05	0.0946197	0.00153526	0.437024	4.24739	1.02402	2.81382	0.359495
Trp-Met								*						12.032	12.5385	12.3653	12.7117	0.506521	0.346413	2.92221e-05	0.0221989	0.0010729	0.265063	4.53429	1.65367	2.96944	0.576651
Indole-3-propionic acid					*									13.3835	13.8916	13.7235	14.0597	0.508081	0.336218	0.000524499	0.115034	0.00629075	0.463382	3.28025	0.939174	2.2013	0.334061
p-Coumaric acid					*									12.4229	12.9417	13.0582	12.8252	0.518831	-0.233019	0.00393862	0.273807	0.0267209	0.605837	2.40466	0.562555	1.57315	0.217644
Dexpanthenol													*	10.3649	10.8848	10.9056	10.8639	0.519841	-0.0416856	0.0447058	0.906838	0.114066	0.745584	1.34964	0.0424701	0.942842	0.127503
19(R)-Hydroxyprostaglandin B2		*												13.6711	14.1918	13.959	14.4247	0.520702	0.465669	0.0251569	0.0652009	0.0817806	0.41735	1.59934	1.18575	1.08735	0.3795
Thromboxane B3		*												11.8105	12.3402	12.3692	12.3111	0.529668	-0.0580265	0.0100557	0.824532	0.0451536	0.735608	1.99759	0.0837927	1.34531	0.133354
Glycan 3'-Sialyl Lewis X										*				13.3478	13.8867	13.9614	13.8121	0.538949	-0.149251	0.0171254	0.564919	0.0659814	0.694565	1.76636	0.248014	1.18058	0.158287
12-epi-Leukotriene B4		*												11.4955	12.0348	11.957	12.1126	0.539326	0.155629	7.87455e-05	0.518451	0.00196599	0.671072	4.10377	0.285292	2.70642	0.173231
D-Fructose									*					17.2264	17.7676	17.5932	17.9419	0.541171	0.348696	0.0230367	0.135461	0.0778646	0.504395	1.63758	0.868187	1.10866	0.297229
8-iso-15-Ketoprostaglandin F2alpha		*												11.3295	11.8885	11.7719	12.0052	0.558995	0.23326	8.77533e-05	0.196541	0.00200868	0.546877	4.05674	0.706546	2.69709	0.262111
14,15-EE-(5Z)-E			*											13.7372	14.2974	14.4727	14.1221	0.560236	-0.350581	0.00928012	0.245336	0.0425902	0.5825	2.03245	0.61024	1.37069	0.234704
SM 32:0		*												12.9754	13.5404	13.4221	13.6587	0.564968	0.236548	0.140274	0.610962	0.212507	0.699688	0.853024	0.213986	0.672626	0.155096
3-Phosphoglyceric acid					*									13.5744	14.1459	14.0967	14.1951	0.571465	0.0983813	0.0174428	0.327576	0.0663847	0.628867	1.75838	0.484688	1.17793	0.201442
Cer-NS d18:2/16:0		*												12.2448	12.8278	12.6143	13.0414	0.583076	0.427078	0.170331	0.385088	0.240005	0.629851	0.768705	0.414439	0.61978	0.200762
PC 34:4		*												17.49	18.0771	18.2941	17.8601	0.587145	-0.434028	0.0028149	0.0991448	0.0214261	0.448128	2.55054	1.00373	1.66906	0.348598
Feruloyl quinic acid					*									11.2084	11.7976	11.6107	11.9845	0.589132	0.373823	1.19356e-05	0.0937298	0.000620808	0.437024	4.92316	1.02812	3.20704	0.359495
Harmine													*	13.4473	14.0399	13.878	14.2018	0.592646	0.323804	0.00140665	0.206806	0.0129114	0.552387	2.85181	0.684437	1.88903	0.257756
N,N-Dimethylarginine							*							13.691	14.2898	14.1882	14.3913	0.598793	0.203092	7.00325e-06	0.0821888	0.000437114	0.426657	5.1547	1.08519	3.35941	0.369921
Adenosine 5'-diphosphate						*								13.8245	14.4312	14.4013	14.461	0.606699	0.0596504	0.000153481	0.769485	0.00255597	0.731598	3.81395	0.1138	2.59244	0.135728
7alpha,24(S)-Dihydroxy-4-cholesten-3-one		*												13.3376	13.9637	13.9331	13.9944	0.62611	0.0613083	0.000155613	0.771146	0.00255597	0.732353	3.80795	0.112863	2.59244	0.135279
3alpha,6alpha-Mannotriose									*					12.0005	12.6305	12.5523	12.7087	0.630052	0.156378	3.82854e-07	0.377732	2.98702e-05	0.629851	6.41697	0.422816	4.52476	0.200762
Asp-Leu								*						14.0266	14.6594	14.3164	15.0023	0.632748	0.685875	0.000108817	0.00194815	0.00219093	0.102915	3.9633	2.71038	2.65937	0.987523
Glu-Val								*						15.1069	15.7436	15.7813	15.7059	0.636765	-0.075446	4.55925e-08	0.631033	4.74282e-06	0.699688	7.34111	0.199948	5.32396	0.155096
Asymmetric dimethylarginine												*		12.4186	13.0661	12.8554	13.2767	0.647481	0.421285	0.000143247	0.00283108	0.00255453	0.125943	3.84392	2.54805	2.59269	0.899827
13,14-Dihydro-15-keto-tetranor prostaglandin F1beta		*												13.47	14.1347	13.9691	14.3002	0.664676	0.331125	0.00866497	0.21581	0.040664	0.557839	2.06223	0.665929	1.39079	0.253491
LPC 17:2		*												16.4243	17.0934	17.2737	16.9131	0.669109	-0.360623	0.0849706	0.337266	0.165735	0.628867	1.07073	0.472027	0.780586	0.201442
Nepsilon-Methyl-L-lysine							*							16.7165	17.3882	17.2094	17.567	0.671732	0.357598	0.00226575	0.141959	0.0179922	0.51243	2.64479	0.847838	1.74492	0.290366
Sucrose									*					13.1451	13.8392	13.6896	13.9889	0.694104	0.299259	2.19935e-09	0.0571627	3.43186e-07	0.412953	8.65771	1.24289	6.46447	0.384099
Glu-Val-Phe								*						12.5043	13.2018	12.9681	13.4356	0.697561	0.467542	0.000592318	0.027134	0.00649473	0.283803	3.22744	1.56649	2.18744	0.546983
N-Fructosyl tyrosine							*							15.6592	16.3611	16.2188	16.5035	0.701896	0.28472	0.0193708	0.37935	0.0711677	0.629851	1.71285	0.42096	1.14772	0.200762
PC 40:7		*												14.4911	15.1932	15.306	15.0803	0.702053	-0.22569	0.296126	0.752434	0.326699	0.724776	0.528523	0.123531	0.485852	0.139796
LPC 19:2		*												16.8619	17.5668	17.6249	17.5087	0.704914	-0.116158	0.0294616	0.576809	0.0892188	0.696385	1.53074	0.238968	1.04954	0.157151
2-Naphthyl-D-alanine							*							13.6752	14.3809	14.2145	14.5472	0.705689	0.332739	1.65215e-05	0.0806077	0.000793232	0.426657	4.78195	1.09362	3.1006	0.369921
LPC 16:2		*												14.892	15.604	15.8417	15.3663	0.711982	-0.475386	0.00748123	0.178891	0.0381818	0.536185	2.12603	0.747411	1.41814	0.270685
Estrone glucuronide													*	13.9995	14.7187	14.6482	14.7892	0.719234	0.141013	0.00301962	0.598121	0.0221732	0.699688	2.52005	0.223211	1.65417	0.155096
D-Pyroglutamic acid							*							15.9364	16.657	16.6511	16.6629	0.72061	0.011808	0.000293936	0.955958	0.00416961	0.754884	3.53175	0.0195613	2.37991	0.12212
1,3-Dimethylurate												*		15.2127	15.9399	15.6079	16.272	0.727215	0.664068	2.71786e-05	0.00505087	0.00106024	0.194052	4.56577	2.29663	2.9746	0.712082
AcetylPhenylalanine							*							13.7389	14.4883	13.9848	14.9918	0.749374	1.00694	0.00537125	0.00314582	0.0310418	0.132947	2.26992	2.50227	1.50805	0.876321
Bisphenol A bis(2,3-dihydroxypropyl) ether													*	11.8298	12.5813	12.6847	12.4779	0.751567	-0.206817	4.14411e-05	0.501981	0.00136136	0.667904	4.38257	0.299313	2.86603	0.175286
Phenylacetylglutamine							*							17.3553	18.1137	17.7218	18.5057	0.758412	0.783868	0.000127043	0.000128501	0.00240289	0.0181021	3.89605	3.89109	2.61927	1.74227
Glycan Le-Y Tetra										*				16.0908	16.8533	16.9005	16.8062	0.762485	-0.0943192	0.0130073	0.787482	0.0544873	0.734044	1.88581	0.10376	1.2637	0.134278
2,3-Dehydro-2-deoxy-N-Acetylneuraminic acid					*									14.6946	15.471	15.6369	15.3051	0.776396	-0.331734	0.0072384	0.312227	0.0376492	0.625411	2.14036	0.50553	1.42424	0.203835
N-Fructosyl isoleucine							*							19.6455	20.4415	20.544	20.3391	0.796079	-0.204938	8.36695e-06	0.364549	0.000474754	0.629851	5.07743	0.438244	3.32353	0.200762
Indolelactic acid					*									12.7597	13.5728	13.1766	13.969	0.8131	0.79236	0.00959111	0.0208748	0.0433795	0.265063	2.01813	1.68038	1.36272	0.576651
Cyclo(Leu-Pro)								*						16.3334	17.149	16.935	17.363	0.815587	0.428038	0.00199461	0.15838	0.0161682	0.523192	2.70014	0.8003	1.79134	0.281339
2'-Deoxyguanosine 5'-triphosphate						*								12.5657	13.3955	13.4379	13.3532	0.829851	-0.0847106	1.92473e-05	0.681129	0.000800958	0.706154	4.71563	0.16677	3.09639	0.1511
Smiglaside C													*	10.9697	11.8164	11.4613	12.1715	0.846725	0.710254	0.000465168	0.0171576	0.00589802	0.263817	3.33239	1.76554	2.22929	0.578697
17-Phenyl trinor prostaglandin F2alpha methyl ester		*												13.6253	14.4805	14.4387	14.5222	0.855136	0.0834925	0.0276298	0.86767	0.085373	0.736632	1.55862	0.0616453	1.06868	0.132749
Glycan 6'-Sialyl-N-acetyllactosamine										*				16.5501	17.4311	17.6477	17.2145	0.881026	-0.433172	0.00594939	0.232143	0.0325754	0.56912	2.22553	0.634244	1.48711	0.244796
N-(2-hydroxybenzoyl)-Glycine												*		13.1405	14.0251	13.6919	14.3584	0.884613	0.666535	5.56888e-05	0.0228927	0.00153526	0.265063	4.25423	1.6403	2.81382	0.576651
5alpha-Androstan-17beta-ol-3-one		*												14.1294	15.0254	14.8333	15.2174	0.895953	0.384041	5.99531e-05	0.231274	0.00155918	0.56912	4.22219	0.635872	2.8071	0.244796
1,7-Dimethyluric acid					*									13.6118	14.525	13.9992	15.0507	0.913224	1.0515	0.0120135	0.0104341	0.0523898	0.23576	1.92033	1.98155	1.28075	0.62753
LPA 20:3		*												17.142	18.0559	17.836	18.2759	0.913981	0.439859	0.111337	0.417403	0.188668	0.634534	0.953362	0.379444	0.724301	0.197545
2,3-Dinor-11beta-Prostaglandin F2alpha		*												11.2565	12.1735	11.7564	12.5905	0.916985	0.834121	9.04395e-05	0.0086765	0.00200868	0.228736	4.04364	2.06166	2.69709	0.640666
Adenosine 5'-monophosphate						*								13.8042	14.7382	14.7715	14.7049	0.934018	-0.0665855	2.36641e-10	0.613377	7.38507e-08	0.699688	9.62591	0.212272	7.13165	0.155096
Ile-Leu								*						13.0115	13.9774	13.9428	14.012	0.965868	0.0692106	6.36167e-07	0.786102	4.41188e-05	0.734044	6.19643	0.104521	4.35538	0.134278
4-Pyridoxic acid												*		15.2592	16.3016	15.9617	16.6415	1.04239	0.679738	0.000101399	0.16142	0.00210962	0.524757	3.99397	0.792043	2.67579	0.280042
TG (mmol/l)	*													1.05467	2.49717	3.13267	1.86167	1.4425	-1.271	0.00448888	0.193112	0.0291851	0.546877	2.34786	0.714191	1.53484	0.262111
Glycan Man5-2AA										*				13.3565	14.8611	14.8938	14.8285	1.50459	-0.0652776	0.00011765	0.365958	0.00229476	0.629851	3.92941	0.436569	2.63926	0.200762
HBa1C (%)	*													5.34333	8.425	8.30667	8.54333	3.08167	0.236667	2.17725e-15	0.686939	1.35895e-12	0.707971	14.6621	0.163082	11.8668	0.149985
bmi	*													25.3168	28.7338	29.6547	27.8128	3.41697	-1.84192	5.49466e-05	0.0535505	0.00153526	0.403116	4.26006	1.27124	2.81382	0.39457
Creatinine (umol/l)	*													75.3333	80.7167	59.7	101.733	5.38333	42.0333	0.282822	2.79109e-07	0.316564	0.000117955	0.548487	6.55423	0.499538	3.92828
SBP (mmHg)	*													123.333	132.367	131.1	133.633	9.03333	2.53333	0.00534502	0.494072	0.0310418	0.667123	2.27205	0.30621	1.50805	0.175794

## Sheet: Class %
	Lipids	Fatty acids	Acyl carnitines	Organic acids	Nucleosides/-tides	Amino Acids / derivatives	Di- / Tri- peptides	Sugars (mono- and di-)	Glycans	Purine metabolism intermediates	Uremic toxins	Others	Total
Counts	614	88	6	70	19	57	49	10	13	8	18	136	1088
Percentage	0.564338	0.0808824	0.00551471	0.0643382	0.0174632	0.0523897	0.0450368	0.00919118	0.0119485	0.00735294	0.0165441	0.125	1

## Sheet: TOC
Table S4
Differential metabolite abundance analysis using two-sample t-tests and multiple testing correction by q-value
In the first comparison, 60 diabetics are compared to 30 controls. In the second comparison, 30 DKD patients are compared to 30 DM patients.
Endogenous compounds were roughly classified into 12 different types of compounds.
