# Supplementary material for: Plasma Metabolome and Lipidome Associations with Type 2 Diabetes and Diabetic Nephropathy
Source: Metabolites. 2021 Apr 8;11(4):228. doi: 10.3390/metabo11040228 (PMC8069978; doi:10.3390/metabo11040228)
Supplement: Supplementary file 1 [file metabolites-11-00228-s001.zip › TableS5.xlsx]

## Sheet: DM vs CTRL
Edge	NodeA	NodeB	Controls_dikNew	Controls_dir	DM_dikNew	DM_dir
N,N-Dimethylarginine...datX___Adenosine 5'-monophosphate...datX	N,N-Dimethylarginine	Adenosine 5'-monophosphate	-1.42309	down	1.76815	up
Adenosine 5'-monophosphate...datX___eGFR (ml/min)...datX	Adenosine 5'-monophosphate	eGFR (ml/min)	-1.16146	down	1.44308	up
Cystine...datX___Adenosine 5'-monophosphate...datX	Cystine	Adenosine 5'-monophosphate	-1.14448	down	1.42199	up
LPE 20:4...datX___Adenosine 5'-monophosphate...datX	LPE 20:4	Adenosine 5'-monophosphate	-1.12983	down	1.40379	up
Glu-Val...datX___Adenosine 5'-monophosphate...datX	Glu-Val	Adenosine 5'-monophosphate	-1.09184	down	1.35658	up
Adenosine 5'-monophosphate...datX___2'-Deoxyguanosine 5'-triphosphate...datX	Adenosine 5'-monophosphate	2'-Deoxyguanosine 5'-triphosphate	-1.08582	down	1.34911	up
Adenosine 5'-monophosphate...datX___Age...datX	Adenosine 5'-monophosphate	Age	-1.07519	down	1.3359	up
Prostaglandin I3...datX___Adenosine 5'-monophosphate...datX	Prostaglandin I3	Adenosine 5'-monophosphate	-1.00697	down	1.25114	up
Adenosine 5'-monophosphate...datX___13,14-Dihydro-15-keto-tetranor prostaglandin F1beta...datX	Adenosine 5'-monophosphate	13,14-Dihydro-15-keto-tetranor prostaglandin F1beta	-0.999547	down	1.24191	up
Adenosine 5'-monophosphate...datX___3alpha,6alpha-Mannotriose...datX	Adenosine 5'-monophosphate	3alpha,6alpha-Mannotriose	-0.943602	down	1.1724	up
Glycan Man5-2AA...datX___Adenosine 5'-monophosphate...datX	Glycan Man5-2AA	Adenosine 5'-monophosphate	-0.929983	down	1.15548	up
Adenosine 5'-monophosphate...datX___HBa1C (%)...datX	Adenosine 5'-monophosphate	HBa1C (%)	-0.892053	down	1.10836	up
Adenosine 5'-monophosphate...datX___3-Phosphoglyceric acid...datX	Adenosine 5'-monophosphate	3-Phosphoglyceric acid	-0.889953	down	1.10575	up
Asymmetric dimethylarginine...datX___Adenosine 5'-monophosphate...datX	Asymmetric dimethylarginine	Adenosine 5'-monophosphate	-0.816786	down	1.01484	up
Indole-3-propionic acid...datX___Adenosine 5'-monophosphate...datX	Indole-3-propionic acid	Adenosine 5'-monophosphate	-0.782035	down	0.971661	up
Sucrose...datX___2'-Deoxyguanosine 5'-triphosphate...datX	Sucrose	2'-Deoxyguanosine 5'-triphosphate	-0.743643	down	0.923959	up
alpha-L-Glu-L-Tyr...datX___Adenosine 5'-monophosphate...datX	alpha-L-Glu-L-Tyr	Adenosine 5'-monophosphate	-0.712688	down	0.885498	up
Sucrose...datX___LPE 20:4...datX	Sucrose	LPE 20:4	-0.710415	down	0.882675	up
N,N-Dimethylarginine...datX___N-Fructosyl isoleucine...datX	N,N-Dimethylarginine	N-Fructosyl isoleucine	-0.706497	down	0.877806	up
PE 36:4...datX___Adenosine 5'-monophosphate...datX	PE 36:4	Adenosine 5'-monophosphate	-0.638392	down	0.793188	up
N,N-Dimethylarginine...datX___Cystine...datX	N,N-Dimethylarginine	Cystine	-0.631756	down	0.784943	up
Sucrose...datX___Phenylacetylglutamine...datX	Sucrose	Phenylacetylglutamine	-0.630277	down	0.783105	up
N,N-Dimethylarginine...datX___LPE 20:4...datX	N,N-Dimethylarginine	LPE 20:4	-0.630085	down	0.782866	up
Sucrose...datX___Glycan Man5-2AA...datX	Sucrose	Glycan Man5-2AA	-0.624515	down	0.775945	up
Adenosine 5'-monophosphate...datX___5alpha-Androstan-17beta-ol-3-one...datX	Adenosine 5'-monophosphate	5alpha-Androstan-17beta-ol-3-one	-0.606147	down	0.753125	up
Leucine...datX___Adenosine 5'-monophosphate...datX	Leucine	Adenosine 5'-monophosphate	-0.605183	down	0.751927	up
Sucrose...datX___Prostaglandin I3...datX	Sucrose	Prostaglandin I3	-0.578267	down	0.718484	up
Sucrose...datX___Feruloyl quinic acid...datX	Sucrose	Feruloyl quinic acid	-0.569874	down	0.708056	up
N,N-Dimethylarginine...datX___eGFR (ml/min)...datX	N,N-Dimethylarginine	eGFR (ml/min)	-0.562326	down	0.698677	up
Adenosine 5'-monophosphate...datX___(3-Phenylpropionyl)glycine...datX	Adenosine 5'-monophosphate	(3-Phenylpropionyl)glycine	-0.524682	down	0.651905	up
N-Palmitoylglycine...datX___Adenosine 5'-monophosphate...datX	N-Palmitoylglycine	Adenosine 5'-monophosphate	-0.50344	down	0.625513	up
Sucrose...datX___PyroGlu-Pro...datX	Sucrose	PyroGlu-Pro	-0.484286	down	0.601714	up
Sucrose...datX___HBa1C (%)...datX	Sucrose	HBa1C (%)	-0.46686	down	0.580063	up
N,N-Dimethylarginine...datX___Age...datX	N,N-Dimethylarginine	Age	-0.461183	down	0.573009	up
Sucrose...datX___Glu-Val-Phe...datX	Sucrose	Glu-Val-Phe	-0.433372	down	0.538455	up
Estrone glucuronide...datX___Adenosine 5'-monophosphate...datX	Estrone glucuronide	Adenosine 5'-monophosphate	-0.432555	down	0.53744	up
Adenosine 5'-monophosphate...datX___Adenosine 5'-diphosphate...datX	Adenosine 5'-monophosphate	Adenosine 5'-diphosphate	-0.408759	down	0.507874	up
Adenosine_Diphosphate...datX___Adenosine 5'-monophosphate...datX	Adenosine_Diphosphate	Adenosine 5'-monophosphate	-0.40446	down	0.502532	up
Adenosine 5'-monophosphate...datX___bmi...datX	Adenosine 5'-monophosphate	bmi	-0.401848	down	0.499287	up
Adenosine 5'-monophosphate...datX___3-Methylcytidine...datX	Adenosine 5'-monophosphate	3-Methylcytidine	-0.397893	down	0.494373	up
N,N-Dimethylarginine...datX___HBa1C (%)...datX	N,N-Dimethylarginine	HBa1C (%)	-0.376865	down	0.468246	up
Palmitamide...datX___Adenosine 5'-monophosphate...datX	Palmitamide	Adenosine 5'-monophosphate	-0.350753	down	0.435803	up
N-Fructosyl isoleucine...datX___Glu-Val...datX	N-Fructosyl isoleucine	Glu-Val	-0.345044	down	0.42871	up
Adenosine 5'-monophosphate...datX___2-Deoxy-D-glucose...datX	Adenosine 5'-monophosphate	2-Deoxy-D-glucose	-0.33775	down	0.419647	up
Sucrose...datX___His-Phe...datX	Sucrose	His-Phe	-0.325606	down	0.404558	up
Asp-Tyr...datX___Adenosine 5'-monophosphate...datX	Asp-Tyr	Adenosine 5'-monophosphate	-0.310459	down	0.385738	up
LPE 20:4...datX___Ile-Leu...datX	LPE 20:4	Ile-Leu	-0.306318	down	0.380593	up
Sucrose...datX___Asp-Leu...datX	Sucrose	Asp-Leu	-0.303883	down	0.377567	up
Trp-Met...datX___Ile-Leu...datX	Trp-Met	Ile-Leu	-0.303144	down	0.37665	up
Sucrose...datX___PE 34:2...datX	Sucrose	PE 34:2	-0.281563	down	0.349835	up
Trp-Met...datX___eGFR (ml/min)...datX	Trp-Met	eGFR (ml/min)	-0.27929	down	0.347011	up
trans-Zeatin...datX___N,N-Dimethylarginine...datX	trans-Zeatin	N,N-Dimethylarginine	-0.264333	down	0.328428	up
Ecgonine...datX___Adenosine 5'-monophosphate...datX	Ecgonine	Adenosine 5'-monophosphate	-0.252122	down	0.313256	up
Adenosine 5'-monophosphate...datX___2'-O-Methylinosine...datX	Adenosine 5'-monophosphate	2'-O-Methylinosine	-0.249332	down	0.30979	up
Ile-Leu...datX___Glu-Val...datX	Ile-Leu	Glu-Val	-0.246081	down	0.305751	up
N,N-Dimethylarginine...datX___Asymmetric dimethylarginine...datX	N,N-Dimethylarginine	Asymmetric dimethylarginine	-0.245063	down	0.304485	up
Ser-Leu...datX___N,N-Dimethylarginine...datX	Ser-Leu	N,N-Dimethylarginine	-0.230379	down	0.286241	up
Sucrose...datX___Prostaglandin C2...datX	Sucrose	Prostaglandin C2	-0.22781	down	0.283049	up
Adenosine 5'-monophosphate...datX___TG (mmol/l)...datX	Adenosine 5'-monophosphate	TG (mmol/l)	-0.226537	down	0.281467	up
Sucrose...datX___Salicylic acid beta-D-O-glucuronide...datX	Sucrose	Salicylic acid beta-D-O-glucuronide	-0.200791	down	0.249478	up
Glu-Val...datX___2'-Deoxyguanosine 5'-triphosphate...datX	Glu-Val	2'-Deoxyguanosine 5'-triphosphate	-0.197543	down	0.245443	up
Diadenosine triphosphate...datX___Adenosine 5'-monophosphate...datX	Diadenosine triphosphate	Adenosine 5'-monophosphate	-0.197449	down	0.245326	up
Sucrose...datX___Bufalin...datX	Sucrose	Bufalin	-0.182224	down	0.226409	up
Glycan Man5-2AA...datX___Glu-Val...datX	Glycan Man5-2AA	Glu-Val	-0.176482	down	0.219275	up
Sucrose...datX___Harmine...datX	Sucrose	Harmine	-0.169566	down	0.210682	up
N,N-Dimethylarginine...datX___Asp-Leu...datX	N,N-Dimethylarginine	Asp-Leu	-0.16904	down	0.210028	up
Cystine...datX___2'-Deoxyguanosine 5'-triphosphate...datX	Cystine	2'-Deoxyguanosine 5'-triphosphate	-0.167278	down	0.207839	up
alpha-Muricholic acid...datX___Adenosine 5'-monophosphate...datX	alpha-Muricholic acid	Adenosine 5'-monophosphate	-0.164985	down	0.20499	up
N,N-Dimethylarginine...datX___Methyl perillate...datX	N,N-Dimethylarginine	Methyl perillate	-0.15559	down	0.193317	up
D-Pyroglutamic acid...datX___Adenosine 5'-monophosphate...datX	D-Pyroglutamic acid	Adenosine 5'-monophosphate	-0.154954	down	0.192526	up
N-Fructosyl isoleucine...datX___8-iso-15-Ketoprostaglandin F2alpha...datX	N-Fructosyl isoleucine	8-iso-15-Ketoprostaglandin F2alpha	-0.154363	down	0.191793	up
N-Fructosyl isoleucine...datX___7alpha,24(S)-Dihydroxy-4-cholesten-3-one...datX	N-Fructosyl isoleucine	7alpha,24(S)-Dihydroxy-4-cholesten-3-one	-0.147815	down	0.183657	up
Glycan Man5-2AA...datX___Age...datX	Glycan Man5-2AA	Age	-0.147526	down	0.183298	up
Indolelactic acid...datX___Adenosine 5'-monophosphate...datX	Indolelactic acid	Adenosine 5'-monophosphate	-0.141384	down	0.175666	up
Phenylacetylglutamine...datX___eGFR (ml/min)...datX	Phenylacetylglutamine	eGFR (ml/min)	-0.136418	down	0.169496	up
N-Fructosyl isoleucine...datX___HBa1C (%)...datX	N-Fructosyl isoleucine	HBa1C (%)	-0.12689	down	0.157658	up
PE 38:7...datX___Adenosine 5'-monophosphate...datX	PE 38:7	Adenosine 5'-monophosphate	-0.119277	down	0.148199	up
Thromboxane B3...datX___Ile-Leu...datX	Thromboxane B3	Ile-Leu	-0.112381	down	0.139631	up
Cystine...datX___13,14-Dihydro-15-keto-tetranor prostaglandin F1beta...datX	Cystine	13,14-Dihydro-15-keto-tetranor prostaglandin F1beta	-0.109099	down	0.135553	up
Trp-Met...datX___PyroGlu-Pro...datX	Trp-Met	PyroGlu-Pro	-0.104617	down	0.129984	up
Smiglaside C...datX___LPE 20:4...datX	Smiglaside C	LPE 20:4	-0.100284	down	0.1246	up
Glycan Man5-2AA...datX___Cystine...datX	Glycan Man5-2AA	Cystine	-0.0992097	down	0.123266	up
Uridine...datX___Sucrose...datX	Uridine	Sucrose	-0.0933151	down	0.115942	up
N-Fructosyl isoleucine...datX___LPC 20:3...datX	N-Fructosyl isoleucine	LPC 20:3	-0.0900232	down	0.111852	up
Ile-Leu...datX___Feruloyl quinic acid...datX	Ile-Leu	Feruloyl quinic acid	-0.0771203	down	0.0958203	up
trans-Zeatin...datX___N-Fructosyl isoleucine...datX	trans-Zeatin	N-Fructosyl isoleucine	-0.0746435	down	0.0927429	up
8-iso-15-Ketoprostaglandin F2alpha...datX___eGFR (ml/min)...datX	8-iso-15-Ketoprostaglandin F2alpha	eGFR (ml/min)	-0.0724404	down	0.0900055	up
3alpha,6alpha-Mannotriose...datX___eGFR (ml/min)...datX	3alpha,6alpha-Mannotriose	eGFR (ml/min)	-0.0696397	down	0.0865257	up
LPG 20:3...datX___Adenosine 5'-monophosphate...datX	LPG 20:3	Adenosine 5'-monophosphate	-0.0658125	down	0.0817706	up
HBa1C (%)...datX___Age...datX	HBa1C (%)	Age	-0.0654438	down	0.0813124	up
Salicylic acid...datX___Adenosine 5'-monophosphate...datX	Salicylic acid	Adenosine 5'-monophosphate	-0.0649982	down	0.0807588	up
Sucrose...datX___Suberic acid...datX	Sucrose	Suberic acid	-0.0605666	down	0.0752526	up
Thromboxane B3...datX___Glu-Val...datX	Thromboxane B3	Glu-Val	-0.0592193	down	0.0735786	up
PyroGlu-Pro...datX___Ile-Leu...datX	PyroGlu-Pro	Ile-Leu	-0.0536037	down	0.0666014	up
Trp-Met...datX___Glu-Val-Phe...datX	Trp-Met	Glu-Val-Phe	-0.0475433	down	0.0590715	up
Thromboxane B3...datX___Phenylacetylglutamine...datX	Thromboxane B3	Phenylacetylglutamine	-0.0402276	down	0.0499819	up
Phenylacetylglutamine...datX___13,14-Dihydro-15-keto-tetranor prostaglandin F1beta...datX	Phenylacetylglutamine	13,14-Dihydro-15-keto-tetranor prostaglandin F1beta	-0.0358416	down	0.0445324	up
Myristoleic acid...datX___Adenosine 5'-monophosphate...datX	Myristoleic acid	Adenosine 5'-monophosphate	-0.0319052	down	0.0396415	up
Prostaglandin I3...datX___Feruloyl quinic acid...datX	Prostaglandin I3	Feruloyl quinic acid	-0.0280556	down	0.0348584	up
Ile-Leu...datX___Age...datX	Ile-Leu	Age	-0.0181305	down	0.0225268	up
Prostaglandin I3...datX___3alpha,6alpha-Mannotriose...datX	Prostaglandin I3	3alpha,6alpha-Mannotriose	-0.0155183	down	0.0192812	up
Smiglaside C...datX___Ile-Leu...datX	Smiglaside C	Ile-Leu	-0.0153268	down	0.0190433	up
PC 38:6...datX___Adenosine 5'-monophosphate...datX	PC 38:6	Adenosine 5'-monophosphate	-0.0137388	down	0.0170702	up
Adenosine 5'-monophosphate...datX___1H-Indole-3-propanoic acid...datX	Adenosine 5'-monophosphate	1H-Indole-3-propanoic acid	-0.012288	down	0.0152676	up
Adenosine 5'-monophosphate...datX___2-Propyl-2-pentenoic acid...datX	Adenosine 5'-monophosphate	2-Propyl-2-pentenoic acid	-0.00943797	down	0.0117265	up
Glycan Man5-2AA...datX___2'-Deoxyguanosine 5'-triphosphate...datX	Glycan Man5-2AA	2'-Deoxyguanosine 5'-triphosphate	-0.00541947	down	0.00673356	up
Cystine...datX___7alpha,24(S)-Dihydroxy-4-cholesten-3-one...datX	Cystine	7alpha,24(S)-Dihydroxy-4-cholesten-3-one	-0.00207103	down	0.0025732	up
1,3-Dimethylurate...datX___eGFR (ml/min)...datX	1,3-Dimethylurate	eGFR (ml/min)	-0.00142724	down	0.00177331	up
Ile-Leu...datX___1,3-Dimethylurate...datX	Ile-Leu	1,3-Dimethylurate	-0.000321397	down	0.000399328	up

## Sheet: DKD vs DM-N
Edge	Node A	Node B	DKD_dikNew	DKD_dir	DM_N_dikNew	DM_N_dir
Phenylacetylglutamine...datX___eGFR (ml/min)...datX	Phenylacetylglutamine	eGFR (ml/min)	0.799601	up	-0.790616	down
Naringenin-4'-O-beta-D-Glucuronide...datX___eGFR (ml/min)...datX	Naringenin-4'-O-beta-D-Glucuronide	eGFR (ml/min)	0.714073	up	-0.706048	down
Suberic acid...datX___Phenylacetylglutamine...datX	Suberic acid	Phenylacetylglutamine	0.687603	up	-0.679876	down
Glutamine...datX___eGFR (ml/min)...datX	Glutamine	eGFR (ml/min)	0.683369	up	-0.67569	down
Hippurate...datX___eGFR (ml/min)...datX	Hippurate	eGFR (ml/min)	0.670251	up	-0.662719	down
Phenylacetylglutamine...datX___Hippurate...datX	Phenylacetylglutamine	Hippurate	0.596645	up	-0.58994	down
Suberic acid...datX___Glutamine...datX	Suberic acid	Glutamine	0.595933	up	-0.589236	down
3-Methylhistidine...datX___eGFR (ml/min)...datX	3-Methylhistidine	eGFR (ml/min)	0.556152	up	-0.549902	down
Phenylacetylglutamine...datX___Glutamine...datX	Phenylacetylglutamine	Glutamine	0.538302	up	-0.532253	down
Indoxyl sulfate...datX___eGFR (ml/min)...datX	Indoxyl sulfate	eGFR (ml/min)	0.528578	up	-0.522638	down
Phenylalanylvaline...datX___eGFR (ml/min)...datX	Phenylalanylvaline	eGFR (ml/min)	0.505642	up	-0.49996	down
5-beta-Androstane-3-alpha,17-beta-diol...datX___eGFR (ml/min)...datX	5-beta-Androstane-3-alpha,17-beta-diol	eGFR (ml/min)	0.505093	up	-0.499417	down
Hippurate...datX___Glutamine...datX	Hippurate	Glutamine	0.477884	up	-0.472514	down
Trp-Met...datX___eGFR (ml/min)...datX	Trp-Met	eGFR (ml/min)	0.444932	up	-0.439932	down
Xanthine...datX___Suberic acid...datX	Xanthine	Suberic acid	0.434818	up	-0.429932	down
5,16-Pregnadien-3beta-ol-20-one...datX___eGFR (ml/min)...datX	5,16-Pregnadien-3beta-ol-20-one	eGFR (ml/min)	0.432591	up	-0.42773	down
Val-Phe...datX___Phenylacetylglutamine...datX	Val-Phe	Phenylacetylglutamine	0.431654	up	-0.426803	down
Suberic acid...datX___5-beta-Androstane-3-alpha,17-beta-diol...datX	Suberic acid	5-beta-Androstane-3-alpha,17-beta-diol	0.413661	up	-0.409013	down
Creatinine (umol/l)...datX___eGFR (ml/min)...datX	Creatinine (umol/l)	eGFR (ml/min)	0.412241	up	-0.407608	down
Pro-Val...datX___eGFR (ml/min)...datX	Pro-Val	eGFR (ml/min)	0.407838	up	-0.403255	down
Phenylacetylglutamine...datX___Indoxyl sulfate...datX	Phenylacetylglutamine	Indoxyl sulfate	0.39618	up	-0.391728	down
Kynurenine...datX___eGFR (ml/min)...datX	Kynurenine	eGFR (ml/min)	0.38658	up	-0.382236	down
Asp-Leu...datX___eGFR (ml/min)...datX	Asp-Leu	eGFR (ml/min)	0.373538	up	-0.36934	down
Suberic acid...datX___Resveratrol-3-O-sulfate...datX	Suberic acid	Resveratrol-3-O-sulfate	0.363248	up	-0.359166	down
PyroGlu-Pro...datX___eGFR (ml/min)...datX	PyroGlu-Pro	eGFR (ml/min)	0.342264	up	-0.338418	down
Xanthine...datX___Hippurate...datX	Xanthine	Hippurate	0.340653	up	-0.336825	down
Suberic acid...datX___Pro-Val...datX	Suberic acid	Pro-Val	0.335928	up	-0.332153	down
Val-Phe...datX___Naringenin-4'-O-beta-D-Glucuronide...datX	Val-Phe	Naringenin-4'-O-beta-D-Glucuronide	0.314367	up	-0.310834	down
Lactic acid...datX___eGFR (ml/min)...datX	Lactic acid	eGFR (ml/min)	0.313929	up	-0.310401	down
Indoxyl sulfate...datX___Glutamine...datX	Indoxyl sulfate	Glutamine	0.312215	up	-0.308706	down
Glutamine...datX___3-Methylhistidine...datX	Glutamine	3-Methylhistidine	0.306388	up	-0.302945	down
Pro-Val...datX___Glutamine...datX	Pro-Val	Glutamine	0.291032	up	-0.287762	down
Suberic acid...datX___9(11),(5alpha)-Androsten-3beta-ol-17-one...datX	Suberic acid	9(11),(5alpha)-Androsten-3beta-ol-17-one	0.265432	up	-0.262449	down
Phenylacetylglutamine...datX___Hippuric acid...datX	Phenylacetylglutamine	Hippuric acid	0.264118	up	-0.26115	down
Pro-Val...datX___Hippurate...datX	Pro-Val	Hippurate	0.255201	up	-0.252333	down
PC 34:3e...datX___3-Methylhistidine...datX	PC 34:3e	3-Methylhistidine	0.253077	up	-0.250233	down
Phenylacetylglutamine...datX___1,7-Dimethyluric acid...datX	Phenylacetylglutamine	1,7-Dimethyluric acid	0.248872	up	-0.246076	down
Trp-Met...datX___Naringenin-4'-O-beta-D-Glucuronide...datX	Trp-Met	Naringenin-4'-O-beta-D-Glucuronide	0.243608	up	-0.24087	down
trans-Cinnamaldehyde...datX___eGFR (ml/min)...datX	trans-Cinnamaldehyde	eGFR (ml/min)	0.240095	up	-0.237397	down
Trp-Met...datX___Hippurate...datX	Trp-Met	Hippurate	0.238847	up	-0.236163	down
4-Hydroxyhippuric acid...datX___eGFR (ml/min)...datX	4-Hydroxyhippuric acid	eGFR (ml/min)	0.228207	up	-0.225642	down
Asymmetric dimethylarginine...datX___eGFR (ml/min)...datX	Asymmetric dimethylarginine	eGFR (ml/min)	0.218439	up	-0.215984	down
Suberic acid...datX___PE 40:6e...datX	Suberic acid	PE 40:6e	0.212912	up	-0.210519	down
Naringenin-4'-O-beta-D-Glucuronide...datX___Glu-Phe...datX	Naringenin-4'-O-beta-D-Glucuronide	Glu-Phe	0.20319	up	-0.200906	down
Glutamine...datX___Creatinine (umol/l)...datX	Glutamine	Creatinine (umol/l)	0.200465	up	-0.198213	down
N-acetyl-Methionine...datX___eGFR (ml/min)...datX	N-acetyl-Methionine	eGFR (ml/min)	0.183024	up	-0.180967	down
Threonic acid...datX___Phenylacetylglutamine...datX	Threonic acid	Phenylacetylglutamine	0.177654	up	-0.175657	down
Phenylacetylglutamine...datX___11(12)-EET...datX	Phenylacetylglutamine	11(12)-EET	0.175164	up	-0.173195	down
Smiglaside C...datX___Naringenin-4'-O-beta-D-Glucuronide...datX	Smiglaside C	Naringenin-4'-O-beta-D-Glucuronide	0.163316	up	-0.161481	down
Hippuric acid...datX___Glutamine...datX	Hippuric acid	Glutamine	0.161649	up	-0.159833	down
Suberic acid...datX___Pantothenic acid...datX	Suberic acid	Pantothenic acid	0.157178	up	-0.155411	down
PyroGlu-Pro...datX___Naringenin-4'-O-beta-D-Glucuronide...datX	PyroGlu-Pro	Naringenin-4'-O-beta-D-Glucuronide	0.1537	up	-0.151973	down
Hippurate...datX___1,3-Dimethylurate...datX	Hippurate	1,3-Dimethylurate	0.145337	up	-0.143703	down
PC 34:3e...datX___5,16-Pregnadien-3beta-ol-20-one...datX	PC 34:3e	5,16-Pregnadien-3beta-ol-20-one	0.142851	up	-0.141246	down
Glycan NA2G1F...datX___eGFR (ml/min)...datX	Glycan NA2G1F	eGFR (ml/min)	0.142294	up	-0.140695	down
Smiglaside C...datX___Hippurate...datX	Smiglaside C	Hippurate	0.140283	up	-0.138706	down
Phenylacetylglutamine...datX___Asymmetric dimethylarginine...datX	Phenylacetylglutamine	Asymmetric dimethylarginine	0.135666	up	-0.134141	down
Naringenin-4'-O-beta-D-Glucuronide...datX___Kynurenine...datX	Naringenin-4'-O-beta-D-Glucuronide	Kynurenine	0.1341	up	-0.132593	down
3-Methylxanthine...datX___eGFR (ml/min)...datX	3-Methylxanthine	eGFR (ml/min)	0.130744	up	-0.129274	down
5-beta-Androstane-3-alpha,17-beta-diol...datX___3-Methylhistidine...datX	5-beta-Androstane-3-alpha,17-beta-diol	3-Methylhistidine	0.12697	up	-0.125543	down
Naringenin-4'-O-beta-D-Glucuronide...datX___Ile-Glu...datX	Naringenin-4'-O-beta-D-Glucuronide	Ile-Glu	0.123952	up	-0.12256	down
3-Methylhistidine...datX___Creatinine (umol/l)...datX	3-Methylhistidine	Creatinine (umol/l)	0.115659	up	-0.114359	down
Phenylacetylglutamine...datX___N-(2-hydroxybenzoyl)-Glycine...datX	Phenylacetylglutamine	N-(2-hydroxybenzoyl)-Glycine	0.115233	up	-0.113938	down
Xanthine...datX___Trp-Met...datX	Xanthine	Trp-Met	0.10944	up	-0.10821	down
Suberic acid...datX___Lactic acid...datX	Suberic acid	Lactic acid	0.10642	up	-0.105224	down
Glutamine...datX___11(12)-EET...datX	Glutamine	11(12)-EET	0.101173	up	-0.100036	down
Pro-Phe...datX___PC 34:3e...datX	Pro-Phe	PC 34:3e	0.0976246	up	-0.0965276	down
Suberic acid...datX___PS 38:6...datX	Suberic acid	PS 38:6	0.096601	up	-0.0955155	down
PC 34:3e...datX___Kynurenine...datX	PC 34:3e	Kynurenine	0.089368	up	-0.0883638	down
PC 34:3e...datX___Indole-3-acetyl-L-leucine...datX	PC 34:3e	Indole-3-acetyl-L-leucine	0.0872702	up	-0.0862895	down
Resveratrol-3-O-sulfate...datX___Indoxyl sulfate...datX	Resveratrol-3-O-sulfate	Indoxyl sulfate	0.0847812	up	-0.0838284	down
Trp-Met...datX___5-beta-Androstane-3-alpha,17-beta-diol...datX	Trp-Met	5-beta-Androstane-3-alpha,17-beta-diol	0.0769987	up	-0.0761334	down
Naringenin-4'-O-beta-D-Glucuronide...datX___11(12)-EET...datX	Naringenin-4'-O-beta-D-Glucuronide	11(12)-EET	0.0722143	up	-0.0714028	down
Pyridoxal...datX___Naringenin-4'-O-beta-D-Glucuronide...datX	Pyridoxal	Naringenin-4'-O-beta-D-Glucuronide	0.0706787	up	-0.0698845	down
PE 40:6e...datX___PC 34:3e...datX	PE 40:6e	PC 34:3e	0.0692049	up	-0.0684272	down
Indoxyl sulfate...datX___Creatinine (umol/l)...datX	Indoxyl sulfate	Creatinine (umol/l)	0.054289	up	-0.0536789	down
Xanthine...datX___1,3-Dimethylurate...datX	Xanthine	1,3-Dimethylurate	0.0540597	up	-0.0534522	down
Naringenin-4'-O-beta-D-Glucuronide...datX___Caffeic acid methylester...datX	Naringenin-4'-O-beta-D-Glucuronide	Caffeic acid methylester	0.053525	up	-0.0529235	down
9(11),(5alpha)-Androsten-3beta-ol-17-one...datX___3-Methylhistidine...datX	9(11),(5alpha)-Androsten-3beta-ol-17-one	3-Methylhistidine	0.0502442	up	-0.0496796	down
Phenylacetylglutamine...datX___3-Methylxanthine...datX	Phenylacetylglutamine	3-Methylxanthine	0.0479781	up	-0.0474389	down
Pyridoxine...datX___Naringenin-4'-O-beta-D-Glucuronide...datX	Pyridoxine	Naringenin-4'-O-beta-D-Glucuronide	0.0468283	up	-0.0463021	down
Hippuric acid...datX___Hippurate...datX	Hippuric acid	Hippurate	0.0466564	up	-0.0461322	down
Suberic acid...datX___4-Hydroxyhippuric acid...datX	Suberic acid	4-Hydroxyhippuric acid	0.0458813	up	-0.0453657	down
Phenylacetylglutamine...datX___2,5-Dihydroxycinnamic acid methyl ester...datX	Phenylacetylglutamine	2,5-Dihydroxycinnamic acid methyl ester	0.0403888	up	-0.0399349	down
Xanthine...datX___Hippuric acid...datX	Xanthine	Hippuric acid	0.0351346	up	-0.0347398	down
Glutamine...datX___1H-Indole-4-carboxaldehyde...datX	Glutamine	1H-Indole-4-carboxaldehyde	0.0340581	up	-0.0336754	down
Val-Phe...datX___Phenylalanylvaline...datX	Val-Phe	Phenylalanylvaline	0.030513	up	-0.0301701	down
Phenylalanylvaline...datX___Creatinine (umol/l)...datX	Phenylalanylvaline	Creatinine (umol/l)	0.0294468	up	-0.0291159	down
Pyridoxine...datX___Hippurate...datX	Pyridoxine	Hippurate	0.0258215	up	-0.0255313	down
Glutamine...datX___Glu-Val-Phe...datX	Glutamine	Glu-Val-Phe	0.0243556	up	-0.024082	down
Asp-Leu...datX___5-beta-Androstane-3-alpha,17-beta-diol...datX	Asp-Leu	5-beta-Androstane-3-alpha,17-beta-diol	0.0219912	up	-0.021744	down
Glu-Phe...datX___3-Methylhistidine...datX	Glu-Phe	3-Methylhistidine	0.0216366	up	-0.0213935	down
Asp-Leu...datX___3-Methylhistidine...datX	Asp-Leu	3-Methylhistidine	0.0189853	up	-0.018772	down
Suberic acid...datX___Prostaglandin B3...datX	Suberic acid	Prostaglandin B3	0.0183871	up	-0.0181805	down
N-(2-hydroxybenzoyl)-Glycine...datX___Glutamine...datX	N-(2-hydroxybenzoyl)-Glycine	Glutamine	0.0173291	up	-0.0171344	down
2'-O-Methyl-5-methyluridine...datX___eGFR (ml/min)...datX	2'-O-Methyl-5-methyluridine	eGFR (ml/min)	0.00713122	up	-0.00705109	down
Naringenin-4'-O-beta-D-Glucuronide...datX___Glu-Val-Phe...datX	Naringenin-4'-O-beta-D-Glucuronide	Glu-Val-Phe	0.00234086	up	-0.00231455	down
Kynurenine...datX___3-Methylhistidine...datX	Kynurenine	3-Methylhistidine	0.00229683	up	-0.00227102	down
PC 36:5e...datX___PC 34:3e...datX	PC 36:5e	PC 34:3e	0.00140444	up	-0.00138866	down
Valine...datX___PC 35:2...datX	Valine	PC 35:2	-0.0727977	down	0.0719796	up
Valine...datX___eGFR (ml/min)...datX	Valine	eGFR (ml/min)	-0.0965161	down	0.0954315	up
Valine...datX___LPC 22:4...datX	Valine	LPC 22:4	-0.10423	down	0.103058	up
Vernolic acid...datX___Valine...datX	Vernolic acid	Valine	-0.139555	down	0.137986	up
Valine...datX___Oleyloxyethylphosphorylcholine...datX	Valine	Oleyloxyethylphosphorylcholine	-0.168396	down	0.166503	up

## Sheet: TOC
Table S5
Partial correlation network-based iOmicsPASS analysis for two comparisons: (i) 60 DM/DKD versus 30 controls; (ii) 30 DKD versus 30 DM-N.
